# Supplementary material for: Enhancing traditional Chinese medical named entity recognition with Dyn-Att Net: a dynamic attention approach
Source: PeerJ Comput Sci. 2024 May 31;10:e2022. doi: 10.7717/peerj-cs.2022 (PMC11636975; doi:10.7717/peerj-cs.2022)
Supplement: Supplemental Information 1 [file peerj-cs-10-2022-s001.zip]

Archive with 4 entries (3 files):
- TCM NER dataset/
- TCM NER dataset/medical.dev
- TCM NER dataset/medical.test
- TCM NER dataset/medical.train
