# Supplementary material for: Enhancing traditional Chinese medical named entity recognition with Dyn-Att Net: a dynamic attention approach
Source: PeerJ Comput Sci. 2024 May 31;10:e2022. doi: 10.7717/peerj-cs.2022 (PMC11636975; doi:10.7717/peerj-cs.2022)
Supplement: Supplemental Information 1 [file peerj-cs-10-2022-s001.zip › TCM NER dataset/medical.dev]

投 O
活 B-方剂
络 I-方剂
效 I-方剂
灵 I-方剂
丹 I-方剂
加 O
味 O
： O
当 B-中药
归 I-中药
、 O
丹 B-中药
参 I-中药
各 O
１ O
５ O
ｇ O
， O
生 B-中药
乳 I-中药
香 I-中药
、 O
生 B-中药
没 I-中药
药 I-中药
各 O
６ O
ｇ O
， O
柴 B-中药
胡 I-中药
１ O
２ O
ｇ O
， O
白 O
芍 O
、 O
黄 B-中药
芩 I-中药
、 O
大 B-中药
黄 I-中药
各 O
１ O
０ O
ｇ O
， O
蒲 B-中药
公 I-中药
英 I-中药
３ O
０ O
ｇ O
， O
甘 B-中药
草 I-中药
５ O
ｇ O

目 O
的 O
补 O
气 O
健 O
脾 O
升 O
清 O
法 O
治 O
疗 O
糖 B-西医诊断
尿 I-西医诊断
病 I-西医诊断
性 I-西医诊断
功 I-西医诊断
能 I-西医诊断
性 I-西医诊断
消 I-西医诊断
化 I-西医诊断
不 I-西医诊断
良 I-西医诊断
的 O
临 O
床 O
效 O
果 O

结 O
论 O
温 B-中医治疗
脾 I-中医治疗
散 I-中医治疗
穴 I-中医治疗
位 I-中医治疗
敷 I-中医治疗
贴 I-中医治疗
联 O
合 O
理 O
中 O
复 O
元 O
方 O
可 O
改 O
善 O
脾 B-中医证候
虚 I-中医证候
痰 I-中医证候
瘀 I-中医证候
型 O
慢 B-西医诊断
性 I-西医诊断
萎 I-西医诊断
缩 I-西医诊断
性 I-西医诊断
胃 I-西医诊断
炎 I-西医诊断
患 O
者 O
临 O
床 O
症 O
状 O
（ O
尤 O
其 O
是 O
胃 O
窦 O
大 O
弯 O
侧 O
、 O
胃 O
体 O
小 O
弯 O
侧 O
萎 O
缩 O
） O
， O
值 O
得 O
推 O
广 O
应 O
用 O

完 B-方剂
带 I-方剂
汤 I-方剂
治 O
疗 O
肠 B-西医诊断
道 I-西医诊断
易 I-西医诊断
激 I-西医诊断
综 I-西医诊断
合 I-西医诊断
征 I-西医诊断
６ O
０ O
例 O

结 O
论 O
： O
辨 B-中医治疗
证 I-中医治疗
针 I-中医治疗
刺 I-中医治疗
治 O
疗 O
Ｆ O
Ｄ O
能 O
明 O
显 O
改 O
善 O
患 O
者 O
的 O
生 O
活 O
质 O
量 O
， O
为 O
治 O
疗 O
Ｆ O
Ｄ O
的 O
有 O
效 O
方 O
法 O

五 O
花 O
芍 O
草 O
加 O
味 O
汤 O
； O
心 B-其他治疗
理 I-其他治疗
干 I-其他治疗
预 I-其他治疗
； O
功 B-西医诊断
能 I-西医诊断
性 I-西医诊断
消 I-西医诊断
化 I-西医诊断
不 I-西医诊断
良 I-西医诊断

中 O
西 O
医 O
结 O
合 O
治 O
疗 O
胃 B-西医诊断
食 I-西医诊断
管 I-西医诊断
反 I-西医诊断
流 I-西医诊断
病 I-西医诊断
４ O
５ O
例 O
临 O
床 O
疗 O
效 O
观 O
察 O

中 O
医 O
药 O
治 O
疗 O
慢 B-西医诊断
性 I-西医诊断
功 I-西医诊断
能 I-西医诊断
性 I-西医诊断
便 I-西医诊断
秘 I-西医诊断
临 O
床 O
观 O
察 O

对 O
照 O
组 O
给 O
予 O
加 O
减 O
黄 O
芪 O
汤 O
治 O
疗 O
， O
观 O
察 O
组 O
在 O
对 O
照 O
组 O
基 O
础 O
上 O
联 O
合 O
食 B-其他治疗
疗 I-其他治疗
方 O
法 O
， O
比 O
较 O
两 O
组 O
患 O
者 O
疗 O
效 O
及 O
治 O
疗 O
前 O
后 O
便 O
秘 O
相 O
关 O
临 O
床 O
症 O
状 O
及 O
生 O
活 O
质 O
量 O
量 O
表 O
（ O
Ｐ O
Ａ O
Ｃ O
－ O
Ｑ O
Ｏ O
Ｌ O
） O
评 O
分 O

０ O
１ O
） O
， O
且 O
治 O
疗 O
组 O
腹 B-临床表现
痛 I-临床表现
和 O
腹 B-临床表现
胀 I-临床表现
症 O
状 O
积 O
分 O
改 O
善 O
情 O
况 O
优 O
于 O
对 O
照 O
组 O
（ O
Ｐ O
＜ O
０ O

目 O
的 O
： O
观 O
察 O
气 B-中医治疗
滞 I-中医治疗
胃 I-中医治疗
痛 I-中医治疗
颗 I-中医治疗
粒 I-中医治疗
联 O
合 O
乳 O
果 O
糖 O
治 O
疗 O
便 B-西医诊断
秘 I-西医诊断
型 I-西医诊断
肠 I-西医诊断
易 I-西医诊断
激 I-西医诊断
综 I-西医诊断
合 I-西医诊断
征 I-西医诊断
（ O
ｉ O
ｒ O
ｒ O
ｉ O
ｔ O
ａ O
ｂ O
ｌ O
ｅ O
ｂ O
ｏ O
ｗ O
ｅ O
ｌ O
ｓ O
ｙ O
ｎ O
ｄ O
ｒ O
ｏ O
ｍ O
ｅ O
， O
Ｉ O
Ｂ O
Ｓ O
） O
临 O
床 O
疗 O
效 O

结 O
果 O
： O
温 O
阳 O
健 O
脾 O
汤 O
对 O
脾 B-中医证候
胃 I-中医证候
虚 I-中医证候
弱 I-中医证候
型 O
的 O
Ｃ O
Ａ O
Ｇ O
患 O
者 O
中 O
医 O
证 O
候 O
的 O
治 O
疗 O
效 O
果 O
显 O
著 O
， O
其 O
中 O
， O
痊 O
愈 O
率 O
为 O
１ O
８ O

惟 O
觉 O
身 O
软 O
乏 O
力 O
， O
食 B-临床表现
后 I-临床表现
中 I-临床表现
脘 I-临床表现
饱 I-临床表现
胀 I-临床表现

应 O
从 O
疏 B-中医治则
肝 I-中医治则
化 I-中医治则
瘀 I-中医治则
入 O
手 O
， O
佐 O
以 O
渗 O
利 O
水 O
湿 O
之 O
法 O
治 O
疗 O

结 O
论 O
： O
调 B-中医治则
和 I-中医治则
肝 I-中医治则
脾 I-中医治则
配 O
合 O
心 O
理 O
疗 O
法 O
治 O
疗 O
肠 B-西医诊断
易 I-西医诊断
激 I-西医诊断
综 I-西医诊断
合 I-西医诊断
征 I-西医诊断
临 O
床 O
疗 O
效 O
确 O
切 O

痛 O
泻 O
要 O
方 O
联 O
合 O
匹 B-西医治疗
维 I-西医治疗
溴 I-西医治疗
铵 I-西医治疗
治 O
疗 O
腹 B-西医诊断
泻 I-西医诊断
型 I-西医诊断
肠 I-西医诊断
易 I-西医诊断
激 I-西医诊断
综 I-西医诊断
合 I-西医诊断
征 I-西医诊断
临 O
床 O
研 O
究 O

药 O
用 O
： O
大 O
小 B-中药
蓟 I-中药
各 O
１ O
０ O
ｇ O
， O
藕 B-中药
节 I-中药
炭 I-中药
１ O
０ O
ｇ O
， O
鲜 B-中药
茅 I-中药
根 I-中药
２ O
０ O
ｇ O
， O
生 B-中药
地 I-中药
黄 I-中药
２ O
０ O
ｇ O
， O
粉 B-中药
牡 I-中药
丹 I-中药
皮 I-中药
１ O
０ O
ｇ O
， O
泽 B-中药
泻 I-中药
１ O
０ O
ｇ O
， O
茯 B-中药
苓 I-中药
１ O
０ O
ｇ O
， O
白 B-中药
术 I-中药
１ O
０ O
ｇ O
， O
山 B-中药
药 I-中药
１ O
０ O
ｇ O
， O
炒 B-中药
六 I-中药
曲 I-中药
１ O
０ O
ｇ O
， O
炒 B-中药
枳 I-中药
壳 I-中药
１ O
０ O
ｇ O
， O
藿 B-中药
香 I-中药
６ O
ｇ O
， O
厚 B-中药
朴 I-中药
１ O
０ O
ｇ O
， O
炒 B-中药
莱 I-中药
服 I-中药
子 I-中药
１ O
０ O
ｇ O
， O
当 B-中药
归 I-中药
１ O
０ O
ｇ O
， O
甘 B-中药
草 I-中药
１ O
０ O
ｇ O

沉 B-中药
香 I-中药
１ O
０ O
ｇ O

提 O
示 O
： O
香 O
苏 O
饮 O
和 O
左 O
金 O
丸 O
在 O
治 O
疗 O
慢 B-西医诊断
性 I-西医诊断
萎 I-西医诊断
缩 I-西医诊断
性 I-西医诊断
胃 I-西医诊断
炎 I-西医诊断
方 O
面 O
具 O
有 O
良 O
好 O
的 O
效 O
果 O
， O
是 O
治 O
疗 O
该 O
病 O
的 O
有 O
效 O
方 O
剂 O
． O

按 O
： O
下 O
膈 O
症 O
与 O
蛔 B-西医诊断
虫 I-西医诊断
性 I-西医诊断
肠 I-西医诊断
梗 I-西医诊断
阻 I-西医诊断
类 O
同 O

方 O
法 O
： O
将 O
７ O
０ O
例 O
功 B-西医诊断
能 I-西医诊断
性 I-西医诊断
消 I-西医诊断
化 I-西医诊断
不 I-西医诊断
良 I-西医诊断
患 O
者 O
随 O
机 O
分 O
为 O
治 O
疗 O
组 O
与 O
对 O
照 O
组 O
各 O
３ O
５ O
例 O
， O
对 O
照 O
组 O
予 O
复 O
方 O
阿 O
嗪 O
米 O
特 O
肠 O
溶 O
片 O
联 O
合 O
酪 B-西医治疗
酸 I-西医治疗
梭 I-西医治疗
菌 I-西医治疗
活 I-西医治疗
菌 I-西医治疗
片 I-西医治疗
治 O
疗 O
， O
治 O
疗 O
组 O
在 O
对 O
照 O
组 O
治 O
疗 O
的 O
基 O
础 O
上 O
给 O
予 O
健 O
脾 O
消 O
痞 O
法 O
进 O
行 O
中 O
药 O
干 O
预 O
， O
两 O
组 O
均 O
连 O
续 O
治 O
疗 O
１ O
５ O
ｄ O

目 O
的 O
： O
探 O
讨 O
黛 O
力 O
新 O
在 O
功 B-西医诊断
能 I-西医诊断
性 I-西医诊断
消 I-西医诊断
化 I-西医诊断
不 I-西医诊断
良 I-西医诊断
中 O
的 O
疗 O
效 O

本 O
方 O
麻 O
黄 O
、 O
连 B-中药
翘 I-中药
发 O
汗 O
利 O
尿 O
排 O
毒 O

方 O
法 O
采 O
用 O
随 O
机 O
对 O
照 O
研 O
究 O
方 O
法 O
， O
收 O
集 O
胃 B-西医诊断
食 I-西医诊断
管 I-西医诊断
反 I-西医诊断
流 I-西医诊断
性 I-西医诊断
咳 I-西医诊断
嗽 I-西医诊断
患 O
者 O
１ O
２ O
６ O
例 O
， O
随 O
机 O
分 O
为 O
治 O
疗 O
组 O
６ O
３ O
例 O
和 O
对 O
照 O
组 O
６ O
３ O
例 O
， O
分 O
别 O
予 O
以 O
通 O
降 O
和 O
胃 O
方 O
加 O
减 O
和 O
奥 O
美 O
拉 O
唑 O
治 O
疗 O
， O
疗 O
程 O
８ O
周 O
， O
观 O
察 O
治 O
疗 O
前 O
后 O
两 O
组 O
的 O
临 O
床 O
症 O
状 O
积 O
分 O
差 O
别 O
及 O
内 O
镜 O
下 O
食 O
管 O
黏 O
膜 O
炎 O
症 O
积 O
分 O
， O
评 O
价 O
通 O
降 O
和 O
胃 O
方 O
加 O
减 O
治 O
疗 O
胃 B-西医诊断
食 I-西医诊断
管 I-西医诊断
反 I-西医诊断
流 I-西医诊断
性 I-西医诊断
咳 I-西医诊断
嗽 I-西医诊断
的 O
临 O
床 O
疗 O
效 O

诊 O
断 O
为 O
肝 B-西医诊断
炎 I-西医诊断
肝 I-西医诊断
硬 I-西医诊断
化 I-西医诊断
失 I-西医诊断
代 I-西医诊断
偿 I-西医诊断
期 I-西医诊断
， O
辨 O
证 O
为 O
脾 B-中医证候
气 I-中医证候
肝 I-中医证候
阴 I-中医证候
亏 I-中医证候
虚 I-中医证候
夹 I-中医证候
血 I-中医证候
瘀 I-中医证候
， O
治 O
以 O
益 B-中医治则
气 I-中医治则
养 I-中医治则
肝 I-中医治则
、 O
活 B-中医治则
血 I-中医治则
化 I-中医治则
瘀 I-中医治则

中 B-中医治疗
药 I-中医治疗
药 I-中医治疗
膳 I-中医治疗
联 O
合 O
个 O
体 O
化 O
情 O
志 O
护 O
理 O
对 O
慢 B-西医诊断
性 I-西医诊断
萎 I-西医诊断
缩 I-西医诊断
性 I-西医诊断
胃 I-西医诊断
炎 I-西医诊断
伴 I-西医诊断
肠 I-西医诊断
上 I-西医诊断
皮 I-西医诊断
化 I-西医诊断
生 I-西医诊断
的 O
疗 O
效 O
及 O
负 O
性 O
情 O
绪 O
的 O
影 O
响 O

方 O
法 O
将 O
８ O
０ O
例 O
Ｃ O
Ａ O
Ｇ O
胃 O
络 O
瘀 O
阻 O
证 O
患 O
者 O
随 O
机 O
分 O
为 O
２ O
组 O
， O
治 O
疗 O
组 O
４ O
０ O
例 O
予 O
逍 O
遥 O
散 O
合 O
失 B-方剂
笑 I-方剂
散 I-方剂
治 O
疗 O
， O
对 O
照 O
组 O
４ O
０ O
例 O
予 O
气 O
滞 O
胃 O
痛 O
颗 O
粒 O
治 O
疗 O
， O
２ O
组 O
疗 O
程 O
４ O
周 O

云 B-中药
母 I-中药
石 I-中药
合 O
用 O
痛 O
泻 O
要 O
方 O
治 O
疗 O
腹 B-西医诊断
泻 I-西医诊断
型 I-西医诊断
肠 I-西医诊断
易 I-西医诊断
激 I-西医诊断
综 I-西医诊断
合 I-西医诊断
征 I-西医诊断

予 O
燮 B-方剂
枢 I-方剂
汤 I-方剂
加 I-方剂
减 I-方剂
： O
柴 O
胡 O
１ O
０ O
ｇ O
， O
黄 B-中药
芩 I-中药
１ O
０ O
ｇ O
， O
炒 B-中药
川 I-中药
楝 I-中药
子 I-中药
１ O
２ O
ｇ O
， O
茯 B-中药
苓 I-中药
３ O
０ O
ｇ O
， O
片 B-中药
姜 I-中药
黄 I-中药
１ O
０ O
ｇ O
， O
皂 B-中药
刺 I-中药
６ O
ｇ O
， O
泽 B-中药
泻 I-中药
２ O
０ O
ｇ O
， O
猪 B-中药
苓 I-中药
２ O
０ O
ｇ O
， O
鸡 B-中药
内 I-中药
金 I-中药
１ O
２ O
ｇ O
， O
郁 B-中药
金 I-中药
１ O
０ O
ｇ O
， O
生 B-中药
明 I-中药
矾 I-中药
２ O
ｇ O
， O
金 B-中药
钱 I-中药
草 I-中药
３ O
０ O
ｇ O
， O
海 B-中药
金 I-中药
沙 I-中药
（ O
布 O
包 O
） O
１ O
５ O
ｇ O
， O
珍 B-中药
珠 I-中药
母 I-中药
（ O
先 O
煎 O
） O
３ O
０ O
ｇ O
， O
车 B-中药
前 I-中药
子 I-中药
（ O
布 O
包 O
） O
１ O
２ O
ｇ O
， O
土 O
茯 B-中药
苓 I-中药
３ O
０ O
ｇ O

继 O
以 O
扶 O
阳 O
温 O
化 O
主 O
之 O
： O
附 B-中药
片 I-中药
８ O
０ O
ｇ O
， O
干 B-中药
姜 I-中药
４ O
０ O
ｇ O
， O
砂 O
仁 O
１ O
０ O
ｇ O
， O
枳 O
壳 O
８ O
ｇ O
， O
上 B-中药
肉 I-中药
桂 I-中药
（ O
研 O
末 O
， O
泡 O
水 O
兑 O
入 O
） O
８ O
ｇ O
， O
猪 B-中药
苓 I-中药
１ O
０ O
ｇ O
， O
茯 B-中药
苓 I-中药
３ O
０ O
ｇ O

全 B-临床表现
身 I-临床表现
发 I-临床表现
黄 I-临床表现
困 B-临床表现
倦 I-临床表现
， O
恶 B-临床表现
心 I-临床表现
欲 I-临床表现
吐 I-临床表现

柴 O
胡 O
疏 O
肝 O
散 O
； O
雷 B-西医治疗
贝 I-西医治疗
拉 I-西医治疗
唑 I-西医治疗
肠 I-西医治疗
溶 I-西医治疗
片 I-西医治疗
； O
胃 B-西医诊断
食 I-西医诊断
管 I-西医诊断
反 I-西医诊断
流 I-西医诊断
病 I-西医诊断

目 O
的 O
： O
探 O
讨 O
中 O
西 O
医 O
结 O
合 O
治 O
疗 O
慢 B-西医诊断
性 I-西医诊断
萎 I-西医诊断
缩 I-西医诊断
性 I-西医诊断
胃 I-西医诊断
炎 I-西医诊断
的 O
临 O
床 O
疗 O
效 O

目 O
的 O
： O
观 O
察 O
辨 O
证 O
治 O
疗 O
功 B-西医诊断
能 I-西医诊断
性 I-西医诊断
消 I-西医诊断
化 I-西医诊断
不 I-西医诊断
良 I-西医诊断
的 O
疗 O
效 O

本 O
次 O
因 O
情 O
志 O
刺 O
激 O
而 O
得 O
发 O
， O
气 B-临床表现
短 I-临床表现
、 O
水 O
肿 O
发 O
作 O
明 O
显 O

参 B-方剂
夏 I-方剂
二 I-方剂
术 I-方剂
汤 I-方剂
治 O
疗 O
慢 O
性 O
萎 O
缩 O
性 O
胃 O
炎 O
（ O
脾 B-中医证候
虚 I-中医证候
胃 I-中医证候
热 I-中医证候
血 I-中医证候
瘀 I-中医证候
证 O
） O
伴 O
肠 O
上 O
皮 O
化 O
生 O
的 O
疗 O
效 O
观 O
察 O

柴 O
枳 O
半 O
夏 O
泻 O
心 O
汤 O
治 O
疗 O
功 B-西医诊断
能 I-西医诊断
性 I-西医诊断
消 I-西医诊断
化 I-西医诊断
不 I-西医诊断
良 I-西医诊断
３ O
０ O
例 O
临 O
床 O
观 O
察 O

治 O
拟 O
化 B-中医治则
湿 I-中医治则
行 I-中医治则
气 I-中医治则
， O
活 B-中医治则
血 I-中医治则
通 I-中医治则
络 I-中医治则

目 O
的 O
： O
观 O
察 O
中 O
西 O
医 O
结 O
合 O
治 O
疗 O
功 B-西医诊断
能 I-西医诊断
性 I-西医诊断
消 I-西医诊断
化 I-西医诊断
不 I-西医诊断
良 I-西医诊断
的 O
临 O
床 O
疗 O
效 O

目 O
的 O
： O
观 O
察 O
柴 B-方剂
枳 I-方剂
半 I-方剂
夏 I-方剂
泻 I-方剂
心 I-方剂
汤 I-方剂
对 O
功 B-西医诊断
能 I-西医诊断
性 I-西医诊断
消 I-西医诊断
化 I-西医诊断
不 I-西医诊断
良 I-西医诊断
（ O
Ｆ O
Ｄ O
） O
患 O
者 O
胃 O
动 O
力 O
的 O
影 O
响 O

结 O
论 O
： O
祛 O
瘀 O
化 O
痰 O
法 O
治 O
疗 O
萎 B-西医诊断
缩 I-西医诊断
性 I-西医诊断
胃 I-西医诊断
炎 I-西医诊断
伴 I-西医诊断
异 I-西医诊断
型 I-西医诊断
增 I-西医诊断
生 I-西医诊断
临 O
床 O
疗 O
效 O
明 O
显 O

柴 B-方剂
半 I-方剂
汤 I-方剂
， O
电 O
刺 O
激 O
， O
非 B-西医诊断
糜 I-西医诊断
烂 I-西医诊断
性 I-西医诊断
反 I-西医诊断
流 I-西医诊断
病 O

方 O
法 O
１ O
０ O
８ O
例 O
功 B-西医诊断
能 I-西医诊断
性 I-西医诊断
消 I-西医诊断
化 I-西医诊断
不 I-西医诊断
良 I-西医诊断
食 B-中医证候
滞 I-中医证候
证 O
患 O
者 O
随 O
机 O
分 O
为 O
２ O
组 O
， O
试 O
验 O
组 O
７ O
２ O
例 O
， O
给 O
予 O
枫 O
蓼 O
肠 O
胃 O
康 O
胶 O
囊 O
２ O
粒 O
， O
日 O
３ O
次 O
口 O
服 O
， O
同 O
时 O
予 O
清 O
热 O
除 O
湿 O
止 O
泻 O
颗 O
粒 O
模 O
拟 O
剂 O
１ O
袋 O
， O
日 O
３ O
次 O
口 O
服 O

甘 O
桔 O
冰 O
梅 O
片 O
联 O
合 O
质 B-西医治疗
子 I-西医治疗
泵 I-西医治疗
抑 I-西医治疗
制 I-西医治疗
剂 I-西医治疗
治 O
疗 O
胃 B-西医诊断
食 I-西医诊断
管 I-西医诊断
反 I-西医诊断
流 I-西医诊断
病 I-西医诊断
致 I-西医诊断
慢 I-西医诊断
性 I-西医诊断
咽 I-西医诊断
炎 I-西医诊断
的 O
疗 O
效 O
观 O
察 O

目 O
的 O
观 O
察 O
温 B-中医治疗
脾 I-中医治疗
散 I-中医治疗
穴 I-中医治疗
位 I-中医治疗
敷 I-中医治疗
贴 I-中医治疗
联 O
合 O
理 O
中 O
复 O
元 O
方 O
对 O
脾 B-中医证候
虚 I-中医证候
痰 I-中医证候
瘀 I-中医证候
型 O
慢 B-西医诊断
性 I-西医诊断
萎 I-西医诊断
缩 I-西医诊断
性 I-西医诊断
胃 I-西医诊断
炎 I-西医诊断
患 O
者 O
的 O
临 O
床 O
疗 O
效 O

目 O
的 O
： O
观 O
察 O
贺 O
州 O
土 B-中医治疗
瑶 I-中医治疗
整 I-中医治疗
脊 I-中医治疗
疗 I-中医治疗
法 I-中医治疗
联 O
合 O
烫 O
熨 O
疗 O
法 O
治 O
疗 O
胃 B-西医诊断
食 I-西医诊断
管 I-西医诊断
反 I-西医诊断
流 I-西医诊断
病 I-西医诊断
的 O
临 O
床 O
疗 O
效 O

诊 O
查 O
患 O
者 O
虽 O
身 B-临床表现
热 I-临床表现
、 O
目 B-临床表现
睛 I-临床表现
黄 I-临床表现
染 I-临床表现
明 O
显 O
， O
但 O
面 B-临床表现
色 I-临床表现
㿠 I-临床表现
白 I-临床表现
无 I-临床表现
华 I-临床表现
， O
舌 B-临床表现
苔 I-临床表现
白 I-临床表现
腻 I-临床表现
而 I-临床表现
厚 I-临床表现
、 I-临床表现
表 I-临床表现
面 I-临床表现
浮 I-临床表现
黄 I-临床表现
、 O
舌 B-临床表现
质 I-临床表现
淡 I-临床表现
， O
脉 B-临床表现
细 I-临床表现

丹 B-中药
参 I-中药
、 O
赤 B-中药
芍 I-中药
、 O
川 B-中药
芍 I-中药
、 O
三 B-中药
棱 I-中药
、 O
莪 B-中药
术 I-中药
各 O
３ O
０ O
ｇ O
， O
穿 B-中药
山 I-中药
甲 I-中药
１ O
０ O
ｇ O
， O
皂 B-中药
角 I-中药
刺 I-中药
、 O
急 B-中药
性 I-中药
子 I-中药
各 O
１ O
５ O
ｇ O
， O
枳 B-中药
壳 I-中药
６ O
ｇ O
， O
炒 O
莱 O
菔 O
子 O
５ O
０ O
ｇ O

结 O
论 O
益 O
胃 O
化 O
裁 O
方 O
治 O
疗 O
胃 B-中医证候
阴 I-中医证候
不 I-中医证候
足 I-中医证候
型 O
慢 B-西医诊断
性 I-西医诊断
萎 I-西医诊断
缩 I-西医诊断
性 I-西医诊断
胃 I-西医诊断
炎 I-西医诊断
疗 O
效 O
确 O
切 O
， O
可 O
显 O
著 O
改 O
善 O
患 O
者 O
临 O
床 O
症 O
状 O

肢 O
倦 O
乏 B-临床表现
力 I-临床表现

方 O
中 O
苏 B-中药
叶 I-中药
、 O
豆 B-中药
豉 I-中药
、 O
槟 O
榔 O
以 O
行 O
气 O
宽 O
中 O

杨 O
老 O
师 O
认 O
为 O
病 O
属 O
黄 B-中医诊断
疸 I-中医诊断

茵 B-中药
陈 I-中药
、 O
甘 B-中药
草 I-中药
利 O
湿 O
退 O
黄 O
， O
解 O
毒 O
和 O
中 O
， O
夏 O
、 O
蒌 O
、 O
柴 B-中药
胡 I-中药
化 O
痰 O
除 O
痞 O
， O
调 O
理 O
枢 O
机 O

结 O
果 O
实 O
验 O
组 O
患 O
者 O
经 O
过 O
中 O
医 O
辨 O
证 O
分 O
型 O
施 O
治 O
后 O
， O
气 B-中医证候
郁 I-中医证候
痰 I-中医证候
阻 I-中医证候
型 O
总 O
有 O
效 O
率 O
为 O
９ O
０ O

对 O
照 O
组 O
予 O
乳 O
果 O
糖 O
治 O
疗 O
， O
观 O
察 O
组 O
予 O
自 B-方剂
拟 I-方剂
疏 I-方剂
肝 I-方剂
通 I-方剂
腑 I-方剂
汤 I-方剂
治 O
疗 O

功 O
能 O
型 O
便 O
秘 O
； O
中 O
药 O
； O
穴 O
位 O
； O
推 B-中医治疗
拿 I-中医治疗
； O
疗 O
效 O

结 O
论 O
： O
针 O
刺 O
＂ O
老 B-中医治疗
十 I-中医治疗
针 I-中医治疗
＂ O
可 O
改 O
善 O
Ｐ O
Ｄ O
Ｓ O
患 O
者 O
的 O
消 O
化 O
不 O
良 O
症 O
状 O
， O
仍 O
需 O
继 O
续 O
完 O
成 O
大 O
样 O
本 O
试 O
验 O
验 O
证 O
其 O
研 O
究 O
结 O
果 O

消 O
化 O
不 O
良 O
／ O
中 O
医 O
药 O
疗 O
法 O
， O
香 B-方剂
砂 I-方剂
六 I-方剂
君 I-方剂
子 I-方剂
汤 I-方剂
／ O
治 O
疗 O
应 O
用 O

反 B-西医诊断
流 I-西医诊断
性 I-西医诊断
食 I-西医诊断
管 I-西医诊断
炎 I-西医诊断
， O
中 O
医 O
疗 O
法 O
， O
小 O
柴 O
胡 O
汤 O
， O
小 O
陷 O
胸 O
汤 O

去 O
桑 B-中药
枝 I-中药
、 O
橘 B-中药
络 I-中药
、 O
归 B-中药
尾 I-中药
， O
加 O
用 O
威 O
灵 O
仙 O
， O
生 O
蒲 O
黄 O

将 O
２ O
型 O
患 O
者 O
各 O
自 O
分 O
为 O
２ O
个 O
电 B-中医治疗
针 I-中医治疗
组 O

方 O
法 O
： O
选 O
择 O
确 O
诊 O
为 O
慢 B-西医诊断
性 I-西医诊断
萎 I-西医诊断
缩 I-西医诊断
性 I-西医诊断
胃 I-西医诊断
炎 I-西医诊断
脾 B-中医证候
虚 I-中医证候
血 I-中医证候
瘀 I-中医证候
证 O
的 O
６ O
４ O
例 O
患 O
者 O
随 O
机 O
分 O
为 O
２ O
组 O
， O
治 O
疗 O
组 O
３ O
２ O
例 O
予 O
补 B-方剂
脾 I-方剂
通 I-方剂
络 I-方剂
方 I-方剂
治 O
疗 O
， O
对 O
照 O
组 O
３ O
２ O
例 O
予 O
胃 O
复 O
春 O
治 O
疗 O
， O
疗 O
程 O
均 O
为 O
３ O
个 O
月 O

非 O
酒 O
精 O
性 O
脂 O
肪 O
性 O
肝 O
病 O
； O
脂 B-中医治疗
肝 I-中医治疗
丸 I-中医治疗
； O
痰 O
浊 O
瘀 O
结 O
证 O
； O
超 O
声 O
评 O
价 O
； O
相 O
关 O
性 O

白 B-中药
芷 I-中药
功 O
能 O
消 O
肿 O
排 O
脓 O

结 O
论 O
恩 O
替 O
卡 O
韦 O
相 O
对 O
于 O
干 O
扰 O
素 O
α O
－ O
２ O
ｂ O
治 O
疗 O
慢 O
性 O
乙 O
型 O
肝 O
炎 O
合 O
并 O
非 B-西医诊断
酒 I-西医诊断
精 I-西医诊断
性 I-西医诊断
脂 I-西医诊断
肪 I-西医诊断
肝 I-西医诊断
具 O
有 O
更 O
好 O
的 O
效 O
果 O

肠 B-西医诊断
易 I-西医诊断
激 I-西医诊断
综 I-西医诊断
合 I-西医诊断
征 I-西医诊断
（ O
Ｉ O
Ｂ O
Ｓ O
） O
是 O
一 O
种 O
肠 O
道 O
功 O
能 O
紊 O
乱 O
的 O
原 O
发 O
性 O
慢 O
性 O
疾 O
病 O

本 O
例 O
虽 O
无 O
明 O
显 O
血 O
淤 O
症 O
象 O
， O
但 O
久 O
病 O
多 O
淤 O
， O
血 O
不 O
利 O
则 O
为 O
水 O
， O
故 O
选 O
加 O
丹 O
参 O
、 O
坤 O
草 O
即 O
活 O
血 O
又 O
利 B-中医治则
水 I-中医治则
， O
一 O
药 O
二 O
用 O
， O
不 O
容 O
忽 O
略 O

讨 O
论 O
与 O
体 O
会 O
： O
全 O
国 O
高 O
等 O
医 O
药 O
院 O
校 O
试 O
用 O
教 O
材 O
《 O
外 O
科 O
学 O
》 O
中 O
谓 O
： O
“ O
臖 B-中医诊断
核 I-中医诊断
（ O
慢 B-西医诊断
性 I-西医诊断
淋 I-西医诊断
巴 I-西医诊断
结 I-西医诊断
炎 I-西医诊断
） O
， O
可 O
由 O
头 O
面 O
、 O
口 O
腔 O
等 O
部 O
疮 O
疖 O
或 O
破 O
损 O
引 O
起 O
， O
一 O
般 O
多 O
为 O
单 O
个 O
淋 O
巴 O
结 O
肿 O
大 O
， O
起 O
发 O
迅 O
速 O
， O
压 O
之 O
疼 O
痛 O
， O
很 O
少 O
化 O
脓 O

督 B-中医治疗
灸 I-中医治疗
配 O
合 O
脐 O
灸 O
疗 O
效 O
显 O
著 O
， O
无 O
毒 O
副 O
作 O
用 O
， O
值 O
得 O
临 O
床 O
推 O
广 O
应 O
用 O

功 O
能 O
性 O
消 O
化 O
不 O
良 O
（ O
ｆ O
ｕ O
ｎ O
ｃ O
ｔ O
ｉ O
ｏ O
ｎ O
ａ O
ｌ O
ｄ O
ｙ O
ｓ O
ｐ O
ｅ O
ｐ O
ｓ O
ｉ O
ａ O
， O
Ｆ O
Ｄ O
） O
， O
是 O
儿 O
童 O
常 O
见 O
的 O
胃 O
肠 O
功 O
能 O
性 O
疾 O
病 O
之 O
一 O
， O
指 O
未 O
发 O
现 O
器 O
质 O
性 O
或 O
全 O
身 O
性 O
疾 O
病 O
的 O
慢 O
性 O
持 O
续 O
或 O
反 O
复 O
发 O
作 O
性 O
的 O
上 B-临床表现
腹 I-临床表现
部 I-临床表现
疼 I-临床表现
痛 I-临床表现
或 I-临床表现
不 I-临床表现
适 I-临床表现
， O
尤 O
其 O
是 O
餐 O
后 O
加 O
重 O
， O
上 B-临床表现
腹 I-临床表现
饱 I-临床表现
胀 I-临床表现
、 O
早 B-临床表现
饱 I-临床表现
、 O
嗳 B-临床表现
气 I-临床表现
、 O
食 B-临床表现
欲 I-临床表现
不 I-临床表现
振 I-临床表现
、 O
恶 B-临床表现
心 I-临床表现
、 O
呕 B-临床表现
吐 I-临床表现
等 O
上 O
腹 O
部 O
症 O
状 O
群 O

升 O
降 O
胶 O
囊 O
治 O
疗 O
功 B-西医诊断
能 I-西医诊断
性 I-西医诊断
消 I-西医诊断
化 I-西医诊断
不 I-西医诊断
良 I-西医诊断
肝 B-中医证候
郁 I-中医证候
脾 I-中医证候
虚 I-中医证候
证 O
的 O
临 O
床 O
研 O
究 O

体 B-临床表现
温 I-临床表现
正 I-临床表现
常 I-临床表现
， O
嘱 O
用 O
上 O
方 O
作 O
成 O
丸 O
剂 O
常 O
服 O
以 O
固 O
疗 O
效 O

结 O
论 O
黛 O
力 O
新 O
联 O
合 O
枫 B-中医治疗
蓼 I-中医治疗
肠 I-中医治疗
胃 I-中医治疗
康 I-中医治疗
颗 I-中医治疗
粒 I-中医治疗
治 O
疗 O
Ｇ O
Ｅ O
Ｒ O
Ｄ O
重 O
叠 O
Ｉ O
Ｂ O
Ｓ O
疗 O
效 O
更 O
好 O
， O
在 O
缓 O
解 O
临 O
床 O
症 O
状 O
的 O
同 O
时 O
， O
还 O
能 O
改 O
善 O
自 O
主 O
神 O
经 O
功 O
能 O
， O
有 O
利 O
于 O
心 O
理 O
亚 O
健 O
康 O
状 O
态 O
的 O
缓 O
解 O

脂 O
肪 O
肝 O
， O
中 O
医 O
药 O
疗 O
法 O
， O
运 B-中医治疗
脾 I-中医治疗
化 I-中医治疗
浊 I-中医治疗
颗 I-中医治疗
粒 I-中医治疗
， O
非 B-西医诊断
酒 I-西医诊断
精 I-西医诊断
性 I-西医诊断
脂 I-西医诊断
肪 I-西医诊断
性 I-西医诊断
肝 I-西医诊断
病 I-西医诊断
， O
胃 B-中医证候
热 I-中医证候
脾 I-中医证候
困 I-中医证候
型 O
， O
临 O
床 O
症 O
状 O
积 O
分 O

结 O
果 O
： O
功 B-西医诊断
能 I-西医诊断
性 I-西医诊断
消 I-西医诊断
化 I-西医诊断
不 I-西医诊断
良 I-西医诊断
患 O
者 O
１ O
２ O
９ O
例 O
均 O
进 O
人 O
结 O
果 O
分 O
析 O

慢 B-西医诊断
性 I-西医诊断
功 I-西医诊断
能 I-西医诊断
性 I-西医诊断
便 I-西医诊断
秘 I-西医诊断
， O
肠 B-中医证候
道 I-中医证候
气 I-中医证候
滞 I-中医证候
型 O
， O
中 O
医 O
疗 O
法 O
， O
四 O
逆 O
散 O

半 O
夏 O
泻 O
心 O
汤 O
合 O
香 B-方剂
砂 I-方剂
养 I-方剂
胃 I-方剂
丸 I-方剂
加 I-方剂
减 I-方剂
对 O
慢 B-西医诊断
性 I-西医诊断
萎 I-西医诊断
缩 I-西医诊断
性 I-西医诊断
胃 I-西医诊断
炎 I-西医诊断
患 O
者 O
血 O
清 O
Ｇ O
Ａ O
Ｓ O
、 O
Ｅ O
Ｔ O
、 O
Ｉ O
Ｌ O
ｓ O
的 O
影 O
响 O

调 B-中医治则
和 I-中医治则
肝 I-中医治则
脾 I-中医治则
配 O
合 O
心 O
理 O
疗 O
法 O
治 O
疗 O
肠 B-西医诊断
易 I-西医诊断
激 I-西医诊断
综 I-西医诊断
合 I-西医诊断
征 I-西医诊断
４ O
０ O
例 O

结 O
果 O
： O
以 O
中 O
西 O
医 O
结 O
合 O
疗 O
法 O
治 O
疗 O
功 B-西医诊断
能 I-西医诊断
性 I-西医诊断
消 I-西医诊断
化 I-西医诊断
不 I-西医诊断
良 I-西医诊断
９ O
６ O
例 O
， O
总 O
有 O
效 O
率 O
达 O
９ O
８ O
９ O
６ O
％ O
， O
明 O
显 O
优 O
于 O
对 O
照 O
组 O
的 O
７ O
９ O
９ O
％ O

温 O
阳 O
健 O
脾 O
法 O
； O
脾 B-中医证候
虚 I-中医证候
型 O
； O
慢 B-西医诊断
性 I-西医诊断
萎 I-西医诊断
缩 I-西医诊断
性 I-西医诊断
胃 I-西医诊断
炎 I-西医诊断
； O
血 O
清 O
表 O
皮 O
生 O
长 O
因 O
子 O

针 B-中医治疗
灸 I-中医治疗
； O
推 O
拿 O
； O
功 B-西医诊断
能 I-西医诊断
性 I-西医诊断
便 I-西医诊断
秘 I-西医诊断

丹 B-中医治疗
芪 I-中医治疗
祛 I-中医治疗
瘀 I-中医治疗
止 I-中医治疗
痛 I-中医治疗
颗 I-中医治疗
粒 I-中医治疗
治 O
疗 O
气 B-中医证候
虚 I-中医证候
血 I-中医证候
瘀 I-中医证候
型 O
慢 B-西医诊断
性 I-西医诊断
萎 I-西医诊断
缩 I-西医诊断
性 I-西医诊断
胃 I-西医诊断
炎 I-西医诊断
疗 O
效 O
及 O
对 O
炎 O
性 O
因 O
子 O
和 O
细 O
胞 O
因 O
子 O
的 O
影 O
响 O

结 O
论 O
： O
针 O
对 O
临 O
床 O
应 O
用 O
祛 O
瘀 O
消 O
积 O
颗 O
粒 O
治 O
疗 O
中 O
医 O
辨 O
证 O
属 O
胃 B-中医证候
络 I-中医证候
瘀 I-中医证候
阻 I-中医证候
证 O
Ｃ O
Ａ O
Ｇ O
， O
应 O
选 O
择 O
胃 O
镜 O
下 O
中 O
医 O
微 O
观 O
辨 O
证 O
为 O
气 O
滞 O
血 O
瘀 O
及 O
气 O
虚 O
血 O
瘀 O
的 O
患 O
者 O
， O
以 O
提 O
高 O
治 O
疗 O
有 O
效 O
率 O

患 O
者 O
服 O
药 O
１ O
４ O
剂 O
后 O
， O
精 O
神 O
饮 O
食 O
已 O
如 O
常 O
人 O
， O
无 O
腹 B-临床表现
胀 I-临床表现
、 O
腹 B-临床表现
大 I-临床表现
， O
二 B-临床表现
便 I-临床表现
调 I-临床表现

中 O
医 O
辨 O
证 O
分 O
型 O
治 O
疗 O
腹 B-西医诊断
泻 I-西医诊断
型 I-西医诊断
肠 I-西医诊断
易 I-西医诊断
激 I-西医诊断
综 I-西医诊断
合 I-西医诊断
征 I-西医诊断
的 O
临 O
床 O
观 O
察 O

对 O
照 O
组 O
口 O
服 O
马 O
来 O
酸 O
曲 O
美 O
布 O
汀 O
分 O
散 O
片 O
， O
治 O
疗 O
组 O
在 O
对 O
照 O
组 O
基 O
础 O
上 O
采 O
用 O
＂ O
疏 B-中医治则
肝 I-中医治则
行 I-中医治则
气 I-中医治则
， O
调 B-中医治则
神 I-中医治则
解 I-中医治则
郁 I-中医治则
＂ O
推 B-中医治疗
拿 I-中医治疗
法 O
， O
两 O
组 O
患 O
者 O
治 O
疗 O
４ O
周 O
后 O
收 O
集 O
患 O
者 O
治 O
疗 O
前 O
及 O
治 O
疗 O
后 O
的 O
腹 O
部 O
症 O
状 O
、 O
生 O
活 O
质 O
量 O
、 O
抑 O
郁 O
程 O
度 O
及 O
血 O
清 O
５ O
－ O
Ｈ O
Ｔ O
等 O
指 O
标 O

姜 B-中药
竹 I-中药
茹 I-中药
１ O
０ O
ｇ O

运 B-方剂
脾 I-方剂
化 I-方剂
浊 I-方剂
冲 I-方剂
剂 I-方剂
治 O
疗 O
非 B-西医诊断
酒 I-西医诊断
精 I-西医诊断
性 I-西医诊断
脂 I-西医诊断
肪 I-西医诊断
肝 I-西医诊断
疗 O
效 O
观 O
察 O

治 O
疗 O
组 O
服 O
用 O
中 O
药 O
附 O
子 O
理 O
中 O
汤 O
加 O
茯 B-中药
苓 I-中药
， O
对 O
照 O
组 O
服 O
用 O
马 O
来 O
酸 O
曲 O
美 O
布 O
汀 O
胶 O
囊 O
， O
两 O
组 O
均 O
以 O
１ O
周 O
为 O
１ O
疗 O
程 O
， O
共 O
２ O
个 O
疗 O
程 O

诊 O
断 O
： O
慢 B-西医诊断
性 I-西医诊断
肾 I-西医诊断
盂 I-西医诊断
肾 I-西医诊断
炎 I-西医诊断
， O
证 O
属 O
肾 B-中医证候
亏 I-中医证候
湿 I-中医证候
热 I-中医证候
型 I-中医证候
， O
治 O
以 O
养 B-中医治则
阴 I-中医治则
补 O
肾 O
， O
清 B-中医治则
热 I-中医治则
利 I-中医治则
湿 I-中医治则
， O
兼 O
以 O
摄 B-中医治则
血 I-中医治则
， O
知 B-方剂
柏 I-方剂
地 I-方剂
黄 I-方剂
丸 I-方剂
加 O
减 O
： O
生 B-中药
黄 I-中药
芪 I-中药
、 O
猪 B-中药
苓 I-中药
、 O
茯 O
苓 O
、 O
小 B-中药
蓟 I-中药
、 O
藕 B-中药
节 I-中药
炭 I-中药
、 O
生 B-中药
山 I-中药
药 I-中药
、 O
土 B-中药
茯 I-中药
苓 I-中药
各 O
３ O
０ O
ｇ O
， O
生 B-中药
地 I-中药
１ O
５ O
ｇ O
， O
知 B-中药
母 I-中药
、 O
黄 B-中药
柏 I-中药
、 O
炒 B-中药
丹 I-中药
皮 I-中药
、 O
山 B-中药
萸 I-中药
肉 I-中药
、 O
泽 B-中药
泻 I-中药
、 O
炒 B-中药
车 I-中药
前 I-中药
子 I-中药
（ O
包 O
） O
、 O
炒 B-中药
山 I-中药
楂 I-中药
、 O
炒 B-中药
神 I-中药
曲 I-中药
各 O
１ O
０ O
ｇ O

辨 O
证 O
属 O
脾 O
虚 O
肝 O
郁 O
型 O
， O
治 O
宜 O
疏 B-中医治则
肝 I-中医治则
健 I-中医治则
脾 I-中医治则
， O
解 B-中医治则
毒 I-中医治则
散 I-中医治则
结 I-中医治则

４ O
年 O
前 O
无 O
明 O
显 O
诱 O
因 O
出 O
现 O
双 B-临床表现
下 I-临床表现
肢 I-临床表现
欠 I-临床表现
温 I-临床表现
， O
足 B-临床表现
心 I-临床表现
刺 I-临床表现
痛 I-临床表现
未 O
予 O
重 O
视 O
， O
近 O
日 O
加 O
重 O

因 O
患 O
者 O
久 O
病 O
入 O
络 O
， O
故 O
佐 O
以 O
延 B-中药
胡 I-中药
索 I-中药
、 O
赤 B-中药
芍 I-中药
、 O
马 B-中药
鞭 I-中药
草 I-中药
活 O
血 O
祛 O
瘀 O
止 O
痛 O
， O
使 O
以 O
少 O
量 O
黄 B-中药
连 I-中药
， O
以 O
防 O
附 O
子 O
、 O
良 O
姜 O
温 O
燥 O
太 O
过 O

目 O
的 O
： O
探 O
讨 O
祛 B-中医治疗
脂 I-中医治疗
愈 I-中医治疗
肝 I-中医治疗
颗 I-中医治疗
粒 I-中医治疗
对 O
非 B-西医诊断
酒 I-西医诊断
精 I-西医诊断
性 I-西医诊断
脂 I-西医诊断
肪 I-西医诊断
肝 I-西医诊断
患 O
者 O
胰 O
岛 O
素 O
抵 O
抗 O
的 O
干 O
预 O
效 O
应 O

连 O
服 O
三 O
剂 O
， O
尿 O
量 O
每 O
日 O
均 O
达 O
１ O
０ O
０ O
０ O
ｍ O
ｌ O
以 O
上 O
， O
第 O
三 O
天 O
患 O
儿 O
即 O
出 O
院 O
用 O
中 O
药 O
治 O
疗 O
， O
仍 O
以 O
苓 B-方剂
桂 I-方剂
术 I-方剂
甘 I-方剂
汤 I-方剂
加 I-方剂
味 I-方剂
， O
用 O
药 O
１ O
周 O
， O
浮 B-临床表现
肿 I-临床表现
消 O
退 O

腹 B-西医诊断
泻 I-西医诊断
型 I-西医诊断
肠 I-西医诊断
易 I-西医诊断
激 I-西医诊断
综 I-西医诊断
合 I-西医诊断
征 I-西医诊断
； O
附 B-方剂
子 I-方剂
理 I-方剂
中 I-方剂
汤 I-方剂
； O
四 O
神 O
丸 O
； O
Ｔ O
Ｎ O
Ｆ O
－ O
α O
； O
Ｉ O
Ｌ O
－ O
６ O

治 O
疗 O
组 O
在 O
对 O
照 O
组 O
基 O
础 O
上 O
加 O
服 O
糖 B-中医治疗
脂 I-中医治疗
消 I-中医治疗
， O
１ O
剂 O
／ O
ｄ O
， O
连 O
用 O
１ O
２ O
周 O

方 O
法 O
： O
治 O
疗 O
组 O
给 O
予 O
针 B-中医治疗
刺 I-中医治疗
梁 I-中医治疗
丘 I-中医治疗
穴 I-中医治疗
和 O
口 O
服 O
理 O
中 O
汤 O
加 O
减 O
治 O
疗 O
， O
对 O
照 O
组 O
给 O
予 O
胃 O
复 O
春 O
片 O
及 O
维 O
酶 O
素 O
片 O
口 O
服 O
， O
均 O
治 O
疗 O
３ O
个 O
月 O
后 O
观 O
察 O
临 O
床 O
症 O
状 O
积 O
分 O
和 O
胃 O
镜 O
病 O
理 O
变 O
化 O

对 O
照 O
组 O
采 O
用 O
西 O
药 O
多 B-西医治疗
潘 I-西医治疗
立 I-西医治疗
酮 I-西医治疗
片 O
和 O
谷 B-西医治疗
维 I-西医治疗
素 I-西医治疗
片 I-西医治疗
口 O
服 O
治 O
疗 O
， O
治 O
疗 O
组 O
在 O
对 O
照 O
组 O
基 O
础 O
上 O
加 O
用 O
自 O
拟 O
健 O
脾 O
和 O
胃 O
调 O
中 O
汤 O
的 O
治 O
疗 O
方 O
法 O
， O
观 O
察 O
功 B-西医诊断
能 I-西医诊断
性 I-西医诊断
消 I-西医诊断
化 I-西医诊断
不 I-西医诊断
良 I-西医诊断
患 O
者 O
的 O
临 O
床 O
症 O
状 O
的 O
改 O
善 O
情 O
况 O

目 O
的 O
： O
验 O
证 O
化 B-中医治疗
郁 I-中医治疗
清 I-中医治疗
胃 I-中医治疗
颗 I-中医治疗
粒 I-中医治疗
治 O
疗 O
胃 B-西医诊断
食 I-西医诊断
管 I-西医诊断
反 I-西医诊断
流 I-西医诊断
病 I-西医诊断
（ O
Ｇ O
Ｅ O
Ｒ O
Ｄ O
） O
的 O
临 O
床 O
疗 O
效 O

雷 B-西医治疗
贝 I-西医治疗
拉 I-西医治疗
唑 I-西医治疗
； O
柴 O
胡 O
舒 O
肝 O
丸 O
； O
老 B-西医诊断
年 I-西医诊断
慢 I-西医诊断
性 I-西医诊断
萎 I-西医诊断
缩 I-西医诊断
性 I-西医诊断
胃 I-西医诊断
炎 I-西医诊断
； O
胃 O
泌 O
素 O
； O
内 O
皮 O
素 O

目 O
的 O
： O
评 O
价 O
胃 O
萎 O
Ⅰ O
号 O
颗 O
粒 O
治 O
疗 O
慢 B-西医诊断
性 I-西医诊断
萎 I-西医诊断
缩 I-西医诊断
性 I-西医诊断
胃 I-西医诊断
炎 I-西医诊断
脾 B-中医证候
胃 I-中医证候
虚 I-中医证候
弱 I-中医证候
证 O
的 O
临 O
床 O
疗 O
效 O

故 O
先 O
予 O
化 O
湿 O
醒 O
脾 O
、 O
温 O
建 O
中 O
阳 O
、 O
佐 O
温 O
润 O
通 O
下 O
为 O
法 O
， O
药 O
用 O
白 O
豆 O
蔻 O
、 O
熟 O
附 B-中药
子 I-中药
、 O
砂 B-中药
仁 I-中药
各 O
５ O
ｇ O
， O
佩 B-中药
兰 I-中药
叶 I-中药
、 O
苍 B-中药
术 I-中药
、 O
法 O
夏 O
、 O
厚 B-中药
朴 I-中药
、 O
橘 O
皮 O
、 O
枳 B-中药
壳 I-中药
、 O
乌 B-中药
药 I-中药
、 O
香 O
附 B-中药
子 I-中药
、 O
郁 B-中药
李 I-中药
仁 I-中药
、 O
火 O
麻 B-中药
仁 I-中药
、 O
焦 B-中药
白 I-中药
术 I-中药
各 O
１ O
２ O
ｇ O
， O
大 B-中药
枣 I-中药
３ O
枚 O
， O
生 O
姜 O
２ O
片 O

脉 B-临床表现
细 I-临床表现
无 I-临床表现
力 I-临床表现
， O
舌 O
质 O
淡 O
， O
边 O
有 O
齿 O
痕 O
， O
苔 B-临床表现
薄 I-临床表现
白 I-临床表现

从 O
外 O
感 O
因 O
素 O
出 O
发 O
， O
采 O
用 O
疏 O
解 O
表 O
邪 O
法 O
在 O
治 O
疗 O
阴 B-中医证候
虚 I-中医证候
型 O
Ｃ O
Ｆ O
Ｃ O
中 O
同 O
样 O
起 O
着 O
重 O
要 O
作 O
用 O

用 O
王 B-方剂
氏 I-方剂
保 I-方剂
赤 I-方剂
丸 I-方剂
治 O
疗 O
痞 B-中医诊断
满 I-中医诊断
证 I-中医诊断
（ O
慢 B-西医诊断
性 I-西医诊断
胃 I-西医诊断
炎 I-西医诊断
、 O
功 B-西医诊断
能 I-西医诊断
性 I-西医诊断
消 I-西医诊断
化 I-西医诊断
不 I-西医诊断
良 I-西医诊断
） O
患 O
者 O
３ O
０ O
例 O
， O
观 O
察 O
临 O
床 O
症 O
状 O
改 O
善 O
和 O
不 O
良 O
反 O
应 O
。 O
疗 O
程 O
１ O
０ O
天 O
。 O
结 O
果 O
： O
临 O
床 O
症 O
候 O
改 O
善 O
总 O
有 O
效 O
率 O
为 O
９ O
３ O
． O
３ O
％ O
， O
单 O
项 O
主 O
症 O
总 O
有 O
效 O
率 O
为 O
９ O
３ O
． O
３ O
％ O
， O
单 O
项 O
次 O
症 O
明 O
显 O
改 O
善 O
， O
对 O
大 O
便 O
不 O
畅 O
疗 O
效 O
最 O
为 O
明 O
显 O
。 O
提 O
示 O
王 B-方剂
氏 I-方剂
保 I-方剂
赤 I-方剂
丸 I-方剂
对 O
痞 B-中医诊断
满 I-中医诊断
证 I-中医诊断
的 O
疗 O
效 O
满 O
意 O
。 O

土 B-中医治疗
瑶 I-中医治疗
整 I-中医治疗
脊 I-中医治疗
疗 I-中医治疗
法 I-中医治疗
联 O
合 O
烫 O
熨 O
疗 O
法 O
对 O
胃 B-西医诊断
食 I-西医诊断
管 I-西医诊断
反 I-西医诊断
流 I-西医诊断
病 I-西医诊断
的 O
临 O
床 O
疗 O
效 O
观 O
察 O

药 O
用 O
： O
莱 O
菔 O
叶 O
１ O
５ O
ｇ O
， O
麦 O
冬 O
１ O
５ O
ｇ O
， O
沙 O
参 O
２ O
０ O
ｇ O
， O
地 B-中药
龙 I-中药
１ O
５ O
ｇ O
， O
防 O
风 O
１ O
０ O
ｇ O
， O
天 O
冬 O
１ O
５ O
ｇ O
， O
百 O
药 O
煎 O
１ O
０ O
ｇ O
， O
柿 O
霜 O
５ O
ｇ O
， O
桂 O
枝 O
１ O
０ O
ｇ O
， O
平 O
地 O
木 O
１ O
５ O
ｇ O
， O
蒌 O
仁 O
１ O
５ O
ｇ O
， O
甜 O
杏 O
仁 O
１ O
５ O
ｇ O

方 O
法 O
４ O
７ O
例 O
非 O
酒 O
精 O
性 O
脂 O
肪 O
肝 O
并 O
血 O
脂 O
紊 O
乱 O
患 O
者 O
服 O
用 O
盐 O
酸 O
小 B-方剂
檗 I-方剂
碱 I-方剂
０ O

炒 O
党 B-中药
参 I-中药
１ O
２ O
克 O
、 O
炒 B-中药
白 I-中药
芍 I-中药
９ O
克 O
、 O
川 B-中药
连 I-中药
２ O

先 O
生 O
用 O
大 O
剂 O
川 B-中药
军 I-中药
、 O
赤 B-中药
芍 I-中药
通 O
腑 O
泻 O
火 O
， O
逐 O
邪 O
消 O
毒 O

功 B-西医诊断
能 I-西医诊断
性 I-西医诊断
消 I-西医诊断
化 I-西医诊断
不 I-西医诊断
良 I-西医诊断
； O
“ O
寒 O
热 O
虚 O
实 O
” O
辨 O
证 O
； O
随 O
机 O
对 O
照 O
试 O
验 O
； O
患 O
者 O
评 O
价 O
结 O
局 O
； O
不 O
良 O
反 O
应 O

方 O
法 O
将 O
６ O
０ O
例 O
痞 B-中医诊断
满 I-中医诊断
证 I-中医诊断
肝 B-中医证候
胃 I-中医证候
不 I-中医证候
和 I-中医证候
型 O
患 O
者 O
随 O
机 O
分 O
成 O
２ O
组 O

目 O
的 O
： O
探 O
讨 O
应 O
用 O
温 O
胃 O
健 O
脾 O
汤 O
联 O
合 O
隔 B-中医治疗
姜 I-中医治疗
灸 I-中医治疗
治 O
疗 O
虚 B-中医证候
寒 I-中医证候
型 O
慢 B-西医诊断
性 I-西医诊断
萎 I-西医诊断
缩 I-西医诊断
性 I-西医诊断
胃 I-西医诊断
炎 I-西医诊断
的 O
临 O
床 O
疗 O
效 O

患 O
者 O
２ O
个 O
月 O
前 O
出 O
差 O
外 O
地 O
， O
突 O
发 O
高 O
热 O
、 O
黄 O
疸 O
、 O
腹 O
痛 O
， O
在 O
外 O
地 O
医 O
院 O
急 O
诊 O
， O
诊 O
为 O
急 B-西医诊断
性 I-西医诊断
胆 I-西医诊断
囊 I-西医诊断
炎 I-西医诊断
并 I-西医诊断
发 I-西医诊断
多 I-西医诊断
发 I-西医诊断
性 I-西医诊断
胆 I-西医诊断
囊 I-西医诊断
结 I-西医诊断
石 I-西医诊断
， O
行 O
胆 O
囊 O
切 O
除 O
取 O
石 O
手 O
术 O

四 O
逆 O
散 O
加 O
昧 O
治 O
疗 O
功 B-西医诊断
能 I-西医诊断
性 I-西医诊断
消 I-西医诊断
化 I-西医诊断
不 I-西医诊断
良 I-西医诊断
疗 O
效 O
观 O
察 O

辨 O
证 O
： O
湿 B-中医证候
热 I-中医证候
交 I-中医证候
蕴 I-中医证候
， O
胆 O
汁 O
外 O
溢 O
， O
气 O
机 O
不 O
利 O
， O
淤 O
血 O
内 O
停 O
， O
定 O
位 O
在 O
于 O
肝 O
脾 O

８ O
５ O
年 O
６ O
月 O
２ O
９ O
日 O
初 O
诊 O
： O
患 O
者 O
颜 B-临床表现
面 I-临床表现
萎 I-临床表现
黄 I-临床表现
， O
形 B-临床表现
体 I-临床表现
消 I-临床表现
瘦 I-临床表现
， O
神 B-临床表现
疲 I-临床表现
乏 I-临床表现
力 I-临床表现
， O
情 B-临床表现
绪 I-临床表现
低 I-临床表现
沉 I-临床表现
恐 I-临床表现
惧 I-临床表现
， O
巩 B-临床表现
膜 I-临床表现
轻 I-临床表现
度 I-临床表现
黄 I-临床表现
染 I-临床表现
， O
肝 O
大 O
肋 O
下 O
７ O
公 O
分 O
， O
质 O
硬 O
固 O
定 O
， O
有 O
压 O
痛 O
感 O
， O
脉 B-临床表现
弦 I-临床表现
细 I-临床表现
滑 I-临床表现
， O
舌 B-临床表现
苔 I-临床表现
黄 I-临床表现
腻 I-临床表现

陈 B-中药
皮 I-中药
８ O
ｇ O

患 O
者 O
患 O
有 O
“ O
高 O
心 O
病 O
” O
１ O
９ O
８ O
３ O
年 O
２ O
月 O
住 O
我 O
院 O
内 O
科 O
治 O
疗 O
两 O
个 O
月 O
， O
在 O
住 O
院 O
期 O
间 O
发 O
现 O
面 B-临床表现
色 I-临床表现
晦 I-临床表现
暗 I-临床表现
， O
巩 O
膜 O
黄 O
染 O
， O
经 O
作 O
肝 O
功 O
能 O
、 O
转 O
氨 O
酶 O
、 O
胆 O
囊 O
造 O
影 O
及 O
超 O
声 O
波 O
等 O
检 O
查 O
， O
诊 O
为 O
阻 B-西医诊断
塞 I-西医诊断
性 I-西医诊断
黄 I-西医诊断
疸 I-西医诊断
， O
对 O
症 O
治 O
疗 O
月 O
余 O
， O
病 O
无 O
明 O
显 O
改 O
变 O
， O
建 O
议 O
出 O
院 O
用 O
中 O
药 O
治 O
疗 O

证 O
见 O
： O
腹 B-临床表现
胀 I-临床表现
、 O
肝 B-临床表现
脾 I-临床表现
肿 I-临床表现
大 I-临床表现
， O
两 B-临床表现
胁 I-临床表现
疼 I-临床表现
痛 I-临床表现
， O
唇 B-临床表现
口 I-临床表现
干 I-临床表现
燥 I-临床表现
， O
腿 B-临床表现
酸 I-临床表现
神 B-临床表现
疲 I-临床表现
， O
尿 B-临床表现
黄 I-临床表现
便 B-临床表现
溏 I-临床表现
， O
频 B-临床表现
矢 I-临床表现
气 I-临床表现
， O
失 B-临床表现
眠 I-临床表现
， O
脉 B-临床表现
弦 I-临床表现
， O
舌 O
薄 O
苔 O
黄 O
， O
肝 B-中医证候
脾 I-中医证候
气 I-中医证候
滞 I-中医证候
， O
腹 O
水 O
形 O
成 O
， O
治 O
以 O
疏 B-中医治则
肝 I-中医治则
调 I-中医治则
脾 I-中医治则
法 O

平 O
胃 O
散 O
； O
六 B-方剂
君 I-方剂
子 I-方剂
汤 I-方剂
； O
慢 B-西医诊断
性 I-西医诊断
萎 I-西医诊断
缩 I-西医诊断
性 I-西医诊断
胃 I-西医诊断
炎 I-西医诊断
； O
对 O
照 O
研 O
究 O

其 O
中 O
观 O
察 O
组 O
使 O
用 O
生 O
胃 O
散 O
加 O
减 O
联 O
合 O
温 B-中医治疗
针 I-中医治疗
灸 I-中医治疗
共 O
同 O
治 O
疗 O

腹 O
平 O
片 O
示 O
： O
① O
考 O
虑 O
低 B-西医诊断
位 I-西医诊断
小 I-西医诊断
肠 I-西医诊断
不 I-西医诊断
完 I-西医诊断
全 I-西医诊断
性 I-西医诊断
肠 I-西医诊断
梗 I-西医诊断
阻 I-西医诊断

梅 B-中医治疗
花 I-中医治疗
灸 I-中医治疗
配 O
合 O
心 B-其他治疗
理 I-其他治疗
干 I-其他治疗
预 I-其他治疗
对 O
脾 B-中医证候
胃 I-中医证候
气 I-中医证候
虚 I-中医证候
型 O
功 B-西医诊断
能 I-西医诊断
性 I-西医诊断
消 I-西医诊断
化 I-西医诊断
不 I-西医诊断
良 I-西医诊断
伴 I-西医诊断
抑 I-西医诊断
郁 I-西医诊断
症 I-西医诊断
患 O
者 O
睡 O
眠 O
质 O
量 O
及 O
负 O
面 O
情 O
绪 O
的 O
影 O
响 O

近 O
年 O
来 O
， O
笔 O
者 O
以 O
枳 B-方剂
实 I-方剂
消 I-方剂
痞 I-方剂
丸 I-方剂
加 I-方剂
味 I-方剂
治 O
疗 O
该 O
病 O
５ O
５ O
例 O
， O
取 O
得 O
较 O
满 O
意 O
疗 O
效 O

选 O
用 O
茵 B-方剂
陈 I-方剂
术 I-方剂
附 I-方剂
汤 I-方剂
加 O
减 O
， O
处 O
方 O
： O
茵 B-中药
陈 I-中药
蒿 I-中药
３ O
０ O
ｇ O
， O
炒 B-中药
白 I-中药
术 I-中药
１ O
５ O
ｇ O
， O
熟 B-中药
附 I-中药
片 I-中药
８ O
ｇ O
， O
干 B-中药
姜 I-中药
３ O
ｇ O
， O
桂 B-中药
枝 I-中药
１ O
０ O
ｇ O
， O
猪 B-中药
苓 I-中药
１ O
５ O
ｇ O
， O
茯 B-中药
苓 I-中药
２ O
４ O
ｇ O
， O
泽 B-中药
泻 I-中药
１ O
５ O
ｇ O
， O
车 B-中药
前 I-中药
草 I-中药
１ O
５ O
ｇ O
， O
赤 B-中药
芍 I-中药
６ O
０ O
ｇ O
， O
丹 B-中药
参 I-中药
３ O
０ O
ｇ O
， O
郁 B-中药
金 I-中药
１ O
５ O
ｇ O
， O
生 B-中药
山 I-中药
楂 I-中药
２ O
０ O
ｇ O

治 O
疗 O
组 O
给 O
予 O
自 O
拟 O
健 B-方剂
脾 I-方剂
理 I-方剂
气 I-方剂
中 I-方剂
药 I-方剂
煎 I-方剂
剂 I-方剂
， O
每 O
天 O
１ O
剂 O
， O
太 B-中药
子 I-中药
参 I-中药
２ O
０ O
ｇ O
、 O
茯 B-中药
苓 I-中药
１ O
５ O
ｇ O
、 O
白 B-中药
术 I-中药
１ O
５ O
ｇ O
、 O
炒 B-中药
扁 I-中药
豆 I-中药
１ O
０ O
ｇ O
、 O
陈 B-中药
皮 I-中药
１ O
２ O
ｇ O
、 O
生 B-中药
山 I-中药
药 I-中药
３ O
０ O
ｇ O
、 O
干 B-中药
姜 I-中药
１ O
８ O
ｇ O
、 O
桂 B-中药
枝 I-中药
１ O
０ O
ｇ O
、 O
木 B-中药
香 I-中药
１ O
０ O
ｇ O
、 O
乌 B-中药
药 I-中药
１ O
０ O
ｇ O
、 O
枳 B-中药
壳 I-中药
１ O
０ O
ｇ O
、 O
槟 B-中药
榔 I-中药
１ O
０ O
ｇ O
、 O
鸡 B-中药
内 I-中药
金 I-中药
２ O
０ O
ｇ O
为 O
主 O
方 O

半 O
夏 O
泻 O
心 O
汤 O
加 O
味 O
配 O
伍 O
吗 B-西医治疗
丁 I-西医治疗
啉 I-西医治疗
辅 O
助 O
治 O
疗 O
功 B-西医诊断
能 I-西医诊断
性 I-西医诊断
消 I-西医诊断
化 I-西医诊断
不 I-西医诊断
良 I-西医诊断

湿 B-中医证候
热 I-中医证候
之 O
邪 O
， O
逗 O
留 O
气 O
分 O
， O
弥 O
漫 O
三 O
焦 O
， O
郁 O
蒸 O
不 O
解 O
， O
阻 O
塞 O
气 O
机 O
， O
此 O
时 O
肆 O
投 O
大 O
剂 O
清 O
热 O
解 O
毒 O
， O
苦 O
寒 O
直 O
折 O
之 O
品 O
， O
湿 O
遇 O
寒 O
凉 O
， O
凝 O
涩 O
不 O
解 O
， O
湿 O
愈 O
遏 O
则 O
热 O
难 O
除 O
， O
病 O
情 O
缠 O
绵 O
不 O
已 O

１ O
０ O
月 O
１ O
１ O
日 O
四 O
诊 O
： O
黄 B-临床表现
疸 I-临床表现
消 I-临床表现
退 I-临床表现
， O
小 B-临床表现
便 I-临床表现
清 I-临床表现
畅 I-临床表现
， O
大 B-临床表现
便 I-临床表现
色 I-临床表现
黄 I-临床表现
微 I-临床表现
溏 I-临床表现
， O
舌 O
质 O
正 O
红 O
， O
瘀 O
点 O
不 O
显 O
， O
淡 O
黄 B-临床表现
腻 I-临床表现
苔 I-临床表现
， O
面 B-临床表现
色 I-临床表现
白 I-临床表现
少 I-临床表现
华 I-临床表现
， O
身 O
体 O
仍 O
瘦 O

且 O
腑 B-中医证候
气 I-中医证候
不 I-中医证候
通 I-中医证候
为 O
本 O
， O
神 O
志 O
不 O
清 O
为 O
标 O
， O
标 O
本 O
俱 O
急 O
， O
鉴 O
于 O
六 O
腑 O
以 O
通 O
为 O
用 O
， O
故 O
予 O
安 O
宫 O
牛 O
黄 O
丸 O
及 O
承 O
气 O
汤 O
、 O
黄 O
龙 O
汤 O
， O
标 O
本 O
兼 O
顾 O
， O
共 O
奏 O
通 O
腑 O
泻 O
热 O
、 O
醒 O
神 O
开 O
窍 O
之 O
功 O

功 B-西医诊断
能 I-西医诊断
性 I-西医诊断
消 I-西医诊断
化 I-西医诊断
不 I-西医诊断
良 I-西医诊断
， O
六 B-方剂
君 I-方剂
化 I-方剂
瘀 I-方剂
汤 I-方剂
， O
中 O
医 O
药 O
疗 O
法 O

目 O
的 O
观 O
察 O
半 O
夏 O
泻 O
心 O
汤 O
配 O
合 O
针 B-中医治疗
刺 I-中医治疗
胃 B-西医诊断
食 I-西医诊断
管 I-西医诊断
反 I-西医诊断
流 I-西医诊断
病 I-西医诊断
的 O
临 O
床 O
疗 O
效 O

方 O
法 O
病 O
例 O
选 O
取 O
功 B-西医诊断
能 I-西医诊断
性 I-西医诊断
消 I-西医诊断
化 I-西医诊断
不 I-西医诊断
良 I-西医诊断
患 O
者 O
４ O
８ O
例 O
， O
随 O
机 O
分 O
为 O
２ O
组 O

平 O
胃 O
散 O
加 O
味 O
联 O
合 O
西 O
药 O
治 O
疗 O
功 B-西医诊断
能 I-西医诊断
性 I-西医诊断
消 I-西医诊断
化 I-西医诊断
不 I-西医诊断
良 I-西医诊断
疗 O
效 O
观 O
察 O

目 O
的 O
： O
探 O
讨 O
旋 B-方剂
覆 I-方剂
代 I-方剂
赭 I-方剂
汤 I-方剂
合 O
半 O
夏 O
厚 O
朴 O
汤 O
治 O
疗 O
胃 O
食 O
管 O
反 O
流 O
病 O
（ O
Ｇ O
Ｅ O
Ｒ O
Ｄ O
） O
痰 O
湿 O
内 O
阻 O
证 O
的 O
临 O
床 O
疗 O
效 O

黄 B-方剂
芪 I-方剂
补 I-方剂
胃 I-方剂
汤 I-方剂
加 I-方剂
减 I-方剂
联 O
合 O
贴 B-中医治疗
脐 I-中医治疗
散 I-中医治疗
治 O
疗 O
腹 B-西医诊断
泻 I-西医诊断
型 I-西医诊断
肠 I-西医诊断
易 I-西医诊断
激 I-西医诊断
综 I-西医诊断
合 I-西医诊断
征 I-西医诊断
２ O
０ O
例 O
临 O
床 O
观 O
察 O

目 O
的 O
： O
探 O
讨 O
加 O
味 O
柴 O
胡 O
疏 O
肝 O
散 O
治 O
疗 O
功 B-西医诊断
能 I-西医诊断
性 I-西医诊断
消 I-西医诊断
化 I-西医诊断
不 I-西医诊断
良 I-西医诊断
（ O
肝 B-中医证候
郁 I-中医证候
气 I-中医证候
滞 I-中医证候
证 O
） O
的 O
临 O
床 O
疗 O
效 O
及 O
其 O
对 O
胃 O
电 O
图 O
的 O
影 O
响 O

目 O
的 O
： O
对 O
比 O
半 B-方剂
夏 I-方剂
泻 I-方剂
心 I-方剂
汤 I-方剂
加 I-方剂
味 I-方剂
治 O
疗 O
寒 B-中医证候
热 I-中医证候
错 I-中医证候
杂 I-中医证候
型 O
慢 B-西医诊断
性 I-西医诊断
萎 I-西医诊断
缩 I-西医诊断
性 I-西医诊断
胃 I-西医诊断
炎 I-西医诊断
的 O
疗 O
效 O

滑 B-中药
石 I-中药
、 O
栀 O
子 O
清 O
利 O
三 O
焦 O
湿 O
热 O
， O
通 O
调 O
水 O
道 O
， O
使 O
湿 O
热 O
之 O
邪 O
从 O
小 O
便 O
排 O
出 O

凡 O
欲 O
通 O
大 O
便 O
者 O
， O
一 O
般 O
不 O
利 O
小 O
便 O
， O
但 O
本 O
证 O
又 O
兼 O
小 B-临床表现
便 I-临床表现
短 I-临床表现
赤 I-临床表现
， O
故 O
用 O
木 O
通 O

中 O
医 O
急 O
投 O
温 B-中医治则
运 I-中医治则
宽 I-中医治则
中 I-中医治则
、 O
理 B-中医治则
气 I-中医治则
通 I-中医治则
肠 I-中医治则
降 I-中医治则
逆 I-中医治则
之 O
法 O
， O
药 O
用 O
： O
吴 B-中药
萸 I-中药
３ O
克 O
， O
干 B-中药
姜 I-中药
４ O
克 O
， O
厚 B-中药
朴 I-中药
１ O
０ O
克 O
， O
枳 B-中药
壳 I-中药
１ O
０ O
克 O
， O
川 B-中药
军 I-中药
８ O
克 O
（ O
后 O
下 O
） O
， O
火 B-中药
麻 I-中药
仁 I-中药
１ O
５ O
克 O
， O
当 B-中药
归 I-中药
１ O
２ O
克 O
， O
赤 B-中药
芍 I-中药
１ O
０ O
克 O
， O
广 O
木 B-中药
香 I-中药
１ O
０ O
克 O
， O
炒 O
莱 B-中药
菔 I-中药
子 I-中药
１ O
５ O
克 O
， O
槟 B-中药
榔 I-中药
１ O
５ O
克 O

非 B-西医诊断
糜 I-西医诊断
烂 I-西医诊断
性 I-西医诊断
反 I-西医诊断
流 I-西医诊断
性 I-西医诊断
食 I-西医诊断
管 I-西医诊断
炎 I-西医诊断
， O
中 O
医 O
药 O
疗 O
法 O
， O
柴 O
胡 O
疏 O
肝 O
散 O
， O
小 B-方剂
陷 I-方剂
胸 I-方剂
汤 I-方剂

目 O
的 O
： O
观 O
察 O
胃 O
炎 O
方 O
对 O
脾 B-中医证候
胃 I-中医证候
湿 I-中医证候
热 I-中医证候
型 O
慢 B-西医诊断
性 I-西医诊断
萎 I-西医诊断
缩 I-西医诊断
性 I-西医诊断
胃 I-西医诊断
炎 I-西医诊断
患 O
者 O
的 O
疗 O
效 O
及 O
干 O
扰 O
素 O
－ O
β O
（ O
Ｉ O
Ｆ O
Ｎ O
－ O
β O
） O
、 O
自 O
由 O
基 O
的 O
变 O
化 O

温 O
阳 O
健 O
脾 O
法 O
对 O
脾 B-中医证候
虚 I-中医证候
型 O
慢 B-西医诊断
性 I-西医诊断
萎 I-西医诊断
缩 I-西医诊断
性 I-西医诊断
胃 I-西医诊断
炎 I-西医诊断
血 O
清 O
表 O
皮 O
生 O
长 O
因 O
子 O
水 O
平 O
的 O
影 O
响 O

自 O
拟 O
痛 O
泻 O
疏 O
肝 O
散 O
； O
黛 B-西医治疗
力 I-西医治疗
新 I-西医治疗
； O
肠 B-西医诊断
易 I-西医诊断
激 I-西医诊断
综 I-西医诊断
合 I-西医诊断
征 I-西医诊断

在 O
当 O
地 O
医 O
院 O
做 O
肝 O
功 O
检 O
查 O
确 O
诊 O
为 O
“ O
急 B-西医诊断
性 I-西医诊断
黄 I-西医诊断
疸 I-西医诊断
性 I-西医诊断
肝 I-西医诊断
炎 I-西医诊断
” O

结 O
论 O
： O
温 O
阳 O
健 O
脾 O
法 O
对 O
脾 B-中医证候
虚 I-中医证候
型 O
慢 B-西医诊断
性 I-西医诊断
萎 I-西医诊断
缩 I-西医诊断
性 I-西医诊断
胃 I-西医诊断
炎 I-西医诊断
血 O
清 O
表 O
皮 O
生 O
长 O
因 O
子 O
水 O
平 O
有 O
显 O
著 O
影 O
响 O

加 B-方剂
味 I-方剂
大 I-方剂
承 I-方剂
气 I-方剂
汤 I-方剂
加 O
减 O
： O
生 O
大 B-中药
黄 I-中药
（ O
后 O
下 O
） O
３ O
０ O
ｇ O
， O
厚 B-中药
朴 I-中药
２ O
０ O
ｇ O
， O
炒 O
枳 B-中药
壳 I-中药
２ O
０ O
ｇ O
， O
芒 O
硝 O
（ O
冲 O
服 O
） O
２ O
０ O
ｇ O
， O
虎 B-中药
杖 I-中药
根 I-中药
３ O
０ O
ｇ O
， O
桃 B-中药
仁 I-中药
１ O
２ O
ｇ O
， O
赤 B-中药
芍 I-中药
１ O
２ O
ｇ O
， O
莱 B-中药
菔 I-中药
子 I-中药
３ O
０ O
ｇ O
， O
大 B-中药
腹 I-中药
皮 I-中药
１ O
２ O
ｇ O
， O
姜 B-中药
半 I-中药
夏 I-中药
１ O
２ O
ｇ O
， O
苦 B-中药
杏 I-中药
仁 I-中药
１ O
２ O
ｇ O
， O
决 B-中药
明 I-中药
子 I-中药
３ O
０ O
ｇ O
， O
瓜 B-中药
蒌 I-中药
仁 I-中药
３ O
０ O
ｇ O
， O
芦 B-中药
荟 I-中药
３ O
ｇ O
， O
败 O
酱 O
草 O
３ O
０ O
ｇ O

功 O
能 O
性 O
便 O
秘 O
， O
体 O
位 O
护 O
理 O
， O
老 O
年 O
人 O
， O
针 B-中医治疗
灸 I-中医治疗
， O
生 O
活 O
质 O
量 O

目 O
的 O
： O
观 O
察 O
并 O
探 O
讨 O
中 O
药 O
辨 O
证 O
治 O
疗 O
＋ O
非 O
药 O
物 O
疗 O
法 O
（ O
结 B-其他治疗
肠 I-其他治疗
水 I-其他治疗
疗 I-其他治疗
） O
治 O
疗 O
老 B-西医诊断
年 I-西医诊断
功 I-西医诊断
能 I-西医诊断
性 I-西医诊断
便 I-西医诊断
秘 I-西医诊断
（ O
气 B-中医证候
血 I-中医证候
阴 I-中医证候
虚 I-中医证候
证 O
） O
的 O
临 O
床 O
价 O
值 O
和 O
疗 O
效 O

方 O
法 O
： O
８ O
２ O
例 O
Ｆ O
Ｄ O
患 O
者 O
随 O
机 O
分 O
成 O
２ O
组 O
， O
治 O
疗 O
组 O
４ O
２ O
例 O
， O
给 O
逍 B-中医治疗
遥 I-中医治疗
散 I-中医治疗
汤 O
剂 O
加 O
减 O
， O
同 O
时 O
服 O
舒 O
必 O
利 O

王 O
某 O
某 O
， O
男 O
， O
４ O
５ O
岁 O
， O
乙 O
肝 O
病 O
史 O
１ O
０ O
年 O
， O
诊 O
为 O
肝 B-西医诊断
硬 I-西医诊断
化 I-西医诊断
失 O
代 O
偿 O
期 O
２ O
年 O
， O
半 O
年 O
前 O
出 O
现 O
腹 O
水 O
， O
伴 O
双 O
下 O
肢 O
浮 O
肿 O
， O
尿 O
少 O

５ O
克 O
（ O
冲 O
服 O
） O
， O
肉 B-中药
桂 I-中药
改 O
桂 B-中药
枝 I-中药
９ O
克 O

乐 O
胃 O
汤 O
加 O
舒 B-西医治疗
必 I-西医治疗
利 I-西医治疗
治 O
疗 O
功 B-西医诊断
能 I-西医诊断
性 I-西医诊断
消 I-西医诊断
化 I-西医诊断
不 I-西医诊断
良 I-西医诊断
疗 O
效 O
观 O
察 O

８ O
３ O
年 O
６ O
月 O
２ O
４ O
日 O
初 O
诊 O
， O
患 O
者 O
一 O
般 O
情 O
况 O
差 O
， O
贫 B-临床表现
血 I-临床表现
貌 I-临床表现
， O
消 B-临床表现
瘦 I-临床表现
、 O
巩 B-临床表现
膜 I-临床表现
及 I-临床表现
全 I-临床表现
身 I-临床表现
皮 I-临床表现
肤 I-临床表现
黄 I-临床表现
染 I-临床表现
， O
尿 B-临床表现
短 I-临床表现
赤 I-临床表现
， O
纳 B-临床表现
呆 I-临床表现
口 B-临床表现
臭 I-临床表现
， O
齿 B-临床表现
龈 I-临床表现
易 I-临床表现
出 I-临床表现
血 I-临床表现
， O
肝 O
大 O
剑 O
突 O
下 O
８ O
公 O
分 O
， O
质 O
硬 O
腹 O
水 O
（ O
＋ O
＋ O
） O
， O
脉 B-临床表现
弦 I-临床表现
细 I-临床表现
， O
苔 B-临床表现
净 I-临床表现
舌 I-临床表现
质 I-临床表现
红 I-临床表现

结 O
果 O
： O
两 O
组 O
治 O
疗 O
后 O
痞 B-临床表现
满 I-临床表现
、 O
纳 B-临床表现
差 I-临床表现
、 O
嗳 B-临床表现
气 I-临床表现
、 O
嘈 B-临床表现
杂 I-临床表现
的 O
症 O
状 O
评 O
分 O
均 O
较 O
治 O
疗 O
前 O
有 O
明 O
显 O
降 O
低 O
， O
差 O
异 O
有 O
统 O
计 O
学 O
意 O
义 O
（ O
Ｐ O
＜ O
０ O

结 O
论 O
： O
中 O
西 O
医 O
结 O
合 O
治 O
疗 O
功 B-西医诊断
能 I-西医诊断
性 I-西医诊断
消 I-西医诊断
化 I-西医诊断
不 I-西医诊断
良 I-西医诊断
疗 O
效 O
较 O
好 O

茅 B-中药
根 I-中药
１ O
０ O
克 O

消 O
痞 O
愈 O
萎 O
汤 O
； O
胃 B-中医治疗
复 I-中医治疗
春 I-中医治疗
片 I-中医治疗
； O
胃 O
黏 O
膜 O
异 O
型 O
增 O
生 O
； O
慢 O
性 O
萎 O
缩 O
性 O
胃 O
炎 O

温 O
中 O
健 O
脾 O
化 O
瘀 O
法 O
治 O
疗 O
慢 B-西医诊断
性 I-西医诊断
萎 I-西医诊断
缩 I-西医诊断
性 I-西医诊断
胃 I-西医诊断
炎 I-西医诊断
临 O
床 O
观 O
察 O

泽 B-中药
泻 I-中药
２ O
０ O
ｇ O

目 O
的 O
观 O
察 O
电 B-中医治疗
针 I-中医治疗
和 O
普 O
芦 O
卡 O
必 O
利 O
治 O
疗 O
功 B-西医诊断
能 I-西医诊断
性 I-西医诊断
便 I-西医诊断
秘 I-西医诊断
的 O
临 O
床 O
疗 O
效 O

功 B-西医诊断
能 I-西医诊断
性 I-西医诊断
便 I-西医诊断
秘 I-西医诊断
是 O
指 O
非 O
肠 O
道 O
性 O
器 O
质 O
性 O
疾 O
病 O
导 O
致 O
的 O
便 O
秘 O
， O
随 O
着 O
现 O
代 O
人 O
们 O
生 O
活 O
习 O
惯 O
的 O
改 O
变 O
和 O
人 O
口 O
的 O
老 O
年 O
化 O
， O
其 O
发 O
病 O
率 O
明 O
显 O
增 O
高 O
。 O
笔 O
者 O
采 O
用 O
推 B-中医治疗
拿 I-中医治疗
与 O
食 O
疗 O
相 O
结 O
合 O
的 O
疗 O
法 O
治 O
疗 O
功 B-西医诊断
能 I-西医诊断
性 I-西医诊断
便 I-西医诊断
秘 I-西医诊断
， O
方 O
法 O
简 O
单 O
， O
患 O
者 O
痛 O
苦 O
小 O
， O
取 O
得 O
满 O
意 O
疗 O
效 O
， O
结 O
果 O
报 O
道 O
如 O
下 O
。 O

２ O
月 O
２ O
６ O
日 O
三 O
诊 O
： O
眠 O
差 O
， O
腿 O
上 O
瘀 O
斑 O
变 O
黯 O
， O
手 O
指 O
不 O
温 O
， O
大 O
鱼 O
际 O
软 O
痿 O
而 O
多 O
皱 O
， O
视 O
物 O
模 O
糊 O
， O
目 O
内 O
眦 O
色 O
淡 O
， O
大 O
便 O
时 O
稀 O
， O
舌 O
略 O
红 O
， O
苔 B-临床表现
黄 I-临床表现
略 O
腻 O
， O
脉 O
沉 O
细 O
滑 O

自 O
行 O
服 O
用 O
“ O
蜂 O
蜜 O
、 O
麻 B-中药
仁 I-中药
丸 O
、 O
三 O
黄 O
片 O
” O
后 O
大 O
便 O
可 O
排 O
出 O

被 O
迫 O
右 O
侧 B-临床表现
卧 I-临床表现
位 O

目 O
的 O
： O
观 O
察 O
补 B-方剂
中 I-方剂
益 I-方剂
气 I-方剂
汤 I-方剂
加 I-方剂
减 I-方剂
联 O
合 O
穴 B-中医治疗
位 I-中医治疗
敷 I-中医治疗
贴 I-中医治疗
对 O
脾 B-中医证候
胃 I-中医证候
气 I-中医证候
虚 I-中医证候
型 O
功 B-西医诊断
能 I-西医诊断
性 I-西医诊断
消 I-西医诊断
化 I-西医诊断
不 I-西医诊断
良 I-西医诊断
（ O
Ｆ O
Ｄ O
） O
患 O
者 O
血 O
清 O
胃 O
泌 O
素 O
（ O
Ｇ O
Ａ O
Ｓ O
） O
的 O
影 O
响 O
及 O
疗 O
效 O

结 O
果 O
（ O
１ O
） O
子 B-中医治疗
午 I-中医治疗
流 I-中医治疗
注 I-中医治疗
开 I-中医治疗
穴 I-中医治疗
疗 I-中医治疗
法 I-中医治疗
组 O
、 O
中 O
药 O
组 O
、 O
西 O
药 O
组 O
的 O
平 O
均 O
疗 O
效 O
指 O
数 O
分 O
别 O
为 O
９ O
７ O

目 O
的 O
评 O
价 O
肠 O
宁 O
方 O
治 O
疗 O
腹 B-西医诊断
泻 I-西医诊断
型 I-西医诊断
肠 I-西医诊断
易 I-西医诊断
激 I-西医诊断
综 I-西医诊断
合 I-西医诊断
征 I-西医诊断
（ O
Ｉ O
Ｂ O
Ｓ O
－ O
Ｄ O
） O
肝 B-中医证候
郁 I-中医证候
脾 I-中医证候
虚 I-中医证候
证 O
患 O
者 O
的 O
临 O
床 O
疗 O
效 O
及 O
安 O
全 O
性 O

目 O
的 O
： O
观 O
察 O
运 O
用 O
中 O
药 O
复 O
方 O
乐 O
食 O
合 O
剂 O
为 O
主 O
治 O
疗 O
小 B-西医诊断
儿 I-西医诊断
功 I-西医诊断
能 I-西医诊断
性 I-西医诊断
消 I-西医诊断
化 I-西医诊断
不 I-西医诊断
良 I-西医诊断
的 O
治 O
疗 O
效 O
果 O

消 O
痞 O
丸 O
； O
枸 O
橼 O
酸 O
莫 O
沙 O
必 O
利 O
； O
功 B-西医诊断
能 I-西医诊断
性 I-西医诊断
消 I-西医诊断
化 I-西医诊断
不 I-西医诊断
良 I-西医诊断
； O
肝 B-中医证候
胃 I-中医证候
不 I-中医证候
和 I-中医证候
； O
临 O
床 O
疗 O
效 O
观 O
察 O

功 B-西医诊断
能 I-西医诊断
性 I-西医诊断
消 I-西医诊断
化 I-西医诊断
不 I-西医诊断
良 I-西医诊断
， O
脾 B-中医证候
虚 I-中医证候
气 I-中医证候
滞 I-中医证候
证 O
， O
胃 O
排 O
空 O
， O
中 O
医 O
外 O
治 O
疗 O
法 O

继 O
以 O
上 O
方 O
茵 B-中药
陈 I-中药
加 O
至 O
１ O
０ O
０ O
ｇ O
， O
服 O
用 O
３ O
剂 O
， O
除 O
黄 B-中医诊断
疸 I-中医诊断
尚 O
存 O
， O
余 O
症 O
尽 O
无 O

慢 B-西医诊断
性 I-西医诊断
萎 I-西医诊断
缩 I-西医诊断
性 I-西医诊断
胃 I-西医诊断
炎 I-西医诊断
； O
针 O
刺 O
疗 O
法 O
； O
温 O
阳 O
活 O
血 O
方 O

结 O
论 O
对 O
于 O
痞 B-中医诊断
满 I-中医诊断
证 I-中医诊断
肝 B-中医证候
胃 I-中医证候
不 I-中医证候
和 I-中医证候
型 O
的 O
治 O
疗 O
， O
中 O
药 O
结 O
合 O
心 B-其他治疗
理 I-其他治疗
疏 I-其他治疗
导 I-其他治疗
与 O
单 O
用 O
中 O
药 O
相 O
比 O
， O
对 O
证 O
候 O
的 O
改 O
善 O
效 O
果 O
相 O
同 O
， O
在 O
情 O
绪 O
的 O
改 O
善 O
和 O
疗 O
效 O
稳 O
固 O
方 O
面 O
则 O
前 O
者 O
优 O
于 O
后 O
者 O

继 O
服 O
原 O
方 O
１ O
４ O
剂 O
， O
下 O
肢 O
水 B-临床表现
肿 I-临床表现
又 O
减 O
， O
尿 B-临床表现
量 I-临床表现
正 I-临床表现
常 I-临床表现
， O
诸 O
症 O
又 O
减 O
， O
纳 B-临床表现
增 I-临床表现

治 O
疗 O
组 O
采 O
用 O
瑞 B-西医治疗
巴 I-西医治疗
派 I-西医治疗
特 I-西医治疗
联 O
合 O
四 O
君 O
子 O
汤 O
治 O
疗 O
， O
４ O
周 O
为 O
１ O
疗 O
程 O
， O
两 O
组 O
均 O
连 O
续 O
治 O
疗 O
６ O
个 O
疗 O
程 O

夜 O
间 O
阳 O
入 O
于 O
阴 O
， O
蒸 O
津 O
外 O
泄 O
， O
故 O
有 O
冷 B-临床表现
汗 I-临床表现
出 O

上 O
腹 O
部 O
及 O
脐 O
周 O
有 O
压 B-临床表现
痛 I-临床表现

Ｂ O
超 O
示 O
： O
肝 O
硬 O
化 O
， O
脾 O
大 O
， O
大 O
量 O
腹 B-临床表现
水 I-临床表现

方 O
法 O
： O
选 O
择 O
２ O
０ O
１ O
３ O
年 O
１ O
２ O
月 O
— O
２ O
０ O
１ O
６ O
年 O
６ O
月 O
在 O
本 O
院 O
接 O
受 O
治 O
疗 O
的 O
１ O
０ O
８ O
例 O
脾 B-中医证候
胃 I-中医证候
气 I-中医证候
虚 I-中医证候
型 O
功 B-西医诊断
能 I-西医诊断
性 I-西医诊断
消 I-西医诊断
化 I-西医诊断
不 I-西医诊断
良 I-西医诊断
患 O
者 O
为 O
研 O
究 O
对 O
象 O

车 O
前 O
番 O
泻 O
颗 O
粒 O
联 O
合 O
芪 B-中医治疗
蓉 I-中医治疗
润 I-中医治疗
肠 I-中医治疗
口 I-中医治疗
服 I-中医治疗
液 I-中医治疗
治 O
疗 O
老 B-西医诊断
年 I-西医诊断
功 I-西医诊断
能 I-西医诊断
性 I-西医诊断
便 I-西医诊断
秘 I-西医诊断
２ O
９ O
例 O

基 O
本 O
方 O
： O
茵 O
陈 O
、 O
首 B-中药
乌 I-中药
各 O
５ O
０ O
克 O
， O
麦 O
冬 O
３ O
０ O
克 O
， O
陈 B-中药
皮 I-中药
、 O
鹿 O
角 O
胶 O
（ O
烊 O
化 O
） O
各 O
１ O
５ O
＆ O
ｎ O
ｂ O
ｓ O
ｐ O

目 O
的 O
： O
观 O
察 O
参 O
苓 O
白 O
术 O
散 O
配 O
合 O
西 O
药 O
对 O
腹 B-西医诊断
泻 I-西医诊断
型 I-西医诊断
肠 I-西医诊断
易 I-西医诊断
激 I-西医诊断
综 I-西医诊断
合 I-西医诊断
征 I-西医诊断
的 O
疗 O
效 O
。 O
方 O
法 O
： O
用 O
参 O
苓 O
白 O
术 O
散 O
加 O
减 O
煎 O
服 O
， O
２ O
次 O
／ O
ｄ O
， O
适 O
量 O
配 O
合 O
部 O
分 O
西 O
药 O
。 O
结 O
果 O
： O
２ O
个 O
疗 O
程 O
后 O
评 O
价 O
， O
显 O
效 O
率 O
７ O
３ O
． O
７ O
％ O
， O
总 O
有 O
效 O
率 O
达 O
９ O
７ O
％ O
。 O
结 O
论 O
： O
参 O
苓 O
白 O
术 O
散 O
结 O
合 O
西 O
药 O
治 O
疗 O
腹 B-西医诊断
泻 I-西医诊断
型 I-西医诊断
肠 I-西医诊断
易 I-西医诊断
激 I-西医诊断
综 I-西医诊断
合 I-西医诊断
征 I-西医诊断
疗 O
效 O
明 O
显 O
。 O

由 O
胃 O
管 O
注 O
入 O
加 O
减 O
粘 B-方剂
连 I-方剂
松 I-方剂
解 I-方剂
汤 I-方剂
（ O
川 B-中药
厚 I-中药
朴 I-中药
１ O
５ O
克 O
、 O
桃 B-中药
仁 I-中药
１ O
０ O
克 O
、 O
大 B-中药
黄 I-中药
（ O
后 O
下 O
） O
１ O
０ O
克 O
、 O
赤 B-中药
芍 I-中药
１ O
０ O
克 O
、 O
木 B-中药
香 I-中药
１ O
０ O
克 O
、 O
台 B-中药
乌 I-中药
１ O
０ O
克 O
、 O
芒 B-中药
硝 I-中药
（ O
冲 O
服 O
） O
１ O
０ O
克 O
） O
３ O
０ O
０ O
毫 O
升 O

肝 O
胃 O
百 O
合 O
汤 O
联 O
合 O
氟 B-西医治疗
西 I-西医治疗
汀 I-西医治疗
片 I-西医治疗
治 O
疗 O
围 B-西医诊断
绝 I-西医诊断
经 I-西医诊断
期 I-西医诊断
功 I-西医诊断
能 I-西医诊断
性 I-西医诊断
消 I-西医诊断
化 I-西医诊断
不 I-西医诊断
良 I-西医诊断
肝 B-中医证候
气 I-中医证候
犯 I-中医证候
胃 I-中医证候
证 O
临 O
床 O
研 O
究 O

脂 O
肝 O
合 O
剂 O
治 O
疗 O
非 B-西医诊断
酒 I-西医诊断
精 I-西医诊断
性 I-西医诊断
脂 I-西医诊断
肪 I-西医诊断
肝 I-西医诊断
８ O
２ O
例 O

用 O
法 O
： O
大 B-中药
黄 I-中药
、 O
玄 B-中药
明 I-中药
粉 I-中药
用 O
凉 O
开 O
水 O
浸 O
泡 O
后 O
， O
药 O
水 O
分 O
２ O
次 O
随 O
汤 O
剂 O
服 O

出 O
院 O
后 O
慕 O
名 O
求 O
治 O
于 O
裴 O
老 O
， O
查 O
体 O
： O
患 O
儿 O
精 B-临床表现
神 I-临床表现
弱 I-临床表现
， O
吃 B-临床表现
奶 I-临床表现
少 I-临床表现
， O
皮 O
肤 O
、 O
巩 B-临床表现
膜 I-临床表现
重 I-临床表现
度 I-临床表现
黄 I-临床表现
染 I-临床表现
， O
色 B-临床表现
泽 I-临床表现
晦 I-临床表现
暗 I-临床表现
无 I-临床表现
光 I-临床表现
， O
腹 B-临床表现
部 I-临床表现
胀 I-临床表现
满 I-临床表现
， O
大 B-临床表现
便 I-临床表现
溏 I-临床表现
薄 I-临床表现
３ O
～ O
４ O
次 O
／ O
日 O
， O
舌 O
质 O
淡 O
红 O
、 O
苔 B-临床表现
白 I-临床表现
， O
脉 O
弦 O
无 O
力 O

证 O
属 O
肝 B-中医证候
胆 I-中医证候
湿 I-中医证候
热 I-中医证候
， O
拟 O
疏 B-中医治则
肝 I-中医治则
理 I-中医治则
气 I-中医治则
、 O
清 B-中医治则
热 I-中医治则
通 B-中医治则
里 I-中医治则
法 O

目 O
的 O
探 O
讨 O
甘 O
桔 O
冰 O
梅 O
片 O
（ O
桔 O
梗 O
、 O
薄 O
荷 O
、 O
乌 O
梅 O
、 O
甘 O
草 O
、 O
冰 O
片 O
、 O
射 O
干 O
、 O
蝉 O
蜕 O
、 O
青 O
果 O
） O
联 O
合 O
质 B-西医治疗
子 I-西医治疗
泵 I-西医治疗
抑 I-西医治疗
制 I-西医治疗
剂 I-西医治疗
（ O
Ｐ O
Ｐ O
Ｉ O
） O
治 O
疗 O
胃 B-西医诊断
食 I-西医诊断
管 I-西医诊断
反 I-西医诊断
流 I-西医诊断
病 I-西医诊断
致 I-西医诊断
慢 I-西医诊断
性 I-西医诊断
咽 I-西医诊断
炎 I-西医诊断
的 O
疗 O
效 O

目 O
的 O
： O
观 O
察 O
大 O
黄 O
建 O
中 O
汤 O
治 O
疗 O
功 B-西医诊断
能 I-西医诊断
性 I-西医诊断
消 I-西医诊断
化 I-西医诊断
不 I-西医诊断
良 I-西医诊断
（ O
Ｆ O
Ｄ O
） O
的 O
疗 O
效 O

方 O
法 O
选 O
取 O
１ O
１ O
６ O
例 O
慢 O
性 O
乙 O
型 O
肝 O
炎 O
合 O
并 O
非 B-西医诊断
酒 I-西医诊断
精 I-西医诊断
性 I-西医诊断
脂 I-西医诊断
肪 I-西医诊断
肝 I-西医诊断
患 O
者 O
， O
随 O
机 O
分 O
为 O
治 O
疗 O
组 O
和 O
对 O
照 O
组 O
各 O
５ O
８ O
例 O

遂 O
用 O
旋 B-方剂
覆 I-方剂
花 I-方剂
汤 I-方剂
加 O
疏 O
肝 O
理 O
脾 O
利 O
水 O
之 O
品 O
： O
旋 B-中药
覆 I-中药
花 I-中药
（ O
包 O
煎 O
） O
１ O
２ O
ｇ O
， O
茜 B-中药
草 I-中药
１ O
２ O
ｇ O
， O
赤 O
白 O
芍 B-中药
各 I-中药
１ O
５ O
ｇ O
， O
丹 B-中药
参 I-中药
２ O
５ O
ｇ O
， O
地 B-中药
龙 I-中药
１ O
５ O
ｇ O
， O
香 B-中药
附 I-中药
９ O
ｇ O
， O
柴 O
胡 O
９ O
ｇ O
， O
陈 B-中药
皮 I-中药
１ O
０ O
ｇ O
， O
茯 B-中药
苓 I-中药
１ O
２ O
ｇ O
， O
合 B-中药
欢 I-中药
皮 I-中药
１ O
２ O
ｇ O
， O
葱 B-中药
白 I-中药
３ O
茎 O

白 O
天 O
神 B-临床表现
疲 I-临床表现
乏 I-临床表现
力 I-临床表现
， O
情 B-临床表现
绪 I-临床表现
低 I-临床表现
落 I-临床表现
， O
兴 B-临床表现
趣 I-临床表现
降 I-临床表现
低 I-临床表现
， O
头 B-临床表现
晕 I-临床表现
， O
颈 O
项 O
板 O
牵 O
， O
胸 B-临床表现
闷 I-临床表现
心 I-临床表现
烦 I-临床表现
， O
时 B-临床表现
烘 I-临床表现
热 I-临床表现
汗 I-临床表现
出 I-临床表现
， O
口 B-临床表现
干 I-临床表现
咽 I-临床表现
干 I-临床表现
， O
纳 B-临床表现
呆 I-临床表现
， O
腹 B-临床表现
胀 I-临床表现
胁 I-临床表现
满 I-临床表现
， O
大 B-临床表现
便 I-临床表现
溏 I-临床表现
薄 I-临床表现
， O
日 O
行 O
２ O
～ O
３ O
次 O
， O
双 B-临床表现
下 I-临床表现
肢 I-临床表现
凹 I-临床表现
陷 I-临床表现
性 I-临床表现
浮 I-临床表现
肿 I-临床表现
（ O
＋ O
＋ O
＋ O
） O
， O
舌 B-临床表现
苔 I-临床表现
薄 I-临床表现
黄 I-临床表现
腻 I-临床表现
， O
质 O
暗 O
红 O
， O
脉 B-临床表现
细 I-临床表现
微 I-临床表现
弦 I-临床表现

目 O
的 O
： O
探 O
讨 O
化 O
肝 O
煎 O
加 O
减 O
联 O
合 O
叶 B-西医治疗
酸 I-西医治疗
对 O
Ｈ O
Ｐ O
阳 O
性 O
慢 O
性 O
萎 O
缩 O
性 O
胃 O
炎 O
患 O
者 O
胃 O
蛋 O
白 O
酶 O
原 O
、 O
白 O
介 O
素 O
族 O
及 O
丙 O
二 O
醛 O
（ O
Ｍ O
Ｄ O
Ａ O
） O
水 O
平 O
的 O
影 O
响 O

功 B-西医诊断
能 I-西医诊断
性 I-西医诊断
消 I-西医诊断
化 I-西医诊断
不 I-西医诊断
良 I-西医诊断
； O
症 O
状 O
积 O
分 O
； O
胃 O
电 O
图 O
； O
健 O
脾 O
疏 O
肝 O
消 O
滞 O
散 O

苍 O
牛 O
防 B-方剂
己 I-方剂
汤 I-方剂
为 O
方 O
药 O
中 O
教 O
授 O
治 O
肝 O
病 O
腹 O
水 O
２ O
０ O
多 O
年 O
经 O
验 O
方 O
， O
王 O
国 O
三 O
老 O
师 O
在 O
此 O
基 O
础 O
上 O
， O
又 O
扩 O
大 O
其 O
应 O
用 O
范 O
围 O
， O
用 O
于 O
心 O
、 O
肾 O
性 O
水 O
肿 O
或 O
腹 O
水 O
， O
亦 O
屡 O
验 O
不 O
爽 O

方 O
法 O
将 O
７ O
２ O
例 O
功 B-西医诊断
能 I-西医诊断
性 I-西医诊断
便 I-西医诊断
秘 I-西医诊断
患 O
者 O
随 O
机 O
分 O
为 O
治 O
疗 O
组 O
和 O
对 O
照 O
组 O
， O
每 O
组 O
３ O
６ O
例 O

柴 B-方剂
胡 I-方剂
疏 I-方剂
肝 I-方剂
散 I-方剂
联 O
合 O
氟 B-西医治疗
哌 I-西医治疗
噻 I-西医治疗
吨 I-西医治疗
美 I-西医治疗
利 I-西医治疗
曲 I-西医治疗
辛 I-西医治疗
片 O
治 O
疗 O
肝 B-中医证候
气 I-中医证候
郁 I-中医证候
滞 I-中医证候
型 O
功 B-西医诊断
能 I-西医诊断
性 I-西医诊断
消 I-西医诊断
化 I-西医诊断
不 I-西医诊断
良 I-西医诊断
４ O
４ O
例 O
疗 O
效 O
观 O
察 O

２ O
ｕ O
／ O
Ｌ O
， O
辨 O
证 O
为 O
肝 B-中医证候
胆 I-中医证候
血 I-中医证候
瘀 I-中医证候
， O
无 O
力 O
运 O
化 O
， O
湿 O
邪 O
困 O
脾 O
， O
郁 O
而 O
化 O
热 O
， O
水 O
湿 O
与 O
邪 O
热 O
交 O
互 O
为 O
患 O

目 O
的 O
观 O
察 O
针 B-中医治疗
灸 I-中医治疗
配 O
合 O
当 O
归 O
四 O
逆 O
汤 O
治 O
疗 O
脾 O
胃 O
虚 O
寒 O
型 O
慢 B-西医诊断
性 I-西医诊断
萎 I-西医诊断
缩 I-西医诊断
性 I-西医诊断
胃 I-西医诊断
炎 I-西医诊断
（ O
Ｃ O
Ａ O
Ｇ O
） O
的 O
疗 O
效 O

功 O
能 O
性 O
便 O
秘 O
； O
白 B-方剂
术 I-方剂
芪 I-方剂
蓉 I-方剂
汤 I-方剂
； O
脾 B-中医证候
肾 I-中医证候
两 I-中医证候
虚 I-中医证候
； O
随 O
机 O
对 O
照 O
研 O
究 O

根 O
据 O
脉 O
证 O
及 O
病 O
史 O
， O
辨 O
为 O
中 B-中医证候
气 I-中医证候
虚 I-中医证候
弱 I-中医证候
兼 I-中医证候
肝 I-中医证候
郁 I-中医证候
克 I-中医证候
脾 I-中医证候
， O
法 O
用 O
甘 O
温 O
除 O
热 O
， O
兼 O
调 O
肝 O
郁 O

丁 B-中药
香 I-中药
１ O
０ O
ｇ O

此 O
乃 O
毒 O
火 O
虽 O
清 O
， O
正 O
气 O
已 O
虚 O
， O
津 B-中医证候
血 I-中医证候
耗 I-中医证候
损 I-中医证候
之 O
候 O

二 B-临床表现
便 I-临床表现
失 I-临床表现
禁 I-临床表现
， O
因 O
已 O
宣 O
告 O
不 O
治 O
， O
请 O
余 O
医 O
治 O
， O
故 O
予 O
补 B-方剂
中 I-方剂
治 I-方剂
湿 I-方剂
汤 I-方剂
（ O
为 O
补 O
气 O
健 O
中 O
汤 O
去 O
泽 O
泻 O
、 O
白 B-中药
术 I-中药
， O
加 O
当 B-中药
归 I-中药
、 O
木 B-中药
通 I-中药
、 O
升 O
麻 O
） O
试 O
之 O

六 B-中医治疗
味 I-中医治疗
安 I-中医治疗
消 I-中医治疗
胶 I-中医治疗
囊 I-中医治疗
； O
莫 O
沙 O
必 O
利 O
胶 O
囊 O
； O
慢 B-西医诊断
性 I-西医诊断
功 I-西医诊断
能 I-西医诊断
性 I-西医诊断
便 I-西医诊断
秘 I-西医诊断

化 O
肝 O
煎 O
加 O
减 O
联 O
合 O
叶 B-西医治疗
酸 I-西医治疗
对 O
Ｈ O
Ｐ O
阳 O
性 O
慢 O
性 O
萎 O
缩 O
性 O
胃 O
炎 O
患 O
者 O
胃 O
蛋 O
白 O
酶 O
原 O
、 O
白 O
介 O
素 O
族 O
及 O
Ｍ O
Ｄ O
Ａ O
水 O
平 O
影 O
响 O
研 O
究 O

健 B-方剂
脾 I-方剂
疏 I-方剂
肝 I-方剂
降 I-方剂
逆 I-方剂
方 I-方剂
治 O
疗 O
功 B-西医诊断
能 I-西医诊断
性 I-西医诊断
消 I-西医诊断
化 I-西医诊断
不 I-西医诊断
良 I-西医诊断
疗 O
效 O
观 O
察 O

中 O
西 O
医 O
结 O
合 O
疗 O
法 O
对 O
脾 B-中医证候
虚 I-中医证候
食 I-中医证候
滞 I-中医证候
型 O
功 B-西医诊断
能 I-西医诊断
性 I-西医诊断
消 I-西医诊断
化 I-西医诊断
不 I-西医诊断
良 I-西医诊断
患 O
者 O
临 O
床 O
症 O
状 O
及 O
疗 O
效 O
的 O
影 O
响 O

清 O
和 O
法 O
治 O
疗 O
慢 B-西医诊断
性 I-西医诊断
萎 I-西医诊断
缩 I-西医诊断
性 I-西医诊断
胃 I-西医诊断
炎 I-西医诊断
临 O
床 O
研 O
究 O

目 O
的 O
： O
观 O
察 O
针 B-中医治疗
灸 I-中医治疗
联 O
合 O
甘 O
草 O
酸 O
二 O
铵 O
治 O
疗 O
非 B-西医诊断
酒 I-西医诊断
精 I-西医诊断
性 I-西医诊断
脂 I-西医诊断
肪 I-西医诊断
肝 I-西医诊断
的 O
临 O
床 O
疗 O
效 O
和 O
安 O
全 O
性 O

５ O
月 O
２ O
１ O
日 O
诊 O
： O
患 O
者 O
尿 O
量 O
可 O
， O
腹 O
水 O
消 O
退 O
， O
食 O
欲 O
、 O
睡 O
眠 O
均 O
可 O
， O
无 O
腹 B-临床表现
胀 I-临床表现

方 O
法 O
： O
１ O
２ O
１ O
例 O
经 O
Ｒ O
Ｄ O
Ｑ O
量 O
表 O
和 O
／ O
或 O
胃 O
镜 O
检 O
查 O
确 O
诊 O
为 O
胃 B-西医诊断
食 I-西医诊断
管 I-西医诊断
反 I-西医诊断
流 I-西医诊断
病 I-西医诊断
的 O
患 O
者 O
随 O
机 O
分 O
为 O
治 O
疗 O
组 O
８ O
１ O
例 O
， O
对 O
照 O
组 O
４ O
０ O
例 O
， O
分 O
别 O
给 O
予 O
以 O
胃 O
康 O
２ O
号 O
联 O
合 O
耳 O
穴 O
贴 O
压 O
、 O
奥 O
美 O
拉 O
唑 O
联 O
合 O
吗 O
丁 O
啉 O
片 O
， O
两 O
组 O
疗 O
程 O
均 O
为 O
１ O
２ O
周 O
， O
观 O
察 O
临 O
床 O
疗 O
效 O
、 O
胃 O
镜 O
下 O
食 O
管 O
黏 O
膜 O
炎 O
症 O
疗 O
效 O
， O
并 O
随 O
访 O
１ O
２ O
周 O
观 O
察 O
疾 O
病 O
复 O
发 O
情 O
况 O
， O
分 O
别 O
进 O
行 O
比 O
较 O

奔 O
豚 O
汤 O
方 O
： O
甘 B-中药
草 I-中药
、 O
川 B-中药
芎 I-中药
、 O
当 O
归 O
各 O
２ O
两 O
， O
半 B-中药
夏 I-中药
４ O
两 O
， O
黄 B-中药
芩 I-中药
２ O
两 O
， O
生 O
葛 O
５ O
两 O
， O
芍 O
药 O
２ O
两 O
， O
生 O
姜 O
５ O
两 O
， O
甘 O
李 O
根 O
白 O
皮 O
一 O
升 O

功 B-西医诊断
能 I-西医诊断
性 I-西医诊断
消 I-西医诊断
化 I-西医诊断
不 I-西医诊断
良 I-西医诊断
； O
中 O
医 O
治 O
疗 O
； O
丹 O
栀 O
逍 O
遥 O
散 O
； O
埋 B-中医治疗
线 I-中医治疗
法 I-中医治疗
； O
吗 O
丁 O
啉 O

舌 O
苔 B-临床表现
薄 I-临床表现
白 I-临床表现

患 O
者 O
恶 O
寒 O
发 O
热 O
， O
恶 O
心 O
欲 O
呕 O
， O
厌 O
油 O
， O
胃 O
院 O
及 O
两 O
肋 O
饱 O
胀 O
， O
食 O
欲 O
不 O
振 O
， O
大 O
便 O
稀 O
搪 O
， O
小 O
便 O
黄 O
如 O
茶 O
已 O
有 O
３ O
～ O
４ O
天 O
， O
曾 O
服 O
感 O
冒 O
药 O
无 O
效 O
， O
因 O
而 O
改 O
看 O
中 O
医 O
， O
查 O
： O
精 B-临床表现
神 I-临床表现
不 I-临床表现
振 I-临床表现
， O
面 B-临床表现
色 I-临床表现
微 I-临床表现
黄 I-临床表现
， O
巩 B-临床表现
膜 I-临床表现
发 I-临床表现
黄 I-临床表现
， O
舌 B-临床表现
苔 I-临床表现
白 I-临床表现
厚 I-临床表现
黄 I-临床表现
腻 I-临床表现
， O
脉 O
弦 O
， O
胃 O
院 O
有 O
压 O
痛 O
， O
验 O
血 O
： O
Ｇ O
Ｐ O
Ｔ O
３ O
５ O
０ O
ｕ O
， O
Ｔ O
Ｔ O
Ｔ O
１ O
０ O
ｕ O
， O
Ｔ O
Ｆ O
Ｔ O
（ O
＋ O
＆ O
ｎ O
ｂ O
ｓ O
ｐ O

归 B-中药
尾 I-中药
破 O
血 O
而 O
下 O
流 O
（ O
《 O
本 O
草 O
备 O
要 O
》 O
） O

结 O
论 O
： O
自 B-方剂
拟 I-方剂
胃 I-方剂
宁 I-方剂
煎 I-方剂
剂 I-方剂
治 O
疗 O
本 O
病 O
可 O
达 O
到 O
益 O
气 O
健 O
脾 O
、 O
行 O
气 O
消 O
胀 O
的 O
效 O
果 O
． O

处 O
方 O
： O
柴 O
胡 O
６ O
克 O
， O
金 O
铃 O
子 O
、 O
延 O
胡 O
索 O
、 O
郁 O
金 O
、 O
赤 O
、 O
白 O
芍 O
、 O
制 O
香 O
附 O
、 O
桃 O
仁 O
、 O
红 O
花 O
、 O
炒 O
枳 O
壳 O
各 O
１ O
０ O
克 O
， O
紫 O
丹 O
参 O
１ O
５ O
克 O
， O
服 O
药 O
２ O
４ O
剂 O
， O
胁 B-中医诊断
痛 I-中医诊断
消 O
失 O
， O
肝 O
功 O
能 O
复 O
查 O
正 O
常 O
， O
后 O
以 O
逍 O
遥 O
丸 O
巩 O
固 O
之 O

舌 O
质 O
暗 O
淡 O
、 O
边 O
有 O
齿 O
痕 O
、 O
苔 B-临床表现
白 I-临床表现
厚 O
腻 O
、 O
以 O
根 O
部 O
为 O
甚 O
， O
脉 O
细 O
弱 O
无 O
力 O

肠 O
吉 O
安 O
口 O
服 O
液 O
对 O
肝 B-中医证候
脾 I-中医证候
不 I-中医证候
和 I-中医证候
腹 B-西医诊断
泻 I-西医诊断
型 I-西医诊断
肠 I-西医诊断
易 I-西医诊断
激 I-西医诊断
综 I-西医诊断
合 I-西医诊断
征 I-西医诊断
患 O
者 O
痛 O
觉 O
功 O
能 O
区 O
激 O
活 O
信 O
号 O
变 O
化 O
幅 O
度 O
的 O
影 O
响 O

我 O
请 O
教 O
沈 O
师 O
， O
他 O
只 O
在 O
我 O
处 O
方 O
加 O
丝 B-中药
瓜 I-中药
络 I-中药
１ O
５ O
ｇ O
， O
患 O
者 O
连 O
服 O
５ O
剂 O
， O
肝 O
区 O
闷 O
胀 O
疼 O
痛 O
大 O
减 O
， O
食 O
欲 O
也 O
改 O
善 O

方 O
法 O
选 O
择 O
２ O
０ O
１ O
７ O
年 O
２ O
月 O
－ O
２ O
０ O
１ O
８ O
年 O
６ O
月 O
在 O
我 O
院 O
接 O
受 O
治 O
疗 O
的 O
痰 B-中医证候
瘀 I-中医证候
互 I-中医证候
结 I-中医证候
型 O
非 B-西医诊断
酒 I-西医诊断
精 I-西医诊断
性 I-西医诊断
脂 I-西医诊断
肪 I-西医诊断
肝 I-西医诊断
患 O
者 O
９ O
０ O
例 O
进 O
行 O
研 O
究 O

结 O
论 O
香 O
砂 O
六 O
君 O
子 O
汤 O
合 O
柴 B-方剂
胡 I-方剂
疏 I-方剂
肝 I-方剂
散 I-方剂
加 O
减 O
治 O
疗 O
慢 O
性 O
萎 B-西医诊断
缩 I-西医诊断
性 I-西医诊断
胃 I-西医诊断
炎 I-西医诊断
有 O
较 O
好 O
的 O
临 O
床 O
疗 O
效 O

目 O
的 O
： O
探 O
讨 O
中 O
医 O
调 B-中医治则
肝 I-中医治则
理 I-中医治则
脾 I-中医治则
通 I-中医治则
腑 I-中医治则
法 O
结 O
合 O
饮 O
食 O
治 O
疗 O
便 B-西医诊断
秘 I-西医诊断
型 I-西医诊断
肠 I-西医诊断
易 I-西医诊断
激 I-西医诊断
综 I-西医诊断
合 I-西医诊断
征 I-西医诊断
患 O
者 O
生 O
活 O
质 O
量 O
疗 O
效 O
评 O
定 O

方 O
法 O
： O
５ O
０ O
例 O
经 O
常 O
规 O
治 O
疗 O
后 O
无 O
效 O
的 O
有 O
精 O
神 O
心 O
理 O
因 O
素 O
的 O
患 O
者 O
， O
随 O
机 O
分 O
为 O
治 O
疗 O
组 O
与 O
对 O
照 O
组 O
各 O
２ O
５ O
例 O
， O
两 O
组 O
均 O
予 O
黛 B-西医治疗
力 I-西医治疗
新 I-西医治疗
口 O
服 O
， O
治 O
疗 O
组 O
加 O
服 O
自 O
拟 O
痛 O
泻 O
疏 O
肝 O
散 O
， O
治 O
疗 O
４ O
周 O
， O
随 O
访 O
半 O
年 O

低 O
声 O
呻 O
吟 O
， O
全 B-临床表现
身 I-临床表现
面 I-临床表现
目 I-临床表现
俱 I-临床表现
黄 I-临床表现
， I-临床表现
呈 I-临床表现
黑 I-临床表现
绿 I-临床表现
色 I-临床表现
， I-临床表现
皮 I-临床表现
肤 I-临床表现
搔 I-临床表现
痒 I-临床表现

结 O
论 O
： O
四 O
君 O
子 O
汤 O
加 O
减 O
可 O
有 O
效 O
治 O
疗 O
小 O
儿 O
脾 B-中医证候
虚 I-中医证候
气 I-中医证候
弱 I-中医证候
型 O
便 O
秘 O
， O
其 O
作 O
用 O
机 O
制 O
可 O
能 O
与 O
降 O
低 O
机 O
体 O
Ａ O
Ｑ O
Ｐ O
８ O
表 O
达 O
有 O
关 O

四 O
诊 O
： O
患 O
者 O
近 O
日 O
饮 O
酒 O
过 O
多 O
后 O
出 O
现 O
足 B-临床表现
心 I-临床表现
微 I-临床表现
痛 I-临床表现
， O
咽 B-临床表现
干 I-临床表现
及 O
咳 B-临床表现
嗽 I-临床表现
减 O
轻 O
， O
余 O
无 O
不 O
适 O
， O
舌 O
质 O
暗 O
红 O
， O
苔 B-临床表现
薄 I-临床表现
白 I-临床表现
， O
脉 O
沉 O
涩 O

逍 O
遥 O
散 O
合 O
西 B-西医治疗
沙 I-西医治疗
必 I-西医治疗
利 I-西医治疗
治 O
疗 O
便 B-西医诊断
秘 I-西医诊断
型 I-西医诊断
肠 I-西医诊断
易 I-西医诊断
激 I-西医诊断
综 I-西医诊断
合 I-西医诊断
征 I-西医诊断
疗 O
效 O
观 O
察 O

结 O
论 O
中 O
医 O
药 O
治 O
疗 O
肠 B-西医诊断
道 I-西医诊断
易 I-西医诊断
激 I-西医诊断
综 I-西医诊断
合 I-西医诊断
征 I-西医诊断
临 O
床 O
疗 O
效 O
显 O
著 O
， O
可 O
进 O
一 O
步 O
推 O
广 O
． O

胃 O
食 O
管 O
反 O
流 O
病 O
； O
哮 O
喘 O
； O
针 B-中医治疗
刺 I-中医治疗
； O
随 O
机 O
对 O
照 O
试 O
验 O

患 O
者 O
于 O
１ O
４ O
年 O
前 O
劳 O
累 O
后 O
经 O
常 O
出 O
现 O
心 O
慌 O
、 O
心 O
跳 O
、 O
气 O
促 O
， O
无 O
恶 O
寒 O
发 O
热 O
， O
无 O
恶 O
心 O
呕 O
吐 O
， O
曾 O
在 O
当 O
地 O
医 O
院 O
及 O
广 O
东 O
医 O
学 O
院 O
附 O
院 O
留 O
医 O
， O
诊 O
为 O
“ O
风 B-西医诊断
湿 I-西医诊断
性 I-西医诊断
心 I-西医诊断
脏 I-西医诊断
病 I-西医诊断
， O
二 O
尖 O
瓣 O
狭 O
窄 O
” O
， O
予 O
地 O
戈 O
辛 O
、 O
速 O
尿 O
、 O
肌 O
苷 O
等 O
治 O
疗 O
， O
病 O
情 O
时 O
有 O
反 O
复 O

因 O
上 O
消 O
化 O
道 O
出 O
血 O
， O
乏 B-临床表现
力 I-临床表现
， O
双 O
眼 O
浮 O
肿 O
， O
双 O
下 B-临床表现
肢 I-临床表现
浮 I-临床表现
肿 I-临床表现
， O
于 O
２ O
０ O
０ O
２ O
年 O
７ O
月 O
１ O
９ O
日 O
来 O
诊 O

茵 B-中药
陈 I-中药
２ O
０ O
克 O
， O
郁 B-中药
金 I-中药
、 O
泽 B-中药
泻 I-中药
、 O
大 B-中药
腹 I-中药
皮 I-中药
、 O
鸡 B-中药
内 I-中药
金 I-中药
各 O
６ O
克 O
， O
红 B-中药
花 I-中药
３ O
克 O
， O
白 O
术 O
、 O
茯 B-中药
苓 I-中药
各 O
８ O
克 O
， O
陈 B-中药
皮 I-中药
、 O
半 B-中药
夏 I-中药
各 O
４ O
克 O

结 O
论 O
： O
自 O
拟 O
升 O
阳 O
健 O
运 O
汤 O
联 O
合 O
乳 B-其他治疗
果 I-其他治疗
糖 I-其他治疗
可 O
以 O
有 O
效 O
地 O
治 O
疗 O
习 B-西医诊断
惯 I-西医诊断
性 I-西医诊断
便 I-西医诊断
秘 I-西医诊断

隔 B-方剂
山 I-方剂
逍 I-方剂
遥 I-方剂
方 I-方剂
配 O
合 O
针 B-中医治疗
刺 I-中医治疗
治 O
疗 O
腹 B-西医诊断
泻 I-西医诊断
型 I-西医诊断
肠 I-西医诊断
易 I-西医诊断
激 I-西医诊断
综 I-西医诊断
合 I-西医诊断
征 I-西医诊断
１ O
５ O
０ O
例 O

耳 B-中医治疗
穴 I-中医治疗
埋 I-中医治疗
豆 I-中医治疗
配 O
合 O
健 O
康 O
教 O
育 O
治 O
疗 O
老 B-西医诊断
年 I-西医诊断
高 I-西医诊断
血 I-西医诊断
压 I-西医诊断
患 I-西医诊断
者 I-西医诊断
功 I-西医诊断
能 I-西医诊断
性 I-西医诊断
便 I-西医诊断
秘 I-西医诊断
的 O
疗 O
效 O
与 O
卫 O
生 O
经 O
济 O
学 O
比 O
较 O
观 O
察 O

化 O
疗 O
结 O
束 O
病 O
人 O
纳 B-临床表现
谷 I-临床表现
欠 I-临床表现
馨 I-临床表现
， O
体 B-临床表现
虚 I-临床表现
乏 I-临床表现
力 I-临床表现
， O
时 B-临床表现
有 I-临床表现
咽 I-临床表现
痛 I-临床表现
， O
口 B-临床表现
干 I-临床表现
， O
大 O
便 O
溏 O
薄 O
， O
舌 O
质 O
淡 O
红 O
， O
苔 O
薄 O
黄 O
， O
根 O
腻 O
， O
脉 B-临床表现
细 I-临床表现
弦 I-临床表现

陈 O
教 O
授 O
临 O
证 O
治 O
疗 O
黄 O
疸 O
， O
常 O
用 O
小 B-方剂
柴 I-方剂
胡 I-方剂
汤 I-方剂
加 O
味 O
或 O
小 B-方剂
柴 I-方剂
胡 I-方剂
汤 I-方剂
合 O
四 O
逆 O
散 O
加 O
味 O
， O
取 O
得 O
较 O
为 O
满 O
意 O
的 O
效 O
果 O

全 O
方 O
共 O
奏 O
益 B-中医治则
气 I-中医治则
健 B-中医治则
脾 I-中医治则
， O
利 O
湿 O
解 O
毒 O
之 O
效 O
， O
故 O
可 O
使 O
其 O
病 O
向 O
愈 O

中 O
医 O
诊 O
断 O
： O
臌 B-中医诊断
胀 I-中医诊断

结 O
论 O
： O
四 O
逆 O
散 O
加 O
味 O
（ O
气 O
滞 O
胃 O
痛 O
颗 O
粒 O
） O
联 O
合 O
布 B-西医治疗
拉 I-西医治疗
氏 I-西医治疗
酵 I-西医治疗
母 I-西医治疗
菌 I-西医治疗
治 O
疗 O
小 O
儿 O
Ｆ O
Ｄ O
具 O
有 O
显 O
著 O
的 O
临 O
床 O
疗 O
效 O
及 O
较 O
低 O
的 O
复 O
发 O
率 O

结 O
论 O
： O
消 O
化 O
复 O
宁 O
汤 O
对 O
肝 B-中医证候
郁 I-中医证候
脾 I-中医证候
虚 I-中医证候
型 O
慢 B-西医诊断
性 I-西医诊断
萎 I-西医诊断
缩 I-西医诊断
性 I-西医诊断
胃 I-西医诊断
炎 I-西医诊断
安 O
全 O
有 O
效 O

我 O
院 O
胃 O
病 O
专 O
科 O
从 O
２ O
０ O
０ O
７ O
年 O
起 O
对 O
抑 O
郁 O
状 O
态 O
Ｆ O
Ｄ O
患 O
者 O
给 O
予 O
小 O
剂 O
量 O
奥 B-西医治疗
氮 I-西医治疗
平 I-西医治疗
联 O
合 O
氟 B-西医治疗
西 I-西医治疗
汀 I-西医治疗
治 O
疗 O
， O
取 O
得 O
了 O
满 O
意 O
的 O
疗 O
效 O

消 O
痞 O
愈 O
萎 O
汤 O
联 O
合 O
胃 B-中医治疗
复 I-中医治疗
春 I-中医治疗
片 I-中医治疗
治 O
疗 O
伴 B-西医诊断
异 I-西医诊断
型 I-西医诊断
增 I-西医诊断
生 I-西医诊断
慢 I-西医诊断
性 I-西医诊断
萎 I-西医诊断
缩 I-西医诊断
性 I-西医诊断
胃 I-西医诊断
炎 I-西医诊断
疗 O
效 O
观 O
察 O

刻 O
诊 O
： O
周 B-临床表现
身 I-临床表现
水 I-临床表现
肿 I-临床表现
， O
疲 B-临床表现
乏 I-临床表现
无 O
力 O
， O
面 B-临床表现
色 I-临床表现
萎 I-临床表现
黄 I-临床表现
， O
腹 B-临床表现
部 I-临床表现
膨 I-临床表现
隆 I-临床表现
， O
尿 B-临床表现
少 I-临床表现
， O
舌 O
质 O
黯 O
淡 O
， O
苔 B-临床表现
白 I-临床表现
， O
脉 B-临床表现
沉 I-临床表现
细 I-临床表现

证 O
属 O
： O
外 O
感 O
寒 O
邪 O
， O
里 B-中医证候
有 I-中医证候
湿 I-中医证候
热 I-中医证候

５ O
℃ O
， O
大 B-临床表现
便 I-临床表现
秘 I-临床表现

当 O
泻 O
下 O
通 O
便 O
， O
方 O
选 O
大 B-方剂
承 I-方剂
气 I-方剂
汤 I-方剂
： O
生 O
大 O
黄 O
１ O
３ O
克 O
（ O
后 O
下 O
） O
， O
芒 B-中药
硝 I-中药
１ O
０ O
克 O
（ O
冲 O
服 O
） O
， O
枳 B-中药
实 I-中药
８ O
克 O
， O
厚 B-中药
朴 I-中药
８ O
克 O

方 O
法 O
： O
１ O
２ O
０ O
例 O
患 O
者 O
随 O
机 O
分 O
为 O
两 O
组 O
， O
治 O
疗 O
组 O
６ O
０ O
例 O
服 O
健 B-中医治疗
脾 I-中医治疗
消 I-中医治疗
胀 I-中医治疗
颗 I-中医治疗
粒 I-中医治疗

消 O
化 O
不 O
良 O
； O
［ O
２ O
４ O
２ O
８ O
０ O
４ O
１ O
］ O
四 O
逆 O
散 O
； O
［ O
７ O
３ O
８ O
９ O
１ O
５ O
４ O
］ O
半 B-方剂
夏 I-方剂
厚 I-方剂
朴 I-方剂
汤 I-方剂
； O

电 O
针 O
“ O
老 O
十 O
针 O
” O
为 O
主 O
治 O
疗 O
胃 B-西医诊断
食 I-西医诊断
管 I-西医诊断
返 I-西医诊断
流 I-西医诊断
病 I-西医诊断
临 O
床 O
观 O
察 O

益 B-方剂
生 I-方剂
菌 I-方剂
； O
化 O
痰 O
消 O
瘀 O
汤 O
； O
慢 B-西医诊断
性 I-西医诊断
萎 I-西医诊断
缩 I-西医诊断
性 I-西医诊断
胃 I-西医诊断
炎 I-西医诊断
； O
脂 O
质 O
过 O
氧 O
化 O
损 O
伤 O

方 O
法 O
选 O
择 O
１ O
１ O
８ O
例 O
功 O
能 O
性 O
消 O
化 O
不 O
良 O
患 O
者 O
， O
按 O
消 O
化 O
症 O
状 O
轻 O
重 O
， O
随 O
机 O
分 O
为 O
实 O
验 O
组 O
（ O
香 B-方剂
术 I-方剂
砂 I-方剂
片 I-方剂
） O
和 O
对 O
照 O
组 O
（ O
安 O
慰 O
剂 O
） O
， O
每 O
组 O
５ O
９ O
例 O
， O
连 O
续 O
３ O
０ O
ｄ O

柴 O
胡 O
疏 O
肝 O
散 O
加 O
味 O
治 O
疗 O
功 B-西医诊断
能 I-西医诊断
性 I-西医诊断
消 I-西医诊断
化 I-西医诊断
不 I-西医诊断
良 I-西医诊断
临 O
床 O
观 O
察 O

开 O
郁 O
消 O
痞 O
方 O
联 O
合 O
低 B-西医治疗
剂 I-西医治疗
量 I-西医治疗
米 I-西医治疗
氮 I-西医治疗
平 I-西医治疗
治 O
疗 O
功 B-西医诊断
能 I-西医诊断
性 I-西医诊断
消 I-西医诊断
化 I-西医诊断
不 I-西医诊断
良 I-西医诊断
伴 O
体 O
质 O
量 O
减 O
轻 O
临 O
床 O
观 O
察 O

服 O
药 O
２ O
剂 O
， O
大 O
便 O
先 O
下 O
燥 O
粪 O
数 O
枚 O
， O
后 O
下 O
稀 O
便 O
３ O
次 O
， O
热 O
退 O
， O
右 O
上 O
腹 O
疼 O
痛 O
缓 O
解 O
， O
减 O
大 B-中药
黄 I-中药
用 O
量 O
， O
继 O
服 O
５ O
剂 O
， O
面 B-临床表现
黄 I-临床表现
、 O
巩 B-临床表现
膜 I-临床表现
黄 I-临床表现
染 I-临床表现
消 O
失 O
， O
Ｗ O
Ｂ O
Ｃ O
８ O

目 O
的 O
： O
观 O
察 O
补 B-方剂
脾 I-方剂
通 I-方剂
络 I-方剂
方 I-方剂
治 O
疗 O
慢 B-西医诊断
性 I-西医诊断
萎 I-西医诊断
缩 I-西医诊断
性 I-西医诊断
胃 I-西医诊断
炎 I-西医诊断
（ O
Ｃ O
Ａ O
Ｇ O
） O
脾 B-中医证候
虚 I-中医证候
血 I-中医证候
瘀 I-中医证候
证 O
的 O
疗 O
效 O

诊 O
断 O
： O
中 O
医 O
诊 O
为 O
臌 B-中医诊断
胀 I-中医诊断

治 O
法 O
： O
清 B-中医治则
热 I-中医治则
利 I-中医治则
湿 I-中医治则
， O
解 B-中医治则
毒 I-中医治则
化 I-中医治则
瘀 I-中医治则
退 B-中医治则
黄 I-中医治则

诊 O
断 O
： O
黄 B-中医诊断
疸 I-中医诊断
（ O
寒 B-中医证候
湿 I-中医证候
阻 I-中医证候
遏 I-中医证候
型 O
阴 B-中医诊断
黄 I-中医诊断
） O

针 B-中医治疗
刺 I-中医治疗
疗 O
法 O
； O
便 O
秘 O
； O
随 O
机 O
对 O
照 O
试 O
验 O
； O
周 O
完 O
全 O
自 O
主 O
排 O
便 O
次 O
数 O
； O
Ｂ O
ｒ O
ｉ O
ｓ O
ｔ O
ｏ O
ｌ O
粪 O
便 O
性 O
状 O
量 O
表 O
； O
便 O
秘 O
患 O
者 O
症 O
状 O
自 O
评 O
量 O
表 O

［ O
目 O
的 O
］ O
观 O
察 O
揿 B-中医治疗
针 I-中医治疗
结 O
合 O
耳 O
穴 O
治 O
疗 O
老 B-西医诊断
年 I-西医诊断
功 I-西医诊断
能 I-西医诊断
性 I-西医诊断
消 I-西医诊断
化 I-西医诊断
不 I-西医诊断
良 I-西医诊断
（ O
ｆ O
ｕ O
ｎ O
ｃ O
ｔ O
ｉ O
ｏ O
ｎ O
ａ O
ｌ O
ｄ O
ｙ O
ｓ O
ｐ O
ｅ O
ｐ O
ｓ O
ｉ O
ａ O
， O
Ｆ O
Ｄ O
） O
的 O
临 O
床 O
疗 O
效 O

西 O
医 O
诊 O
为 O
肝 B-西医诊断
硬 I-西医诊断
化 I-西医诊断
腹 I-西医诊断
水 I-西医诊断

二 O
诊 O
（ O
９ O
月 O
２ O
２ O
日 O
） O
： O
昨 O
天 O
起 O
针 O
半 O
小 O
时 O
后 O
， O
腹 B-临床表现
痛 I-临床表现
逐 O
渐 O
加 O
剧 O
， O
急 O
下 O
地 O
排 O
便 O
， O
并 O
排 O
出 O
蛔 O
虫 O
二 O
十 O
四 O
条 O
， O
嗣 O
后 O
， O
胀 O
除 O
痛 O
止 O
， O
安 O
然 O
入 O
睡 O
一 O
宿 O

结 O
论 O
： O
化 O
肝 O
煎 O
加 O
减 O
联 O
合 O
叶 B-西医治疗
酸 I-西医治疗
能 O
够 O
显 O
著 O
降 O
低 O
Ｈ O
Ｐ O
阳 O
性 O
慢 O
性 O
萎 O
缩 O
性 O
胃 O
炎 O
患 O
者 O
血 O
清 O
Ｐ O
Ｇ O
Ⅱ O
、 O
Ｉ O
Ｌ O
－ O
１ O
β O
、 O
Ｉ O
Ｌ O
－ O
６ O
、 O
Ｉ O
Ｌ O
－ O
１ O
７ O
及 O
Ｍ O
Ｄ O
Ａ O
水 O
平 O
， O
提 O
高 O
血 O
清 O
Ｐ O
Ｇ O
Ⅰ O
及 O
Ｓ O
Ｏ O
Ｄ O
水 O
平 O
， O
改 O
善 O
胃 O
黏 O
膜 O
腺 O
体 O
细 O
胞 O
功 O
能 O
及 O
抗 O
氧 O
化 O
能 O
力 O
， O
减 O
轻 O
炎 O
症 O
和 O
氧 O
化 O
应 O
激 O
反 O
应 O
， O
提 O
高 O
临 O
床 O
疗 O
效 O

夜 O
晚 O
巡 O
道 O
受 O
凉 O
后 O
初 O
起 O
发 O
热 O
恶 B-临床表现
寒 I-临床表现
， O
继 O
则 O
无 O
热 O
恶 B-临床表现
寒 I-临床表现
， O
四 O
肢 O
厥 O
冷 O
， O
头 O
身 O
困 O
重 O
疼 O
痛 O
， O
无 B-临床表现
汗 I-临床表现
神 B-临床表现
疲 I-临床表现

患 O
者 O
以 O
反 O
复 O
胸 B-临床表现
闷 I-临床表现
、 O
气 B-临床表现
短 I-临床表现
、 O
伴 O
腹 O
胀 O
、 O
双 B-临床表现
下 I-临床表现
肢 I-临床表现
水 I-临床表现
肿 I-临床表现
５ O
年 O
， O
复 O
发 O
一 O
月 O
之 O
主 O
诉 O
收 O
住 O
院 O

方 O
用 O
蓝 B-方剂
白 I-方剂
赤 I-方剂
黄 I-方剂
汤 I-方剂
加 I-方剂
味 I-方剂

４ O
毫 O
克 O
， O
射 O
絮 O
（ O
－ O
） O
， O
射 O
浊 O
６ O
单 O
位 O
， O
锌 O
浊 O
９ O
单 O
位 O
， O
Ｇ O
Ｐ O
Ｔ O
１ O
５ O
０ O
单 O
位 O
， O
蛋 O
白 O
电 O
泳 O
Ａ O
５ O
４ O
％ O
α O
１ O
４ O
％ O
α O
２ O
８ O
％ O
， O
β O
１ O
０ O
％ O
， O
γ O
２ O
３ O
％ O
， O
Ｈ O
Ｂ O
ｓ O
Ａ O
ｇ O
（ O
－ O
） O
、 O
抗 O
Ｈ O
Ｂ O
ｓ O
（ O
－ O
） O
， O
Ｈ O
Ｂ O
ｅ O
Ａ O
ｇ O
（ O
－ O
） O
、 O
抗 O
Ｈ O
Ｂ O
ｅ O
（ O
－ O
） O
抗 O
Ｈ O
Ｂ O
ｃ O
诊 O
断 O
病 B-西医诊断
毒 I-西医诊断
性 I-西医诊断
肝 I-西医诊断
炎 I-西医诊断
（ O
甲 O
型 O
， O
急 O
性 O
黄 O
疸 O
型 O
） O

由 O
于 O
长 O
期 O
厌 B-中医诊断
食 I-中医诊断
， O
身 O
体 O
极 O
消 B-临床表现
瘦 I-临床表现

［ O
２ O
４ O
２ O
８ O
０ O
５ O
９ O
］ O
四 B-方剂
逆 I-方剂
散 I-方剂
加 I-方剂
味 I-方剂
； O
［ O
６ O
０ O
６ O
６ O
２ O
７ O
４ O
］ O
功 B-西医诊断
能 I-西医诊断
性 I-西医诊断
消 I-西医诊断
化 I-西医诊断
不 I-西医诊断
良 I-西医诊断
； O

结 O
果 O
： O
治 O
疗 O
组 O
对 O
胃 B-西医诊断
食 I-西医诊断
管 I-西医诊断
反 I-西医诊断
流 I-西医诊断
病 I-西医诊断
的 O
临 O
床 O
疗 O
效 O
优 O
于 O
对 O
照 O
组 O
（ O
Ｐ O
＜ O
０ O

中 O
药 O
配 O
合 O
食 B-中医治疗
疗 I-中医治疗
治 O
疗 O
慢 O
性 O
萎 O
缩 O
性 O
胃 O
炎 O
８ O
０ O
例 O

中 O
医 O
诊 O
断 O
为 O
胁 B-中医诊断
痛 I-中医诊断
、 O
黄 B-中医诊断
疸 I-中医诊断
（ O
肝 B-中医证候
胆 I-中医证候
湿 I-中医证候
热 I-中医证候
） O

结 O
论 O
： O
中 O
药 O
化 B-方剂
痰 I-方剂
活 I-方剂
血 I-方剂
方 I-方剂
加 I-方剂
减 I-方剂
治 O
疗 O
非 B-西医诊断
酒 I-西医诊断
精 I-西医诊断
性 I-西医诊断
脂 I-西医诊断
肪 I-西医诊断
肝 I-西医诊断
具 O
有 O
较 O
好 O
疗 O
效 O

患 O
者 O
感 O
冒 O
劳 O
累 O
后 O
， O
出 O
现 O
全 B-临床表现
身 I-临床表现
浮 I-临床表现
肿 I-临床表现
， O
喘 B-临床表现
不 I-临床表现
得 I-临床表现
卧 I-临床表现
， O
小 B-临床表现
便 I-临床表现
不 I-临床表现
利 I-临床表现
， O
门 O
诊 O
查 O
， O
尿 O
蛋 O
白 O
＋ O
＋ O
＋ O
， O
潜 O
血 O
＋ O
， O
Ｂ O
超 O
“ O
中 O
量 O
腹 O
水 O
” O
， O
胸 O
片 O
“ O
右 O
侧 O
胸 O
腔 O
积 O
液 O
” O
， O
舌 O
红 O
， O
脉 B-临床表现
滑 I-临床表现
数 I-临床表现

针 O
药 O
联 O
合 O
治 O
疗 O
脾 B-中医证候
肾 I-中医证候
阳 I-中医证候
虚 I-中医证候
便 B-西医诊断
秘 I-西医诊断
型 I-西医诊断
肠 I-西医诊断
易 I-西医诊断
激 I-西医诊断
综 I-西医诊断
合 I-西医诊断
征 I-西医诊断
的 O
临 O
床 O
观 O
察 O

舌 O
质 O
暗 O
红 O
、 O
苔 B-临床表现
黄 I-临床表现
腻 I-临床表现
， O
脉 O
细 O
弦 O
滑 O

功 O
能 O
性 O
消 O
化 O
不 O
良 O
： O
顽 O
固 O
性 O
； O
和 O
胃 O
汤 O
； O
利 B-西医治疗
眠 I-西医治疗
宁 I-西医治疗

西 O
医 O
诊 O
断 O
： O
高 B-西医诊断
胆 I-西医诊断
红 I-西医诊断
素 I-西医诊断
血 I-西医诊断
症 I-西医诊断
， O
与 O
肌 O
苷 O
、 O
维 O
生 O
素 O
Ｃ O
， O
齐 O
墩 O
果 O
酸 O
， O
护 O
肝 O
片 O

４ O
０ O
天 O
前 O
因 O
黄 B-中医诊断
疸 I-中医诊断
在 O
某 O
医 O
院 O
诊 O
为 O
“ O
乙 O
型 O
肝 O
炎 O
急 O
性 O
发 O
作 O
” O
并 O
住 O
院 O
治 O
疗 O
， O
经 O
保 O
肝 O
、 O
退 O
黄 O
、 O
支 O
持 O
治 O
疗 O
后 O
， O
病 O
情 O
略 O
有 O
好 O
转 O

藿 B-中药
香 I-中药
９ O
ｇ O

舒 O
肝 O
片 O
对 O
肝 B-中医证候
胃 I-中医证候
不 I-中医证候
和 I-中医证候
型 O
功 B-西医诊断
能 I-西医诊断
性 I-西医诊断
消 I-西医诊断
化 I-西医诊断
不 I-西医诊断
良 I-西医诊断
患 O
者 O
胃 O
排 O
空 O
的 O
影 O
响 O

处 O
方 O
： O
桃 B-中药
仁 I-中药
１ O
０ O
克 O
， O
芒 B-中药
硝 I-中药
１ O
２ O
克 O
， O
大 B-中药
黄 I-中药
９ O
克 O
， O
桂 B-中药
枝 I-中药
６ O
克 O
， O
延 O
胡 O
９ O
克 O
， O
灵 O
脂 O
１ O
０ O
克 O
， O
蒲 B-中药
黄 I-中药
９ O
克 O
， O
甘 B-中药
草 I-中药
３ O
克 O

目 O
的 O
： O
观 O
察 O
中 O
药 O
善 B-方剂
胃 I-方剂
Ⅰ I-方剂
号 I-方剂
方 I-方剂
对 O
血 B-中医证候
瘀 I-中医证候
热 I-中医证候
毒 I-中医证候
型 O
胃 B-西医诊断
癌 I-西医诊断
前 I-西医诊断
病 I-西医诊断
变 I-西医诊断
的 O
治 O
疗 O
效 O
果 O
， O
及 O
增 O
殖 O
细 O
胞 O
核 O
抗 O
原 O
（ O
Ｐ O
Ｃ O
Ｎ O
Ａ O
） O
治 O
疗 O
后 O
的 O
表 O
达 O
情 O
况 O

胃 B-西医诊断
癌 I-西医诊断
前 I-西医诊断
病 I-西医诊断
变 I-西医诊断
， O
血 B-中医证候
瘀 I-中医证候
热 I-中医证候
毒 I-中医证候
， O
善 O
胃 O
１ O
号 O
方 O
， O
Ｂ O
ｃ O
ｌ O
－ O
２ O
积 O
分 O
， O
病 O
理 O
学 O

主 O
诉 O
： O
上 O
腹 O
部 O
及 O
脐 O
围 O
阵 O
发 O
性 O
疼 O
痛 O
已 O
１ O
３ O
天 O
， O
恶 O
心 O
呕 B-临床表现
吐 I-临床表现
４ O
天 O
， O
入 O
院 O
后 O
腹 O
痛 O
剧 O
烈 O
如 O
刀 O
割 O
样 O
， O
呈 O
间 O
歇 O
性 O
发 O
作 O
， O
每 O
次 O
痛 O
时 O
病 O
人 O
蜷 O
膝 O
顶 O
住 O
腹 O
部 O
， O
烦 O
躁 O
不 O
安 O
， O
辗 O
转 O
反 O
侧 O
， O
大 O
汗 O
淋 O
漓 O
， O
伴 O
纳 O
食 O
减 O
少 O
， O
呕 O
恶 O
， O
吐 O
出 O
草 O
绿 O
色 O
胆 O
汁 O
样 O
液 O
体 O
及 O
蛔 O
虫 O
２ O
条 O
， O
大 O
便 O
１ O
０ O
多 O
天 O
未 O
通 O
， O
尿 O
呈 O
深 O
黄 O
色 O

中 O
西 O
医 O
结 O
合 O
治 O
疗 O
慢 B-西医诊断
性 I-西医诊断
萎 I-西医诊断
缩 I-西医诊断
性 I-西医诊断
胃 I-西医诊断
炎 I-西医诊断
的 O
临 O
床 O
疗 O
效 O
研 O
究 O

按 O
： O
本 O
例 O
肝 B-西医诊断
硬 I-西医诊断
化 I-西医诊断
腹 I-西医诊断
水 I-西医诊断
， O
中 O
医 O
称 O
为 O
臌 O
胀 O
， O
虚 O
实 O
互 O
见 O

处 O
方 O
： O
人 B-中药
参 I-中药
１ O
５ O
ｇ O
， O
黄 B-中药
芪 I-中药
１ O
２ O
ｇ O
， O
甘 B-中药
草 I-中药
４ O
ｇ O
， O
茵 B-中药
陈 I-中药
１ O
２ O
ｇ O
， O
大 O
枣 O
６ O
牧 O
， O
２ O
剂 O

泽 B-中药
泻 I-中药
１ O
２ O
ｇ O

１ O
９ O
７ O
６ O
年 O
初 O
在 O
× O
× O
医 O
院 O
住 O
院 O
１ O
个 O
月 O
， O
诊 O
断 O
为 O
肝 B-西医诊断
硬 I-西医诊断
化 I-西医诊断

香 B-方剂
术 I-方剂
砂 I-方剂
片 I-方剂
， O
促 O
消 O
化 O
， O
临 O
床 O
研 O
究 O

（ O
２ O
） O
中 O
药 O
治 O
疗 O
以 O
标 O
本 O
兼 O
治 O
为 O
原 O
则 O
， O
以 O
益 O
气 O
活 O
血 O
为 O
治 O
法 O
， O
选 O
用 O
桃 B-方剂
红 I-方剂
四 I-方剂
物 I-方剂
汤 I-方剂
加 I-方剂
减 I-方剂
： O
黄 O
芪 O
３ O
０ O
ｇ O
、 O
当 O
归 O
１ O
２ O
ｇ O
、 O
熟 O
地 O
１ O
５ O
ｇ O
、 O
赤 O
芍 O
１ O
５ O
ｇ O
、 O
川 O
芎 O
１ O
８ O
ｇ O
、 O
桃 O
仁 O
１ O
２ O
ｇ O
、 O
红 O
花 O
８ O
ｇ O
、 O
益 O
母 O
草 O
３ O
０ O
ｇ O
、 O
牛 O
膝 O
１ O
８ O
ｇ O

患 O
者 O
自 O
８ O
２ O
年 O
１ O
１ O
月 O
中 O
旬 O
始 O
现 O
腹 O
部 O
胀 O
大 O
， O
下 B-临床表现
肢 I-临床表现
浮 I-临床表现
肿 I-临床表现
， O
巩 O
膜 O
黄 O
染 O
， O
经 O
当 O
地 O
医 O
生 O
用 O
保 O
肝 O
利 O
尿 O
剂 O
及 O
中 O
药 O
茵 O
陈 O
附 O
子 O
汤 O
治 O
疗 O
罔 O
效 O
， O
病 O
情 O
日 O
见 O
加 O
重 O

方 O
法 O
： O
将 O
２ O
７ O
２ O
例 O
Ｃ O
Ａ O
Ｇ O
患 O
者 O
随 O
机 O
分 O
为 O
两 O
组 O
， O
治 O
疗 O
组 O
１ O
６ O
８ O
例 O
服 O
用 O
中 O
药 O
胃 B-中医治疗
萎 I-中医治疗
复 I-中医治疗
健 I-中医治疗
汤 I-中医治疗
， O
同 O
时 O
配 O
服 O
果 O
胶 O
铋 O

目 O
的 O
： O
分 O
析 O
半 O
夏 O
泻 O
心 O
汤 O
加 O
减 O
辨 O
治 O
脾 B-中医证候
胃 I-中医证候
湿 I-中医证候
热 I-中医证候
型 O
慢 B-西医诊断
性 I-西医诊断
萎 I-西医诊断
缩 I-西医诊断
性 I-西医诊断
胃 I-西医诊断
炎 I-西医诊断
（ O
Ｃ O
Ａ O
Ｇ O
） O
患 O
者 O
的 O
临 O
床 O
疗 O
效 O
及 O
对 O
患 O
者 O
血 O
清 O
炎 O
性 O
指 O
标 O
、 O
免 O
疫 O
功 O
能 O
的 O
影 O
响 O
， O
探 O
讨 O
疗 O
效 O
机 O
制 O
， O
为 O
临 O
床 O
脾 B-中医证候
胃 I-中医证候
湿 I-中医证候
热 I-中医证候
型 O
Ｃ O
Ａ O
Ｇ O
患 O
者 O
治 O
疗 O
方 O
案 O
的 O
选 O
择 O
提 O
供 O
参 O
考 O

目 O
的 O
： O
观 O
察 O
中 O
西 O
医 O
结 O
合 O
治 O
疗 O
功 B-西医诊断
能 I-西医诊断
性 I-西医诊断
消 I-西医诊断
化 I-西医诊断
不 I-西医诊断
良 I-西医诊断
的 O
临 O
床 O
疗 O
效 O

拟 O
调 O
肝 O
化 O
癥 O
、 O
补 B-中医治则
脾 I-中医治则
益 I-中医治则
气 I-中医治则
， O
攻 B-中医治则
补 I-中医治则
兼 I-中医治则
施 I-中医治则
之 O
法 O

方 O
法 O
将 O
确 O
诊 O
的 O
７ O
５ O
例 O
Ｆ O
Ｄ O
患 O
者 O
随 O
机 O
分 O
为 O
观 O
察 O
组 O
４ O
５ O
例 O
和 O
对 O
照 O
组 O
３ O
０ O
例 O
， O
观 O
察 O
组 O
给 O
予 O
胃 B-中医治疗
安 I-中医治疗
胶 I-中医治疗
囊 I-中医治疗
和 O
黛 O
力 O
新 O
治 O
疗 O
， O
对 O
照 O
组 O
给 O
予 O
吗 O
丁 O
啉 O
治 O
疗 O
， O
疗 O
程 O
均 O
为 O
４ O
周 O
， O
观 O
察 O
治 O
疗 O
前 O
后 O
两 O
组 O
患 O
者 O
临 O
床 O
症 O
状 O
评 O
分 O
、 O
临 O
床 O
治 O
疗 O
总 O
有 O
效 O
率 O
及 O
焦 O
虑 O
抑 O
郁 O
自 O
评 O
量 O
表 O
评 O
价 O
分 O
值 O
的 O
变 O
化 O
， O
并 O
作 O
出 O
疗 O
效 O
评 O
价 O

结 O
论 O
： O
中 O
医 O
运 O
脾 O
法 O
治 O
疗 O
儿 B-西医诊断
童 I-西医诊断
功 I-西医诊断
能 I-西医诊断
性 I-西医诊断
便 I-西医诊断
秘 I-西医诊断
具 O
有 O
较 O
好 O
的 O
疗 O
效 O

按 O
： O
本 O
例 O
患 O
者 O
年 O
龄 O
较 O
大 O
， O
肝 O
病 O
病 O
史 O
长 O
， O
虽 O
未 O
达 O
到 O
重 O
型 O
肝 O
炎 O
诊 O
断 O
标 O
准 O
， O
但 O
有 O
发 O
展 O
为 O
重 O
型 O
肝 O
炎 O
趋 O
势 O
， O
发 O
病 O
初 O
期 O
虽 O
有 O
热 O
象 O
但 O
仍 O
兼 O
中 O
焦 O
虚 O
寒 O
， O
如 O
一 O
味 O
清 O
热 O
则 O
患 O
者 O
乏 O
力 O
更 O
加 O
明 O
显 O
， O
若 O
转 O
为 O
阴 B-中医诊断
黄 I-中医诊断
更 O
加 O
棘 O
手 O
， O
因 O
此 O
及 O
早 O
顾 O
护 O
中 O
州 O
， O
清 O
热 O
健 O
脾 O
并 O
行 O
不 O
悖 O
， O
属 O
中 O
医 O
学 O
“ O
逆 O
流 O
挽 O
舟 O
” O
之 O
法 O

Ｘ O
线 O
钡 O
餐 O
示 O
十 O
二 O
指 O
肠 O
弯 O
曲 O
增 O
宽 O
且 O
厚 O
， O
十 O
二 O
指 O
肠 O
引 O
流 O
涂 O
片 O
检 O
查 O
找 O
到 O
癌 O
细 O
胞 O
， O
确 O
诊 O
为 O
胰 B-西医诊断
腺 I-西医诊断
头 I-西医诊断
癌 I-西医诊断

于 O
１ O
９ O
９ O
５ O
年 O
９ O
月 O
６ O
日 O
复 O
诊 O
， O
查 O
肝 O
功 O
能 O
恢 O
复 O
正 O
常 O
， O
乙 O
肝 O
两 O
对 O
半 O
示 O
： O
Ｈ O
Ｂ O
ｓ O
Ａ O
ｇ O
（ O
＋ O
） O
， O
Ｈ O
Ｂ O
ｅ O
Ａ O
ｇ O
（ O
± O
） O
， O
抗 O
一 O
Ｈ O
Ｂ O
ｃ O
（ O
— O
） O
， O
改 O
方 O
用 O
药 O
为 O
柴 O
胡 O
１ O
０ O
ｇ O
， O
当 O
归 O
１ O
０ O
ｇ O
， O
枳 O
壳 O
１ O
０ O
ｇ O
， O
猪 O
苓 O
１ O
５ O
， O
泽 O
泻 O
１ O
５ O
ｇ O
， O
赤 B-中药
芍 I-中药
１ O
５ O
ｇ O
， O
莪 O
术 O
１ O
０ O
ｇ O
， O
牡 O
蛎 O
２ O
０ O
ｇ O
， O
鸡 O
内 O
金 O
１ O
５ O
ｇ O

目 O
的 O
： O
分 O
析 O
疏 O
肝 O
行 O
气 O
活 O
血 O
法 O
治 O
疗 O
慢 B-西医诊断
性 I-西医诊断
萎 I-西医诊断
缩 I-西医诊断
性 I-西医诊断
胃 I-西医诊断
炎 I-西医诊断
（ O
Ｃ O
Ａ O
Ｇ O
） O
的 O
临 O
床 O
疗 O
效 O

片 B-中药
姜 I-中药
黄 I-中药
１ O
０ O
ｇ O

对 O
照 O
组 O
予 O
莫 O
沙 O
必 O
利 O
片 O
５ O
ｍ O
ｇ O
／ O
次 O
、 O
３ O
次 O
／ O
ｄ O
， O
氟 B-西医治疗
西 I-西医治疗
汀 I-西医治疗
片 I-西医治疗
２ O
０ O
ｍ O
ｇ O
／ O
次 O
、 O
１ O
次 O
／ O
ｄ O
， O
口 O
服 O

观 O
察 O
组 O
腹 B-临床表现
胀 I-临床表现
感 I-临床表现
、 O
早 B-临床表现
饱 I-临床表现
感 I-临床表现
、 O
上 B-临床表现
腹 I-临床表现
痛 I-临床表现
及 O
上 B-临床表现
腹 I-临床表现
灼 I-临床表现
烧 I-临床表现
感 I-临床表现
等 O
症 O
状 O
评 O
分 O
临 O
床 O
症 O
状 O
积 O
分 O
均 O
明 O
显 O
低 O
于 O
对 O
照 O
组 O

某 O
农 O
妇 O
， O
分 O
娩 O
之 O
日 O
即 O
发 O
现 O
黄 O
疸 O
， O
产 O
后 O
第 O
１ O
８ O
天 O
， O
延 O
田 O
师 O
往 O
诊 O
时 O
， O
见 O
目 B-临床表现
黄 I-临床表现
、 O
身 O
黄 O
， O
但 O
小 B-临床表现
便 I-临床表现
清 I-临床表现
长 I-临床表现
， O
腹 O
部 O
胀 O
大 O
， O
按 O
之 O
柔 O
软 O
， O
气 B-临床表现
衰 I-临床表现
懒 I-临床表现
言 I-临床表现
， O
面 B-临床表现
色 I-临床表现
晦 I-临床表现
暗 I-临床表现

细 O
审 O
黄 O
疸 O
， O
青 O
黄 O
之 O
中 O
仍 O
映 O
鲜 O
红 O
， O
小 B-临床表现
便 I-临床表现
如 I-临床表现
蘖 I-临床表现
色 I-临床表现

服 O
５ O
剂 O
后 O
， O
右 O
胁 O
隐 B-临床表现
痛 I-临床表现
大 O
减 O
， O
精 O
神 O
转 O
佳 O
， O
胃 O
纳 O
增 O
加 O
， O
原 O
方 O
再 O
进 O
７ O
剂 O
， O
后 O
以 O
逍 O
遥 O
散 O
及 O
二 O
至 O
丸 O
巩 O
固 O
疗 O
效 O

诊 O
断 O
： O
慢 O
性 O
重 O
型 O
肝 B-西医诊断
炎 I-西医诊断

疏 O
肝 O
理 O
气 O
汤 O
联 O
合 O
奥 B-中医治疗
美 I-中医治疗
拉 I-中医治疗
唑 I-中医治疗
肠 I-中医治疗
溶 I-中医治疗
胶 I-中医治疗
囊 I-中医治疗
治 O
疗 O
功 B-西医诊断
能 I-西医诊断
性 I-西医诊断
消 I-西医诊断
化 I-西医诊断
不 I-西医诊断
良 I-西医诊断
５ O
４ O
例 O
临 O
床 O
观 O
察 O

藻 O
鳖 O
软 O
肝 O
汤 O
治 O
疗 O
非 B-西医诊断
酒 I-西医诊断
精 I-西医诊断
性 I-西医诊断
脂 I-西医诊断
肪 I-西医诊断
肝 I-西医诊断
病 I-西医诊断
的 O
临 O
床 O
研 O
究 O

中 O
药 O
４ O
组 O
（ O
湿 B-中医证候
热 I-中医证候
阻 I-中医证候
滞 I-中医证候
型 O
） O
１ O
９ O
例 O
， O
予 O
清 B-方剂
化 I-方剂
湿 I-方剂
热 I-方剂
方 I-方剂
治 O
疗 O

桂 B-中药
枝 I-中药
汤 O
； O
消 O
化 O
不 O
良 O
； O
脾 B-中医证候
胃 I-中医证候
气 I-中医证候
虚 I-中医证候
； O
小 O
儿 O
； O
益 O
生 O
菌 O

方 O
法 O
将 O
７ O
５ O
例 O
老 B-西医诊断
年 I-西医诊断
功 I-西医诊断
能 I-西医诊断
性 I-西医诊断
便 I-西医诊断
秘 I-西医诊断
患 O
者 O
随 O
机 O
分 O
为 O
３ O
组 O
， O
治 O
疗 O
组 O
２ O
９ O
例 O
， O
对 O
照 O
Ａ O
组 O
２ O
５ O
例 O
， O
对 O
照 O
Ｂ O
组 O
２ O
１ O
例 O

症 O
见 O
： O
辗 B-临床表现
转 I-临床表现
不 I-临床表现
安 I-临床表现
， O
大 B-临床表现
汗 I-临床表现
淋 I-临床表现
漓 I-临床表现
， O
四 B-临床表现
肢 I-临床表现
厥 I-临床表现
冷 I-临床表现
， O
腹 B-临床表现
部 I-临床表现
饱 I-临床表现
胀 I-临床表现
， O
脐 B-临床表现
周 I-临床表现
隆 I-临床表现
起 I-临床表现
， O
拒 O
按 O
， O
触 O
之 O
包 O
块 O
大 O
如 O
拳 O
头 O

方 O
法 O
： O
随 O
机 O
设 O
中 O
医 O
调 B-中医治则
肝 I-中医治则
理 I-中医治则
脾 I-中医治则
通 I-中医治则
腑 I-中医治则
法 O
结 O
合 O
饮 O
食 O
治 O
疗 O
组 O
５ O
０ O
例 O
和 O
聚 O
乙 O
二 O
醇 O
４ O
０ O
０ O
０ O
对 O
照 O
组 O
５ O
０ O
例 O
， O
对 O
治 O
疗 O
前 O
后 O
的 O
结 O
肠 O
症 O
状 O
问 O
卷 O
表 O
积 O
分 O
疗 O
效 O
评 O
定 O
进 O
行 O
比 O
较 O

方 O
法 O
将 O
１ O
０ O
０ O
例 O
慢 O
性 O
乙 O
型 O
肝 O
炎 O
合 O
并 O
非 B-西医诊断
酒 I-西医诊断
精 I-西医诊断
性 I-西医诊断
脂 I-西医诊断
肪 I-西医诊断
肝 I-西医诊断
患 O
者 O
随 O
机 O
分 O
为 O
干 O
扰 O
素 O
组 O
和 O
恩 O
替 O
卡 O
韦 O
组 O
， O
每 O
组 O
５ O
０ O
例 O

治 O
疗 O
组 O
予 O
健 B-方剂
脾 I-方剂
理 I-方剂
气 I-方剂
方 I-方剂
， O
对 O
照 O
组 O
予 O
吗 O
丁 O
啉 O
， O
两 O
组 O
疗 O
程 O
均 O
为 O
４ O
周 O

桂 O
附 O
八 O
味 O
丸 O
加 O
黄 B-中药
芪 I-中药
、 O
甘 O
草 O
意 O
在 O
补 O
气 O
升 O
阳 O

功 B-西医诊断
能 I-西医诊断
性 I-西医诊断
消 I-西医诊断
化 I-西医诊断
不 I-西医诊断
良 I-西医诊断
（ O
Ｆ O
Ｄ O
） O
是 O
有 O
持 O
续 O
存 O
在 O
或 O
反 O
复 O
发 O
作 O
的 O
上 B-临床表现
腹 I-临床表现
痛 I-临床表现
、 O
腹 B-临床表现
胀 I-临床表现
、 O
早 B-临床表现
饱 I-临床表现
、 O
厌 B-临床表现
食 I-临床表现
、 O
嗳 B-临床表现
气 I-临床表现
、 O
烧 B-临床表现
心 I-临床表现
、 O
反 B-临床表现
酸 I-临床表现
、 O
恶 B-临床表现
心 I-临床表现
、 O
呕 B-临床表现
吐 I-临床表现
、 O
便 B-临床表现
秘 I-临床表现
等 O
消 O
化 O
功 O
能 O
障 O
碍 O
症 O
状 O
， O
六 O
味 O
安 O
消 O
胶 O
囊 O
来 O
源 O
于 O
蒙 O
藏 O
族 O
地 O
区 O
， O
用 O
于 O
治 O
疗 O
游 O
牧 O
民 O
族 O
的 O
消 O
化 O
不 O
良 O
， O
因 O
其 O
疗 O
效 O
确 O
切 O
。 O

结 O
论 O
： O
腹 O
部 O
穴 O
位 O
按 O
摩 O
、 O
腹 O
部 O
按 O
摩 O
配 O
合 O
中 B-中医治疗
药 I-中医治疗
大 I-中医治疗
承 I-中医治疗
气 I-中医治疗
汤 I-中医治疗
直 I-中医治疗
肠 I-中医治疗
滴 I-中医治疗
入 I-中医治疗
是 O
预 O
防 O
和 O
治 O
疗 O
便 O
秘 O
的 O
有 O
效 O
手 O
段 O

但 O
仍 O
有 O
胁 O
肋 O
隐 O
痛 O
， O
失 B-临床表现
眠 I-临床表现
多 I-临床表现
梦 I-临床表现
， O
遗 B-临床表现
精 I-临床表现
， O
腰 B-临床表现
酸 I-临床表现
腿 I-临床表现
软 I-临床表现
， O
舌 B-临床表现
红 I-临床表现
少 I-临床表现
苔 I-临床表现
， O
脉 B-临床表现
弦 I-临床表现
细 I-临床表现
数 I-临床表现

目 O
的 O
： O
从 O
寒 O
湿 O
毒 O
论 O
治 O
慢 B-西医诊断
性 I-西医诊断
萎 I-西医诊断
缩 I-西医诊断
性 I-西医诊断
胃 I-西医诊断
炎 I-西医诊断
癌 I-西医诊断
前 I-西医诊断
病 I-西医诊断
变 I-西医诊断
患 O
者 O
， O
观 O
察 O
温 O
中 O
化 O
湿 O
解 O
毒 O
汤 O
对 O
患 O
者 O
的 O
主 O
要 O
症 O
状 O
、 O
体 O
征 O
和 O
胃 O
黏 O
膜 O
萎 O
缩 O
、 O
肠 O
上 O
皮 O
化 O
生 O
（ O
Ｉ O
Ｍ O
） O
和 O
异 O
型 O
增 O
生 O
（ O
Ｄ O
ｙ O
ｓ O
） O
的 O
影 O
响 O
， O
在 O
治 O
疗 O
结 O
束 O
后 O
６ O
个 O
月 O
随 O
访 O
疾 O
病 O
复 O
发 O
情 O
况 O

益 O
气 O
活 O
血 O
方 O
联 O
合 O
三 B-西医治疗
联 I-西医治疗
疗 I-西医治疗
法 I-西医治疗
对 O
气 B-中医证候
虚 I-中医证候
血 I-中医证候
瘀 I-中医证候
型 O
慢 B-西医诊断
性 I-西医诊断
萎 I-西医诊断
缩 I-西医诊断
性 I-西医诊断
胃 I-西医诊断
炎 I-西医诊断
患 O
者 O
炎 O
性 O
反 O
应 O
和 O
血 O
液 O
流 O
变 O
学 O
的 O
影 O
响 O

各 O
症 O
状 O
疗 O
效 O
比 O
较 O
： O
两 O
组 O
对 O
胃 B-临床表现
脘 I-临床表现
痞 I-临床表现
满 I-临床表现
、 O
餐 B-临床表现
后 I-临床表现
饱 I-临床表现
胀 I-临床表现
、 O
食 B-临床表现
量 I-临床表现
减 I-临床表现
少 I-临床表现
、 O
嗳 B-临床表现
气 I-临床表现
反 I-临床表现
酸 I-临床表现
、 O
恶 B-临床表现
心 I-临床表现
呕 I-临床表现
吐 I-临床表现
的 O
改 O
善 O
无 O
明 O
显 O
差 O
异 O

冶 O
则 O
： O
益 B-中医治则
气 I-中医治则
养 I-中医治则
阴 I-中医治则
， O
舒 B-中医治则
肝 I-中医治则
理 B-中医治则
气 I-中医治则
， O
活 O
血 O
化 O
淤 O
， O
清 B-中医治则
热 I-中医治则
解 I-中医治则
毒 I-中医治则

功 B-西医诊断
能 I-西医诊断
性 I-西医诊断
消 I-西医诊断
化 I-西医诊断
不 I-西医诊断
良 I-西医诊断
（ O
ｆ O
ｕ O
ｎ O
ｃ O
ｔ O
ｉ O
ｏ O
ｎ O
ａ O
ｌ O
ｄ O
ｙ O
ｓ O
ｐ O
ｅ O
ｐ O
ｓ O
ｉ O
ａ O
， O
Ｆ O
Ｄ O
） O
是 O
指 O
以 O
上 B-临床表现
腹 I-临床表现
胀 I-临床表现
痛 I-临床表现
、 O
早 B-临床表现
饱 I-临床表现
、 O
恶 B-临床表现
心 I-临床表现
呕 I-临床表现
吐 I-临床表现
、 O
嗳 B-临床表现
气 I-临床表现
、 O
食 B-临床表现
欲 I-临床表现
不 I-临床表现
振 I-临床表现
等 O
上 O
腹 O
不 O
适 O
症 O
状 O
为 O
主 O
的 O
症 O
候 O
群 O
， O
具 O
有 O
反 O
复 O
发 O
作 O
的 O
特 O
点 O
， O
严 O
重 O
影 O
响 O
患 O
者 O
的 O
生 O
活 O
质 O
量 O

急 O
拟 O
参 O
芪 O
术 O
附 O
救 O
逆 O
汤 O
（ O
自 O
拟 O
方 O
） O
回 O
阳 O
救 O
逆 O
， O
益 O
气 O
生 O
津 O
， O
固 O
表 O
救 O
阴 O
， O
党 B-中药
参 I-中药
２ O
５ O
克 O
， O
黄 B-中药
芪 I-中药
２ O
０ O
克 O
， O
防 B-中药
风 I-中药
８ O
克 O
， O
白 B-中药
术 I-中药
９ O
克 O
， O
当 B-中药
归 I-中药
１ O
０ O
克 O
， O
附 B-中药
子 I-中药
９ O
克 O
， O
干 B-中药
姜 I-中药
、 O
陈 B-中药
皮 I-中药
、 O
五 B-中药
味 I-中药
子 I-中药
各 O
５ O
克 O
， O
白 B-中药
芍 I-中药
１ O
０ O
克 O
， O
炙 B-中药
草 I-中药
５ O
克 O

三 O
诊 O
： O
诉 O
咽 B-临床表现
痛 I-临床表现
、 O
咳 B-临床表现
嗽 I-临床表现
已 O
失 O

笔 O
者 O
积 O
多 O
年 O
临 O
床 O
经 O
验 O
， O
用 O
半 O
夏 O
泻 O
心 O
汤 O
去 O
大 B-中药
枣 I-中药
， O
党 O
参 O
易 O
人 B-中药
参 I-中药
， O
加 O
入 O
部 O
分 O
疏 O
肝 O
解 O
郁 O
、 O
清 O
热 O
和 O
胃 O
、 O
行 O
气 O
消 O
滞 O
药 O
物 O
， O
组 O
成 O
加 B-方剂
味 I-方剂
半 I-方剂
夏 I-方剂
泻 I-方剂
心 I-方剂
汤 I-方剂
， O
共 O
治 O
疗 O
８ O
９ O
例 O
功 O
能 O
性 O
消 O
化 O
不 O
良 O
病 O
人 O
， O
取 O
得 O
满 O
意 O
疗 O
效 O
， O
现 O
总 O
结 O
报 O
道 O
如 O
下 O

结 O
论 O
四 O
逆 O
散 O
合 O
乌 B-西医治疗
贝 I-西医治疗
散 I-西医治疗
加 I-西医治疗
味 I-西医治疗
治 O
疗 O
反 B-西医诊断
流 I-西医诊断
性 I-西医诊断
食 I-西医诊断
管 I-西医诊断
炎 I-西医诊断
具 O
有 O
较 O
好 O
的 O
临 O
床 O
疗 O
效 O
， O
且 O
复 O
发 O
率 O
较 O
低 O
． O

目 O
的 O
观 O
察 O
穴 O
位 O
埋 O
线 O
结 O
合 O
中 B-中医治疗
药 I-中医治疗
敷 I-中医治疗
脐 I-中医治疗
干 O
预 O
功 B-西医诊断
能 I-西医诊断
性 I-西医诊断
便 I-西医诊断
秘 I-西医诊断
的 O
近 O
期 O
、 O
远 O
期 O
疗 O
效 O

肠 O
易 O
激 O
综 O
合 O
征 O
； O
腹 B-中医治疗
部 I-中医治疗
推 I-中医治疗
拿 I-中医治疗
； O
脑 O
肠 O
肽 O

结 O
论 O
： O
平 O
肝 O
饮 O
子 O
对 O
功 B-西医诊断
能 I-西医诊断
性 I-西医诊断
消 I-西医诊断
化 I-西医诊断
不 I-西医诊断
良 I-西医诊断
肝 B-中医证候
胃 I-中医证候
不 I-中医证候
和 I-中医证候
型 O
疗 O
效 O
较 O
好 O
， O
可 O
有 O
效 O
改 O
善 O
临 O
床 O
症 O
状 O

病 O
初 O
邪 O
盛 O
为 O
实 O
， O
故 O
先 O
以 O
疏 O
风 O
宣 O
肺 O
法 O
， O
兼 O
以 O
渗 O
湿 O
利 O
尿 O
之 O
品 O
， O
上 O
下 O
分 O
消 O
， O
祛 O
邪 O
为 O
主 O
， O
浮 B-临床表现
肿 I-临床表现
很 O
快 O
消 O
退 O

丹 B-中药
参 I-中药
３ O
０ O
ｇ O

心 O
理 O
护 O
理 O
； O
功 O
能 O
性 O
消 O
化 O
不 O
良 O
； O
抑 O
郁 O
状 O
态 O
； O
奥 B-西医治疗
氮 I-西医治疗
平 I-西医治疗
； O
氟 B-西医治疗
西 I-西医治疗
汀 I-西医治疗

胃 O
病 O
Ⅰ O
号 O
复 O
方 O
对 O
功 B-西医诊断
能 I-西医诊断
性 I-西医诊断
消 I-西医诊断
化 I-西医诊断
不 I-西医诊断
良 I-西医诊断
脾 B-中医证候
胃 I-中医证候
虚 I-中医证候
寒 I-中医证候
证 O
患 O
者 O
生 O
活 O
质 O
量 O
影 O
响 O
的 O
研 O
究 O

目 O
的 O
： O
探 O
讨 O
香 B-方剂
砂 I-方剂
六 I-方剂
君 I-方剂
子 I-方剂
汤 I-方剂
配 O
合 O
穴 O
位 O
贴 B-中医治疗
敷 I-中医治疗
治 O
疗 O
脾 B-中医证候
胃 I-中医证候
虚 I-中医证候
弱 I-中医证候
型 O
功 B-西医诊断
能 I-西医诊断
性 I-西医诊断
消 I-西医诊断
化 I-西医诊断
不 I-西医诊断
良 I-西医诊断
的 O
临 O
床 O
疗 O
效 O

结 O
论 O
宣 B-方剂
幽 I-方剂
汤 I-方剂
合 O
增 B-方剂
液 I-方剂
汤 I-方剂
治 O
疗 O
外 O
感 O
引 O
起 O
的 O
阴 B-中医证候
虚 I-中医证候
型 O
Ｃ O
Ｆ O
Ｃ O
临 O
床 O
疗 O
效 O
显 O
著 O
， O
尤 O
其 O
对 O
主 O
症 O
及 O
出 O
口 O
症 O
状 O
的 O
改 O
善 O
更 O
为 O
明 O
显 O

目 O
的 O
观 O
察 O
温 B-中医治则
中 I-中医治则
健 I-中医治则
脾 I-中医治则
立 O
法 O
的 O
复 O
方 O
中 O
药 O
治 O
疗 O
高 O
寒 O
地 O
区 O
脾 B-中医证候
胃 I-中医证候
虚 I-中医证候
寒 I-中医证候
型 O
慢 B-西医诊断
性 I-西医诊断
萎 I-西医诊断
缩 I-西医诊断
性 I-西医诊断
胃 I-西医诊断
炎 I-西医诊断
的 O
疗 O
效 O

刻 O
诊 O
： O
神 B-临床表现
昏 I-临床表现
谵 I-临床表现
语 I-临床表现
， O
神 B-临床表现
情 I-临床表现
烦 I-临床表现
躁 I-临床表现
， O
面 B-临床表现
色 I-临床表现
紫 I-临床表现
暗 I-临床表现
如 I-临床表现
猪 I-临床表现
肝 I-临床表现
， O
鼻 B-临床表现
孔 I-临床表现
色 I-临床表现
黑 I-临床表现
如 I-临床表现
烟 I-临床表现
熏 I-临床表现
， O
全 O
身 O
皮 B-临床表现
肤 I-临床表现
色 I-临床表现
黄 I-临床表现
， O
大 O
便 O
１ O
周 O
未 O
行 O
， O
舌 B-临床表现
红 I-临床表现
绛 I-临床表现
、 O
苔 B-临床表现
黄 I-临床表现
厚 I-临床表现
腻 I-临床表现
， O
脉 B-临床表现
沉 I-临床表现
实 I-临床表现

安 B-方剂
胃 I-方剂
汤 I-方剂
加 I-方剂
味 I-方剂
治 O
疗 O
脾 B-中医证候
虚 I-中医证候
血 I-中医证候
瘀 I-中医证候
型 O
慢 B-西医诊断
性 I-西医诊断
萎 I-西医诊断
缩 I-西医诊断
性 I-西医诊断
胃 I-西医诊断
炎 I-西医诊断
的 O
疗 O
效 O
及 O
对 O
患 O
者 O
血 O
液 O
流 O
变 O
学 O
的 O
影 O
响 O

丹 O
参 O
、 O
柴 B-中药
胡 I-中药
活 O
血 O
化 O
瘀 O
， O
护 O
肝 O
而 O
抗 O
纤 O
维 O
化 O

运 O
用 O
单 O
兆 O
伟 O
教 O
授 O
二 B-方剂
参 I-方剂
三 I-方剂
草 I-方剂
汤 I-方剂
治 O
疗 O
慢 B-西医诊断
性 I-西医诊断
萎 I-西医诊断
缩 I-西医诊断
性 I-西医诊断
胃 I-西医诊断
炎 I-西医诊断
脾 B-中医证候
虚 I-中医证候
湿 I-中医证候
热 I-中医证候
证 O
的 O
临 O
床 O
疗 O
效 O
观 O
察 O

功 B-西医诊断
能 I-西医诊断
性 I-西医诊断
消 I-西医诊断
化 I-西医诊断
不 I-西医诊断
良 I-西医诊断
， O
肝 B-中医证候
郁 I-中医证候
气 I-中医证候
滞 I-中医证候
证 O
， O
加 O
味 O
柴 O
胡 O
疏 O
肝 O
散 O
， O
中 O
医 O
药 O
治 O
疗 O
， O
胃 O
电 O
幅 O
值 O
， O
胃 O
电 O
频 O
率 O

目 O
的 O
观 O
察 O
痛 O
泻 O
要 O
方 O
加 O
味 O
治 O
疗 O
肠 O
易 O
激 O
综 O
合 O
征 O
（ O
腹 O
泻 O
型 O
） O
肝 B-中医证候
郁 I-中医证候
脾 I-中医证候
虚 I-中医证候
证 O
的 O
临 O
床 O
疗 O
效 O
和 O
安 O
全 O
性 O

目 O
的 O
： O
观 O
察 O
健 O
脾 O
补 O
肾 O
、 O
益 O
气 O
温 O
阳 O
类 O
中 O
药 O
治 O
疗 O
脾 B-中医证候
肾 I-中医证候
阳 I-中医证候
虚 I-中医证候
型 O
老 O
年 O
慢 O
性 O
功 O
能 O
性 O
便 B-中医诊断
秘 I-中医诊断
的 O
疗 O
效 O

升 B-中医治疗
降 I-中医治疗
胶 I-中医治疗
囊 I-中医治疗
对 O
功 B-西医诊断
能 I-西医诊断
性 I-西医诊断
消 I-西医诊断
化 I-西医诊断
不 I-西医诊断
良 I-西医诊断
的 O
临 O
床 O
研 O
究 O

此 O
方 O
以 O
益 B-中医治则
气 I-中医治则
健 I-中医治则
脾 I-中医治则
除 O
湿 O
为 O
主 O
， O
兼 O
能 O
通 O
利 O
下 O
行 O
， O
扶 O
正 O
又 O
能 O
祛 O
邪 O
， O
祛 O
邪 O
而 O
不 O
伤 O
正 O
， O
用 O
治 O
土 O
气 O
日 O
衰 O
， O
水 O
湿 O
壅 O
盛 O
之 O
证 O
， O
因 O
此 O
获 O
此 O
良 O
效 O

水 B-中药
牛 I-中药
角 I-中药
６ O
０ O
ｇ O
， O
生 B-中药
地 I-中药
２ O
０ O
ｇ O
， O
玄 B-中药
参 I-中药
２ O
０ O
ｇ O
， O
赤 B-中药
芍 I-中药
１ O
５ O
ｇ O
， O
郁 B-中药
金 I-中药
１ O
２ O
ｇ O
， O
茵 B-中药
陈 I-中药
３ O
０ O
ｇ O
， O
大 B-中药
黄 I-中药
１ O
２ O
ｇ O
（ O
后 O
下 O
） O
， O
栀 B-中药
子 I-中药
１ O
５ O
ｇ O
， O
黄 B-中药
芩 I-中药
１ O
５ O
ｇ O
， O
柴 B-中药
胡 I-中药
１ O
２ O
ｇ O
， O
茯 B-中药
苓 I-中药
２ O
０ O
ｇ O

中 O
医 O
药 O
治 O
疗 O
腹 B-西医诊断
泻 I-西医诊断
型 I-西医诊断
肠 I-西医诊断
易 I-西医诊断
激 I-西医诊断
综 I-西医诊断
合 I-西医诊断
征 I-西医诊断
的 O
临 O
床 O
效 O
果 O
观 O
察 O

服 O
３ O
剂 O
后 O
， O
共 O
排 O
出 O
蛔 O
虫 O
５ O
条 O
， O
除 O
乏 B-临床表现
力 I-临床表现
外 O
， O
余 O
症 O
皆 O
除 O

辨 O
证 O
为 O
呃 B-中医诊断
逆 I-中医诊断
， O
属 O
肝 O
胃 O
不 O
和 O
， O
胃 B-中医证候
气 I-中医证候
上 I-中医证候
逆 I-中医证候
证 I-中医证候
， O
速 O
取 O
双 O
侧 O
内 O
关 O
穴 O
， O
行 O
平 O
补 O
平 O
泻 O
法 O
， O
提 O
插 O
捻 O
转 O
２ O
ｍ O
ｉ O
ｎ O
， O
呃 B-中医诊断
逆 I-中医诊断
即 O
止 O

结 O
论 O
： O
本 O
研 O
究 O
方 O
案 O
辨 O
治 O
肝 O
郁 O
脾 O
虚 O
型 O
胃 B-西医诊断
食 I-西医诊断
管 I-西医诊断
反 I-西医诊断
流 I-西医诊断
病 I-西医诊断
利 O
于 O
患 O
者 O
临 O
床 O
症 O
状 O
的 O
改 O
善 O
， O
能 O
有 O
效 O
修 O
复 O
食 O
管 O
黏 O
膜 O
， O
尤 O
其 O
能 O
缓 O
解 O
患 O
者 O
焦 O
虑 O
、 O
抑 O
郁 O
情 O
绪 O
， O
疗 O
效 O
确 O
切 O
， O
值 O
得 O
广 O
泛 O
推 O
广 O

对 O
照 O
组 O
采 O
用 O
伊 O
托 O
必 O
利 O
治 O
疗 O
， O
观 O
察 O
组 O
在 O
对 O
照 O
组 O
治 O
疗 O
方 O
法 O
的 O
基 O
础 O
上 O
联 O
合 O
辨 O
证 O
艾 B-中医治疗
灸 I-中医治疗
治 O
疗 O

胃 O
病 O
４ O
号 O
对 O
功 B-西医诊断
能 I-西医诊断
性 I-西医诊断
消 I-西医诊断
化 I-西医诊断
不 I-西医诊断
良 I-西医诊断
寒 B-中医证候
热 I-中医证候
错 I-中医证候
杂 I-中医证候
证 O
患 O
者 O
生 O
活 O
质 O
量 O
的 O
影 O
响 O

结 O
果 O
治 O
疗 O
组 O
和 O
对 O
照 O
组 O
患 O
者 O
的 O
乏 B-临床表现
力 I-临床表现
、 O
纳 B-临床表现
差 I-临床表现
、 O
肝 B-临床表现
区 I-临床表现
不 I-临床表现
适 I-临床表现
均 O
有 O
改 O
善 O
作 O
用 O
， O
两 O
组 O
肝 O
脾 O
肿 O
大 O
均 O
有 O
不 O
同 O
程 O
度 O
的 O
复 O
常 O

中 O
医 O
辨 O
证 O
属 O
肝 B-中医证候
胆 I-中医证候
湿 I-中医证候
热 I-中医证候
蕴 I-中医证候
积 I-中医证候

慢 B-西医诊断
性 I-西医诊断
萎 I-西医诊断
缩 I-西医诊断
性 I-西医诊断
胃 I-西医诊断
炎 I-西医诊断
， O
中 O
医 O
药 O
疗 O
法 O
， O
温 B-中医治则
中 I-中医治则
健 I-中医治则
脾 I-中医治则
法 O

方 O
法 O
： O
将 O
６ O
０ O
例 O
功 B-西医诊断
能 I-西医诊断
性 I-西医诊断
消 I-西医诊断
化 I-西医诊断
不 I-西医诊断
良 I-西医诊断
的 O
患 O
者 O
随 O
机 O
分 O
为 O
两 O
组 O

用 O
生 B-中药
地 I-中药
１ O
５ O
克 O

第 O
二 O
步 O
俟 O
痰 O
火 O
较 O
清 O
， O
舌 O
苔 O
由 O
黄 O
转 O
白 O
， O
则 O
宜 O
适 O
时 O
地 O
加 O
用 O
擅 O
于 O
散 O
结 O
消 O
坚 O
， O
直 O
捣 O
巢 O
穴 O
之 O
药 O
物 O
， O
在 O
前 O
方 O
的 O
基 O
础 O
上 O
， O
随 O
证 O
选 O
用 O
补 O
肾 O
壮 O
阳 O
， O
散 O
结 O
消 O
肿 O
， O
舒 O
筋 O
活 O
络 O
的 O
海 O
花 O
、 O
海 B-中药
马 I-中药

辨 O
证 O
： O
肝 B-中医证候
郁 I-中医证候
血 I-中医证候
瘀 I-中医证候
， O
脾 B-中医证候
胃 I-中医证候
虚 I-中医证候
寒 I-中医证候

结 O
论 O
中 O
药 O
配 O
合 O
针 B-中医治疗
刺 I-中医治疗
夹 I-中医治疗
脊 I-中医治疗
穴 I-中医治疗
是 O
治 O
疗 O
慢 B-西医诊断
性 I-西医诊断
萎 I-西医诊断
缩 I-西医诊断
性 I-西医诊断
胃 I-西医诊断
炎 I-西医诊断
的 O
较 O
佳 O
方 O
法 O
． O

结 O
果 O
两 O
组 O
治 O
疗 O
后 O
腹 B-临床表现
胀 I-临床表现
、 O
胃 B-临床表现
脘 I-临床表现
痛 I-临床表现
、 O
嘈 B-临床表现
杂 I-临床表现
、 O
烧 B-临床表现
心 I-临床表现
、 O
反 B-临床表现
酸 I-临床表现
、 O
纳 B-临床表现
差 I-临床表现
评 O
分 O
显 O
著 O
低 O
于 O
同 O
组 O
治 O
疗 O
前 O
（ O
Ｐ O
＜ O
０ O

目 O
的 O
观 O
察 O
六 B-中医治疗
味 I-中医治疗
安 I-中医治疗
消 I-中医治疗
胶 I-中医治疗
囊 I-中医治疗
联 O
合 O
奥 O
美 O
拉 O
唑 O
对 O
功 B-西医诊断
能 I-西医诊断
性 I-西医诊断
消 I-西医诊断
化 I-西医诊断
不 I-西医诊断
良 I-西医诊断
患 O
者 O
胃 O
电 O
参 O
数 O
及 O
胃 O
肠 O
动 O
力 O
相 O
关 O
指 O
标 O
的 O
影 O
响 O

面 B-临床表现
色 I-临床表现
萎 I-临床表现
黄 I-临床表现
， O
巩 O
膜 O
轻 O
度 O
黄 O
染 O
， O
全 O
身 O
呈 O
轻 O
度 O
浮 B-临床表现
肿 I-临床表现
， O
严 O
重 O
贫 O
血 O
面 O
容 O

目 O
的 O
观 O
察 O
自 O
拟 O
疏 O
肝 O
解 O
郁 O
止 O
泻 O
方 O
配 O
合 O
耳 B-中医治疗
穴 I-中医治疗
按 I-中医治疗
压 I-中医治疗
治 O
疗 O
腹 B-西医诊断
泻 I-西医诊断
型 I-西医诊断
肠 I-西医诊断
易 I-西医诊断
激 I-西医诊断
综 I-西医诊断
合 I-西医诊断
征 I-西医诊断
（ O
肝 O
郁 O
脾 O
虚 O
证 O
） O
的 O
临 O
床 O
疗 O
效 O
与 O
安 O
全 O
性 O
， O
探 O
讨 O
其 O
临 O
床 O
应 O
用 O
价 O
值 O

目 O
的 O
： O
观 O
察 O
加 O
味 O
理 O
中 O
汤 O
联 O
合 O
韦 B-中医治疗
氏 I-中医治疗
整 I-中医治疗
脊 I-中医治疗
手 I-中医治疗
法 I-中医治疗
治 O
疗 O
功 B-西医诊断
能 I-西医诊断
性 I-西医诊断
消 I-西医诊断
化 I-西医诊断
不 I-西医诊断
良 I-西医诊断
脾 B-中医证候
胃 I-中医证候
虚 I-中医证候
寒 I-中医证候
证 O
的 O
临 O
床 O
疗 O
效 O
及 O
对 O
患 O
者 O
胃 O
动 O
素 O
（ O
Ｍ O
Ｔ O
Ｌ O
） O
和 O
胆 O
囊 O
收 O
缩 O
素 O
（ O
Ｃ O
Ｃ O
Ｋ O
） O
的 O
影 O
响 O

治 O
疗 O
组 O
３ O
０ O
例 O
予 O
更 O
健 O
汤 O
联 O
合 O
高 B-西医治疗
压 I-西医治疗
氧 I-西医治疗
治 O
疗 O
２ O
０ O
ｄ O
后 O
休 O
息 O
８ O
ｄ O

功 B-西医诊断
能 I-西医诊断
性 I-西医诊断
消 I-西医诊断
化 I-西医诊断
不 I-西医诊断
良 I-西医诊断
； O
中 O
医 O
治 O
疗 O
； O
柴 B-方剂
枳 I-方剂
香 I-方剂
砂 I-方剂
六 I-方剂
君 I-方剂
散 I-方剂

慢 B-西医诊断
性 I-西医诊断
非 I-西医诊断
萎 I-西医诊断
缩 I-西医诊断
性 I-西医诊断
胃 I-西医诊断
炎 I-西医诊断
； O
肝 B-中医证候
胃 I-中医证候
不 I-中医证候
和 I-中医证候
证 O
； O
脾 B-中医证候
胃 I-中医证候
湿 I-中医证候
热 I-中医证候
证 O

患 O
者 O
右 B-临床表现
胁 I-临床表现
下 I-临床表现
隐 I-临床表现
痛 I-临床表现
， O
肢 B-临床表现
困 I-临床表现
乏 B-临床表现
力 I-临床表现
， O
胸 O
闷 O
恶 O
心 O
， O
厌 O
食 O
油 O
腻 O
， O
小 B-临床表现
便 I-临床表现
黄 I-临床表现
少 I-临床表现

目 O
的 O
： O
探 O
讨 O
贵 O
州 O
草 O
药 O
组 O
方 O
的 O
萎 O
胃 O
通 O
调 O
汤 O
内 O
服 O
合 O
复 O
方 O
当 O
归 O
注 O
射 O
液 O
穴 B-中医治疗
位 I-中医治疗
注 I-中医治疗
射 I-中医治疗
对 O
慢 B-西医诊断
性 I-西医诊断
萎 I-西医诊断
缩 I-西医诊断
性 I-西医诊断
胃 I-西医诊断
炎 I-西医诊断
（ O
Ｃ O
Ａ O
Ｇ O
） O
治 O
疗 O
的 O
临 O
床 O
疗 O
效 O

为 O
防 O
心 B-西医诊断
衰 I-西医诊断
险 O
证 O

Ｂ O
超 O
： O
肝 B-西医诊断
硬 I-西医诊断
化 I-西医诊断
， O
少 O
量 O
腹 O
水 O
， O
右 O
肾 O
结 O
石 O

枳 B-中药
实 I-中药
１ O
０ O
ｇ O

心 O
理 O
护 O
理 O
配 O
合 O
奥 B-西医治疗
氮 I-西医治疗
平 I-西医治疗
、 O
氟 B-西医治疗
西 I-西医治疗
汀 I-西医治疗
治 O
疗 O
抑 B-西医诊断
郁 I-西医诊断
状 I-西医诊断
态 I-西医诊断
功 I-西医诊断
能 I-西医诊断
性 I-西医诊断
消 I-西医诊断
化 I-西医诊断
不 I-西医诊断
良 I-西医诊断

疏 O
肝 O
解 O
郁 O
止 O
泻 O
方 O
； O
耳 B-中医治疗
穴 I-中医治疗
按 I-中医治疗
压 I-中医治疗
； O
肠 O
易 O
激 O
综 O
合 O
征 O
； O
肝 O
郁 O
脾 O
虚 O
证 O

连 O
服 O
上 O
方 O
１ O
０ O
余 O
剂 O
后 O
， O
病 O
情 O
逐 O
步 O
好 O
转 O
， O
食 B-临床表现
欲 I-临床表现
增 I-临床表现
进 I-临床表现
， O
精 B-临床表现
神 I-临床表现
转 I-临床表现
佳 I-临床表现
， O
体 B-临床表现
温 I-临床表现
正 I-临床表现
常 I-临床表现

目 O
的 O
： O
观 O
察 O
柴 O
芍 O
六 O
君 O
子 O
汤 O
治 O
疗 O
肝 B-中医证候
郁 I-中医证候
脾 I-中医证候
虚 I-中医证候
型 O
功 B-西医诊断
能 I-西医诊断
性 I-西医诊断
消 I-西医诊断
化 I-西医诊断
不 I-西医诊断
良 I-西医诊断
（ O
Ｆ O
Ｄ O
） O
的 O
临 O
床 O
疗 O
效 O

消 O
化 O
复 O
宁 O
汤 O
治 O
疗 O
肝 B-中医证候
郁 I-中医证候
脾 I-中医证候
虚 I-中医证候
型 O
慢 B-西医诊断
性 I-西医诊断
萎 I-西医诊断
缩 I-西医诊断
性 I-西医诊断
胃 I-西医诊断
炎 I-西医诊断
的 O
临 O
床 O
观 O
察 O

肠 B-西医诊断
易 I-西医诊断
激 I-西医诊断
综 I-西医诊断
合 I-西医诊断
征 I-西医诊断
， O
中 O
医 O
药 O
疗 O
法 O

针 O
刺 O
； O
老 B-中医治疗
十 I-中医治疗
针 I-中医治疗
； O
餐 B-西医诊断
后 I-西医诊断
不 I-西医诊断
适 I-西医诊断
综 I-西医诊断
合 I-西医诊断
征 I-西医诊断
； O
功 O
能 O
性 O
消 O
化 O
不 O
良 O
； O
肝 B-中医证候
气 I-中医证候
郁 I-中医证候
结 I-中医证候

患 O
肝 O
病 O
１ O
０ O
多 O
年 O
， O
诊 O
为 O
早 O
期 O
肝 B-西医诊断
硬 I-西医诊断
化 I-西医诊断
腹 I-西医诊断
水 I-西医诊断

益 B-方剂
气 I-方剂
养 I-方剂
阴 I-方剂
方 I-方剂
治 O
疗 O
气 B-中医证候
阴 I-中医证候
两 I-中医证候
虚 I-中医证候
型 O
慢 B-西医诊断
性 I-西医诊断
功 I-西医诊断
能 I-西医诊断
性 I-西医诊断
便 I-西医诊断
秘 I-西医诊断
疗 O
效 O
及 O
对 O
患 O
者 O
症 O
状 O
积 O
分 O
的 O
影 O
响 O

结 O
论 O
： O
代 O
谢 O
组 O
学 O
研 O
究 O
结 O
果 O
提 O
示 O
， O
循 O
经 O
取 O
穴 O
治 O
疗 O
功 B-西医诊断
能 I-西医诊断
性 I-西医诊断
消 I-西医诊断
化 I-西医诊断
不 I-西医诊断
良 I-西医诊断
的 O
机 O
制 O
与 O
伊 O
托 O
必 O
利 O
不 O
同 O
， O
这 O
可 O
能 O
是 O
针 O
灸 O
与 O
西 O
药 O
治 O
疗 O
功 B-西医诊断
能 I-西医诊断
性 I-西医诊断
消 I-西医诊断
化 I-西医诊断
不 I-西医诊断
良 I-西医诊断
在 O
疗 O
效 O
上 O
出 O
现 O
差 O
异 O
的 O
机 O
理 O
所 O
在 O

” O
合 O
以 O
四 O
君 O
子 O
汤 O
参 O
、 O
苓 O
、 O
术 O
、 O
草 O
健 O
脾 O
益 O
气 O
止 O
泻 O
， O
郁 B-中药
金 I-中药
、 O
佛 B-中药
手 I-中药
疏 O
肝 O
理 O
气 O
止 O
泻 O
， O
佐 O
以 O
谷 O
麦 O
芽 O
， O
焦 O
楂 O
曲 O
助 O
消 O
化 O
， O
金 B-中药
钱 I-中药
草 I-中药
、 O
黄 B-中药
连 I-中药
、 O
木 B-中药
香 I-中药
清 O
肠 O
化 O
湿 O
、 O
行 O
气 O
止 O
痛 O
， O
抑 O
制 O
慢 O
性 O
炎 O
症 O
反 O
应 O
， O
炙 O
远 B-中药
志 I-中药
、 O
酸 B-中药
枣 I-中药
仁 I-中药
镇 O
静 O
安 O
神 O
， O
以 O
助 O
睡 O
眠 O

方 O
法 O
： O
对 O
５ O
３ O
例 O
儿 B-西医诊断
童 I-西医诊断
功 I-西医诊断
能 I-西医诊断
性 I-西医诊断
便 I-西医诊断
秘 I-西医诊断
患 O
儿 O
采 O
用 O
捏 B-中医治疗
脊 I-中医治疗
、 O
中 B-中医治疗
药 I-中医治疗
敷 I-中医治疗
脐 I-中医治疗
和 O
摩 O
腹 O
的 O
治 O
疗 O
手 O
段 O
， O
每 O
日 O
治 O
疗 O
１ O
次 O
， O
３ O
ｄ O
为 O
一 O
疗 O
程 O
， O
共 O
治 O
疗 O
２ O
个 O
疗 O
程 O
后 O
观 O
察 O
疗 O
效 O
， O
并 O
对 O
患 O
儿 O
治 O
疗 O
前 O
后 O
Ｋ O
Ｅ O
Ｓ O
Ｓ O
评 O
分 O
进 O
行 O
评 O
定 O

结 O
论 O
补 B-中医治疗
肾 I-中医治疗
健 I-中医治疗
脾 I-中医治疗
通 I-中医治疗
便 I-中医治疗
颗 I-中医治疗
粒 I-中医治疗
治 O
疗 O
脾 B-中医证候
肾 I-中医证候
阳 I-中医证候
虚 I-中医证候
型 O
慢 B-西医诊断
性 I-西医诊断
功 I-西医诊断
能 I-西医诊断
性 I-西医诊断
便 I-西医诊断
秘 I-西医诊断
具 O
有 O
临 O
床 O
疗 O
效 O
显 O
著 O
、 O
安 O
全 O
经 O
济 O
、 O
方 O
法 O
简 O
便 O
的 O
优 O
势 O
． O

每 O
日 O
１ O
剂 O
， O
水 O
煎 O
取 O
汁 O
约 O
６ O
０ O
ｍ O
ｌ O
， O
分 O
早 O
、 O
中 O
、 O
晚 O
３ O
次 O
汤 O
匙 O
喂 O
服 O
， O
服 O
３ O
剂 O
后 O
黄 B-中医诊断
疸 I-中医诊断
渐 O
退 O
， O
１ O
周 O
后 O
面 O
目 O
如 O
常 O

入 O
院 O
时 O
症 O
见 O
双 O
下 O
肢 O
轻 O
度 O
浮 B-临床表现
肿 I-临床表现
， O
腰 B-临床表现
酸 I-临床表现
、 O
乏 B-临床表现
力 I-临床表现
， O
口 B-临床表现
干 I-临床表现
欲 I-临床表现
饮 I-临床表现
、 O
口 B-临床表现
苦 I-临床表现
， O
稍 O
感 O
腹 O
胀 O
， O
纳 B-临床表现
差 I-临床表现
， O
小 O
便 B-临床表现
黄 I-临床表现
， O
大 B-临床表现
便 I-临床表现
调 I-临床表现

功 B-西医诊断
能 I-西医诊断
性 I-西医诊断
消 I-西医诊断
化 I-西医诊断
不 I-西医诊断
良 I-西医诊断
； O
中 O
西 O
医 O
结 O
合 O
治 O
疗 O
； O
加 O
味 O
枳 O
术 O
汤 O
； O
吗 B-西医治疗
叮 I-西医治疗
啉 I-西医治疗
； O
雷 B-西医治疗
尼 I-西医治疗
替 I-西医治疗
丁 I-西医治疗

功 B-西医诊断
能 I-西医诊断
性 I-西医诊断
消 I-西医诊断
化 I-西医诊断
不 I-西医诊断
良 I-西医诊断
； O
脾 O
胃 O
虚 O
弱 O
； O
半 O
夏 O
泻 O
心 O
汤 O

０ O
５ O
） O
， O
治 O
疗 O
２ O
周 O
后 O
治 O
疗 O
组 O
胃 B-临床表现
脘 I-临床表现
疼 I-临床表现
痛 I-临床表现
、 O
嗳 B-临床表现
气 I-临床表现
及 O
胸 B-临床表现
胁 I-临床表现
胀 I-临床表现
痛 I-临床表现
评 O
分 O
均 O
明 O
显 O
低 O
于 O
对 O
照 O
组 O
（ O
Ｐ O
＜ O
０ O

病 O
员 O
服 O
上 O
方 O
７ O
剂 O
后 O
， O
体 O
温 O
逐 O
渐 O
降 O
至 O
正 O
常 O
， O
腹 B-临床表现
痛 I-临床表现
、 O
腹 B-临床表现
泻 I-临床表现
、 O
腹 B-临床表现
胀 I-临床表现
亦 O
有 O
减 O
轻 O

肝 O
气 O
犯 O
脾 O
， O
脾 O
失 O
健 O
运 O
， O
清 O
气 O
不 O
升 O
， O
浊 O
气 O
不 O
降 O
， O
正 O
气 O
日 O
衰 O
， O
水 O
湿 O
不 O
化 O
， O
积 B-中医诊断
聚 I-中医诊断
腹 O
腔 O
而 O
成 O
臌 B-中医诊断
胀 I-中医诊断

痞 B-中医诊断
满 I-中医诊断
证 I-中医诊断
； O
功 O
能 O
性 O
消 O
化 O
不 O
良 O
； O
中 O
医 O
药 O
疗 O
法 O
； O
心 O
理 O
治 O
疗 O

治 O
疗 O
组 O
： O
口 O
服 O
解 O
郁 O
和 O
胃 O
汤 O
及 O
西 B-西医治疗
沙 I-西医治疗
比 I-西医治疗
利 I-西医治疗
片 I-西医治疗

方 O
法 O
将 O
１ O
０ O
２ O
例 O
慢 B-西医诊断
性 I-西医诊断
萎 I-西医诊断
缩 I-西医诊断
性 I-西医诊断
胃 I-西医诊断
炎 I-西医诊断
患 O
者 O
随 O
机 O
分 O
为 O
胃 O
复 O
春 O
组 O
（ O
Ａ O
组 O
） O
５ O
１ O
例 O
与 O
旋 B-方剂
覆 I-方剂
代 I-方剂
赭 I-方剂
汤 I-方剂
合 I-方剂
丹 I-方剂
参 I-方剂
饮 I-方剂
加 I-方剂
减 I-方剂
组 O
（ O
Ｂ O
组 O
） O
５ O
１ O
例 O
， O
Ａ O
组 O
均 O
予 O
胃 O
复 O
春 O
治 O
疗 O
， O
Ｂ O
组 O
予 O
口 O
服 O
旋 B-方剂
覆 I-方剂
代 I-方剂
赭 I-方剂
汤 I-方剂
合 I-方剂
丹 I-方剂
参 I-方剂
饮 I-方剂
加 I-方剂
减 I-方剂
（ O
旋 B-中药
覆 I-中药
花 I-中药
、 O
赭 B-中药
石 I-中药
、 O
党 B-中药
参 I-中药
、 O
法 B-中药
半 I-中药
夏 I-中药
、 O
白 O
术 O
等 O
） O
治 O
疗 O

目 O
的 O
： O
探 O
讨 O
消 O
痞 O
丸 O
对 O
功 B-西医诊断
能 I-西医诊断
性 I-西医诊断
消 I-西医诊断
化 I-西医诊断
不 I-西医诊断
良 I-西医诊断
肝 B-中医证候
胃 I-中医证候
不 I-中医证候
和 I-中医证候
型 O
的 O
临 O
床 O
疗 O
效 O
的 O
影 O
响 O

治 O
疗 O
组 O
６ O
１ O
例 O
予 O
三 B-方剂
梗 I-方剂
降 I-方剂
气 I-方剂
汤 I-方剂
治 O
疗 O
， O
对 O
照 O
组 O
６ O
０ O
例 O
予 O
奥 O
美 O
拉 O
唑 O
加 O
莫 O
沙 O
必 O
利 O
治 O
疗 O
， O
疗 O
程 O
１ O
２ O
周 O

此 O
系 O
脾 B-中医证候
肾 I-中医证候
阳 I-中医证候
虚 I-中医证候
， O
水 O
寒 O
土 O
湿 O
， O
寒 O
水 O
泛 O
滥 O
所 O
致 O
， O
法 O
当 O
扶 B-中医治则
阳 I-中医治则
温 I-中医治则
寒 I-中医治则
化 I-中医治则
气 I-中医治则
利 I-中医治则
水 I-中医治则
主 O
之 O
， O
方 O
用 O
四 B-中医治则
逆 I-中医治则
五 I-中医治则
苓 I-中医治则
散 I-中医治则
加 I-中医治则
减 I-中医治则
： O
附 B-中药
片 I-中药
１ O
０ O
０ O
ｇ O
， O
干 B-中药
姜 I-中药
４ O
０ O
ｇ O
， O
花 B-中药
椒 I-中药
（ O
炒 O
去 O
汗 O
） O
７ O
ｇ O
， O
猪 B-中药
苓 I-中药
１ O
５ O
ｇ O
， O
茯 B-中药
苓 I-中药
３ O
０ O
ｇ O
， O
条 B-中药
桂 I-中药
１ O
５ O
ｇ O

按 O
： O
案 O
１ O
患 O
儿 O
属 O
瘀 O
积 O
发 O
黄 O
， O
用 O
血 B-方剂
府 I-方剂
逐 I-方剂
瘀 I-方剂
汤 I-方剂
加 I-方剂
减 I-方剂
治 O
疗 O
， O
方 O
中 O
生 B-中药
地 I-中药
、 O
当 B-中药
归 I-中药
、 O
赤 B-中药
芍 I-中药
、 O
川 B-中药
芎 I-中药
、 O
桃 B-中药
仁 I-中药
等 O
具 O
活 O
血 O
化 O
瘀 O
之 O
功 O
， O
枳 B-中药
壳 I-中药
、 O
腹 O
毛 O
理 O
气 O
消 O
胀 O
， O
前 B-中药
仁 I-中药
、 O
腹 B-中药
皮 I-中药
逐 O
水 O
利 O
湿 O
， O
茵 B-中药
陈 I-中药
、 O
制 B-中药
大 I-中药
黄 I-中药
利 O
胆 O
退 O
黄 O

方 O
药 O
用 O
麻 B-方剂
子 I-方剂
仁 I-方剂
丸 I-方剂
、 I-方剂
归 I-方剂
芍 I-方剂
四 I-方剂
君 I-方剂
子 I-方剂
汤 I-方剂
合 I-方剂
济 I-方剂
川 I-方剂
煎 I-方剂
加 I-方剂
减 I-方剂
： O
麻 B-中药
仁 I-中药
３ O
０ O
ｇ O
， O
白 B-中药
芍 I-中药
１ O
５ O
ｇ O
， O
枳 B-中药
壳 I-中药
１ O
０ O
ｇ O
， O
厚 B-中药
朴 I-中药
１ O
５ O
ｇ O
， O
熟 O
大 B-中药
黄 I-中药
１ O
５ O
ｇ O
， O
太 B-中药
子 I-中药
参 I-中药
３ O
０ O
ｇ O
， O
生 O
白 B-中药
术 I-中药
３ O
０ O
ｇ O
， O
茯 B-中药
苓 I-中药
１ O
５ O
ｇ O
， O
甘 B-中药
草 I-中药
６ O
ｇ O
， O
当 O
归 O
１ O
０ O
ｇ O
， O
黄 B-中药
芩 I-中药
１ O
０ O
ｇ O
， O
肉 O
苁 B-中药
蓉 I-中药
１ O
５ O
ｇ O
， O
陈 B-中药
皮 I-中药
１ O
５ O
ｇ O
， O
香 B-中药
附 I-中药
１ O
５ O
ｇ O
， O
柴 B-中药
胡 I-中药
１ O
２ O
ｇ O
， O
升 O
麻 O
６ O
ｇ O

２ O
０ O
０ O
９ O
年 O
７ O
月 O
— O
２ O
０ O
１ O
０ O
年 O
７ O
月 O
， O
笔 O
者 O
采 O
用 O
柴 O
平 O
汤 O
（ O
小 O
柴 O
胡 O
汤 O
加 O
平 O
胃 O
散 O
） O
和 O
香 B-方剂
苏 I-方剂
饮 I-方剂
为 O
主 O
方 O
治 O
疗 O
功 B-西医诊断
能 I-西医诊断
性 I-西医诊断
消 I-西医诊断
化 I-西医诊断
不 I-西医诊断
良 I-西医诊断
８ O
２ O
例 O
， O
并 O
与 O
山 O
麦 O
健 O
脾 O
口 O
服 O
液 O
进 O
行 O
了 O
对 O
比 O
观 O
察 O
， O
现 O
将 O
结 O
果 O
报 O
道 O
如 O
下 O
。 O

患 O
儿 O
自 O
幼 O
贫 O
血 O
， O
面 O
黄 O
肌 O
瘦 O
， O
精 O
神 O
呆 O
滞 O
， O
时 O
发 O
黄 O
疸 O
或 O
皮 O
下 O
出 O
血 O
， O
经 O
多 O
所 O
医 O
院 O
诊 O
为 O
“ O
地 B-西医诊断
中 I-西医诊断
海 I-西医诊断
贫 I-西医诊断
血 I-西医诊断
” O

温 O
肾 O
健 O
脾 O
润 O
肠 O
方 O
联 O
合 O
瑶 B-中医治疗
医 I-中医治疗
药 I-中医治疗
罐 I-中医治疗
疗 I-中医治疗
法 I-中医治疗
治 O
疗 O
老 B-西医诊断
年 I-西医诊断
功 I-西医诊断
能 I-西医诊断
性 I-西医诊断
便 I-西医诊断
秘 I-西医诊断
临 O
床 O
研 O
究 O

健 B-中医治疗
脾 I-中医治疗
消 I-中医治疗
胀 I-中医治疗
颗 I-中医治疗
粒 I-中医治疗
治 O
疗 O
功 B-西医诊断
能 I-西医诊断
性 I-西医诊断
消 I-西医诊断
化 I-西医诊断
不 I-西医诊断
良 I-西医诊断
脾 B-中医证候
虚 I-中医证候
气 I-中医证候
滞 I-中医证候
证 O
６ O
０ O
例 O
临 O
床 O
观 O
察 O

艾 O
条 O
灸 O
； O
胃 O
食 O
管 O
反 O
流 O
病 O
； O
咳 O
嗽 O
； O
半 B-方剂
夏 I-方剂
泻 I-方剂
心 I-方剂
汤 I-方剂

曾 O
因 O
胆 O
石 O
症 O
先 O
后 O
两 O
次 O
手 O
术 O
， O
近 O
又 O
复 O
发 O
， O
检 O
查 O
提 O
示 O
为 O
肝 O
胆 O
管 O
结 O
石 O
， O
并 O
发 O
阻 O
塞 O
性 O
黄 B-临床表现
疸 I-临床表现

目 O
的 O
： O
观 O
察 O
枳 B-中医治疗
术 I-中医治疗
宽 I-中医治疗
中 I-中医治疗
胶 I-中医治疗
囊 I-中医治疗
联 O
合 O
莫 O
沙 O
比 O
利 O
治 O
疗 O
功 B-西医诊断
能 I-西医诊断
性 I-西医诊断
消 I-西医诊断
化 I-西医诊断
不 I-西医诊断
良 I-西医诊断
的 O
临 O
床 O
疗 O
效 O

观 O
察 O
组 O
恶 B-临床表现
心 I-临床表现
、 O
呕 B-临床表现
吐 I-临床表现
、 O
嗳 B-临床表现
气 I-临床表现
、 O
腹 B-临床表现
胀 I-临床表现
、 O
疼 B-临床表现
痛 I-临床表现
等 O
症 O
状 O
消 O
失 O
时 O
间 O
均 O
较 O
对 O
照 O
组 O
明 O
显 O
缩 O
短 O
（ O
Ｐ O
均 O
＜ O
０ O

结 O
论 O
丹 B-中医治疗
芪 I-中医治疗
祛 I-中医治疗
瘀 I-中医治疗
止 I-中医治疗
痛 I-中医治疗
颗 I-中医治疗
粒 I-中医治疗
可 O
以 O
明 O
显 O
改 O
善 O
气 B-中医证候
虚 I-中医证候
血 I-中医证候
瘀 I-中医证候
型 O
慢 B-西医诊断
性 I-西医诊断
萎 I-西医诊断
缩 I-西医诊断
性 I-西医诊断
胃 I-西医诊断
炎 I-西医诊断
患 O
者 O
的 O
临 O
床 O
症 O
状 O
， O
可 O
能 O
通 O
过 O
下 O
调 O
Ｔ O
Ｎ O
Ｆ O
－ O
α O
、 O
Ｉ O
Ｌ O
－ O
６ O
、 O
Ｔ O
Ｎ O
Ｆ O
Ｒ O
Ｉ O
水 O
平 O
， O
提 O
高 O
Ｇ O
Ｈ O
、 O
Ｅ O
Ｇ O
Ｆ O
水 O
平 O
而 O
减 O
轻 O
胃 O
黏 O
膜 O
炎 O
性 O
反 O
应 O
， O
修 O
复 O
胃 O
黏 O
膜 O
， O
从 O
而 O
逆 O
转 O
胃 O
黏 O
膜 O
萎 O
缩 O

消 O
化 O
不 O
良 O
／ O
中 O
医 O
药 O
疗 O
法 O
； O
儿 O
童 O
； O
益 O
气 O
健 O
脾 O
剂 O
； O
治 O
疗 O
应 O
用 O
； O
健 B-中医治疗
胃 I-中医治疗
合 I-中医治疗
剂 I-中医治疗
； O

目 O
的 O
观 O
察 O
胃 B-中医治疗
康 I-中医治疗
宁 I-中医治疗
治 O
疗 O
脾 B-中医证候
虚 I-中医证候
寒 I-中医证候
热 I-中医证候
瘀 I-中医证候
毒 I-中医证候
型 O
慢 B-西医诊断
性 I-西医诊断
萎 I-西医诊断
缩 I-西医诊断
性 I-西医诊断
胃 I-西医诊断
炎 I-西医诊断
伴 I-西医诊断
胃 I-西医诊断
癌 I-西医诊断
前 I-西医诊断
病 I-西医诊断
变 I-西医诊断
患 O
者 O
的 O
临 O
床 O
疗 O
效 O
及 O
调 O
节 O
Ｃ O
Ｏ O
Ｘ O
－ O
２ O
蛋 O
白 O
的 O
机 O
制 O

方 O
用 O
四 B-方剂
君 I-方剂
子 I-方剂
汤 I-方剂
、 I-方剂
失 I-方剂
笑 I-方剂
散 I-方剂
加 I-方剂
味 I-方剂
： O
党 B-中药
参 I-中药
、 O
生 B-中药
黄 I-中药
芪 I-中药
、 O
丹 B-中药
参 I-中药
各 O
３ O
０ O
克 O
， O
焦 B-中药
白 I-中药
术 I-中药
、 O
五 B-中药
灵 I-中药
脂 I-中药
、 O
生 B-中药
蒲 I-中药
黄 I-中药
各 O
１ O
０ O
克 O
， O
茯 B-中药
苓 I-中药
皮 I-中药
３ O
０ O
克 O
， O
车 O
前 O
子 O
１ O
５ O
克 O
（ O
包 O
煎 O
） O
， O
生 B-中药
甘 I-中药
草 I-中药
６ O
克 O

对 O
照 O
组 O
采 O
用 O
多 O
潘 O
立 O
酮 O
（ O
３ O
０ O
ｍ O
ｇ O
／ O
ｄ O
， O
分 O
３ O
次 O
服 O
） O
治 O
疗 O
， O
治 O
疗 O
组 O
在 O
对 O
照 O
组 O
的 O
基 O
础 O
上 O
加 O
用 O
柴 B-方剂
胡 I-方剂
疏 I-方剂
肝 I-方剂
散 I-方剂
（ O
柴 O
胡 O
、 O
陈 B-中药
皮 I-中药
、 O
枳 B-中药
壳 I-中药
、 O
香 B-中药
附 I-中药
等 O
， O
２ O
次 O
／ O
ｄ O
） O
治 O
疗 O
， O
连 O
续 O
用 O
药 O
１ O
个 O
月 O
后 O
比 O
较 O
２ O
组 O
患 O
者 O
的 O
临 O
床 O
疗 O
效 O
， O
胃 O
动 O
力 O
及 O
胃 O
肠 O
激 O
素 O
的 O
水 O
平 O

脾 O
病 O
则 O
运 O
化 O
失 O
司 O
， O
水 O
饮 O
内 O
停 O
， O
肾 O
病 O
则 O
气 O
化 O
无 O
权 O
， O
水 O
湿 O
积 O
聚 O
， O
以 O
致 O
气 O
、 O
血 O
、 O
水 O
淤 O
积 O
腹 O
中 O
而 O
成 O
臌 B-中医诊断
胀 I-中医诊断

中 O
西 O
医 O
结 O
合 O
疗 O
法 O
对 O
脾 O
虚 O
食 O
滞 O
型 O
功 B-西医诊断
能 I-西医诊断
性 I-西医诊断
消 I-西医诊断
化 I-西医诊断
不 I-西医诊断
良 I-西医诊断
患 O
者 O
临 O
床 O
症 O
状 O
及 O
疗 O
效 O
的 O
影 O
响 O

见 O
患 O
儿 O
高 O
度 O
浮 B-临床表现
肿 I-临床表现
， O
腹 B-临床表现
水 I-临床表现
征 I-临床表现
阳 I-临床表现
性 I-临床表现
， O
四 O
肢 O
不 O
温 O
， O
颜 O
面 O
唇 O
周 O
发 O
绀 O
， O
频 O
频 O
作 O
呕 O
， O
舌 O
黯 O
红 O
、 O
苔 B-临床表现
白 I-临床表现
腻 I-临床表现
， O
脉 O
微 O
欲 O
绝 O

２ O
℃ O
， O
继 O
则 O
面 B-临床表现
目 I-临床表现
发 I-临床表现
黄 I-临床表现
， O
肢 B-临床表现
体 I-临床表现
瘫 I-临床表现
软 I-临床表现
， O
口 B-临床表现
腻 I-临床表现
， O
厌 B-临床表现
食 I-临床表现
， O
尿 B-临床表现
黄 I-临床表现
， O
舌 O
红 O
苔 B-临床表现
微 I-临床表现
腻 I-临床表现
， O
脉 B-临床表现
浮 I-临床表现
濡 I-临床表现
， O
经 O
肝 O
功 O
能 O
化 O
验 O
谷 O
丙 O
转 O
氨 O
酶 O
１ O
１ O
６ O
ｕ O
／ O
Ｌ O
， O
总 O
胆 O
红 O
素 O
３ O
２ O
ｕ O
ｍ O
ｏ O
ｌ O
／ O
Ｌ O

Ｂ O
超 O
： O
肝 B-西医诊断
硬 I-西医诊断
化 I-西医诊断
， O
右 O
肾 O
结 O
石 O

目 O
的 O
： O
观 O
察 O
自 O
拟 O
益 O
气 O
养 O
血 O
润 O
肠 O
方 O
加 O
减 O
联 O
合 O
针 B-中医治疗
灸 I-中医治疗
治 O
疗 O
老 B-西医诊断
年 I-西医诊断
慢 I-西医诊断
性 I-西医诊断
功 I-西医诊断
能 I-西医诊断
性 I-西医诊断
便 I-西医诊断
秘 I-西医诊断
的 O
疗 O
效 O

治 O
疗 O
后 O
２ O
组 O
胃 B-临床表现
脘 I-临床表现
痞 I-临床表现
胀 I-临床表现
、 O
胃 B-临床表现
脘 I-临床表现
疼 I-临床表现
痛 I-临床表现
、 O
胃 B-临床表现
脘 I-临床表现
灼 I-临床表现
热 I-临床表现
、 O
口 B-临床表现
苦 I-临床表现
口 I-临床表现
臭 I-临床表现
、 O
恶 B-临床表现
心 I-临床表现
呕 I-临床表现
吐 I-临床表现
评 O
分 O
及 O
总 O
分 O
均 O
降 O
低 O
（ O
Ｐ O
＜ O
０ O

眩 B-中医诊断
晕 I-中医诊断
， O
瘀 B-中医证候
血 I-中医证候
阻 I-中医证候
络 I-中医证候
型 I-中医证候

目 O
的 O
： O
观 O
察 O
活 B-方剂
血 I-方剂
清 I-方剂
胃 I-方剂
方 I-方剂
治 O
疗 O
慢 B-西医诊断
性 I-西医诊断
萎 I-西医诊断
缩 I-西医诊断
性 I-西医诊断
胃 I-西医诊断
炎 I-西医诊断
临 O
床 O
疗 O
效 O

处 O
方 O
： O
小 B-方剂
蓟 I-方剂
饮 I-方剂
子 I-方剂
合 I-方剂
归 I-方剂
芍 I-方剂
地 I-方剂
黄 I-方剂
汤 I-方剂
加 O
减 O

新 B-方剂
下 I-方剂
气 I-方剂
汤 I-方剂
治 O
疗 O
功 B-西医诊断
能 I-西医诊断
性 I-西医诊断
消 I-西医诊断
化 I-西医诊断
不 I-西医诊断
良 I-西医诊断
６ O
８ O
例 O

参 B-方剂
苓 I-方剂
白 I-方剂
术 I-方剂
散 I-方剂
合 O
四 B-方剂
神 I-方剂
丸 I-方剂
加 O
减 O
治 O
疗 O
脾 B-中医证候
肾 I-中医证候
阳 I-中医证候
虚 I-中医证候
泄 B-中医诊断
泻 I-中医诊断
的 O
临 O
床 O
疗 O
效 O

当 O
时 O
症 O
见 O
： O
胃 B-临床表现
脘 I-临床表现
不 I-临床表现
适 I-临床表现
， O
腹 B-临床表现
泻 I-临床表现
， O
１ O
ｄ O
３ O
～ O
４ O
次 O
， O
乏 B-临床表现
力 I-临床表现

黄 B-中药
芪 I-中药
、 O
党 B-中药
参 I-中药
益 B-中医治则
气 I-中医治则
健 I-中医治则
脾 I-中医治则
扶 O
正 O
， O
脾 O
气 O
健 O
运 O
则 O
水 O
湿 O
可 O
除 O

针 O
刺 O
治 O
疗 O
功 B-西医诊断
能 I-西医诊断
性 I-西医诊断
消 I-西医诊断
化 I-西医诊断
不 I-西医诊断
良 I-西医诊断
临 O
床 O
研 O
究 O

１ O
２ O
月 O
１ O
９ O
日 O
： O
患 O
者 O
自 O
觉 O
症 O
状 O
消 O
失 O
， O
乏 O
力 O
不 O
明 O
显 O
， O
黄 O
疸 O
明 O
显 O
减 O
退 O
， O
舌 O
红 O
， O
苔 B-临床表现
薄 I-临床表现
白 I-临床表现
， O
脉 B-临床表现
细 I-临床表现
弦 I-临床表现
， O
湿 O
邪 O
去 O
其 O
大 O
半 O
， O
上 O
方 O
减 O
量 O
， O
去 O
苍 O
术 O
、 O
姜 O
半 O
夏 O

结 O
论 O
化 B-方剂
浊 I-方剂
解 I-方剂
毒 I-方剂
方 I-方剂
能 O
改 O
善 O
患 O
者 O
全 O
血 O
黏 O
度 O
、 O
血 O
浆 O
黏 O
度 O
及 O
贫 O
血 O
并 O
促 O
进 O
胃 O
黏 O
膜 O
的 O
修 O
复 O
， O
临 O
床 O
疗 O
效 O
确 O
切 O

方 O
法 O
将 O
６ O
１ O
例 O
脾 B-中医证候
肾 I-中医证候
阳 I-中医证候
虚 I-中医证候
型 O
功 B-西医诊断
能 I-西医诊断
性 I-西医诊断
便 I-西医诊断
秘 I-西医诊断
患 O
者 O
随 O
机 O
分 O
为 O
治 O
疗 O
组 O
３ O
１ O
例 O
和 O
对 O
照 O
组 O
３ O
０ O
例 O

解 B-中医治疗
毒 I-中医治疗
化 I-中医治疗
浊 I-中医治疗
活 I-中医治疗
血 I-中医治疗
方 I-中医治疗
配 O
合 O
注 O
线 O
疗 O
法 O
治 O
疗 O
慢 B-西医诊断
性 I-西医诊断
萎 I-西医诊断
缩 I-西医诊断
性 I-西医诊断
胃 I-西医诊断
炎 I-西医诊断
癌 I-西医诊断
前 I-西医诊断
病 I-西医诊断
变 I-西医诊断
５ O
８ O
例 O
疗 O
效 O
观 O
察 O

结 O
论 O
： O
参 O
苓 O
白 O
术 O
散 O
联 O
合 O
辛 B-西医治疗
伐 I-西医治疗
他 I-西医治疗
汀 I-西医治疗
治 O
疗 O
非 O
酒 O
精 O
性 O
脂 O
肪 O
性 O
肝 O
病 O
效 O
果 O
显 O
著 O
， O
有 O
助 O
于 O
改 O
善 O
症 O
状 O
、 O
体 O
征 O
， O
并 O
起 O
到 O
护 O
肝 O
、 O
改 O
善 O
血 O
脂 O
异 O
常 O
及 O
减 O
轻 O
肝 O
脏 O
脂 O
肪 O
变 O
性 O
等 O
效 O
果 O
， O
且 O
未 O
发 O
现 O
副 O
作 O
用 O
， O
值 O
得 O
推 O
广 O
应 O
用 O

治 O
疗 O
组 O
给 O
予 O
中 O
药 O
枳 B-方剂
实 I-方剂
消 I-方剂
痞 I-方剂
丸 I-方剂
联 O
合 O
黄 B-方剂
芪 I-方剂
建 I-方剂
中 I-方剂
汤 I-方剂
治 O
疗 O

结 O
果 O
治 O
疗 O
后 O
， O
２ O
组 O
上 B-临床表现
腹 I-临床表现
痛 I-临床表现
、 O
嗳 B-临床表现
气 I-临床表现
、 O
饱 B-临床表现
胀 I-临床表现
不 I-临床表现
适 I-临床表现
、 O
胃 B-临床表现
纳 I-临床表现
减 I-临床表现
少 I-临床表现
及 O
咽 B-临床表现
部 I-临床表现
梗 I-临床表现
阻 I-临床表现
感 O
积 O
分 O
均 O
显 O
著 O
降 O
低 O
（ O
Ｐ O
均 O
＜ O
０ O

本 O
例 O
患 O
者 O
， O
虽 O
痰 O
、 O
瘀 O
、 O
水 O
、 O
虚 O
均 O
同 O
时 O
存 O
在 O
， O
但 O
以 O
阴 O
虚 O
水 O
停 O
为 O
突 O
出 O
表 O
现 O
， O
故 O
以 O
养 B-中医治则
阴 I-中医治则
健 O
脾 O
利 O
尿 O
之 O
方 O
取 O
效 O

反 O
复 O
尿 O
频 O
， O
尿 O
急 O
， O
尿 O
痛 O
１ O
年 O
余 O
， O
伴 O
腰 O
痛 O
半 O
年 O
， O
多 O
次 O
经 O
尿 O
常 O
规 O
及 O
尿 B-临床表现
细 I-临床表现
菌 O
培 O
养 O
检 O
查 O
确 O
诊 O
为 O
慢 B-西医诊断
性 I-西医诊断
肾 I-西医诊断
盂 I-西医诊断
肾 I-西医诊断
炎 I-西医诊断

四 O
磨 O
汤 O
治 O
疗 O
功 B-西医诊断
能 I-西医诊断
性 I-西医诊断
消 I-西医诊断
化 I-西医诊断
不 I-西医诊断
良 I-西医诊断
（ O
肝 B-中医证候
脾 I-中医证候
气 I-中医证候
滞 I-中医证候
证 O
） O
的 O
临 O
床 O
疗 O
效 O
及 O
对 O
血 O
清 O
Ｎ O
Ｏ O
、 O
Ａ O
ｃ O
ｈ O
Ｅ O
、 O
Ｃ O
Ｃ O
Ｋ O
、 O
Ｓ O
Ｐ O
的 O
影 O
响 O

按 O
： O
蛔 B-西医诊断
虫 I-西医诊断
性 I-西医诊断
肠 I-西医诊断
梗 I-西医诊断
阻 I-西医诊断
属 O
中 O
医 O
蛔 B-中医诊断
厥 I-中医诊断
范 O
围 O

和 O
胃 O
冲 O
剂 O
２ O
号 O
对 O
运 B-西医诊断
动 I-西医诊断
障 I-西医诊断
碍 I-西医诊断
型 I-西医诊断
功 I-西医诊断
能 I-西医诊断
性 I-西医诊断
消 I-西医诊断
化 I-西医诊断
不 I-西医诊断
良 I-西医诊断
患 O
者 O
胃 O
肠 O
动 O
力 O
的 O
作 O
用 O

黄 B-方剂
芪 I-方剂
通 I-方剂
便 I-方剂
汤 I-方剂
治 O
疗 O
肺 B-中医证候
脾 I-中医证候
气 I-中医证候
虚 I-中医证候
型 O
功 B-西医诊断
能 I-西医诊断
性 I-西医诊断
便 I-西医诊断
秘 I-西医诊断
的 O
临 O
床 O
观 O
察 O

胃 B-西医诊断
食 I-西医诊断
管 I-西医诊断
反 I-西医诊断
流 I-西医诊断
病 I-西医诊断
； O
疏 B-中医治疗
肝 I-中医治疗
胃 I-中医治疗
安 I-中医治疗
颗 I-中医治疗
粒 I-中医治疗
； O
反 O
流 O
性 O
疾 O
病 O
问 O
卷 O
； O
生 O
活 O
质 O
量 O

诊 O
为 O
阴 B-中医诊断
黄 I-中医诊断

二 O
诊 O
： O
患 O
者 O
心 O
慌 O
、 O
心 O
跳 O
、 O
气 O
促 O
明 O
显 O
减 O
轻 O
， O
胸 B-临床表现
闷 I-临床表现
好 O
转 O
， O
食 O
纳 O
增 O
加 O
， O
小 O
便 O
增 O
多 O

目 O
的 O
： O
观 O
察 O
云 B-中药
母 I-中药
石 I-中药
连 O
用 O
痛 O
泻 O
要 O
方 O
加 O
味 O
治 O
疗 O
腹 B-西医诊断
泻 I-西医诊断
型 I-西医诊断
肠 I-西医诊断
易 I-西医诊断
激 I-西医诊断
综 I-西医诊断
合 I-西医诊断
征 I-西医诊断
肝 O
郁 O
脾 O
虚 O
证 O
的 O
临 O
床 O
疗 O
效 O

Ｂ O
组 O
在 O
Ａ O
组 O
的 O
基 O
础 O
上 O
联 O
合 O
身 B-其他治疗
心 I-其他治疗
干 I-其他治疗
预 I-其他治疗
疗 O
法 O

功 B-西医诊断
能 I-西医诊断
性 I-西医诊断
消 I-西医诊断
化 I-西医诊断
不 I-西医诊断
良 I-西医诊断
； O
针 O
刺 O
疗 O
法 O
； O
假 O
针 O
刺 O

化 O
肝 O
煎 O
加 O
味 O
治 O
疗 O
肝 B-中医证候
胃 I-中医证候
郁 I-中医证候
热 I-中医证候
型 O
慢 B-西医诊断
性 I-西医诊断
萎 I-西医诊断
缩 I-西医诊断
性 I-西医诊断
胃 I-西医诊断
炎 I-西医诊断
疗 O
效 O
观 O
察 O

二 O
诊 O
： O
药 O
后 O
足 B-临床表现
心 I-临床表现
刺 I-临床表现
痛 I-临床表现
减 O
轻 O
， O
仍 O
有 O
双 B-临床表现
下 I-临床表现
肢 I-临床表现
欠 I-临床表现
温 I-临床表现
， O
冷 B-临床表现
汗 I-临床表现
出 O
， O
阴 B-临床表现
囊 I-临床表现
潮 I-临床表现
湿 I-临床表现
， O
干 B-临床表现
咳 I-临床表现
， O
咽 B-临床表现
痛 I-临床表现
， O
咽 B-临床表现
赤 I-临床表现
， O
喉 B-临床表现
核 I-临床表现
肿 I-临床表现
大 I-临床表现
， O
脉 O
沉 O
涩 O

方 O
法 O
： O
１ O
０ O
０ O
例 O
功 B-西医诊断
能 I-西医诊断
性 I-西医诊断
消 I-西医诊断
化 I-西医诊断
不 I-西医诊断
良 I-西医诊断
门 O
诊 O
患 O
者 O
随 O
机 O
分 O
为 O
观 O
察 O
组 O
和 O
对 O
照 O
组 O
， O
每 O
组 O
５ O
０ O
例 O
， O
观 O
察 O
组 O
采 O
用 O
循 B-中医治疗
经 I-中医治疗
点 I-中医治疗
穴 I-中医治疗
推 I-中医治疗
拿 I-中医治疗
结 O
合 O
西 O
沙 O
必 O
利 O
治 O
疗 O
， O
对 O
照 O
组 O
单 O
纯 O
采 O
用 O
口 O
服 O
西 O
沙 O
必 O
利 O
治 O
疗 O

两 O
组 O
患 O
者 O
治 O
疗 O
后 O
胃 B-临床表现
脘 I-临床表现
痞 I-临床表现
满 I-临床表现
、 O
嘈 O
杂 O
、 O
疼 O
痛 O
等 O
主 O
症 O
积 O
分 O
和 O
纳 B-临床表现
呆 I-临床表现
、 O
嗳 B-临床表现
气 I-临床表现
等 O
次 O
症 O
积 O
分 O
与 O
治 O
疗 O
前 O
相 O
比 O
均 O
有 O
所 O
下 O
降 O
， O
以 O
治 O
疗 O
组 O
最 O
为 O
显 O
著 O
， O
两 O
组 O
相 O
比 O
较 O
差 O
异 O
具 O
有 O
统 O
计 O
学 O
意 O
义 O
（ O
Ｐ O
＜ O
０ O

考 O
虑 O
余 O
邪 O
未 O
尽 O
， O
正 O
气 O
亦 O
衰 O
， O
拟 O
竹 B-方剂
叶 I-方剂
石 I-方剂
膏 I-方剂
汤 I-方剂
加 I-方剂
减 I-方剂
： O
人 O
参 O
６ O
克 O
、 O
竹 O
叶 O
１ O
０ O
克 O
、 O
麦 O
冬 O
１ O
２ O
克 O
、 O
半 O
夏 O
１ O
０ O
克 O
、 O
茵 O
陈 O
３ O
０ O
克 O
、 O
虎 O
杖 O
３ O
０ O
克 O
、 O
黄 O
芩 O
１ O
２ O
克 O
、 O
淮 O
山 O
１ O
５ O
克 O
、 O
栀 O
仁 O
１ O
２ O
克 O
、 O
连 O
翘 O
１ O
２ O
克 O
、 O
甘 O
草 O
６ O
克 O

证 O
属 O
湿 B-中医证候
热 I-中医证候
内 I-中医证候
蕴 I-中医证候
， O
气 O
化 O
失 O
司 O

证 O
属 O
： O
阳 B-中医诊断
黄 I-中医诊断
， O
湿 B-临床表现
蕴 I-临床表现
热 I-临床表现
盛 I-临床表现

常 O
用 O
的 O
药 O
物 O
为 O
黄 B-中药
连 I-中药
、 O
茵 B-中药
陈 I-中药
、 O
豆 B-中药
蔻 I-中药
等 O

方 O
法 O
： O
将 O
７ O
６ O
例 O
脾 B-中医证候
胃 I-中医证候
虚 I-中医证候
弱 I-中医证候
型 O
Ｃ O
Ａ O
Ｇ O
患 O
者 O
分 O
入 O
治 O
疗 O
组 O
、 O
对 O
照 O
组 O
， O
每 O
组 O
３ O
８ O
例 O

柴 O
胡 O
疏 O
肝 O
散 O
加 O
减 O
联 O
合 O
质 B-西医治疗
子 I-西医治疗
泵 I-西医治疗
抑 I-西医治疗
制 I-西医治疗
剂 I-西医治疗
治 O
疗 O
高 B-西医诊断
原 I-西医诊断
地 I-西医诊断
区 I-西医诊断
胃 I-西医诊断
食 I-西医诊断
管 I-西医诊断
反 I-西医诊断
流 I-西医诊断
病 I-西医诊断
疗 O
效 O
观 O
察 O

辨 O
证 O
属 O
气 O
虚 O
湿 O
阻 O
， O
脾 B-中医证候
肾 I-中医证候
阳 I-中医证候
亏 I-中医证候
， O
兼 O
挟 O
瘀 O
滞 O

健 B-中医治则
脾 I-中医治则
和 I-中医治则
胃 I-中医治则
中 O
药 O
方 O
对 O
功 B-西医诊断
能 I-西医诊断
性 I-西医诊断
消 I-西医诊断
化 I-西医诊断
不 I-西医诊断
良 I-西医诊断
患 O
者 O
胃 O
动 O
力 O
的 O
影 O
响 O

方 O
法 O
： O
功 B-西医诊断
能 I-西医诊断
性 I-西医诊断
消 I-西医诊断
化 I-西医诊断
不 I-西医诊断
良 I-西医诊断
患 O
者 O
１ O
２ O
０ O
例 O
按 O
随 O
机 O
数 O
字 O
表 O
法 O
分 O
为 O
观 O
察 O
组 O
和 O
对 O
照 O
组 O
， O
每 O
组 O
６ O
０ O
例 O

目 O
的 O
： O
探 O
讨 O
当 B-中医治疗
飞 I-中医治疗
利 I-中医治疗
肝 I-中医治疗
宁 I-中医治疗
胶 I-中医治疗
囊 I-中医治疗
联 O
合 O
生 O
活 O
干 O
预 O
治 O
疗 O
非 O
酒 O
精 O
性 O
脂 O
肪 O
肝 O
（ O
Ｎ O
Ａ O
Ｆ O
Ｌ O
Ｄ O
） O
疗 O
效 O

慢 B-西医诊断
性 I-西医诊断
萎 I-西医诊断
缩 I-西医诊断
性 I-西医诊断
胃 I-西医诊断
炎 I-西医诊断
为 O
常 O
见 O
胃 O
部 O
疾 O
病 O
， O
临 O
床 O
表 O
现 O
为 O
上 O
腹 B-临床表现
饱 I-临床表现
胀 I-临床表现
、 O
嗳 B-临床表现
气 I-临床表现
、 O
胃 B-临床表现
纳 I-临床表现
减 I-临床表现
退 I-临床表现
等 O
消 O
化 O
不 O
良 O
症 O
状 O
， O
内 O
镜 O
检 O
查 O
及 O
活 O
检 O
是 O
确 O
诊 O
本 O
病 O
的 O
唯 O
一 O
手 O
段 O
． O
我 O
们 O
近 O
几 O
年 O
用 O
自 O
拟 O
消 O
萎 O
饮 O
治 O
疗 O
６ O
６ O
例 O
， O
效 O
果 O
较 O
好 O
， O
现 O
报 O
道 O
如 O
下 O
． O

十 O
五 O
剂 O
后 O
复 O
诊 O
， O
倦 B-临床表现
怠 I-临床表现
， O
少 B-临床表现
气 I-临床表现
懒 I-临床表现
言 I-临床表现
， O
腰 B-临床表现
膝 I-临床表现
酸 I-临床表现
软 I-临床表现
， O
畏 B-临床表现
寒 I-临床表现
肢 B-临床表现
冷 I-临床表现
， O
浮 O
肿 O
减 O
轻 O

慢 B-西医诊断
性 I-西医诊断
萎 I-西医诊断
缩 I-西医诊断
性 I-西医诊断
胃 I-西医诊断
炎 I-西医诊断
是 O
指 O
胃 O
黏 O
膜 O
固 O
有 O
腺 O
体 O
萎 O
缩 O
（ O
数 O
量 O
减 O
少 O
， O
功 O
能 O
减 O
低 O
） O
， O
常 O
有 O
肠 O
上 O
皮 O
化 O
生 O
及 O
炎 O
性 O
反 O
应 O

柴 B-中药
胡 I-中药
１ O
２ O
克 O
、 O
黄 B-中药
芩 I-中药
１ O
０ O
克 O
、 O
党 B-中药
参 I-中药
９ O
克 O
、 O
生 B-中药
姜 I-中药
３ O
克 O
、 O
大 B-中药
枣 I-中药
５ O
枚 O
、 O
法 B-中药
夏 I-中药
９ O
克 O
、 O
茵 B-中药
陈 I-中药
１ O
５ O
克 O
、 O
滑 B-中药
石 I-中药
１ O
５ O
克 O
、 O
板 O
兰 O
根 O
１ O
５ O
克 O
、 O
建 B-中药
曲 I-中药
２ O
０ O
克 O
、 O
甘 B-中药
草 I-中药
３ O
克 O

结 O
论 O
： O
运 O
脾 O
消 O
食 O
汤 O
合 O
多 O
潘 O
立 O
酮 O
治 O
疗 O
脾 B-中医证候
虚 I-中医证候
食 I-中医证候
滞 I-中医证候
型 O
功 O
能 O
性 O
消 O
化 O
不 O
良 O
临 O
床 O
疗 O
效 O
显 O
著 O
， O
且 O
可 O
明 O
显 O
改 O
善 O
临 O
床 O
症 O
状 O

目 O
的 O
观 O
察 O
逍 O
遥 O
散 O
合 O
失 B-方剂
笑 I-方剂
散 I-方剂
治 O
疗 O
慢 B-西医诊断
性 I-西医诊断
萎 I-西医诊断
缩 I-西医诊断
性 I-西医诊断
胃 I-西医诊断
炎 I-西医诊断
（ O
Ｃ O
Ａ O
Ｇ O
） O
胃 O
络 O
瘀 O
阻 O
证 O
的 O
临 O
床 O
疗 O
效 O

方 O
法 O
使 O
用 O
计 O
算 O
机 O
随 O
机 O
， O
将 O
门 O
诊 O
收 O
治 O
的 O
７ O
２ O
例 O
脾 B-中医证候
胃 I-中医证候
湿 I-中医证候
热 I-中医证候
型 O
功 B-西医诊断
能 I-西医诊断
性 I-西医诊断
消 I-西医诊断
化 I-西医诊断
不 I-西医诊断
良 I-西医诊断
患 O
者 O
随 O
机 O
分 O
为 O
２ O
组 O
（ O
ｎ O
＝ O
３ O
６ O
） O

赤 B-中药
芍 I-中药
各 O
２ O
０ O
ｇ O

５ O
℃ O
， O
失 O
水 O
体 O
征 O
， O
脉 O
弦 O
稍 O
数 O
有 O
力 O
， O
８ O
０ O
次 O
／ O
分 O
， O
血 O
压 O
１ O
５ O
０ O
／ O
８ O
０ O
毫 O
米 O
水 O
银 O
柱 O
， O
苔 B-临床表现
白 I-临床表现
微 O
黄 O
腻 O
， O
舌 O
淡 O
红 O
稍 O
干 O
， O
心 O
肺 O
正 O
常 O
， O
腹 O
丰 O
满 O
， O
下 O
腹 O
正 O
中 O
有 O
手 O
术 O
疤 O
痕 O
， O
全 O
腹 O
压 O
痛 O
无 O
反 O
跳 O
痛 O
， O
肠 O
鸣 O
减 O
弱 O
， O
闻 O
及 O
气 O
过 O
水 O
声 O
， O
有 O
移 O
动 O
性 O
浊 O
音 O
， O
Ｘ O
光 O
报 O
告 O
右 O
侧 O
结 O
肠 O
充 O
气 O
明 O
显 O
， O
其 O
间 O
可 O
见 O
液 O
平 O
面 O

慢 B-西医诊断
性 I-西医诊断
萎 I-西医诊断
缩 I-西医诊断
性 I-西医诊断
胃 I-西医诊断
炎 I-西医诊断
／ O
中 O
医 O
药 O
疗 O
法 O
； O
虚 B-中医证候
寒 I-中医证候
型 O
； O
温 O
胃 O
健 O
脾 O
汤 O
； O
隔 B-中医治疗
姜 I-中医治疗
灸 I-中医治疗

三 O
剂 O
后 O
， O
腹 B-临床表现
痛 I-临床表现
减 I-临床表现
轻 I-临床表现

结 O
论 O
胃 O
祺 O
饮 O
加 O
减 O
治 O
疗 O
气 B-中医证候
虚 I-中医证候
血 I-中医证候
瘀 I-中医证候
型 O
慢 B-西医诊断
性 I-西医诊断
萎 I-西医诊断
缩 I-西医诊断
性 I-西医诊断
胃 I-西医诊断
炎 I-西医诊断
疗 O
效 O
满 O
意 O
， O
能 O
明 O
显 O
改 O
善 O
患 O
者 O
的 O
临 O
床 O
症 O
状 O
， O
并 O
在 O
一 O
定 O
程 O
度 O
上 O
逆 O
转 O
胃 O
黏 O
膜 O
固 O
有 O
腺 O
体 O
的 O
萎 O
缩 O
及 O
肠 O
上 O
皮 O
化 O
生 O

连 O
服 O
六 O
剂 O
， O
呕 B-临床表现
吐 I-临床表现
停 O
止 O
， O
腹 O
胀 O
痞 O
闷 O
明 O
显 O
好 O
转 O
， O
查 O
尿 O
紫 O
胆 O
原 O
阴 O
性 O

服 O
中 O
药 O
７ O
剂 O
后 O
， O
黄 O
疸 O
明 O
显 O
减 O
退 O
， O
但 O
其 O
色 O
仍 O
晦 O
暗 O
如 O
烟 O
熏 O
， O
尿 B-临床表现
黄 I-临床表现
如 I-临床表现
浓 I-临床表现
茶 I-临床表现
， O
大 O
便 O
溏 O
， O
每 O
日 O
２ O
～ O
３ O
次 O
， O
舌 O
质 O
淡 O
暗 O
边 O
有 O
齿 O
印 O
、 O
苔 B-临床表现
白 I-临床表现
滑 I-临床表现
， O
脉 B-临床表现
细 I-临床表现

加 B-方剂
味 I-方剂
逍 I-方剂
遥 I-方剂
散 I-方剂
治 O
疗 O
肝 B-中医证候
郁 I-中医证候
脾 I-中医证候
虚 I-中医证候
型 O
功 B-西医诊断
能 I-西医诊断
性 I-西医诊断
消 I-西医诊断
化 I-西医诊断
不 I-西医诊断
良 I-西医诊断
３ O
４ O
例 O

“ O
理 O
焦 O
通 O
腑 O
” O
针 B-中医治疗
刺 I-中医治疗
法 O
治 O
疗 O
功 B-西医诊断
能 I-西医诊断
性 I-西医诊断
便 I-西医诊断
秘 I-西医诊断
随 O
机 O
对 O
照 O
研 O
究 O

处 O
方 O
： O
黄 B-中药
芪 I-中药
３ O
０ O
ｇ O
， O
当 B-中药
归 I-中药
、 O
丹 B-中药
参 I-中药
、 O
白 O
芍 O
１ O
５ O
ｇ O
， O
瓜 B-中药
蒌 I-中药
、 O
土 B-中药
鳖 I-中药
虫 I-中药
、 O
穿 B-中药
山 I-中药
甲 I-中药
、 O
醋 B-中药
延 I-中药
胡 I-中药
索 I-中药
各 O
１ O
０ O
ｇ O
， O
醋 B-中药
柴 I-中药
胡 I-中药
、 O
乳 B-中药
香 I-中药
、 O
没 B-中药
药 I-中药
各 O
６ O
ｇ O
， O
川 B-中药
芎 I-中药
、 O
甘 B-中药
草 I-中药
各 O
５ O
ｇ O

诊 O
视 O
患 O
婴 O
虽 O
精 B-临床表现
神 I-临床表现
极 I-临床表现
度 I-临床表现
萎 I-临床表现
顿 I-临床表现
， O
纳 B-临床表现
呆 I-临床表现
， O
泛 B-临床表现
恶 I-临床表现
， O
指 O
纹 O
已 O
达 O
“ O
命 O
关 O
” O
， O
＆ O
ｎ O
ｂ O
ｓ O
ｐ O

消 O
化 O
不 O
良 O
／ O
中 O
医 O
药 O
疗 O
法 O
， O
柴 B-方剂
胡 I-方剂
疏 I-方剂
肝 I-方剂
散 I-方剂
／ O
治 O
疗 O
应 O
用 O

因 O
感 O
冒 O
， O
发 O
烧 O
３ O
８ O
℃ O
， O
恶 O
寒 O
不 O
咳 O
， O
纳 B-临床表现
呆 I-临床表现
厌 O
油 O
， O
脉 O
浮 O
数 O
， O
苔 O
薄 O
黄 O

方 O
用 O
活 B-方剂
络 I-方剂
效 I-方剂
灵 I-方剂
丹 I-方剂
合 I-方剂
当 I-方剂
归 I-方剂
补 I-方剂
血 I-方剂
汤 I-方剂
、 I-方剂
柴 I-方剂
胡 I-方剂
疏 I-方剂
肝 I-方剂
散 I-方剂
加 I-方剂
减 I-方剂

夜 B-临床表现
不 I-临床表现
能 I-临床表现
入 I-临床表现
睡 I-临床表现
， O
时 O
有 O
神 B-临床表现
昏 I-临床表现
谵 I-临床表现
语 I-临床表现
， O
循 B-临床表现
衣 I-临床表现
摸 I-临床表现
床 I-临床表现
之 O
状 O

目 O
的 O
： O
观 O
察 O
临 O
床 O
经 O
验 O
方 O
通 B-方剂
降 I-方剂
舒 I-方剂
膈 I-方剂
汤 I-方剂
治 O
疗 O
胃 B-西医诊断
食 I-西医诊断
管 I-西医诊断
反 I-西医诊断
流 I-西医诊断
病 I-西医诊断
中 O
医 O
肝 B-中医证候
胃 I-中医证候
不 I-中医证候
和 I-中医证候
证 O
型 O
的 O
临 O
床 O
疗 O
效 O

结 O
论 O
： O
胃 O
病 O
４ O
号 O
复 O
方 O
能 O
够 O
改 O
善 O
功 B-西医诊断
能 I-西医诊断
性 I-西医诊断
消 I-西医诊断
化 I-西医诊断
不 I-西医诊断
良 I-西医诊断
患 O
者 O
近 O
期 O
的 O
生 O
活 O
质 O
量 O
， O
疗 O
效 O
优 O
于 O
安 O
慰 O
剂 O

丹 O
栀 O
逍 O
遥 O
散 O
加 O
减 O
结 O
合 O
埋 B-中医治疗
线 I-中医治疗
法 I-中医治疗
治 O
疗 O
功 B-西医诊断
能 I-西医诊断
性 I-西医诊断
消 I-西医诊断
化 I-西医诊断
不 I-西医诊断
良 I-西医诊断
疗 O
效 O
观 O
察 O

方 O
法 O
将 O
１ O
０ O
８ O
例 O
慢 B-西医诊断
性 I-西医诊断
萎 I-西医诊断
缩 I-西医诊断
性 I-西医诊断
胃 I-西医诊断
炎 I-西医诊断
伴 I-西医诊断
肠 I-西医诊断
上 I-西医诊断
皮 I-西医诊断
化 I-西医诊断
生 I-西医诊断
患 O
者 O
随 O
机 O
分 O
为 O
２ O
组 O
， O
对 O
照 O
组 O
５ O
４ O
例 O
给 O
予 O
老 B-中医治疗
十 I-中医治疗
针 I-中医治疗
治 O
疗 O
， O
研 O
究 O
组 O
５ O
４ O
例 O
给 O
予 O
肠 O
化 O
方 O
配 O
合 O
老 B-中医治疗
十 I-中医治疗
针 I-中医治疗
治 O
疗 O
， O
２ O
组 O
均 O
以 O
３ O
个 O
月 O
为 O
１ O
个 O
疗 O
程 O
， O
持 O
续 O
治 O
疗 O
２ O
个 O
疗 O
程 O

结 O
论 O
： O
健 O
脾 O
消 O
痞 O
法 O
治 O
疗 O
功 B-西医诊断
能 I-西医诊断
性 I-西医诊断
消 I-西医诊断
化 I-西医诊断
不 I-西医诊断
良 I-西医诊断
有 O
较 O
好 O
疗 O
效 O
， O
可 O
缓 O
解 O
疼 O
痛 O
， O
促 O
进 O
生 O
活 O
质 O
量 O
的 O
改 O
善 O

目 O
的 O
： O
观 O
察 O
四 B-方剂
逆 I-方剂
散 I-方剂
加 I-方剂
味 I-方剂
治 O
疗 O
慢 B-西医诊断
性 I-西医诊断
功 I-西医诊断
能 I-西医诊断
性 I-西医诊断
便 I-西医诊断
秘 I-西医诊断
肠 B-中医证候
道 I-中医证候
气 I-中医证候
滞 I-中医证候
型 O
患 O
者 O
的 O
临 O
床 O
疗 O
效 O

蒲 B-方剂
连 I-方剂
复 I-方剂
胃 I-方剂
汤 I-方剂
治 O
疗 O
胆 O
胃 O
病 O
疗 O
效 O
观 O
察 O

功 B-西医诊断
能 I-西医诊断
性 I-西医诊断
消 I-西医诊断
化 I-西医诊断
不 I-西医诊断
良 I-西医诊断
； O
脾 B-中医证候
虚 I-中医证候
气 I-中医证候
滞 I-中医证候
型 O
； O
健 B-方剂
脾 I-方剂
理 I-方剂
气 I-方剂
活 I-方剂
血 I-方剂
方 I-方剂

处 O
方 O
： O
桃 B-中药
仁 I-中药
９ O
克 O
， O
当 B-中药
归 I-中药
１ O
０ O
克 O
， O
川 B-中药
芎 I-中药
９ O
克 O
， O
白 B-中药
芍 I-中药
１ O
０ O
克 O
， O
丹 B-中药
参 I-中药
９ O
克 O
， O
党 B-中药
参 I-中药
１ O
２ O
克 O
， O
黄 B-中药
芪 I-中药
１ O
２ O
克 O
， O
甘 B-中药
草 I-中药
３ O
克 O
， O
生 B-中药
姜 I-中药
３ O
克 O

本 O
证 O
乃 O
久 O
病 O
不 O
愈 O
， O
阳 O
气 O
受 O
损 O
， O
脾 O
肾 O
阳 O
虚 O
， O
不 O
能 O
温 O
运 O
水 O
湿 O
， O
膀 O
胱 O
气 B-中医证候
化 I-中医证候
不 I-中医证候
利 I-中医证候
， O
三 O
焦 O
决 O
渎 O
无 O
权 O
， O
水 B-中医证候
湿 I-中医证候
泛 I-中医证候
滥 I-中医证候
横 O
溢 O
， O
而 O
致 O
周 B-临床表现
身 I-临床表现
水 I-临床表现
肿 I-临床表现
， O
腹 B-临床表现
胀 I-临床表现
大 O
， O
小 O
便 O
不 O
利 O
， O
尿 B-临床表现
少 I-临床表现
畏 O
寒 O

目 O
的 O
： O
观 O
察 O
夏 B-方剂
连 I-方剂
薏 I-方剂
英 I-方剂
汤 I-方剂
对 O
慢 O
性 O
萎 O
缩 O
性 O
胃 O
炎 O
（ O
Ｃ O
Ａ O
Ｇ O
） O
癌 O
前 O
病 O
变 O
湿 B-中医证候
热 I-中医证候
中 I-中医证候
阻 I-中医证候
型 O
的 O
逆 O
转 O
作 O
用 O

结 O
论 O
： O
采 O
用 O
中 O
西 O
医 O
结 O
合 O
的 O
方 O
法 O
， O
以 O
奥 O
美 O
拉 O
唑 O
、 O
莫 O
沙 O
比 O
利 O
联 O
合 O
小 B-中医治疗
柴 I-中医治疗
胡 I-中医治疗
颗 I-中医治疗
粒 I-中医治疗
治 O
疗 O
胃 B-西医诊断
食 I-西医诊断
管 I-西医诊断
反 I-西医诊断
流 I-西医诊断
病 I-西医诊断
， O
具 O
有 O
较 O
好 O
临 O
床 O
疗 O
效 O

功 B-西医诊断
能 I-西医诊断
性 I-西医诊断
消 I-西医诊断
化 I-西医诊断
不 I-西医诊断
良 I-西医诊断
（ O
Ｆ O
Ｄ O
） O
是 O
一 O
组 O
以 O
上 B-临床表现
腹 I-临床表现
部 I-临床表现
不 I-临床表现
适 I-临床表现
伴 O
腹 B-临床表现
胀 I-临床表现
、 O
早 B-临床表现
饱 I-临床表现
、 O
嗳 B-临床表现
气 I-临床表现
、 O
泛 B-临床表现
酸 I-临床表现
、 O
烧 B-临床表现
心 I-临床表现
、 O
恶 B-临床表现
心 I-临床表现
呕 I-临床表现
吐 I-临床表现
为 O
主 O
的 O
临 O
床 O
综 O
合 O
症 O
， O
占 O
消 O
化 O
疾 O
病 O
患 O
者 O
的 O
２ O
０ O
～ O
４ O
０ O
％ O
。 O

精 O
神 B-临床表现
疲 I-临床表现
倦 O

电 B-中医治疗
针 I-中医治疗
联 O
合 O
健 B-方剂
脾 I-方剂
祛 I-方剂
湿 I-方剂
方 I-方剂
治 O
疗 O
２ O
型 O
糖 O
尿 O
病 O
合 O
并 O
非 B-西医诊断
酒 I-西医诊断
精 I-西医诊断
性 I-西医诊断
脂 I-西医诊断
肪 I-西医诊断
肝 I-西医诊断
患 O
者 O
的 O
临 O
床 O
研 O
究 O

方 O
法 O
将 O
１ O
２ O
０ O
例 O
新 O
发 O
Ｎ O
Ａ O
Ｆ O
Ｌ O
Ｄ O
患 O
者 O
随 O
机 O
分 O
为 O
观 O
察 O
组 O
６ O
０ O
例 O
及 O
对 O
照 O
组 O
６ O
０ O
例 O
， O
对 O
照 O
组 O
给 O
予 O
多 B-西医治疗
烯 I-西医治疗
磷 I-西医治疗
脂 I-西医治疗
酰 I-西医治疗
胆 I-西医治疗
碱 I-西医治疗
治 O
疗 O
， O
观 O
察 O
组 O
在 O
对 O
照 O
组 O
治 O
疗 O
基 O
础 O
上 O
给 O
予 O
自 O
拟 O
疏 O
肝 O
健 O
脾 O
化 O
浊 O
汤 O
治 O
疗 O
， O
２ O
组 O
疗 O
程 O
均 O
为 O
８ O
周 O

继 O
以 O
茵 B-中药
陈 I-中药
术 O
附 O
汤 O
加 O
减 O
， O
间 O
断 O
服 O
用 O
百 O
余 O
剂 O

投 O
麻 B-方剂
黄 I-方剂
连 I-方剂
翘 I-方剂
赤 I-方剂
小 I-方剂
豆 I-方剂
汤 I-方剂
： O
麻 B-中药
黄 I-中药
６ O
ｇ O
， O
连 B-中药
翘 I-中药
１ O
２ O
ｇ O
， O
杏 B-中药
仁 I-中药
６ O
ｇ O
， O
桑 B-中药
白 I-中药
皮 I-中药
１ O
２ O
ｇ O
， O
赤 B-中药
小 I-中药
豆 I-中药
１ O
５ O
ｇ O
， O
生 B-中药
大 I-中药
黄 I-中药
６ O
ｇ O
， O
白 B-中药
茅 I-中药
根 I-中药
１ O
５ O
ｇ O
， O
甘 B-中药
草 I-中药
６ O
ｇ O
， O
生 B-中药
姜 I-中药
３ O
片 O
， O
大 B-中药
枣 I-中药
３ O
枚 O

上 O
方 O
去 O
茵 B-中药
陈 I-中药
蒿 O
汤 O
、 O
羌 B-中药
活 I-中药
、 O
蛇 B-中药
蜕 I-中药
， O
改 O
生 B-中药
麻 I-中药
黄 I-中药
为 O
炙 O
麻 O
黄 O
， O
加 O
蜂 O
房 O
３ O
０ O
ｇ O
、 O
丹 O
参 O
３ O
０ O
ｇ O
、 O
土 O
茯 O
苓 O
３ O
０ O
ｇ O
， O
再 O
服 O
３ O
个 O
月 O
， O
乙 O
肝 O
标 O
志 O
物 O
全 O
部 O
阴 O
转 O

中 B-中医治疗
医 I-中医治疗
五 I-中医治疗
音 I-中医治疗
疗 I-中医治疗
法 I-中医治疗
联 O
合 O
辨 O
体 O
调 O
质 O
膳 O
食 O
干 O
预 O
对 O
肠 B-西医诊断
易 I-西医诊断
激 I-西医诊断
综 I-西医诊断
合 I-西医诊断
征 I-西医诊断
患 O
者 O
的 O
影 O
响 O

方 O
法 O
： O
慢 B-西医诊断
性 I-西医诊断
萎 I-西医诊断
缩 I-西医诊断
性 I-西医诊断
胃 I-西医诊断
炎 I-西医诊断
患 O
者 O
５ O
０ O
例 O
给 O
予 O
益 O
胃 O
活 O
血 O
颗 O
粒 O
（ O
黄 O
芪 O
、 O
虎 O
杖 O
、 O
八 O
月 O
札 O
、 O
甘 O
草 O
组 O
成 O
） O
治 O
疗 O
， O
对 O
治 O
疗 O
前 O
后 O
与 O
血 B-中医证候
瘀 I-中医证候
证 O
有 O
关 O
的 O
体 O
征 O
、 O
血 O
液 O
流 O
变 O
学 O
指 O
标 O
进 O
行 O
比 O
较 O

７ O
月 O
６ O
日 O
： O
患 O
者 O
自 O
觉 O
症 O
状 O
消 O
失 O
， O
黄 B-中医诊断
疸 I-中医诊断
基 O
本 O
消 O
退 O

半 O
年 O
前 O
患 O
黄 B-临床表现
疸 I-临床表现
性 O
肝 O
炎 O
， O
在 O
本 O
市 O
中 O
心 O
医 O
院 O
住 O
院 O
２ O
个 O
月 O
症 O
状 O
好 O
转 O
出 O
院 O

旋 B-方剂
复 I-方剂
代 I-方剂
赭 I-方剂
汤 I-方剂
合 O
逍 O
遥 O
散 O
加 O
减 O
辨 O
治 O
肝 O
郁 O
脾 O
虚 O
型 O
胃 B-西医诊断
食 I-西医诊断
管 I-西医诊断
反 I-西医诊断
流 I-西医诊断
病 I-西医诊断
临 O
床 O
疗 O
效 O
观 O
察 O

中 O
西 O
医 O
结 O
合 O
治 O
疗 O
功 B-西医诊断
能 I-西医诊断
性 I-西医诊断
消 I-西医诊断
化 I-西医诊断
不 I-西医诊断
良 I-西医诊断
的 O
疗 O
效 O
观 O
察 O

目 O
的 O
观 O
察 O
复 B-方剂
方 I-方剂
蜥 I-方剂
蜴 I-方剂
散 I-方剂
不 O
同 O
微 O
粒 O
组 O
合 O
剂 O
治 O
疗 O
慢 O
性 O
萎 O
缩 O
性 O
胃 O
炎 O
气 O
阴 O
不 O
足 O
、 O
毒 O
瘀 O
交 O
阻 O
证 O
的 O
临 O
床 O
疗 O
效 O
， O
并 O
观 O
察 O
其 O
安 O
全 O
性 O
和 O
不 O
良 O
反 O
应 O

结 O
论 O
疏 O
肝 O
安 O
神 O
固 O
涩 O
法 O
为 O
主 O
配 O
合 O
心 O
理 O
疏 O
导 O
治 O
疗 O
五 B-中医诊断
更 I-中医诊断
泻 I-中医诊断
疗 O
效 O
满 O
意 O
． O

方 O
用 O
大 B-方剂
承 I-方剂
气 I-方剂
汤 I-方剂
加 O
味 O
： O
生 B-中药
大 I-中药
黄 I-中药
１ O
８ O
ｇ O
（ O
后 O
下 O
） O
， O
玄 B-中药
明 I-中药
粉 I-中药
１ O
８ O
ｇ O
（ O
冲 O
） O
， O
番 B-中药
泻 I-中药
叶 I-中药
１ O
５ O
ｇ O
（ O
泡 O
） O
， O
黑 O
白 B-中药
丑 I-中药
１ O
５ O
ｇ O
， O
枳 B-中药
实 I-中药
１ O
２ O
ｇ O
， O
厚 B-中药
朴 I-中药
９ O
ｇ O
， O
大 B-中药
腹 I-中药
皮 I-中药
１ O
２ O
ｇ O
， O
桃 B-中药
仁 I-中药
１ O
２ O
ｇ O
， O
青 B-中药
木 I-中药
香 I-中药
１ O
２ O
ｇ O
， O
２ O
剂 O

结 O
论 O
白 B-方剂
术 I-方剂
芪 I-方剂
蓉 I-方剂
汤 I-方剂
治 O
疗 O
脾 B-中医证候
肾 I-中医证候
两 I-中医证候
虚 I-中医证候
型 O
老 B-西医诊断
年 I-西医诊断
功 I-西医诊断
能 I-西医诊断
性 I-西医诊断
便 I-西医诊断
秘 I-西医诊断
临 O
床 O
疗 O
效 O
确 O
切 O
， O
复 O
发 O
率 O
较 O
低 O

结 O
论 O
中 O
西 O
医 O
耳 B-中医治疗
穴 I-中医治疗
压 I-中医治疗
豆 I-中医治疗
三 O
联 O
结 O
合 O
治 O
疗 O
Ｆ O
Ｄ O
疗 O
效 O
优 O
于 O
中 O
西 O
药 O
二 O
联 O
疗 O
法 O

目 O
的 O
： O
观 O
察 O
疏 B-中医治则
肝 I-中医治则
健 I-中医治则
脾 I-中医治则
和 I-中医治则
胃 I-中医治则
治 O
疗 O
萎 B-西医诊断
缩 I-西医诊断
性 I-西医诊断
胃 I-西医诊断
炎 I-西医诊断
的 O
疗 O
效 O

２ O
个 O
月 O
前 O
以 O
心 O
衰 O
入 O
住 O
某 O
医 O
院 O
， O
住 O
院 O
期 O
间 O
查 O
Ｂ O
超 O
提 O
示 O
： O
肝 O
硬 O
化 O
， O
脾 B-临床表现
大 I-临床表现
， O
大 B-临床表现
量 I-临床表现
腹 I-临床表现
水 I-临床表现
， O
诊 O
断 O
为 O
肝 B-西医诊断
炎 I-西医诊断
后 I-西医诊断
肝 I-西医诊断
硬 I-西医诊断
化 I-西医诊断
， O
给 O
予 O
补 O
充 O
白 O
蛋 O
白 O
、 O
利 O
尿 O
等 O
治 O
疗 O
后 O
腹 O
水 O
持 O
续 O
不 O
下 O
， O
为 O
求 O
中 O
医 O
治 O
疗 O
而 O
转 O
至 O
本 O
院 O

服 O
药 O
３ O
剂 O
以 O
后 O
， O
大 O
便 O
稀 O
粪 O
多 O
次 O
， O
小 O
溲 O
增 O
多 O
， O
腹 O
水 O
及 O
浮 B-临床表现
肿 I-临床表现
明 O
显 O
好 O
转 O

苍 B-中药
术 I-中药
１ O
２ O
ｇ O

查 O
体 O
： O
腹 O
平 O
软 O
， O
无 O
压 O
痛 O
及 O
反 O
跳 O
痛 O
， O
肝 O
脾 O
肋 O
下 O
未 O
触 O
及 O
， O
麦 O
氏 O
点 O
无 O
压 O
痛 O
， O
墨 O
菲 O
氏 O
征 O
（ O
－ O
） O
， O
舌 O
淡 O
红 O
， O
苔 B-临床表现
薄 I-临床表现
白 I-临床表现
， O
脉 O
弦 O
细 O

清 B-中医治疗
肝 I-中医治疗
活 I-中医治疗
血 I-中医治疗
颗 I-中医治疗
粒 I-中医治疗
治 O
疗 O
６ O
０ O
例 O
非 B-西医诊断
酒 I-西医诊断
精 I-西医诊断
性 I-西医诊断
脂 I-西医诊断
肪 I-西医诊断
肝 I-西医诊断
临 O
床 O
研 O
究 O

诊 O
断 O
： O
鼓 B-中医诊断
胀 I-中医诊断
， O
证 O
属 O
肾 B-中医证候
阳 I-中医证候
不 I-中医证候
足 I-中医证候
、 O
瘀 B-中医证候
水 I-中医证候
内 I-中医证候
停 I-中医证候

香 O
附 O
、 O
乌 O
药 O
疏 O
肝 O
理 B-中医治则
气 I-中医治则
， O
调 O
畅 O
气 O
机 O

胃 B-中医治疗
宁 I-中医治疗
胶 I-中医治疗
囊 I-中医治疗
治 O
疗 O
功 B-西医诊断
能 I-西医诊断
性 I-西医诊断
消 I-西医诊断
化 I-西医诊断
不 I-西医诊断
良 I-西医诊断
３ O
３ O
０ O
例 O

胃 O
炎 O
； O
萎 O
缩 O
性 O
； O
慢 O
性 O
； O
幽 O
门 O
螺 O
杆 O
菌 O
； O
丹 O
参 O
合 O
剂 O
； O
四 B-其他治疗
联 I-其他治疗
疗 I-其他治疗
法 I-其他治疗

中 O
西 O
医 O
结 O
合 O
治 O
疗 O
非 B-西医诊断
酒 I-西医诊断
精 I-西医诊断
性 I-西医诊断
脂 I-西医诊断
肪 I-西医诊断
肝 I-西医诊断
合 O
并 O
２ O
型 O
糖 O
尿 O
病 O
疗 O
效 O
观 O
察 O

诊 O
断 O
： O
肝 O
郁 O
胁 O
癖 O
并 O
发 O
臌 B-中医诊断
胀 I-中医诊断
证 O

其 O
临 O
床 O
表 O
现 O
有 O
烧 B-临床表现
心 I-临床表现
、 O
反 B-临床表现
酸 I-临床表现
、 O
胸 B-临床表现
骨 I-临床表现
后 I-临床表现
灼 I-临床表现
痛 I-临床表现
等 O
症 O
状 O

目 O
的 O
： O
观 O
察 O
柴 O
胡 O
疏 O
肝 O
散 O
化 O
裁 O
联 O
合 O
雷 B-西医治疗
贝 I-西医治疗
拉 I-西医治疗
唑 I-西医治疗
肠 I-西医治疗
溶 I-西医治疗
片 I-西医治疗
治 O
疗 O
胃 B-西医诊断
食 I-西医诊断
管 I-西医诊断
反 I-西医诊断
流 I-西医诊断
病 I-西医诊断
的 O
临 O
床 O
疗 O
效 O

胃 B-西医诊断
食 I-西医诊断
管 I-西医诊断
反 I-西医诊断
流 I-西医诊断
病 I-西医诊断
； O
肝 B-中医证候
胃 I-中医证候
不 I-中医证候
和 I-中医证候
证 O
型 O
； O
通 B-方剂
降 I-方剂
舒 I-方剂
膈 I-方剂
汤 I-方剂

按 O
： O
臌 B-中医诊断
胀 I-中医诊断
多 O
由 O
湿 O
热 O
酒 O
毒 O
、 O
水 O
饮 O
等 O
邪 O
毒 O
内 O
蕴 O
而 O
成 O
或 O
因 O
情 O
志 O
所 O
伤 O
肝 O
脾 O
受 O
损 O
所 O
致 O

参 B-方剂
苓 I-方剂
白 I-方剂
术 I-方剂
散 I-方剂
对 O
脾 B-中医证候
虚 I-中医证候
湿 I-中医证候
困 I-中医证候
型 O
功 B-西医诊断
能 I-西医诊断
性 I-西医诊断
消 I-西医诊断
化 I-西医诊断
不 I-西医诊断
良 I-西医诊断
患 O
者 O
Ｍ O
Ｔ O
Ｌ O
及 O
Ｖ O
Ｉ O
Ｐ O
的 O
影 O
响 O

辨 O
证 O
属 O
肝 B-中医证候
气 I-中医证候
郁 I-中医证候
滞 I-中医证候
， O
血 B-中医证候
瘀 I-中医证候
湿 I-中医证候
蕴 I-中医证候

２ O
０ O
０ O
７ O
－ O
０ O
７ O
— O
２ O
０ O
０ O
８ O
－ O
０ O
７ O
， O
我 O
们 O
应 O
用 O
自 O
拟 O
肝 O
脂 O
消 O
汤 O
配 O
合 O
罗 B-西医治疗
格 I-西医治疗
列 I-西医治疗
酮 I-西医治疗
片 O
治 O
疗 O
Ｎ O
Ａ O
Ｆ O
Ｌ O
Ｄ O
６ O
０ O
例 O
， O
并 O
与 O
罗 B-西医治疗
格 I-西医治疗
列 I-西医治疗
酮 I-西医治疗
片 O
治 O
疗 O
６ O
０ O
例 O
对 O
照 O
观 O
察 O
， O
结 O
果 O
如 O
下 O

功 B-西医诊断
能 I-西医诊断
性 I-西医诊断
消 I-西医诊断
化 I-西医诊断
不 I-西医诊断
良 I-西医诊断
（ O
Ｆ O
Ｄ O
） O
是 O
常 O
见 O
的 O
消 O
化 O
道 O
疾 O
病 O
之 O
一 O
， O
发 O
病 O
率 O
高 O
， O
临 O
床 O
主 O
要 O
表 O
现 O
为 O
上 B-临床表现
腹 I-临床表现
部 I-临床表现
疼 I-临床表现
痛 I-临床表现
、 O
上 B-临床表现
腹 I-临床表现
胀 I-临床表现
、 O
早 B-临床表现
饱 I-临床表现
、 O
嗳 B-临床表现
气 I-临床表现
、 O
泛 B-临床表现
酸 I-临床表现
、 O
嘈 B-临床表现
杂 I-临床表现
、 O
恶 B-临床表现
心 I-临床表现
、 O
呕 B-临床表现
吐 I-临床表现
等 O
消 O
化 O
不 O
良 O
症 O
状 O
。 O
自 O
２ O
０ O
０ O
５ O
年 O
以 O
来 O
， O
我 O
们 O
采 O
用 O
柴 O
胡 O
疏 O
肝 O
散 O
加 O
减 O
治 O
疗 O
该 O
病 O
， O
取 O
得 O
较 O
好 O
的 O
疗 O
效 O
。 O
现 O
报 O
告 O
如 O
下 O
。 O

治 O
疗 O
组 O
对 O
胁 B-临床表现
肋 I-临床表现
胀 I-临床表现
满 I-临床表现
， O
太 B-临床表现
息 I-临床表现
， O
大 B-临床表现
便 I-临床表现
不 I-临床表现
畅 I-临床表现
症 O
状 O
改 O
善 O
优 O
于 O
对 O
照 O
组 O

治 O
疗 O
组 O
予 O
半 O
夏 O
泻 O
心 O
汤 O
联 O
合 O
埃 B-西医治疗
索 I-西医治疗
美 I-西医治疗
拉 I-西医治疗
唑 I-西医治疗
治 O
疗 O
， O
２ O
组 O
均 O
在 O
治 O
疗 O
３ O
个 O
月 O
后 O
进 O
行 O
临 O
床 O
疗 O
效 O
观 O
察 O
比 O
较 O

胃 O
肠 O
舒 O
治 O
疗 O
肠 B-西医诊断
易 I-西医诊断
激 I-西医诊断
综 I-西医诊断
合 I-西医诊断
征 I-西医诊断
便 I-西医诊断
秘 I-西医诊断
型 I-西医诊断
６ O
４ O
例 O
临 O
床 O
观 O
察 O

按 O
： O
本 O
例 O
急 B-西医诊断
性 I-西医诊断
黄 I-西医诊断
疸 I-西医诊断
型 I-西医诊断
肝 I-西医诊断
炎 I-西医诊断
， O
属 O
中 O
医 O
“ O
阳 B-中医诊断
黄 I-中医诊断
” O
范 O
畴 O

目 O
的 O
观 O
察 O
柴 O
胡 O
疏 O
肝 O
散 O
加 O
味 O
治 O
疗 O
功 B-西医诊断
能 I-西医诊断
性 I-西医诊断
消 I-西医诊断
化 I-西医诊断
不 I-西医诊断
良 I-西医诊断
的 O
临 O
床 O
疗 O
效 O

１ O
０ O
剂 O
后 O
， O
周 B-临床表现
身 I-临床表现
水 I-临床表现
肿 I-临床表现
消 O
， O
腹 B-临床表现
胀 I-临床表现
亦 O
除 O

黄 O
芪 O
通 O
络 O
汤 O
辅 O
助 O
治 O
疗 O
脾 B-中医证候
胃 I-中医证候
虚 I-中医证候
寒 I-中医证候
型 O
Ｈ O
ｐ O
阳 O
性 O
慢 O
性 O
萎 O
缩 O
性 O
胃 O
炎 O
疗 O
效 O
观 O
察 O

目 O
的 O
： O
对 O
功 B-西医诊断
能 I-西医诊断
性 I-西医诊断
便 I-西医诊断
秘 I-西医诊断
患 O
者 O
治 O
疗 O
前 O
后 O
的 O
生 O
活 O
质 O
量 O
进 O
行 O
评 O
价 O
， O
以 O
观 O
察 O
益 B-方剂
气 I-方剂
润 I-方剂
肠 I-方剂
方 I-方剂
的 O
临 O
床 O
疗 O
效 O

针 B-中医治疗
刺 I-中医治疗
梁 I-中医治疗
丘 I-中医治疗
穴 I-中医治疗
配 O
合 O
理 O
中 O
汤 O
加 O
减 O
治 O
疗 O
慢 B-西医诊断
性 I-西医诊断
萎 I-西医诊断
缩 I-西医诊断
性 I-西医诊断
胃 I-西医诊断
炎 I-西医诊断
３ O
５ O
例 O

舌 O
质 O
转 O
淡 O
红 O
， O
苔 B-临床表现
薄 I-临床表现
白 I-临床表现

四 B-方剂
磨 I-方剂
汤 I-方剂
治 O
疗 O
新 B-西医诊断
生 I-西医诊断
儿 I-西医诊断
胃 I-西医诊断
食 I-西医诊断
管 I-西医诊断
反 I-西医诊断
流 I-西医诊断
的 O
疗 O
效 O
观 O
察 O

患 O
者 O
于 O
１ O
９ O
８ O
５ O
年 O
５ O
月 O
初 O
渐 O
觉 O
神 O
疲 B-临床表现
乏 I-临床表现
力 O
， O
纳 O
谷 O
不 O
香 O
， O
消 O
瘦 O
， O
目 O
微 O
发 O
黄 O
， O
周 O
后 O
症 O
状 O
明 O
显 O
加 O
重 O
， O
目 O
及 O
全 O
身 O
黄 O
染 O

乃 O
照 O
方 O
去 O
青 B-中药
皮 I-中药
、 O
柴 B-中药
胡 I-中药

治 O
法 O
： O
益 B-中医治则
气 I-中医治则
养 B-中医治则
心 I-中医治则
， O
理 B-中医治则
气 I-中医治则
通 O
脉 O
， O
疏 B-中医治则
肝 I-中医治则
和 I-中医治则
胃 I-中医治则
， O
健 B-中医治则
脾 I-中医治则
利 I-中医治则
水 I-中医治则

方 O
中 O
黄 B-中药
连 I-中药
、 O
金 B-中药
钱 I-中药
草 I-中药
、 O
郁 B-中药
金 I-中药
清 O
化 O
湿 O
热 O

目 O
的 O
： O
观 O
察 O
和 O
胃 O
冲 O
剂 O
２ O
号 O
（ O
暂 O
命 O
名 O
， O
由 O
砂 B-中药
仁 I-中药
、 O
鸡 O
内 O
金 O
、 O
神 B-中药
曲 I-中药
、 O
麦 B-中药
芽 I-中药
组 O
成 O
） O
对 O
运 B-西医诊断
动 I-西医诊断
障 I-西医诊断
碍 I-西医诊断
型 I-西医诊断
功 I-西医诊断
能 I-西医诊断
性 I-西医诊断
消 I-西医诊断
化 I-西医诊断
不 I-西医诊断
良 I-西医诊断
（ O
Ｆ O
Ｄ O
） O
患 O
者 O
胃 O
肠 O
动 O
力 O
作 O
用 O
， O
以 O
期 O
开 O
发 O
出 O
一 O
种 O
新 O
型 O
的 O
促 O
胃 O
动 O
力 O
中 O
药 O

针 B-中医治疗
灸 I-中医治疗
联 O
合 O
甘 O
草 O
酸 O
二 O
铵 O
治 O
疗 O
非 B-西医诊断
酒 I-西医诊断
精 I-西医诊断
性 I-西医诊断
脂 I-西医诊断
肪 I-西医诊断
肝 I-西医诊断
的 O
临 O
床 O
观 O
察 O

按 O
： O
患 O
者 O
为 O
肿 O
瘤 O
晚 O
期 O
， O
从 O
其 O
呕 O
恶 O
、 O
黄 O
疸 O
、 O
肝 B-临床表现
区 I-临床表现
疼 I-临床表现
痛 I-临床表现
、 O
苔 O
黄 O
腻 O
、 O
脉 B-临床表现
弦 I-临床表现
滑 I-临床表现
等 O
症 O
状 O
来 O
看 O
， O
辨 O
证 O
当 O
为 O
肝 O
胆 O
湿 O
热 O
， O
气 O
血 O
瘀 O
阻 O

结 O
论 O
： O
舒 B-方剂
肝 I-方剂
和 I-方剂
胃 I-方剂
饮 I-方剂
对 O
功 B-西医诊断
能 I-西医诊断
性 I-西医诊断
消 I-西医诊断
化 I-西医诊断
不 I-西医诊断
良 I-西医诊断
患 O
者 O
有 O
良 O
好 O
的 O
治 O
疗 O
作 O
用 O
， O
对 O
Ｎ O
Ｄ O
Ｉ O
－ O
Ｓ O
Ｆ O
评 O
分 O
的 O
改 O
善 O
优 O
于 O
多 O
潘 O
立 O
酮 O
片 O

组 O
间 O
比 O
较 O
中 O
， O
２ O
电 B-中医治疗
针 I-中医治疗
组 O
的 O
临 O
床 O
疗 O
效 O
与 O
同 O
型 O
的 O
药 O
物 O
组 O
比 O
较 O
， O
其 O
差 O
异 O
均 O
无 O
统 O
计 O
学 O
意 O
义 O
（ O
Ｐ O
＞ O
０ O

处 O
方 O
： O
花 B-中药
粉 I-中药
２ O
０ O
克 O
， O
浙 B-中药
贝 I-中药
母 I-中药
、 O
白 B-中药
芷 I-中药
各 O
９ O
克 O
， O
生 B-中药
牡 I-中药
蛎 I-中药
（ O
先 O
煎 O
） O
３ O
０ O
克 O
， O
夏 B-中药
枯 I-中药
草 I-中药
、 O
板 B-中药
蓝 I-中药
根 I-中药
、 O
蒲 B-中药
公 I-中药
英 I-中药
、 O
玄 B-中药
参 I-中药
各 O
１ O
５ O
克 O
， O
青 B-中药
皮 I-中药
、 O
柴 B-中药
胡 I-中药
各 O
６ O
克 O

目 O
的 O
探 O
寻 O
进 O
一 O
步 O
提 O
高 O
运 B-西医诊断
动 I-西医诊断
障 I-西医诊断
碍 I-西医诊断
型 I-西医诊断
功 I-西医诊断
能 I-西医诊断
性 I-西医诊断
消 I-西医诊断
化 I-西医诊断
不 I-西医诊断
良 I-西医诊断
症 O
的 O
临 O
床 O
疗 O
效 O
的 O
新 O
疗 O
法 O

健 B-方剂
脾 I-方剂
理 I-方剂
气 I-方剂
汤 I-方剂
； O
功 B-西医诊断
能 I-西医诊断
性 I-西医诊断
消 I-西医诊断
化 I-西医诊断
不 I-西医诊断
良 I-西医诊断
； O
中 O
医 O
疗 O
法 O

温 B-中医治疗
中 I-中医治疗
健 I-中医治疗
脾 I-中医治疗
脐 I-中医治疗
贴 I-中医治疗
治 O
疗 O
脾 B-中医证候
虚 I-中医证候
湿 I-中医证候
阻 I-中医证候
型 O
Ｉ O
Ｂ O
Ｓ O
６ O
３ O
例 O
临 O
床 O
观 O
察 O

慢 B-西医诊断
性 I-西医诊断
萎 I-西医诊断
缩 I-西医诊断
性 I-西医诊断
胃 I-西医诊断
炎 I-西医诊断
， O
辨 O
证 O
治 O
疗 O

证 O
见 O
： O
精 B-临床表现
神 I-临床表现
萎 I-临床表现
癫 I-临床表现
， O
面 B-临床表现
色 I-临床表现
苍 I-临床表现
白 I-临床表现
， O
唇 B-临床表现
淡 I-临床表现
， O
目 B-临床表现
黄 I-临床表现
， O
四 O
肢 O
有 O
少 O
许 O
散 O
在 O
性 O
出 O
血 O
点 O
， O
溲 B-临床表现
赤 I-临床表现
涩 I-临床表现
痛 I-临床表现
， O
舌 O
质 O
淡 O
红 O
、 O
苔 B-临床表现
黄 I-临床表现
厚 I-临床表现
腻 I-临床表现
， O
脉 O
滑 O
数 O

化 O
验 O
胆 O
红 O
素 O
略 O
高 O
， O
转 O
氨 O
酶 O
（ O
－ O
） O
， O
腹 O
部 O
不 O
适 O
， O
考 O
虑 O
为 O
服 O
大 O
量 O
清 B-中医治则
热 I-中医治则
解 I-中医治则
毒 I-中医治则
药 O
伤 O
及 O
脾 O
阳 O
所 O
致 O
， O
于 O
前 O
方 O
取 O
舌 O
草 O
、 O
枳 O
实 O
、 O
大 O
青 O
叶 O
， O
加 O
公 O
丁 O
香 O
１ O
０ O
ｇ O
， O
干 O
姜 O
１ O
０ O
ｇ O
， O
草 O
豆 O
蔻 O
１ O
５ O
ｇ O
， O
赤 O
芍 O
４ O
０ O
ｇ O

肝 B-中医治疗
脾 I-中医治疗
舒 I-中医治疗
合 I-中医治疗
剂 I-中医治疗
治 O
疗 O
肝 B-中医证候
热 I-中医证候
脾 I-中医证候
虚 I-中医证候
型 O
便 B-西医诊断
秘 I-西医诊断
型 I-西医诊断
肠 I-西医诊断
易 I-西医诊断
激 I-西医诊断
综 I-西医诊断
合 I-西医诊断
征 I-西医诊断
临 O
床 O
观 O
察 O

至 O
于 O
土 O
茯 B-中药
苓 I-中药
则 O
是 O
从 O
解 O
毒 O
利 O
湿 O
、 O
治 O
梅 O
毒 O
角 O
度 O
考 O
虑 O
的 O
， O
如 O
无 O
梅 O
毒 O
可 O
疑 O
者 O
， O
则 O
可 O
不 O
用 O

【 O
结 O
论 O
】 O
中 O
药 O
白 O
术 O
升 O
降 O
汤 O
结 O
合 O
琥 B-西医治疗
珀 I-西医治疗
酸 I-西医治疗
普 I-西医治疗
芦 I-西医治疗
卡 I-西医治疗
必 I-西医治疗
利 I-西医治疗
治 O
疗 O
慢 B-西医诊断
性 I-西医诊断
功 I-西医诊断
能 I-西医诊断
性 I-西医诊断
便 I-西医诊断
秘 I-西医诊断
， O
疗 O
效 O
满 O
意 O
， O
既 O
可 O
以 O
更 O
好 O
地 O
改 O
善 O
患 O
者 O
的 O
便 O
秘 O
情 O
况 O
， O
又 O
可 O
以 O
降 O
低 O
复 O
发 O
率 O

方 O
药 O
： O
生 B-中药
鸡 I-中药
内 I-中药
金 I-中药
６ O
克 O
， O
怀 B-中药
山 I-中药
药 I-中药
５ O
克 O
， O
玄 B-中药
参 I-中药
８ O
克 O
， O
枸 B-中药
杞 I-中药
子 I-中药
６ O
克 O
， O
麦 B-中药
冬 I-中药
６ O
克 O
， O
焦 B-中药
三 I-中药
仙 I-中药
各 O
４ O
克 O
， O
莱 B-中药
菔 I-中药
子 I-中药
２ O
克 O
， O
枳 B-中药
实 I-中药
１ O
克 O
， O
槟 O
榔 O
３ O
克 O
， O
生 B-中药
草 I-中药
３ O
克 O
， O
水 O
煎 O
日 O
１ O
剂 O
， O
七 O
剂 O

头 B-临床表现
身 I-临床表现
疼 I-临床表现
痛 I-临床表现
已 O
除 O

慢 O
性 O
萎 O
缩 O
性 O
胃 O
炎 O
； O
肠 O
化 O
生 O
； O
胃 O
癌 O
前 O
病 O
变 O
； O
脾 B-中医证候
虚 I-中医证候
瘀 I-中医证候
热 I-中医证候
； O
莪 O
连 O
颗 O
粒 O

结 O
论 O
： O
加 B-方剂
味 I-方剂
二 I-方剂
神 I-方剂
汤 I-方剂
对 O
Ｉ O
Ｂ O
Ｓ O
有 O
补 O
肾 O
、 O
健 O
脾 O
、 O
疏 O
肝 O
之 O
功 O
效 O
． O

辨 B-中医治疗
证 I-中医治疗
针 I-中医治疗
刺 I-中医治疗
改 O
善 O
功 B-西医诊断
能 I-西医诊断
性 I-西医诊断
消 I-西医诊断
化 I-西医诊断
不 I-西医诊断
良 I-西医诊断
患 O
者 O
生 O
活 O
质 O
量 O
的 O
临 O
床 O
观 O
察 O

麻 B-方剂
枳 I-方剂
降 I-方剂
浊 I-方剂
方 I-方剂
组 O
５ O
７ O
例 O
， O
予 O
麻 B-方剂
枳 I-方剂
降 I-方剂
浊 I-方剂
方 I-方剂
汤 O
剂 O
治 O
疗 O
， O
日 O
１ O
剂 O
， O
分 O
早 O
、 O
晚 O
２ O
次 O
服 O

胃 B-方剂
复 I-方剂
宁 I-方剂
煎 I-方剂
剂 I-方剂
治 O
疗 O
慢 B-西医诊断
性 I-西医诊断
萎 I-西医诊断
缩 I-西医诊断
性 I-西医诊断
胃 I-西医诊断
炎 I-西医诊断
４ O
６ O
例 O

顺 O
胃 O
丸 O
合 O
驱 B-中医治疗
风 I-中医治疗
脐 I-中医治疗
帖 I-中医治疗
治 O
疗 O
功 B-西医诊断
能 I-西医诊断
性 I-西医诊断
消 I-西医诊断
化 I-西医诊断
不 I-西医诊断
良 I-西医诊断
５ O
０ O
例 O
临 O
床 O
观 O
察 O

开 O
痞 O
活 O
血 O
汤 O
治 O
疗 O
湿 B-中医证候
热 I-中医证候
夹 I-中医证候
瘀 I-中医证候
型 O
慢 B-西医诊断
性 I-西医诊断
萎 I-西医诊断
缩 I-西医诊断
性 I-西医诊断
胃 I-西医诊断
炎 I-西医诊断
的 O
临 O
床 O
研 O
究 O

功 O
能 O
性 O
便 B-中医诊断
秘 I-中医诊断
／ O
中 O
医 O
药 O
疗 O
法 O
； O
脾 O
虚 O
气 O
弱 O
； O
肛 O
门 O
直 O
肠 O
测 O
压 O

予 O
健 B-中医治疗
胃 I-中医治疗
合 I-中医治疗
剂 I-中医治疗
（ O
冀 O
药 O
制 O
字 O
： O
Ｚ O
２ O
０ O
０ O
５ O
１ O
０ O
０ O
４ O

结 O
论 O
： O
中 O
医 O
治 O
疗 O
胃 B-西医诊断
癌 I-西医诊断
癌 I-西医诊断
前 I-西医诊断
病 I-西医诊断
变 I-西医诊断
疗 O
效 O
显 O
著 O
， O
具 O
有 O
一 O
定 O
的 O
优 O
势 O
， O
值 O
得 O
推 O
广 O
应 O
用 O
． O

方 O
用 O
参 B-方剂
苓 I-方剂
白 I-方剂
术 I-方剂
散 I-方剂
加 O
减 O
： O
太 B-中药
子 I-中药
参 I-中药
３ O
０ O
ｇ O
， O
黄 B-中药
柏 I-中药
１ O
５ O
ｇ O
， O
白 B-中药
术 I-中药
１ O
５ O
ｇ O
， O
陈 B-中药
皮 I-中药
１ O
０ O
ｇ O
， O
炒 B-中药
山 I-中药
药 I-中药
１ O
５ O
ｇ O
， O
炒 B-中药
莲 I-中药
米 I-中药
１ O
５ O
ｇ O
， O
砂 B-中药
仁 I-中药
６ O
ｇ O
， O
薏 B-中药
苡 I-中药
仁 I-中药
３ O
０ O
ｇ O
， O
葛 B-中药
根 I-中药
１ O
５ O
ｇ O
， O
茯 B-中药
苓 I-中药
２ O
０ O
ｇ O
， O
炒 B-中药
白 I-中药
扁 I-中药
豆 I-中药
１ O
５ O
ｇ O
， O
制 B-中药
附 I-中药
片 I-中药
６ O
ｇ O
， O
桔 B-中药
梗 I-中药
６ O
ｇ O
， O
黄 B-中药
芩 I-中药
１ O
５ O
ｇ O
， O
黄 B-中药
连 I-中药
１ O
０ O
ｇ O
， O
厚 B-中药
朴 I-中药
花 I-中药
１ O
０ O
ｇ O
， O
炙 B-中药
甘 I-中药
草 I-中药
１ O
０ O
ｇ O
， O
生 B-中药
姜 I-中药
３ O
片 O
， O
红 B-中药
枣 I-中药
５ O
枚 O

患 O
者 O
１ O
５ O
年 O
前 O
因 O
双 O
下 O
肢 O
轻 O
度 O
水 O
肿 O
、 O
乏 O
力 O
， O
在 O
某 O
医 O
院 O
确 O
诊 O
为 O
“ O
风 B-西医诊断
湿 I-西医诊断
性 I-西医诊断
心 I-西医诊断
脏 I-西医诊断
病 I-西医诊断
， O
二 O
尖 O
瓣 O
狭 O
窄 O
并 O
关 O
闭 O
不 O
全 O
， O
Ⅱ O
度 O
心 O
衰 O
” O
， O
予 O
地 O
高 O
辛 O
、 O
双 O
氢 O
克 O
尿 O
塞 O
等 O
药 O
治 O
疗 O
， O
病 O
情 O
好 O
转 O

功 B-西医诊断
能 I-西医诊断
性 I-西医诊断
消 I-西医诊断
化 I-西医诊断
不 I-西医诊断
良 I-西医诊断
； O
西 O
沙 O
必 O
利 O
； O
点 O
穴 O
推 O
拿 O

２ O
２ O
） O
分 O
、 O
大 B-临床表现
便 I-临床表现
黏 I-临床表现
滞 I-临床表现
或 I-临床表现
稀 I-临床表现
溏 I-临床表现
（ O
０ O

结 O
论 O
： O
逍 B-方剂
遥 I-方剂
散 I-方剂
合 O
四 O
磨 O
汤 O
加 O
减 O
内 O
服 O
治 O
疗 O
Ｉ O
Ｂ O
Ｓ O
－ O
Ｃ O
肝 B-中医证候
郁 I-中医证候
气 I-中医证候
滞 I-中医证候
证 O
可 O
显 O
著 O
改 O
善 O
Ｉ O
Ｂ O
Ｓ O
－ O
Ｃ O
症 O
状 O
， O
并 O
能 O
减 O
轻 O
不 O
良 O
情 O
绪 O
， O
提 O
高 O
患 O
者 O
生 O
活 O
质 O
量 O
， O
还 O
能 O
调 O
节 O
多 O
种 O
脑 O
肠 O
肽 O
因 O
子 O
， O
改 O
善 O
脑 O
－ O
肠 O
轴 O
紊 O
乱 O
情 O
况 O
， O
有 O
着 O
较 O
好 O
的 O
临 O
床 O
疗 O
效 O
与 O
安 O
全 O
性 O

功 B-西医诊断
能 I-西医诊断
性 I-西医诊断
消 I-西医诊断
化 I-西医诊断
不 I-西医诊断
良 I-西医诊断
（ O
Ｆ O
Ｄ O
） O
是 O
以 O
上 B-临床表现
腹 I-临床表现
疼 I-临床表现
痛 I-临床表现
或 O
饱 B-临床表现
胀 I-临床表现
不 I-临床表现
适 I-临床表现
、 O
纳 B-临床表现
差 I-临床表现
、 O
嗳 O
气 O
、 O
恶 B-临床表现
心 I-临床表现
、 O
呕 B-临床表现
吐 I-临床表现
、 O
反 B-临床表现
流 I-临床表现
、 O
烧 B-临床表现
心 I-临床表现
等 O
为 O
一 O
组 O
消 O
化 O
不 O
良 O
症 O
候 O
群 O
， O
亦 O
称 O
为 O
非 O
溃 O
疡 O
性 O
消 O
化 O
不 O
良 O
， O
因 O
其 O
为 O
非 O
器 O
质 O
性 O
病 O
变 O
引 O
起 O
， O
故 O
而 O
渐 O
被 O
Ｆ O
Ｄ O
取 O
代 O

附 O
子 O
理 O
中 O
汤 O
合 O
四 B-方剂
神 I-方剂
丸 I-方剂
加 O
减 O
治 O
疗 O
脾 B-中医证候
肾 I-中医证候
阳 I-中医证候
虚 I-中医证候
型 O
腹 B-西医诊断
泻 I-西医诊断
型 I-西医诊断
肠 I-西医诊断
易 I-西医诊断
激 I-西医诊断
综 I-西医诊断
合 I-西医诊断
征 I-西医诊断

治 O
疗 O
组 O
在 O
改 O
善 O
胃 B-西医诊断
食 I-西医诊断
管 I-西医诊断
反 I-西医诊断
流 I-西医诊断
性 I-西医诊断
咳 I-西医诊断
嗽 I-西医诊断
患 O
者 O
的 O
咳 B-临床表现
嗽 I-临床表现
、 O
嗳 B-临床表现
气 I-临床表现
症 O
状 O
上 O
与 O
对 O
照 O
组 O
比 O
较 O
差 O
异 O
有 O
统 O
计 O
学 O
意 O
义 O
（ O
Ｐ O
＜ O
０ O

黄 B-中医诊断
疸 I-中医诊断
较 O
前 O
明 O
显 O
减 O
轻 O

此 O
证 O
系 O
由 O
肝 O
郁 O
气 O
滞 O
， O
复 O
感 O
寒 O
湿 O
之 O
邪 O
， O
郁 O
而 O
发 O
热 O
， O
蕴 O
蒸 O
胆 O
汁 O
外 O
溢 O
而 O
发 O
为 O
黄 B-中医诊断
疸 I-中医诊断
， O
治 O
当 O
疏 B-中医治则
肝 I-中医治则
理 I-中医治则
气 I-中医治则
， O
清 B-中医治则
热 I-中医治则
利 I-中医治则
湿 I-中医治则
退 B-中医治则
黄 I-中医治则
， O
予 O
四 B-方剂
逆 I-方剂
散 I-方剂
加 I-方剂
减 I-方剂
： O
柴 B-中药
胡 I-中药
、 O
枳 B-中药
实 I-中药
、 O
香 B-中药
附 I-中药
、 O
郁 B-中药
金 I-中药
、 O
半 B-中药
夏 I-中药
、 O
黄 B-中药
芩 I-中药
各 O
１ O
０ O
ｇ O
， O
党 B-中药
参 I-中药
、 O
白 O
芍 O
、 O
半 B-中药
边 I-中药
莲 I-中药
各 O
１ O
５ O
ｇ O
， O
生 B-中药
五 I-中药
味 I-中药
子 I-中药
２ O
０ O
ｇ O
， O
茵 B-中药
陈 I-中药
３ O
０ O
ｇ O
， O
甘 B-中药
草 I-中药
５ O
ｇ O
， O
水 O
煎 O
服 O

治 O
疗 O
组 O
用 O
电 B-中医治疗
针 I-中医治疗
刺 O
激 O
内 O
关 O
和 O
足 O
三 O
里 O
， O
对 O
照 O
组 O
口 O
服 O
多 O
潘 O
立 O
酮 O
： O
观 O
察 O
２ O
组 O
治 O
疗 O
前 O
后 O
患 O
者 O
的 O
消 O
化 O
不 O
良 O
症 O
状 O
、 O
焦 O
虑 O
抑 O
郁 O
评 O
分 O
、 O
心 O
率 O
变 O
异 O
性 O
和 O
胃 O
电 O
图 O
， O
并 O
且 O
抽 O
血 O
检 O
测 O
神 O
经 O
肽 O
Ｙ O
和 O
胃 O
动 O
素 O
的 O
水 O
平 O

方 O
法 O
将 O
８ O
２ O
例 O
Ｇ O
Ｅ O
Ｒ O
Ｄ O
重 O
叠 O
Ｉ O
Ｂ O
Ｓ O
患 O
者 O
随 O
机 O
分 O
为 O
观 O
察 O
组 O
４ O
２ O
例 O
和 O
对 O
照 O
组 O
４ O
０ O
例 O
， O
对 O
照 O
组 O
给 O
予 O
非 O
药 O
物 O
（ O
心 O
理 O
干 O
预 O
、 O
改 O
善 O
生 O
活 O
方 O
式 O
等 O
） O
和 O
对 O
症 O
（ O
抑 O
酸 O
＋ O
止 O
泻 O
＋ O
调 O
节 O
胃 O
肠 O
菌 O
群 O
） O
治 O
疗 O
， O
观 O
察 O
组 O
在 O
对 O
照 O
组 O
治 O
疗 O
基 O
础 O
上 O
给 O
予 O
黛 O
力 O
新 O
联 O
合 O
枫 B-中医治疗
蓼 I-中医治疗
肠 I-中医治疗
胃 I-中医治疗
康 I-中医治疗
颗 I-中医治疗
粒 I-中医治疗
治 O
疗 O
， O
疗 O
程 O
均 O
为 O
８ O
周 O

结 O
果 O
： O
治 O
疗 O
后 O
辨 B-中医治疗
证 I-中医治疗
针 I-中医治疗
刺 I-中医治疗
组 O
、 O
普 O
通 O
针 O
刺 O
组 O
、 O
非 O
穴 O
位 O
针 O
刺 O
组 O
的 O
有 O
效 O
率 O
分 O
别 O
为 O
８ O
７ O

目 O
的 O
在 O
证 O
候 O
聚 O
类 O
分 O
析 O
的 O
基 O
础 O
上 O
， O
观 O
察 O
蜥 B-方剂
蜴 I-方剂
胃 I-方剂
康 I-方剂
基 I-方剂
本 I-方剂
方 I-方剂
治 O
疗 O
慢 B-西医诊断
性 I-西医诊断
萎 I-西医诊断
缩 I-西医诊断
性 I-西医诊断
胃 I-西医诊断
炎 I-西医诊断
（ O
Ｃ O
ｈ O
ｒ O
ｏ O
ｎ O
ｉ O
ｃ O
Ａ O
ｔ O
ｒ O
ｏ O
ｐ O
ｈ O
ｉ O
ｃ O
Ｇ O
ａ O
ｓ O
ｔ O
ｒ O
ｉ O
ｔ O
ｉ O
ｓ O
， O
Ｃ O
Ａ O
Ｇ O
） O
气 B-中医证候
阴 I-中医证候
不 I-中医证候
足 I-中医证候
、 O
毒 B-中医证候
瘀 I-中医证候
交 I-中医证候
阻 I-中医证候
证 O
的 O
临 O
床 O
疗 O
效 O
， O
并 O
观 O
察 O
其 O
安 O
全 O
性 O
和 O
不 O
良 O
反 O
应 O

郁 B-中药
金 I-中药
及 O
三 O
七 O
治 O
疗 O
慢 B-西医诊断
性 I-西医诊断
萎 I-西医诊断
缩 I-西医诊断
性 I-西医诊断
胃 I-西医诊断
炎 I-西医诊断
的 O
多 O
中 O
心 O
随 O
机 O
临 O
床 O
研 O
究 O

３ O
ｍ O
ｇ O
· O
ｋ O
ｇ O
－ O
１ O
， O
３ O
次 O
／ O
ｄ O
， O
口 O
服 O
， O
联 O
合 O
布 B-西医治疗
拉 I-西医治疗
氏 I-西医治疗
酵 I-西医治疗
母 I-西医治疗
菌 I-西医治疗
每 O
次 O
０ O

结 O
论 O
： O
中 O
医 O
三 O
联 O
疗 O
法 O
治 O
疗 O
腹 B-西医诊断
泻 I-西医诊断
型 I-西医诊断
肠 I-西医诊断
易 I-西医诊断
激 I-西医诊断
综 I-西医诊断
合 I-西医诊断
征 I-西医诊断
能 O
改 O
善 O
Ｉ O
Ｂ O
Ｓ O
临 O
床 O
症 O
状 O
， O
是 O
治 O
疗 O
Ｉ O
Ｂ O
Ｓ O
的 O
有 O
效 O
方 O
法 O

治 O
疗 O
组 O
在 O
对 O
照 O
组 O
治 O
疗 O
的 O
基 O
础 O
上 O
采 O
用 O
右 B-方剂
归 I-方剂
丸 I-方剂
加 O
减 O
， O
１ O
剂 O
／ O
ｄ O
， O
分 O
２ O
次 O
内 O
服 O
， O
所 O
有 O
患 O
者 O
均 O
治 O
疗 O
４ O
周 O

综 O
合 O
组 O
予 O
加 B-方剂
减 I-方剂
藿 I-方剂
朴 I-方剂
夏 I-方剂
苓 I-方剂
汤 I-方剂
口 O
服 O
， O
配 O
合 O
胃 O
动 O
力 O
治 O
疗 O
仪 O
治 O
疗 O

于 O
１ O
９ O
５ O
８ O
年 O
１ O
２ O
月 O
１ O
２ O
日 O
邀 O
吴 O
氏 O
会 O
诊 O
： O
面 B-临床表现
部 I-临床表现
浮 I-临床表现
肿 I-临床表现

半 O
夏 O
泻 O
心 O
汤 O
联 O
合 O
针 B-中医治疗
灸 I-中医治疗
治 O
疗 O
寒 O
热 O
错 O
杂 O
型 O
胃 B-西医诊断
食 I-西医诊断
管 I-西医诊断
反 I-西医诊断
流 I-西医诊断
病 I-西医诊断
临 O
床 O
效 O
果 O
观 O
察 O

但 O
对 O
肝 O
胆 O
管 O
泥 O
沙 O
样 O
结 O
石 O
， O
以 O
及 O
多 O
次 O
手 O
术 O
而 O
使 O
肝 O
胆 O
管 O
系 O
统 O
狭 O
窄 O
、 O
粘 O
连 O
， O
或 O
高 O
年 O
体 O
虚 O
之 O
人 O
等 O
所 O
致 O
的 O
发 B-临床表现
热 I-临床表现
、 O
黄 O
疸 O
、 O
胁 O
痛 O
， O
西 O
药 O
随 O
叶 O
有 O
某 O
些 O
利 O
胆 O
药 O
物 O
（ O
如 O
利 O
胆 O
酸 O
钠 O
等 O
） O
， O
但 O
尚 O
不 O
能 O
很 O
好 O
的 O
解 O
决 O
问 O
题 O

方 O
法 O
将 O
６ O
６ O
例 O
非 B-西医诊断
酒 I-西医诊断
精 I-西医诊断
性 I-西医诊断
脂 I-西医诊断
肪 I-西医诊断
肝 I-西医诊断
患 O
者 O
随 O
机 O
分 O
为 O
两 O
组 O
， O
治 O
疗 O
组 O
３ O
６ O
例 O
， O
给 O
予 O
安 B-中医治疗
络 I-中医治疗
化 I-中医治疗
纤 I-中医治疗
丸 I-中医治疗
联 O
合 O
复 O
方 O
二 O
氯 O
醋 O
酸 O
二 O
异 O
丙 O
胺 O
治 O
疗 O
， O
对 O
照 O
组 O
３ O
０ O
例 O
， O
仅 O
给 O
予 O
复 O
方 O
二 O
氯 O
醋 O
酸 O
二 O
异 O
丙 O
胺 O
治 O
疗 O
， O
疗 O
程 O
１ O
２ O
周 O

以 O
扶 O
正 O
驱 O
邪 O
， O
急 O
下 O
存 O
阴 O
法 O
， O
拟 O
生 B-方剂
脉 I-方剂
散 I-方剂
合 I-方剂
大 I-方剂
承 I-方剂
气 I-方剂
汤 I-方剂
加 I-方剂
味 I-方剂

结 O
论 O
： O
健 B-中医治疗
胃 I-中医治疗
合 I-中医治疗
剂 I-中医治疗
， O
能 O
明 O
显 O
改 O
善 O
功 O
能 O
性 O
消 O
化 O
不 O
良 O
患 O
儿 O
的 O
胃 O
动 O
力 O

柴 O
胡 O
胃 O
舒 O
汤 O
治 O
疗 O
功 B-西医诊断
能 I-西医诊断
性 I-西医诊断
消 I-西医诊断
化 I-西医诊断
不 I-西医诊断
良 I-西医诊断
５ O
０ O
例 O

刻 O
下 O
： O
肝 B-临床表现
区 I-临床表现
疼 I-临床表现
痛 I-临床表现
， O
形 B-临床表现
体 I-临床表现
消 I-临床表现
瘦 I-临床表现
， O
巩 B-临床表现
膜 I-临床表现
黄 I-临床表现
染 I-临床表现
， O
食 B-临床表现
欲 I-临床表现
不 I-临床表现
振 I-临床表现
， O
呃 B-临床表现
逆 I-临床表现
， O
小 B-临床表现
便 I-临床表现
黄 I-临床表现
赤 I-临床表现
， O
舌 B-临床表现
苔 I-临床表现
黄 I-临床表现
腻 I-临床表现
， O
脉 B-临床表现
弦 I-临床表现
滑 I-临床表现

方 O
法 O
： O
将 O
符 O
合 O
诊 O
断 O
标 O
准 O
的 O
１ O
２ O
０ O
例 O
患 O
者 O
， O
随 O
机 O
分 O
为 O
中 O
药 O
组 O
（ O
萎 O
胃 O
通 O
调 O
汤 O
组 O
） O
、 O
穴 O
位 O
组 O
、 O
中 O
药 O
加 O
穴 O
位 O
组 O
（ O
萎 O
胃 O
通 O
调 O
汤 O
加 O
穴 B-中医治疗
位 I-中医治疗
注 I-中医治疗
射 I-中医治疗
组 O
） O
、 O
胃 O
复 O
春 O
对 O
照 O
组 O
４ O
组 O
， O
分 O
别 O
治 O
疗 O
３ O
个 O
月 O

提 O
要 O
： O
患 O
者 O
主 O
诉 O
心 B-临床表现
悸 I-临床表现
头 O
晕 O
， O
口 O
干 O
便 O
秘 O
， O
食 O
欲 O
不 O
振 O
， O
两 O
月 O
未 O
愈 O

非 B-西医诊断
酒 I-西医诊断
精 I-西医诊断
性 I-西医诊断
脂 I-西医诊断
肪 I-西医诊断
肝 I-西医诊断
， O
治 O
疗 O
， O
脾 B-中医证候
虚 I-中医证候
湿 I-中医证候
蕴 I-中医证候
， O
中 O
医 O
药 O
疗 O
法 O

舌 O
苔 O
厚 O
腻 O
， O
痰 O
湿 O
中 O
阻 O
可 O
酌 O
加 O
半 O
夏 O
、 O
陈 O
皮 O
、 O
苍 O
术 O
、 O
厚 B-中药
朴 I-中药
、 O
青 O
皮 O
、 O
薏 O
米 O
等 O

方 O
法 O
： O
１ O
２ O
６ O
例 O
患 O
者 O
随 O
机 O
分 O
为 O
Ａ O
组 O
４ O
２ O
例 O
， O
采 O
用 O
针 B-中医治疗
刺 I-中医治疗
和 O
耳 B-中医治疗
压 I-中医治疗
联 O
合 O
微 O
生 O
态 O
制 O
剂 O
治 O
疗 O

结 O
论 O
： O
消 O
痞 O
愈 O
萎 O
汤 O
联 O
合 O
埋 B-中医治疗
线 I-中医治疗
疗 I-中医治疗
法 I-中医治疗
治 O
疗 O
慢 B-西医诊断
性 I-西医诊断
萎 I-西医诊断
缩 I-西医诊断
性 I-西医诊断
胃 I-西医诊断
炎 I-西医诊断
并 I-西医诊断
肠 I-西医诊断
上 I-西医诊断
皮 I-西医诊断
化 I-西医诊断
生 O
疗 O
效 O
显 O
著 O
， O
患 O
者 O
症 O
状 O
改 O
善 O
， O
恢 O
复 O
好 O
， O
药 O
物 O
副 O
反 O
应 O
少 O
， O
安 O
全 O
性 O
高 O
， O
值 O
得 O
推 O
广 O
及 O
应 O
用 O

穴 B-中医治疗
位 I-中医治疗
埋 I-中医治疗
线 I-中医治疗
； O
乳 O
果 O
糖 O
溶 O
液 O
； O
肠 O
易 O
激 O
综 O
合 O
征 O
； O
便 O
秘 O
； O
生 O
活 O
质 O
量 O

电 O
针 O
； O
胃 B-西医诊断
食 I-西医诊断
管 I-西医诊断
返 I-西医诊断
流 I-西医诊断
病 I-西医诊断
； O
临 O
床 O
观 O
察 O

舌 O
黯 O
红 O
， O
舌 O
边 O
齿 O
痕 O
， O
苔 B-临床表现
黄 I-临床表现
白 O
略 O
厚 O
， O
脉 O
沉 O
偏 O
弦 O

方 O
法 O
： O
将 O
１ O
５ O
０ O
例 O
脾 B-中医证候
肾 I-中医证候
阳 I-中医证候
虚 I-中医证候
型 O
慢 B-西医诊断
性 I-西医诊断
功 I-西医诊断
能 I-西医诊断
性 I-西医诊断
便 I-西医诊断
秘 I-西医诊断
老 O
年 O
患 O
者 O
随 O
机 O
分 O
为 O
治 O
疗 O
组 O
和 O
对 O
照 O
组 O
各 O
７ O
５ O
例 O

处 O
方 O
： O
柴 O
胡 O
９ O
ｇ O
， O
川 O
楝 O
子 O
１ O
５ O
ｇ O
， O
制 O
香 O
附 O
１ O
２ O
ｇ O
， O
青 B-中药
木 I-中药
香 I-中药
１ O
２ O
ｇ O
， O
延 O
胡 O
索 O
１ O
５ O
ｇ O
， O
黄 O
芩 O
１ O
５ O
ｇ O
， O
黄 O
连 O
６ O
ｇ O
， O
炒 O
栀 O
子 O
１ O
２ O
ｇ O
， O
制 O
大 O
黄 O
１ O
５ O
ｇ O
， O
桃 B-中药
仁 I-中药
１ O
２ O
ｇ O
， O
４ O
剂 O

三 O
诊 O
： O
饮 O
食 O
增 O
加 O
， O
腹 O
胀 O
及 O
肝 B-临床表现
脾 I-临床表现
肿 I-临床表现
大 I-临床表现
均 O
明 O
显 O
减 O
轻 O
， O
舌 O
苔 B-临床表现
黄 I-临床表现
腻 O
， O
脉 O
弦 O
细 O
， O
仍 O
守 O
上 O
方 O
加 O
肉 O
桂 O
（ O
冲 O
） O
１ O
０ O
ｇ O
， O
以 O
温 O
肾 O
阳 O
化 O
寒 O
水 O
， O
７ O
剂 O
， O
水 O
煎 O
服 O

目 O
的 O
观 O
察 O
枳 B-方剂
术 I-方剂
增 I-方剂
液 I-方剂
汤 I-方剂
治 O
疗 O
小 O
儿 O
脾 B-中医证候
虚 I-中医证候
津 I-中医证候
亏 I-中医证候
型 O
功 O
能 O
性 O
便 O
秘 O
的 O
临 O
床 O
疗 O
效 O

中 O
医 O
辨 O
证 O
诊 O
断 O
为 O
脾 B-中医证候
肾 I-中医证候
阳 I-中医证候
虚 I-中医证候
型 I-中医证候
水 B-中医诊断
鼓 I-中医诊断

非 B-西医诊断
糜 I-西医诊断
烂 I-西医诊断
性 I-西医诊断
胃 I-西医诊断
食 I-西医诊断
管 I-西医诊断
反 I-西医诊断
流 I-西医诊断
病 I-西医诊断
， O
肝 B-中医证候
胃 I-中医证候
郁 I-中医证候
热 I-中医证候
型 O
， O
四 O
逆 O
散 O
， O
反 O
流 O
性 O
疾 O
病 O
问 O
卷 O
（ O
Ｒ O
Ｄ O
Ｑ O
） O

面 B-临床表现
赤 I-临床表现
欠 B-临床表现
润 I-临床表现

现 O
代 O
研 O
究 O
表 O
明 O
， O
十 B-方剂
枣 I-方剂
汤 I-方剂
强 O
烈 O
刺 O
激 O
肠 O
腺 O
分 O
泌 O
， O
排 O
出 O
大 O
量 O
水 O
分 O
， O
兼 O
能 O
利 O
尿 O
， O
逐 O
水 O
消 O
肿 O
， O
对 O
肾 O
性 O
水 O
肿 O
、 O
肝 O
性 O
腹 O
水 O
之 O
实 O
证 O
者 O
有 O
肯 O
定 O
疗 O
效 O

健 B-方剂
脾 I-方剂
调 I-方剂
中 I-方剂
消 I-方剂
痞 I-方剂
方 I-方剂
治 O
疗 O
脾 B-中医证候
虚 I-中医证候
气 I-中医证候
滞 I-中医证候
型 O
功 B-西医诊断
能 I-西医诊断
性 I-西医诊断
消 I-西医诊断
化 I-西医诊断
不 I-西医诊断
良 I-西医诊断
临 O
床 O
疗 O
效 O
观 O
察 O

基 O
于 O
“ O
脾 O
肺 O
并 O
治 O
” O
理 O
论 O
针 B-中医治疗
刺 I-中医治疗
治 O
疗 O
难 B-西医诊断
治 I-西医诊断
性 I-西医诊断
胃 I-西医诊断
食 I-西医诊断
管 I-西医诊断
反 I-西医诊断
流 I-西医诊断
病 I-西医诊断
临 O
床 O
研 O
究 O

方 O
法 O
： O
１ O
０ O
０ O
例 O
功 B-西医诊断
能 I-西医诊断
性 I-西医诊断
消 I-西医诊断
化 I-西医诊断
不 I-西医诊断
良 I-西医诊断
患 O
者 O
随 O
机 O
分 O
为 O
治 O
疗 O
组 O
５ O
０ O
例 O
、 O
对 O
照 O
组 O
３ O
０ O
例 O
与 O
安 O
慰 O
剂 O
组 O
２ O
０ O
例 O

脾 B-中医证候
胃 I-中医证候
虚 I-中医证候
弱 I-中医证候
证 O
应 O
用 O
参 B-方剂
苓 I-方剂
白 I-方剂
术 I-方剂
散 I-方剂
加 I-方剂
减 I-方剂
， O
未 O
使 O
用 O
一 O
切 O
西 O
药 O

目 O
的 O
探 O
讨 O
中 B-中医治疗
药 I-中医治疗
药 I-中医治疗
膳 I-中医治疗
联 O
合 O
个 O
体 O
化 O
情 O
志 O
护 O
理 O
对 O
慢 O
性 O
萎 O
缩 O
性 O
胃 O
炎 O
（ O
Ｃ O
Ａ O
Ｇ O
） O
伴 O
肠 O
上 O
皮 O
化 O
生 O
（ O
Ｉ O
Ｍ O
） O
的 O
疗 O
效 O
及 O
负 O
性 O
情 O
绪 O
的 O
影 O
响 O

按 O
： O
高 B-西医诊断
胆 I-西医诊断
红 I-西医诊断
素 I-西医诊断
血 I-西医诊断
症 I-西医诊断
， O
疫 O
毒 O
深 O
重 O
， O
一 O
般 O
清 O
热 O
利 O
湿 O
之 O
品 O
， O
杯 O
水 O
车 O
薪 O
， O
难 O
解 O
其 O
急 O

服 O
五 O
剂 O
后 O
大 O
便 O
成 O
形 O
， O
腹 B-临床表现
痛 I-临床表现
消 O
失 O
， O
食 O
欲 O
有 O
增 O

苔 B-临床表现
白 I-临床表现
稍 O
腻 O
， O
脉 O
较 O
前 O
有 O
力 O

目 O
的 O
评 O
析 O
针 O
对 O
性 O
护 O
理 O
干 O
预 O
对 O
功 B-西医诊断
能 I-西医诊断
性 I-西医诊断
消 I-西医诊断
化 I-西医诊断
不 I-西医诊断
良 I-西医诊断
患 O
者 O
睡 O
眠 O
质 O
量 O
以 O
及 O
临 O
床 O
症 O
状 O
的 O
影 O
响 O
， O
为 O
临 O
床 O
治 O
疗 O
及 O
护 O
理 O
提 O
供 O
有 O
价 O
值 O
的 O
参 O
考 O
方 O
案 O

胃 B-西医诊断
食 I-西医诊断
管 I-西医诊断
反 I-西医诊断
流 I-西医诊断
性 I-西医诊断
咳 I-西医诊断
嗽 I-西医诊断
； O
通 O
降 O
和 O
胃 O
方 O
； O
奥 O
美 O
拉 O
唑 O
； O
脏 O
腑 O
相 O
关 O
理 O
论 O

中 O
西 O
医 O
结 O
合 O
治 O
疗 O
功 B-西医诊断
能 I-西医诊断
性 I-西医诊断
消 I-西医诊断
化 I-西医诊断
不 I-西医诊断
良 I-西医诊断
临 O
床 O
研 O
究 O

结 O
论 O
深 B-中医治疗
刺 I-中医治疗
天 I-中医治疗
枢 I-中医治疗
治 O
疗 O
功 B-西医诊断
能 I-西医诊断
性 I-西医诊断
便 I-西医诊断
秘 I-西医诊断
疗 O
效 O
确 O
切 O
， O
可 O
媲 O
美 O
乳 O
果 O
糖 O
口 O
服 O
液 O

目 O
的 O
： O
观 O
察 O
保 B-中医治疗
和 I-中医治疗
丸 I-中医治疗
超 I-中医治疗
微 I-中医治疗
配 I-中医治疗
方 I-中医治疗
制 I-中医治疗
剂 I-中医治疗
与 O
传 O
统 O
汤 O
剂 O
对 O
功 B-西医诊断
能 I-西医诊断
性 I-西医诊断
消 I-西医诊断
化 I-西医诊断
不 I-西医诊断
良 I-西医诊断
（ O
痞 B-中医诊断
满 I-中医诊断
证 I-中医诊断
） O
的 O
疗 O
效 O
及 O
安 O
全 O
性 O
， O
探 O
讨 O
中 O
药 O
配 O
方 O
制 O
剂 O
与 O
传 O
统 O
汤 O
剂 O
的 O
量 O
效 O
关 O
系 O

肠 B-方剂
宁 I-方剂
汤 I-方剂
治 O
疗 O
肠 O
易 O
激 O
综 O
合 O
征 O
５ O
３ O
例 O
疗 O
效 O
观 O
察 O

胃 B-方剂
舒 I-方剂
煎 I-方剂
剂 I-方剂
治 O
疗 O
慢 B-西医诊断
性 I-西医诊断
萎 I-西医诊断
缩 I-西医诊断
性 I-西医诊断
胃 I-西医诊断
炎 I-西医诊断
６ O
０ O
例 O

２ O
０ O
０ O
５ O
年 O
２ O
月 O
３ O
日 O
三 O
诊 O
： O
舌 B-临床表现
之 I-临床表现
白 I-临床表现
苔 I-临床表现
已 I-临床表现
化 I-临床表现
， O
腹 B-临床表现
痛 I-临床表现
缓 I-临床表现
解 I-临床表现
８ O
ｄ O
， O
但 O
昨 O
日 O
腹 O
痛 O
又 O
作 O
， O
满 B-临床表现
腹 I-临床表现
隐 I-临床表现
痛 I-临床表现
、 O
胀 O
痛 O
， O
卧 O
位 O
减 O
轻 O
， O
汗 B-临床表现
出 I-临床表现
不 I-临床表现
著 I-临床表现
， O
饮 B-临床表现
食 I-临床表现
尚 I-临床表现
可 I-临床表现
， O
大 O
便 O
溏 O
薄 O
， O
日 O
行 O
１ O
次 O
， O
脉 B-临床表现
细 I-临床表现
小 I-临床表现
数 I-临床表现

结 O
论 O
： O
益 O
胃 O
生 O
津 O
汤 O
能 O
明 O
显 O
逆 O
转 O
慢 B-西医诊断
性 I-西医诊断
萎 I-西医诊断
缩 I-西医诊断
性 I-西医诊断
胃 I-西医诊断
炎 I-西医诊断
的 O
病 O
理 O
状 O
态 O
， O
使 O
胃 O
黏 O
膜 O
萎 O
缩 O
性 O
炎 O
症 O
减 O
轻 O
或 O
消 O
失 O
， O
并 O
能 O
较 O
好 O
地 O
抑 O
制 O
幽 O
门 O
螺 O
杆 O
菌 O
， O
且 O
无 O
不 O
良 O
反 O
应 O
， O
安 O
全 O
可 O
靠 O
， O
值 O
得 O
临 O
床 O
推 O
广 O
应 O
用 O

目 O
的 O
： O
观 O
察 O
针 B-中医治疗
刺 I-中医治疗
联 O
合 O
穴 O
位 O
贴 O
敷 O
治 O
疗 O
脾 B-中医证候
胃 I-中医证候
虚 I-中医证候
弱 I-中医证候
型 O
慢 B-西医诊断
性 I-西医诊断
萎 I-西医诊断
缩 I-西医诊断
性 I-西医诊断
胃 I-西医诊断
炎 I-西医诊断
（ O
Ｃ O
Ａ O
Ｇ O
） O
的 O
临 O
床 O
效 O
果 O

方 O
法 O
： O
将 O
９ O
０ O
例 O
肝 B-中医证候
胃 I-中医证候
郁 I-中医证候
热 I-中医证候
型 O
非 B-西医诊断
糜 I-西医诊断
烂 I-西医诊断
性 I-西医诊断
胃 I-西医诊断
食 I-西医诊断
管 I-西医诊断
反 I-西医诊断
流 I-西医诊断
病 I-西医诊断
患 O
者 O
随 O
机 O
分 O
为 O
治 O
疗 O
组 O
和 O
对 O
照 O
组 O
各 O
４ O
５ O
例 O

方 O
中 O
重 O
用 O
茵 O
陈 O
蒿 O
为 O
君 O
药 O
， O
以 O
其 O
善 O
能 O
清 O
热 O
利 O
胆 O
退 O
黄 O
， O
为 O
黄 B-中医诊断
疸 I-中医诊断
之 O
主 O
药 O
： O
栀 O
子 O
清 O
热 O
降 O
火 O
解 O
毒 O
， O
通 O
利 O
三 O
焦 O
， O
引 O
湿 O
热 O
自 O
小 O
便 O
而 O
出 O

辨 O
证 O
治 O
疗 O
功 B-西医诊断
能 I-西医诊断
性 I-西医诊断
消 I-西医诊断
化 I-西医诊断
不 I-西医诊断
良 I-西医诊断
４ O
２ O
例 O

本 O
案 O
系 O
阿 B-西医诊断
米 I-西医诊断
巴 I-西医诊断
痢 I-西医诊断
疾 I-西医诊断
， O
便 O
色 O
暗 O
褐 O
， O
味 O
臭 O
腐 O
， O
恙 O
虽 O
缠 O
绵 O
二 O
载 O
， O
而 O
体 O
充 O
脉 O
实 O
