# Supplementary material for: Enhancing traditional Chinese medical named entity recognition with Dyn-Att Net: a dynamic attention approach
Source: PeerJ Comput Sci. 2024 May 31;10:e2022. doi: 10.7717/peerj-cs.2022 (PMC11636975; doi:10.7717/peerj-cs.2022)
Supplement: Supplemental Information 1 [file peerj-cs-10-2022-s001.zip › TCM NER dataset/medical.test]

药 O
进 O
１ O
０ O
帖 O
， O
黄 B-中医诊断
疸 I-中医诊断
稍 O
退 O
， O
饮 O
食 O
稍 O
增 O
， O
精 O
神 O
稍 O
振 O

加 O
味 O
左 O
金 O
丸 O
联 O
合 O
法 B-西医治疗
莫 I-西医治疗
替 I-西医治疗
丁 I-西医治疗
治 O
疗 O
胃 B-西医诊断
食 I-西医诊断
管 I-西医诊断
反 I-西医诊断
流 I-西医诊断
病 I-西医诊断
临 O
床 O
观 O
察 O

“ O
疏 B-中医治则
肝 I-中医治则
行 I-中医治则
气 I-中医治则
， O
调 B-中医治则
神 I-中医治则
解 I-中医治则
郁 I-中医治则
” O
推 B-中医治疗
拿 I-中医治疗
法 O
结 O
合 O
西 O
药 O
治 O
疗 O
腹 B-临床表现
泻 I-临床表现
型 O
Ｉ O
Ｂ O
Ｓ O
的 O
临 O
床 O
疗 O
效 O

服 O
上 O
方 O
７ O
剂 O
后 O
腹 B-临床表现
痛 I-临床表现
渐 O
减 O
， O
大 O
便 O
日 O
行 O
一 O
次 O
已 O
成 O
形 O
， O
续 O
治 O
一 O
月 O
诸 O
症 O
消 O
失 O

方 O
法 O
采 O
用 O
随 O
机 O
数 O
字 O
表 O
将 O
１ O
６ O
０ O
例 O
功 B-西医诊断
能 I-西医诊断
性 I-西医诊断
便 I-西医诊断
秘 I-西医诊断
患 O
者 O
随 O
机 O
分 O
为 O
２ O
组 O
， O
试 O
验 O
组 O
与 O
对 O
照 O
组 O
各 O
８ O
０ O
例 O
， O
对 O
照 O
组 O
予 O
以 O
乳 O
果 O
糖 O
治 O
疗 O
， O
试 O
验 O
组 O
则 O
判 O
断 O
患 O
者 O
的 O
中 O
医 O
证 O
型 O
， O
予 O
以 O
采 O
用 O
相 O
应 O
的 O
中 O
药 O
汤 O
剂 O
联 O
合 O
中 O
医 O
特 O
色 O
疗 O
法 O
， O
疗 O
程 O
为 O
８ O
周 O

二 O
诊 O
（ O
８ O
月 O
２ O
２ O
日 O
） O
： O
睡 O
眠 O
改 O
善 O
， O
夜 O
寐 O
５ O
～ O
６ O
小 O
时 O
， O
间 O
醒 O
２ O
～ O
３ O
次 O
， O
头 B-临床表现
晕 I-临床表现
、 O
心 O
烦 O
缓 O
解 O
， O
晨 O
起 O
眼 O
睑 O
虚 O
浮 O
， O
口 O
干 O
， O
腹 B-临床表现
胀 I-临床表现
胁 I-临床表现
满 I-临床表现
， O
纳 O
稍 O
增 O
， O
大 B-临床表现
便 I-临床表现
溏 I-临床表现
薄 I-临床表现
， O
日 O
行 O
２ O
～ O
３ O
次 O
， O
双 O
下 O
肢 O
浮 O
肿 O
（ O
＋ O
） O
， O
舌 B-临床表现
苔 I-临床表现
薄 I-临床表现
黄 I-临床表现
腻 I-临床表现
， O
质 O
暗 O
红 O
， O
脉 B-临床表现
细 I-临床表现
微 I-临床表现
弦 I-临床表现

目 O
的 O
： O
探 O
讨 O
七 B-中医治疗
方 I-中医治疗
胃 I-中医治疗
痛 I-中医治疗
胶 I-中医治疗
囊 I-中医治疗
治 O
疗 O
肝 B-中医证候
郁 I-中医证候
脾 I-中医证候
虚 I-中医证候
型 O
功 O
能 O
消 O
化 O
不 O
良 O
的 O
效 O
果 O

肠 O
易 O
激 O
综 O
合 O
征 O
； O
腹 B-临床表现
泻 I-临床表现
； O
中 O
药 O
疗 O
法 O
； O
拔 O
罐 O
疗 O
法 O

目 O
的 O
： O
观 O
察 O
枳 B-方剂
术 I-方剂
丸 I-方剂
加 I-方剂
味 I-方剂
治 O
疗 O
２ O
型 O
糖 O
尿 O
病 O
功 O
能 O
性 O
便 O
秘 O
的 O
临 O
床 O
疗 O
效 O

生 O
物 O
反 O
馈 O
训 O
练 O
配 O
合 O
针 O
刺 O
； O
功 B-西医诊断
能 I-西医诊断
性 I-西医诊断
便 I-西医诊断
秘 I-西医诊断
； O
疗 O
效 O
分 O
析 O

二 O
诊 O
（ O
２ O
月 O
１ O
４ O
日 O
） O
： O
药 O
后 O
大 B-临床表现
便 I-临床表现
泻 O
下 O
３ O
次 O
， O
量 O
多 O
， O
泻 O
后 O
精 O
神 O
倍 O
爽 O
， O
脘 O
腹 O
疼 O
痛 O
大 O
减 O
， O
舌 B-临床表现
苔 I-临床表现
黄 I-临床表现
腻 I-临床表现
， O
脉 O
缓 O
， O
燥 O
屎 O
已 O
下 O
， O
腑 O
气 O
得 O
行 O
， O
但 O
湿 O
热 O
内 O
阻 O
气 O
机 O
， O
治 O
宜 O
疏 O
利 O
肝 O
胆 O
， O
清 O
热 O
燥 O
湿 O

因 O
病 O
日 O
久 O
， O
瘀 B-中医证候
毒 I-中医证候
根 I-中医证候
深 I-中医证候
， O
正 O
气 O
亦 O
衰 O
， O
治 O
拟 O
标 O
本 O
兼 O
顾 O
， O
扶 O
正 O
祛 O
邪 O
， O
以 O
得 O
胃 O
气 O
回 O
复 O
之 O
机 O

目 O
的 O
： O
观 O
察 O
疏 B-中医治疗
香 I-中医治疗
灸 I-中医治疗
联 O
合 O
心 O
理 O
疏 O
导 O
治 O
疗 O
便 B-西医诊断
秘 I-西医诊断
型 I-西医诊断
肠 I-西医诊断
易 I-西医诊断
激 I-西医诊断
综 I-西医诊断
合 I-西医诊断
征 I-西医诊断
的 O
临 O
床 O
疗 O
效 O

当 B-中药
归 I-中药
、 O
白 O
芍 O
补 O
血 O
养 O
阴 O
平 O
肝 O
， O
诸 O
药 O
合 O
用 O
， O
滋 O
阴 O
而 O
清 O
肝 O
， O
肝 O
阴 O
得 O
养 O
， O
肝 O
气 O
条 O
达 O
， O
异 O
常 O
的 O
肝 O
功 O
能 O
恢 O
复 O
正 O
常 O

目 O
的 O
： O
观 O
察 O
中 O
药 O
痛 B-方剂
泻 I-方剂
要 I-方剂
方 I-方剂
加 I-方剂
味 I-方剂
配 O
合 O
心 B-其他治疗
理 I-其他治疗
疗 I-其他治疗
法 I-其他治疗
治 O
疗 O
肠 O
易 O
激 O
综 O
合 O
征 O
（ O
Ｉ O
Ｂ O
Ｓ O
） O
的 O
临 O
床 O
疗 O
效 O

金 B-中药
银 I-中药
花 I-中药
、 O
连 B-中药
翘 I-中药
清 O
热 O
解 O
毒 O
， O
薄 O
荷 O
、 O
牛 B-中药
蒡 I-中药
子 I-中药
疏 O
散 O
风 O
热 O
， O
荆 B-中药
芥 I-中药
、 O
防 B-中药
风 I-中药
疏 O
风 O
解 O
表 O
， O
藿 B-中药
香 I-中药
、 O
佩 B-中药
兰 I-中药
、 O
碧 B-中药
玉 I-中药
散 I-中药
清 O
解 O
暑 O
湿 O
之 O
邪 O
， O
桔 B-中药
梗 I-中药
、 O
枳 B-中药
壳 I-中药
宣 O
肺 O
降 O
气 O
， O
调 O
节 O
气 O
机 O
之 O
升 O
降 O

刻 O
诊 O
： O
身 B-临床表现
面 I-临床表现
发 I-临床表现
黄 I-临床表现
， O
目 B-临床表现
黄 I-临床表现
如 I-临床表现
金 I-临床表现
、 O
脘 B-临床表现
痞 I-临床表现
纳 I-临床表现
差 I-临床表现
、 O
厌 B-临床表现
食 I-临床表现
泛 I-临床表现
恶 I-临床表现
、 O
便 O
于 O
口 B-临床表现
苦 I-临床表现
， O
尿 B-临床表现
如 I-临床表现
柏 I-临床表现
汁 I-临床表现
， O
精 B-临床表现
神 I-临床表现
萎 I-临床表现
顿 I-临床表现
， O
胸 B-临床表现
胁 I-临床表现
疼 I-临床表现
痛 I-临床表现
， O
舌 O
质 O
红 O
， O
苔 B-临床表现
黄 I-临床表现
厚 I-临床表现
， O
脉 O
弦 O
数 O

方 O
法 O
选 O
择 O
２ O
０ O
１ O
３ O
年 O
２ O
月 O
至 O
２ O
０ O
１ O
５ O
年 O
２ O
月 O
禹 O
州 O
市 O
第 O
二 O
人 O
民 O
医 O
院 O
收 O
治 O
的 O
６ O
８ O
例 O
腹 B-西医诊断
泻 I-西医诊断
型 I-西医诊断
肠 I-西医诊断
易 I-西医诊断
激 I-西医诊断
综 I-西医诊断
合 I-西医诊断
征 I-西医诊断
患 O
者 O
， O
随 O
机 O
分 O
为 O
治 O
疗 O
组 O
和 O
对 O
照 O
组 O
， O
各 O
３ O
４ O
例 O

服 O
药 O
３ O
０ O
剂 O
后 O
， O
头 B-临床表现
晕 I-临床表现
、 O
心 O
慌 O
等 O
症 O
消 O
失 O
， O
肝 O
区 O
不 O
痛 O
， O
唯 O
纳 O
食 O
不 O
香 O
， O
嘱 O
上 O
方 O
加 O
白 O
豆 O
蔻 O
１ O
０ O
ｇ O
、 O
鸡 O
内 O
金 O
１ O
２ O
ｇ O
， O
继 O
服 O

目 O
的 O
探 O
讨 O
益 O
气 O
疏 O
肝 O
方 O
合 O
穴 B-中医治疗
位 I-中医治疗
埋 I-中医治疗
线 I-中医治疗
辅 O
助 O
治 O
疗 O
幽 O
门 O
螺 O
杆 O
菌 O
（ O
Ｈ O
ｐ O
） O
阳 O
性 O
慢 O
性 O
萎 O
缩 O
性 O
胃 O
炎 O
（ O
Ｃ O
Ａ O
Ｇ O
） O
肝 B-中医证候
郁 I-中医证候
气 I-中医证候
滞 I-中医证候
证 O
疗 O
效 O
及 O
对 O
实 O
验 O
室 O
指 O
标 O
水 O
平 O
的 O
影 O
响 O

血 B-中医治疗
活 I-中医治疗
素 I-中医治疗
； O
非 B-西医诊断
酒 I-西医诊断
精 I-西医诊断
性 I-西医诊断
脂 I-西医诊断
肪 I-西医诊断
肝 I-西医诊断
合 O
并 O
２ O
型 O
糖 O
尿 O
病 O
； O
中 O
西 O
医 O
结 O
合 O

中 O
医 O
认 O
为 O
属 O
急 B-中医诊断
黄 I-中医诊断
中 O
的 O
湿 O
热 O
蔓 O
蒸 O
， O
毒 B-中医证候
陷 I-中医证候
心 I-中医证候
包 I-中医证候

结 O
论 O
： O
香 B-中医治疗
砂 I-中医治疗
枳 I-中医治疗
术 I-中医治疗
颗 I-中医治疗
粒 I-中医治疗
对 O
脾 B-中医证候
胃 I-中医证候
虚 I-中医证候
弱 I-中医证候
证 O
Ｆ O
Ｄ O
患 O
者 O
临 O
床 O
症 O
状 O
有 O
明 O
显 O
疗 O
效 O
， O
机 O
制 O
可 O
能 O
与 O
其 O
调 O
节 O
胃 O
肠 O
道 O
激 O
素 O
增 O
强 O
Ｆ O
Ｄ O
患 O
者 O
胃 O
动 O
力 O
有 O
关 O
， O
可 O
在 O
临 O
床 O
治 O
疗 O
中 O
推 O
广 O
使 O
用 O

目 O
的 O
观 O
察 O
加 O
味 O
越 O
鞠 O
丸 O
配 O
合 O
针 B-中医治疗
刺 I-中医治疗
治 O
疗 O
功 B-西医诊断
能 I-西医诊断
性 I-西医诊断
消 I-西医诊断
化 I-西医诊断
不 I-西医诊断
良 I-西医诊断
的 O
临 O
床 O
疗 O
效 O
。 O
方 O
法 O
将 O
患 O
者 O
随 O
机 O
分 O
为 O
两 O
组 O
。 O
治 O
疗 O
组 O
以 O
加 O
味 O
越 O
鞠 O
丸 O
配 O
合 O
针 B-中医治疗
刺 I-中医治疗
治 O
疗 O
， O
对 O
照 O
组 O
予 O
西 O
沙 O
比 O
利 O
片 O
口 O
服 O
， O
均 O
以 O
４ O
周 O
为 O
１ O
个 O
疗 O
程 O
。 O
结 O
果 O
治 O
疗 O
组 O
疗 O
效 O
明 O
显 O
优 O
于 O
对 O
照 O
组 O
。 O
结 O
论 O
加 O
味 O
越 O
鞠 O
丸 O
配 O
合 O
针 B-中医治疗
刺 I-中医治疗
治 O
疗 O
功 B-西医诊断
能 I-西医诊断
性 I-西医诊断
消 I-西医诊断
化 I-西医诊断
不 I-西医诊断
良 I-西医诊断
疗 O
效 O
满 O
意 O
。 O

方 O
法 O
符 O
合 O
Ｆ O
Ｄ O
诊 O
断 O
标 O
准 O
的 O
病 O
例 O
１ O
２ O
０ O
例 O
， O
随 O
机 O
均 O
分 O
为 O
３ O
组 O
， O
分 O
别 O
采 O
用 O
子 B-中医治疗
午 I-中医治疗
流 I-中医治疗
注 I-中医治疗
开 I-中医治疗
穴 I-中医治疗
疗 I-中医治疗
法 I-中医治疗
治 O
疗 O
、 O
中 O
药 O
治 O
疗 O
和 O
西 O
药 O
治 O
疗 O
， O
观 O
察 O
并 O
比 O
较 O
３ O
组 O
的 O
主 O
症 O
积 O
分 O
和 O
临 O
床 O
疗 O
效 O
， O
以 O
及 O
胃 O
电 O
节 O
律 O
的 O
变 O
化 O
和 O
胃 O
肠 O
激 O
素 O
检 O
测 O
值 O

目 O
的 O
： O
观 O
察 O
四 B-方剂
磨 I-方剂
汤 I-方剂
治 O
疗 O
新 B-西医诊断
生 I-西医诊断
儿 I-西医诊断
胃 I-西医诊断
食 I-西医诊断
管 I-西医诊断
反 I-西医诊断
流 I-西医诊断
（ O
Ｇ O
Ｅ O
Ｒ O
） O
的 O
疗 O
效 O
及 O
安 O
全 O
性 O

目 O
的 O
： O
观 O
察 O
针 B-中医治疗
刺 I-中医治疗
联 O
合 O
穴 O
位 O
埋 O
线 O
治 O
疗 O
脾 B-中医证候
胃 I-中医证候
虚 I-中医证候
弱 I-中医证候
型 O
慢 B-西医诊断
性 I-西医诊断
萎 I-西医诊断
缩 I-西医诊断
性 I-西医诊断
胃 I-西医诊断
炎 I-西医诊断
的 O
临 O
床 O
疗 O
效 O

治 O
宜 O
滋 B-中医治则
阴 I-中医治则
助 O
阳 O
， O
活 O
血 O
软 B-中医治则
坚 I-中医治则
利 O
水 O

方 O
法 O
： O
将 O
９ O
０ O
例 O
胃 B-西医诊断
食 I-西医诊断
管 I-西医诊断
反 I-西医诊断
流 I-西医诊断
病 I-西医诊断
患 O
者 O
随 O
机 O
分 O
为 O
治 O
疗 O
组 O
和 O
对 O
照 O
组 O
， O
每 O
组 O
４ O
５ O
例 O

符 O
合 O
早 O
期 O
肝 O
硬 O
化 O
腹 B-临床表现
水 I-临床表现
的 O
基 O
本 O
病 O
机 O
， O
故 O
收 O
到 O
了 O
较 O
好 O
的 O
疗 O
效 O

此 O
系 O
下 B-中医证候
痢 I-中医证候
日 I-中医证候
久 I-中医证候
脾 I-中医证候
肾 I-中医证候
阳 I-中医证候
虚 I-中医证候
， O
寒 B-中医证候
湿 I-中医证候
内 I-中医证候
停 I-中医证候
， O
肝 B-中医证候
气 I-中医证候
郁 I-中医证候
结 I-中医证候
而 O
致 O
肝 B-临床表现
脏 I-临床表现
肿 I-临床表现
大 I-临床表现
， O
肺 O
肾 O
气 O
虚 O
， O
不 O
能 O
行 O
司 O
通 O
调 O
水 O
道 O
、 O
化 B-中医治则
气 I-中医治则
利 I-中医治则
水 I-中医治则
之 O
职 O
， O
寒 O
水 O
内 O
停 O
而 O
成 O
腹 B-中医诊断
水 I-中医诊断
臌 B-中医诊断
胀 I-中医诊断
证 O

观 O
察 O
组 O
在 O
对 O
照 O
组 O
基 O
础 O
上 O
使 O
用 O
五 B-方剂
苓 I-方剂
散 I-方剂

目 O
的 O
： O
探 O
讨 O
中 O
药 O
和 B-方剂
胃 I-方剂
冲 I-方剂
剂 I-方剂
对 O
比 O
多 O
潘 O
立 O
酮 O
片 O
治 O
疗 O
肝 B-中医证候
胃 I-中医证候
不 I-中医证候
和 I-中医证候
型 O
功 B-西医诊断
能 I-西医诊断
性 I-西医诊断
消 I-西医诊断
化 I-西医诊断
不 I-西医诊断
良 I-西医诊断
的 O
临 O
床 O
疗 O
效 O

患 O
者 O
５ O
年 O
前 O
出 O
现 O
腹 B-临床表现
胀 I-临床表现
、 O
尿 B-临床表现
少 I-临床表现
， O
赴 O
医 O
院 O
诊 O
为 O
“ O
肝 O
硬 O
化 O
， O
腹 O
水 O
” O
， O
坚 O
持 O
服 O
用 O
中 O
药 O
， O
间 O
断 O
输 O
注 O
白 O
蛋 O
白 O
治 O
疗 O
， O
半 O
年 O
腹 O
水 O
消 O
退 O
即 O
停 O
药 O

遂 O
停 O
用 O
氟 O
铁 O
龙 O
化 O
疗 O
， O
外 O
请 O
中 O
医 O
肿 O
瘤 O
专 O
家 O
会 O
诊 O
： O
主 O
诉 O
恶 B-临床表现
心 I-临床表现
呕 I-临床表现
吐 I-临床表现
， O
腹 O
胀 O
， O
大 O
便 O
少 O
， O
舌 O
暗 O
红 O
苔 B-临床表现
黄 I-临床表现
， O
脉 O
弦 O
滑 O

Ｂ O
超 O
诊 O
断 O
： O
肝 B-西医诊断
内 I-西医诊断
小 I-西医诊断
结 I-西医诊断
石 I-西医诊断
， O
余 O
未 O
见 O
明 O
显 O
异 O
常 O

按 O
： O
肝 B-西医诊断
硬 I-西医诊断
化 I-西医诊断
腹 I-西医诊断
水 I-西医诊断
属 O
中 O
医 O
“ O
癥 O
瘕 O
” O
、 O
“ O
积 B-中医诊断
聚 I-中医诊断
” O
、 O
“ O
臌 B-中医诊断
胀 I-中医诊断
” O
等 O
范 O
畴 O
， O
主 O
要 O
由 O
肝 O
、 O
脾 O
、 O
肾 O
功 O
能 O
失 O
调 O
所 O
致 O

半 B-方剂
夏 I-方剂
厚 I-方剂
朴 I-方剂
汤 I-方剂
加 I-方剂
味 I-方剂
治 O
疗 O
功 B-西医诊断
能 I-西医诊断
性 I-西医诊断
消 I-西医诊断
化 I-西医诊断
不 I-西医诊断
良 I-西医诊断
６ O
６ O
例 O

［ O
结 O
论 O
］ O
六 O
磨 O
汤 O
加 O
减 O
联 O
合 O
超 B-其他治疗
声 I-其他治疗
离 I-其他治疗
子 I-其他治疗
导 I-其他治疗
入 I-其他治疗
治 O
疗 O
Ｉ O
Ｂ O
Ｓ O
－ O
Ｃ O
较 O
乳 O
果 O
糖 O
有 O
一 O
定 O
优 O
势 O
， O
尤 O
其 O
在 O
改 O
善 O
患 O
者 O
腹 B-临床表现
痛 I-临床表现
、 O
腹 B-临床表现
胀 I-临床表现
、 O
排 O
便 O
频 O
率 O
等 O
方 O
面 O
， O
疗 O
效 O
更 O
好 O

方 O
法 O
： O
选 O
取 O
接 O
受 O
治 O
疗 O
的 O
脾 B-中医证候
胃 I-中医证候
虚 I-中医证候
弱 I-中医证候
型 O
功 B-西医诊断
能 I-西医诊断
性 I-西医诊断
消 I-西医诊断
化 I-西医诊断
不 I-西医诊断
良 I-西医诊断
患 O
者 O
１ O
１ O
４ O
例 O
， O
随 O
机 O
将 O
患 O
者 O
分 O
为 O
３ O
组 O
， O
每 O
组 O
３ O
８ O
例 O
， O
Ａ O
组 O
香 B-方剂
砂 I-方剂
六 I-方剂
君 I-方剂
子 I-方剂
汤 I-方剂
加 O
味 O
配 O
合 O
穴 O
位 O
贴 B-中医治疗
敷 I-中医治疗
治 O
疗 O
， O
Ｂ O
组 O
纯 O
服 O
香 B-方剂
砂 I-方剂
六 I-方剂
君 I-方剂
子 I-方剂
汤 I-方剂
加 O
味 O
治 O
疗 O
， O
Ｃ O
组 O
服 O
多 O
潘 O
立 O
酮 O
片 O
治 O
疗 O
， O
观 O
察 O
疗 O
效 O

目 O
的 O
： O
比 O
较 O
麦 O
粒 O
灸 O
合 O
针 B-中医治疗
刺 I-中医治疗
与 O
单 O
纯 O
针 B-中医治疗
刺 I-中医治疗
治 O
疗 O
慢 B-西医诊断
性 I-西医诊断
功 I-西医诊断
能 I-西医诊断
性 I-西医诊断
便 I-西医诊断
秘 I-西医诊断
的 O
疗 O
效 O
差 O
异 O

结 O
论 O
： O
健 O
胃 O
消 O
食 O
口 O
服 O
液 O
对 O
儿 B-西医诊断
童 I-西医诊断
功 I-西医诊断
能 I-西医诊断
性 I-西医诊断
消 I-西医诊断
化 I-西医诊断
不 I-西医诊断
良 I-西医诊断
有 O
较 O
好 O
的 O
临 O
床 O
治 O
疗 O
效 O
果 O
且 O
不 O
良 O
反 O
应 O
较 O
少 O
． O

目 O
的 O
： O
观 O
察 O
滋 B-中医治疗
阴 I-中医治疗
润 I-中医治疗
肠 I-中医治疗
口 I-中医治疗
服 I-中医治疗
液 I-中医治疗
配 O
合 O
腹 O
式 O
呼 O
吸 O
治 O
疗 O
老 B-西医诊断
年 I-西医诊断
功 I-西医诊断
能 I-西医诊断
性 I-西医诊断
便 I-西医诊断
秘 O
的 O
效 O
果 O

方 O
法 O
： O
将 O
８ O
６ O
例 O
脾 B-中医证候
胃 I-中医证候
气 I-中医证候
虚 I-中医证候
型 O
功 B-西医诊断
能 I-西医诊断
性 I-西医诊断
消 I-西医诊断
化 I-西医诊断
不 I-西医诊断
良 I-西医诊断
患 O
者 O
随 O
机 O
分 O
为 O
两 O
组 O
， O
对 O
照 O
组 O
４ O
３ O
例 O
采 O
用 O
西 O
医 O
基 O
础 O
治 O
疗 O
和 O
常 O
规 O
护 O
理 O
， O
治 O
疗 O
组 O
４ O
３ O
例 O
在 O
对 O
照 O
组 O
基 O
础 O
上 O
应 O
用 O
梅 B-中医治疗
花 I-中医治疗
灸 I-中医治疗
联 O
合 O
穴 B-中医治疗
位 I-中医治疗
贴 I-中医治疗
敷 I-中医治疗
治 O
疗 O
， O
两 O
组 O
均 O
持 O
续 O
治 O
疗 O
４ O
周 O

我 O
们 O
采 O
用 O
三 O
合 O
胶 O
囊 O
治 O
疗 O
功 B-西医诊断
能 I-西医诊断
性 I-西医诊断
消 I-西医诊断
化 I-西医诊断
不 I-西医诊断
良 I-西医诊断
６ O
０ O
例 O
， O
并 O
与 O
莫 O
沙 O
必 O
利 O
治 O
疗 O
５ O
０ O
例 O
对 O
照 O
观 O
察 O
， O
现 O
报 O
告 O
如 O
下 O

马 O
万 O
千 O
老 O
中 O
医 O
化 O
痰 O
祛 O
瘀 O
方 O
治 O
疗 O
痰 B-中医证候
瘀 I-中医证候
互 I-中医证候
结 I-中医证候
型 O
非 B-西医诊断
酒 I-西医诊断
精 I-西医诊断
性 I-西医诊断
脂 I-西医诊断
肪 I-西医诊断
肝 I-西医诊断
疗 O
效 O
评 O
价 O
研 O
究 O

治 O
拟 O
清 O
肝 O
解 O
毒 O
， O
化 O
湿 O
退 B-中医治则
黄 I-中医治则

黄 O
某 O
， O
男 O
， O
７ O
岁 O
， O
因 O
浮 B-临床表现
肿 I-临床表现
、 O
尿 O
少 O
、 O
血 O
尿 O
３ O
天 O
于 O
２ O
０ O
０ O
１ O
年 O
１ O
１ O
月 O
１ O
日 O
入 O
院 O

［ O
目 O
的 O
］ O
研 O
究 O
中 O
医 O
适 O
宜 O
技 O
术 O
治 O
疗 O
中 B-西医诊断
风 I-西医诊断
后 I-西医诊断
遗 I-西医诊断
症 I-西医诊断
功 I-西医诊断
能 I-西医诊断
性 I-西医诊断
便 I-西医诊断
秘 I-西医诊断
的 O
疗 O
效 O

自 O
拟 O
清 B-方剂
肝 I-方剂
和 I-方剂
胃 I-方剂
饮 I-方剂
联 O
合 O
马 B-西医治疗
来 I-西医治疗
酸 I-西医治疗
曲 I-西医治疗
美 I-西医治疗
布 I-西医治疗
汀 I-西医治疗
片 I-西医治疗
辨 O
治 O
肝 B-中医证候
胃 I-中医证候
郁 I-中医证候
热 I-中医证候
证 O
功 B-西医诊断
能 I-西医诊断
性 I-西医诊断
消 I-西医诊断
化 I-西医诊断
不 I-西医诊断
良 I-西医诊断
的 O
临 O
床 O
研 O
究 O

健 B-中医治疗
胃 I-中医治疗
消 I-中医治疗
胀 I-中医治疗
颗 I-中医治疗
粒 I-中医治疗
对 O
功 B-西医诊断
能 I-西医诊断
性 I-西医诊断
消 I-西医诊断
化 I-西医诊断
不 I-西医诊断
良 I-西医诊断
患 O
者 O
胃 O
排 O
空 O
的 O
影 O
响 O

在 O
以 O
后 O
的 O
长 O
期 O
临 O
床 O
工 O
作 O
中 O
， O
我 O
发 O
现 O
丝 B-中药
瓜 I-中药
络 I-中药
不 O
仅 O
消 O
除 O
肝 O
区 O
疼 O
痛 O
有 O
良 O
效 O
， O
且 O
对 O
防 O
止 O
肝 O
纤 O
维 O
化 O
， O
治 O
疗 O
脂 O
肪 O
肝 O
也 O
起 O
一 O
定 O
的 O
作 O
用 O
， O
诚 O
为 O
治 O
疗 O
慢 O
性 O
肝 O
炎 O
之 O
佳 O
品 O

９ O
月 O
８ O
日 O
中 O
医 O
会 O
诊 O
， O
拟 O
增 B-方剂
液 I-方剂
承 I-方剂
气 I-方剂
汤 I-方剂
加 I-方剂
减 I-方剂
调 O
治 O

中 O
医 O
诊 O
断 O
： O
喘 B-中医诊断
脱 I-中医诊断
、 O
水 B-中医诊断
鼓 I-中医诊断

１ O
９ O
７ O
０ O
年 O
初 O
， O
又 O
见 O
黄 B-中医诊断
疸 I-中医诊断
胁 O
痛 O
小 O
有 O
发 O
作 O

方 O
法 O
： O
选 O
取 O
我 O
院 O
（ O
２ O
０ O
１ O
３ O
年 O
１ O
月 O
～ O
２ O
０ O
１ O
８ O
年 O
１ O
１ O
月 O
） O
收 O
治 O
的 O
脾 B-中医证候
胃 I-中医证候
湿 I-中医证候
热 I-中医证候
型 O
慢 B-西医诊断
性 I-西医诊断
萎 I-西医诊断
缩 I-西医诊断
性 I-西医诊断
胃 I-西医诊断
炎 I-西医诊断
患 O
者 O
１ O
１ O
４ O
例 O
， O
根 O
据 O
治 O
疗 O
方 O
法 O
不 O
同 O
分 O
为 O
２ O
组 O

中 O
西 O
医 O
结 O
合 O
治 O
疗 O
腹 O
泻 O
型 O
肠 B-西医诊断
易 I-西医诊断
激 I-西医诊断
综 I-西医诊断
合 I-西医诊断
征 I-西医诊断
３ O
０ O
例 O

非 B-西医诊断
酒 I-西医诊断
精 I-西医诊断
性 I-西医诊断
脂 I-西医诊断
肪 I-西医诊断
肝 I-西医诊断
； O
降 O
脂 O
保 O
肝 O
汤 O

诊 O
断 O
为 O
中 O
医 O
水 B-中医诊断
臌 I-中医诊断
， O
西 O
医 O
酒 O
精 O
性 O
肝 O
硬 O
化 O
， O
失 O
代 O
偿 O
期 O
， O
脾 O
功 O
能 O
亢 O
进 O
征 O

方 O
法 O
： O
治 O
疗 O
组 O
采 O
用 O
口 O
服 O
益 B-方剂
肠 I-方剂
汤 I-方剂
（ O
柴 B-中药
胡 I-中药
、 O
党 B-中药
参 I-中药
、 O
白 B-中药
术 I-中药
、 O
陈 B-中药
皮 I-中药
、 O
茯 B-中药
苓 I-中药
、 O
防 B-中药
风 I-中药
、 O
木 B-中药
香 I-中药
、 O
白 B-中药
芍 I-中药
、 O
五 B-中药
味 I-中药
子 I-中药
、 O
甘 B-中药
草 I-中药
） O
治 O
疗 O
本 O
病 O
３ O
８ O
例 O
， O
并 O
设 O
对 O
照 O
组 O
对 O
照 O

方 O
法 O
： O
８ O
０ O
例 O
患 O
者 O
随 O
机 O
分 O
成 O
两 O
组 O
， O
试 O
验 O
组 O
予 O
以 O
中 O
药 O
和 B-方剂
胃 I-方剂
冲 I-方剂
剂 I-方剂
， O
１ O
０ O
０ O
ｍ O
Ｌ O
／ O
次 O
， O
三 O
餐 O
前 O
半 O
小 O
时 O
口 O
服 O

２ O
） O
胆 B-西医诊断
囊 I-西医诊断
炎 I-西医诊断

方 O
法 O
： O
萎 O
缩 O
性 O
胃 O
炎 O
（ O
Ｃ O
Ａ O
Ｇ O
） O
中 O
医 O
辨 O
证 O
为 O
浊 B-中医证候
毒 I-中医证候
内 I-中医证候
蕴 I-中医证候
证 O
型 O
者 O
１ O
２ O
０ O
例 O
， O
随 O
机 O
等 O
分 O
为 O
针 O
刺 O
组 O
、 O
中 O
药 O
组 O
和 O
针 O
药 O
组 O
， O
分 O
别 O
进 O
行 O
相 O
应 O
治 O
疗 O
， O
疗 O
程 O
６ O
个 O
月 O
， O
治 O
疗 O
后 O
对 O
胃 O
镜 O
观 O
察 O
、 O
病 O
理 O
疗 O
效 O
及 O
Ｈ O
ｐ O
根 O
除 O
率 O
进 O
行 O
比 O
较 O

结 O
果 O
： O
治 O
疗 O
组 O
总 O
有 O
效 O
率 O
达 O
９ O
２ O
％ O
， O
对 O
照 O
组 O
总 O
有 O
效 O
率 O
８ O
８ O
％ O
， O
总 O
体 O
疗 O
效 O
相 O
当 O
， O
但 O
在 O
改 O
善 O
嗳 B-临床表现
气 I-临床表现
返 I-临床表现
酸 I-临床表现
、 O
饮 B-临床表现
食 I-临床表现
减 I-临床表现
少 I-临床表现
、 O
胃 B-临床表现
脘 I-临床表现
疼 I-临床表现
痛 I-临床表现
、 O
等 O
症 O
状 O
方 O
面 O
均 O
优 O
于 O
对 O
照 O
组 O

方 O
法 O
将 O
１ O
２ O
１ O
例 O
患 O
者 O
随 O
机 O
分 O
为 O
治 O
疗 O
组 O
（ O
６ O
２ O
例 O
， O
采 O
用 O
砂 O
半 O
理 O
中 O
汤 O
合 O
小 B-方剂
陷 I-方剂
胸 I-方剂
汤 I-方剂
加 O
减 O
治 O
疗 O
） O
和 O
对 O
照 O
组 O
（ O
５ O
９ O
例 O
， O
采 O
用 O
泰 O
胃 O
美 O
和 O
吗 O
丁 O
啉 O
治 O
疗 O
） O
， O
治 O
疗 O
８ O
周 O
后 O
观 O
察 O
两 O
组 O
患 O
者 O
症 O
状 O
问 O
卷 O
调 O
查 O
评 O
分 O
和 O
内 O
镜 O
分 O
级 O
评 O
估 O
的 O
变 O
化 O
情 O
况 O

目 O
的 O
观 O
察 O
艾 O
灸 O
配 O
合 O
Ｓ O
ｔ O
ｒ O
ｅ O
ｔ O
ｔ O
ａ O
射 O
频 O
治 O
疗 O
胃 B-西医诊断
食 I-西医诊断
管 I-西医诊断
反 I-西医诊断
流 I-西医诊断
病 I-西医诊断
的 O
临 O
床 O
疗 O
效 O

温 B-中医治则
中 I-中医治则
健 I-中医治则
脾 I-中医治则
法 O
防 O
治 O
高 O
寒 O
地 O
区 O
脾 B-中医证候
胃 I-中医证候
虚 I-中医证候
寒 I-中医证候
型 O
慢 B-西医诊断
性 I-西医诊断
萎 I-西医诊断
缩 I-西医诊断
性 I-西医诊断
胃 I-西医诊断
炎 I-西医诊断

六 B-中医治疗
味 I-中医治疗
能 I-中医治疗
消 I-中医治疗
胶 I-中医治疗
囊 I-中医治疗
； O
莫 O
沙 O
比 O
利 O
； O
功 B-西医诊断
能 I-西医诊断
性 I-西医诊断
消 I-西医诊断
化 I-西医诊断
不 I-西医诊断
良 I-西医诊断
； O
胃 O
动 O
力 O

患 O
者 O
有 O
乙 O
肝 O
病 O
史 O
２ O
０ O
余 O
年 O
， O
肝 B-西医诊断
硬 I-西医诊断
化 I-西医诊断
腹 I-西医诊断
水 I-西医诊断
３ O
年 O

方 O
法 O
： O
采 O
用 O
随 O
机 O
单 O
盲 O
阳 O
性 O
药 O
对 O
照 O
方 O
法 O
， O
将 O
８ O
０ O
例 O
功 B-西医诊断
能 I-西医诊断
性 I-西医诊断
消 I-西医诊断
化 I-西医诊断
不 I-西医诊断
良 I-西医诊断
脾 B-中医证候
虚 I-中医证候
气 I-中医证候
滞 I-中医证候
证 O
患 O
者 O
随 O
机 O
分 O
为 O
试 O
验 O
组 O
和 O
对 O
照 O
组 O
各 O
４ O
０ O
例 O
， O
最 O
后 O
纳 O
入 O
疗 O
效 O
统 O
计 O
７ O
８ O
例 O
， O
其 O
中 O
治 O
疗 O
组 O
４ O
０ O
例 O
、 O
对 O
照 O
组 O
３ O
８ O
例 O
， O
分 O
别 O
给 O
予 O
健 B-方剂
脾 I-方剂
理 I-方剂
气 I-方剂
方 I-方剂
和 O
多 O
潘 O
立 O
酮 O
治 O
疗 O
， O
治 O
疗 O
疗 O
程 O
均 O
为 O
４ O
周 O

方 O
法 O
： O
采 O
用 O
旋 O
覆 O
代 O
赭 O
汤 O
（ O
旋 O
覆 O
花 O
、 O
半 O
夏 O
、 O
党 O
参 O
、 O
白 O
术 O
、 O
代 O
赭 O
石 O
、 O
生 O
姜 O
、 O
炙 O
甘 O
草 O
等 O
） O
配 O
合 O
盐 B-西医治疗
酸 I-西医治疗
依 I-西医治疗
托 I-西医治疗
必 I-西医治疗
利 I-西医治疗
治 O
疗 O
本 O
病 O
６ O
０ O
例 O
， O
并 O
设 O
对 O
照 O
组 O
观 O
察 O
疗 O
效 O

在 O
寒 O
凉 O
药 O
中 O
佐 O
以 O
少 O
量 O
甘 B-中药
草 I-中药
以 O
护 O
胃 O
气 O
， O
药 O
虽 O
四 O
味 O
， O
配 O
伍 O
精 O
确 O
， O
共 O
奏 O
清 O
热 O
利 O
湿 O
退 O
黄 O
之 O
效 O
， O
使 O
肝 O
胆 O
得 O
利 O
， O
黄 B-中医诊断
疸 I-中医诊断
自 O
愈 O

结 O
论 O
慢 B-西医诊断
性 I-西医诊断
萎 I-西医诊断
缩 I-西医诊断
性 I-西医诊断
胃 I-西医诊断
炎 I-西医诊断
常 O
见 O
中 O
医 O
四 O
诊 O
信 O
息 O
能 O
够 O
在 O
一 O
定 O
程 O
度 O
上 O
反 O
映 O
该 O
病 O
中 O
医 O
证 O
候 O
特 O
点 O
， O
并 O
且 O
为 O
慢 B-西医诊断
性 I-西医诊断
萎 I-西医诊断
缩 I-西医诊断
性 I-西医诊断
胃 I-西医诊断
炎 I-西医诊断
中 O
医 O
证 O
候 O
要 O
素 O
的 O
确 O
立 O
提 O
供 O
支 O
持 O

两 O
组 O
均 O
采 O
用 O
常 O
规 O
抑 O
酸 O
和 O
抗 O
感 O
染 O
治 O
疗 O
， O
对 O
照 O
组 O
患 O
者 O
采 O
用 O
瑞 B-西医治疗
巴 I-西医治疗
派 I-西医治疗
特 I-西医治疗
治 O
疗 O
， O
０ O

贝 B-西医治疗
洛 I-西医治疗
纳 I-西医治疗
组 O
的 O
副 O
作 O
用 O
主 O
要 O
是 O
稀 O
便 O
、 O
腹 O
鸣 O

治 O
疗 O
组 O
用 O
柴 O
胡 O
疏 O
肝 O
散 O
合 O
小 B-方剂
陷 I-方剂
胸 I-方剂
汤 I-方剂
治 O
疗 O
， O
对 O
照 O
组 O
采 O
用 O
奥 O
美 O
拉 O
唑 O
片 O
治 O
疗 O

查 O
其 O
肝 O
掌 O
明 O
显 O
， O
腹 O
部 O
膨 O
隆 O
如 O
鼓 O
， O
腹 B-临床表现
水 I-临床表现
征 O
（ O
＋ O
） O

肠 B-西医诊断
易 I-西医诊断
激 I-西医诊断
综 I-西医诊断
合 I-西医诊断
征 I-西医诊断
（ O
Ｉ O
Ｂ O
Ｓ O
） O
是 O
一 O
种 O
以 O
腹 B-临床表现
部 I-临床表现
不 I-临床表现
适 I-临床表现
为 O
主 O
要 O
症 O
状 O
的 O
慢 O
性 O
胃 O
肠 O
道 O
疾 O
病 O
， O
可 O
见 O
便 B-临床表现
秘 I-临床表现
和 O
腹 B-临床表现
痛 I-临床表现
等 O
症 O
状 O

基 O
于 O
定 O
标 O
活 O
检 O
技 O
术 O
评 O
价 O
半 O
夏 O
泻 O
心 O
汤 O
对 O
慢 B-西医诊断
性 I-西医诊断
萎 I-西医诊断
缩 I-西医诊断
性 I-西医诊断
胃 I-西医诊断
炎 I-西医诊断
（ O
寒 B-中医证候
热 I-中医证候
错 I-中医证候
杂 I-中医证候
证 O
） O
的 O
疗 O
效 O

按 O
： O
此 O
例 O
急 B-西医诊断
性 I-西医诊断
重 I-西医诊断
症 I-西医诊断
肝 I-西医诊断
炎 I-西医诊断
， O
黄 O
疸 O
急 O
剧 O
持 O
续 O
加 O
重 O
， O
病 O
势 O
危 O
急 O

周 O
身 B-临床表现
黄 I-临床表现
染 O
， O
经 O
西 O
医 O
检 O
查 O
， O
诊 O
断 O
为 O
肝 B-西医诊断
细 I-西医诊断
胞 I-西医诊断
性 I-西医诊断
黄 I-西医诊断
疸 I-西医诊断

守 O
方 O
调 O
治 O
半 O
个 O
月 O
， O
腹 B-临床表现
水 I-临床表现
消 I-临床表现
失 I-临床表现
， O
肝 O
功 O
能 O
恢 O
复 O
正 O
常 O

组 O
间 O
治 O
疗 O
后 O
比 O
较 O
， O
胃 B-临床表现
痛 I-临床表现
、 O
痞 B-临床表现
满 I-临床表现
、 O
纳 B-临床表现
呆 I-临床表现
积 O
分 O
和 O
总 O
积 O
分 O
差 O
异 O
均 O
有 O
统 O
计 O
学 O
意 O
义 O
（ O
Ｐ O
＜ O
０ O

瘀 O
血 O
不 O
去 O
， O
新 O
血 O
不 O
生 O
， O
日 O
久 O
则 O
气 O
血 O
亏 O
虚 O
， O
无 O
力 O
鼓 O
动 O
脉 O
道 O
， O
则 O
脉 B-临床表现
数 I-临床表现
大 I-临床表现
无 I-临床表现
力 I-临床表现

２ O
剂 O
中 O
药 O
共 O
服 O
４ O
ｄ O
， O
患 O
儿 O
面 O
目 O
及 O
全 O
身 O
皮 O
肤 O
无 O
黄 B-中医诊断
疸 I-中医诊断
， O
无 O
腹 B-临床表现
胀 I-临床表现
、 O
溢 O
乳 O
， O
大 O
便 O
正 O
常 O
， O
临 O
床 O
症 O
状 O
消 O
失 O
， O
黄 B-中医诊断
疸 I-中医诊断
指 O
数 O
降 O
为 O
１ O
１ O

《 O
金 O
匮 O
要 O
略 O
· O
黄 O
疸 O
病 O
脉 O
证 O
并 O
治 O
》 O
曰 O
： O
“ O
诸 O
黄 O
， O
腹 O
痛 O
而 O
呕 O
者 O
， O
宜 O
柴 B-中药
胡 I-中药
汤 O
” O

方 O
法 O
： O
将 O
内 O
镜 O
和 O
病 O
理 O
确 O
诊 O
为 O
慢 O
性 O
萎 O
缩 O
性 O
胃 O
炎 O
伴 O
胃 O
黏 O
膜 O
异 O
型 O
增 O
生 O
且 O
符 O
合 O
中 O
医 O
血 B-中医证候
瘀 I-中医证候
热 I-中医证候
毒 I-中医证候
证 O
型 O
的 O
８ O
２ O
例 O
患 O
者 O
， O
随 O
机 O
分 O
为 O
治 O
疗 O
组 O
和 O
对 O
照 O
组 O

结 O
论 O
： O
在 O
内 O
服 O
逍 B-方剂
遥 I-方剂
散 I-方剂
调 O
治 O
功 B-西医诊断
能 I-西医诊断
性 I-西医诊断
消 I-西医诊断
化 I-西医诊断
不 I-西医诊断
良 I-西医诊断
的 O
同 O
时 O
配 O
合 O
使 O
用 O
推 O
拿 O
可 O
以 O
提 O
高 O
临 O
床 O
疗 O
效 O

消 O
化 O
不 O
良 O
／ O
中 O
医 O
药 O
疗 O
法 O
， O
复 O
方 O
（ O
中 O
药 O
） O
／ O
治 O
疗 O
应 O
用 O
， O
胃 B-中医治疗
宁 I-中医治疗
胶 I-中医治疗
囊 I-中医治疗
／ O
治 O
疗 O
应 O
用 O
， O
疏 O
肝 O
解 O
都 O
药 O
剂 O
／ O
治 O
疗 O
应 O
用 O
， O
补 O
气 O
药 O
剂 O
／ O
治 O
疗 O
应 O
用 O

胃 B-中医治疗
康 I-中医治疗
宁 I-中医治疗
； O
辛 O
开 O
苦 O
降 O
法 O
； O
慢 O
性 O
萎 O
缩 O
性 O
胃 O
炎 O
； O
胃 O
癌 O
前 O
病 O
变 O
； O
临 O
床 O
疗 O
效 O
； O
机 O
制 O
研 O
究 O

方 O
法 O
： O
以 O
８ O
０ O
例 O
寒 B-中医证候
热 I-中医证候
错 I-中医证候
杂 I-中医证候
型 O
Ｉ O
Ｂ O
Ｓ O
－ O
Ｄ O
患 O
者 O
作 O
为 O
观 O
察 O
对 O
象 O
， O
随 O
机 O
分 O
为 O
两 O
组 O
， O
每 O
组 O
４ O
０ O
例 O

ｐ O
ｙ O
ｌ O
ｏ O
ｒ O
ｉ O
疗 O
法 O
治 O
疗 O
， O
对 O
照 O
组 O
仅 O
采 O
用 O
六 B-中医治疗
味 I-中医治疗
安 I-中医治疗
消 I-中医治疗
胶 I-中医治疗
囊 I-中医治疗
加 O
雷 O
贝 O
拉 O
唑 O
治 O
疗 O

目 O
的 O
观 O
察 O
疏 B-中医治则
肝 I-中医治则
理 I-中医治则
气 I-中医治则
法 O
治 O
疗 O
功 B-西医诊断
能 I-西医诊断
性 I-西医诊断
消 I-西医诊断
化 I-西医诊断
不 I-西医诊断
良 I-西医诊断
的 O
临 O
床 O
疗 O
效 O

结 O
果 O
： O
两 O
组 O
治 O
疗 O
腹 B-西医诊断
泻 I-西医诊断
型 I-西医诊断
肠 I-西医诊断
易 I-西医诊断
激 I-西医诊断
综 I-西医诊断
合 I-西医诊断
征 I-西医诊断
患 O
者 O
的 O
临 O
床 O
疗 O
效 O
差 O
异 O
有 O
统 O
计 O
学 O
意 O
义 O
（ O
Ｐ O
＜ O
０ O

目 O
的 O
： O
观 O
察 O
健 B-中医治疗
胃 I-中医治疗
消 I-中医治疗
胀 I-中医治疗
颗 I-中医治疗
粒 I-中医治疗
治 O
疗 O
功 B-西医诊断
能 I-西医诊断
性 I-西医诊断
消 I-西医诊断
化 I-西医诊断
不 I-西医诊断
良 I-西医诊断
（ O
肝 B-中医证候
胃 I-中医证候
不 I-中医证候
和 I-中医证候
型 O
） O
的 O
临 O
床 O
疗 O
效 O
和 O
安 O
全 O
性 O
， O
以 O
及 O
应 O
用 O
健 B-中医治疗
胃 I-中医治疗
消 I-中医治疗
胀 I-中医治疗
颗 I-中医治疗
粒 I-中医治疗
前 O
后 O
功 B-西医诊断
能 I-西医诊断
性 I-西医诊断
消 I-西医诊断
化 I-西医诊断
不 I-西医诊断
良 I-西医诊断
（ O
Ｆ O
Ｄ O
） O
患 O
者 O
的 O
胃 O
排 O
空 O
的 O
变 O
化 O

中 O
西 O
医 O
结 O
合 O
治 O
疗 O
胃 B-西医诊断
食 I-西医诊断
管 I-西医诊断
反 I-西医诊断
流 I-西医诊断
性 I-西医诊断
咽 I-西医诊断
喉 I-西医诊断
炎 I-西医诊断
临 O
床 O
观 O
察 O

观 O
察 O
两 O
组 O
患 O
者 O
的 O
Ｂ O
ｒ O
ｉ O
ｓ O
ｔ O
ｏ O
ｌ O
粪 O
便 O
性 O
状 O
评 O
分 O
、 O
平 O
均 O
每 O
周 O
排 O
便 O
频 O
率 O
评 O
分 O
、 O
平 O
均 O
每 O
次 O
排 O
便 O
时 O
间 O
评 O
分 O
及 O
脾 B-中医证候
肾 I-中医证候
阳 I-中医证候
虚 I-中医证候
证 O
候 O
积 O
分 O

证 O
属 O
急 B-中医诊断
黄 I-中医诊断
合 O
并 O
鼓 B-中医诊断
胀 I-中医诊断

方 O
法 O
： O
将 O
７ O
２ O
例 O
功 B-西医诊断
能 I-西医诊断
性 I-西医诊断
消 I-西医诊断
化 I-西医诊断
不 I-西医诊断
良 I-西医诊断
患 O
者 O
按 O
随 O
机 O
方 O
法 O
分 O
治 O
疗 O
组 O
和 O
对 O
照 O
组 O

观 O
察 O
组 O
在 O
对 O
照 O
组 O
的 O
基 O
础 O
上 O
加 O
用 O
逆 O
萎 O
促 O
愈 O
汤 O
联 O
合 O
温 B-中医治疗
针 I-中医治疗
灸 I-中医治疗
进 O
行 O
治 O
疗 O

２ O
日 O
前 O
患 O
者 O
恶 B-临床表现
寒 I-临床表现
， O
发 O
热 O
３ O
８ O

通 O
过 O
对 O
病 O
机 O
的 O
分 O
析 O
， O
认 O
识 O
到 O
肝 O
郁 O
血 O
瘀 O
是 O
本 O
， O
水 O
湿 O
内 O
停 O
是 O
标 O
， O
拟 O
定 O
疏 B-中医治则
肝 I-中医治则
化 I-中医治则
瘀 I-中医治则
利 O
水 O
之 O
法 O
， O
实 O
为 O
标 O
本 O
兼 O
顾 O
， O
治 O
病 O
求 O
本 O
之 O
举 O

现 O
： O
面 B-临床表现
色 I-临床表现
黧 I-临床表现
黑 I-临床表现
， O
巩 B-临床表现
膜 I-临床表现
重 I-临床表现
度 I-临床表现
黄 I-临床表现
染 I-临床表现
， O
厌 B-临床表现
食 I-临床表现
， O
小 B-临床表现
便 I-临床表现
深 I-临床表现
黄 I-临床表现
， O
大 B-临床表现
便 I-临床表现
秘 I-临床表现
结 I-临床表现
， O
舌 O
质 O
红 O
苔 B-临床表现
白 I-临床表现
腻 I-临床表现
， O
脉 B-临床表现
细 I-临床表现

结 O
论 O
： O
自 O
拟 O
益 O
气 O
养 O
血 O
润 O
肠 O
方 O
加 O
减 O
联 O
合 O
针 B-中医治疗
灸 I-中医治疗
治 O
疗 O
老 B-西医诊断
年 I-西医诊断
慢 I-西医诊断
性 I-西医诊断
功 I-西医诊断
能 I-西医诊断
性 I-西医诊断
便 I-西医诊断
秘 I-西医诊断
的 O
疗 O
效 O
较 O
好 O

余 O
初 O
误 O
在 O
辨 O
证 O
粗 O
疏 O
， O
用 O
桃 B-方剂
核 I-方剂
承 I-方剂
气 I-方剂
汤 I-方剂
加 I-方剂
味 I-方剂
不 O
效 O
， O
后 O
细 O
考 O
其 O
证 O
， O
扪 O
之 O
小 O
腹 O
硬 O
满 O
绞 O
痛 O
拒 O
按 O
， O
时 O
发 O
时 O
止 O
， O
神 O
志 O
尚 O
清 O
， O
悟 O
出 O
属 O
伤 O
寒 O
蓄 O
血 O
缓 O
证 O
， O
非 O
轻 O
剂 O
可 O
瘳 O
， O
故 O
改 O
投 O
抵 B-方剂
当 I-方剂
丸 I-方剂
峻 O
药 O
缓 O
攻 O
而 O
竟 O
全 O
功 O

服 O
３ O
剂 O
后 O
， O
黄 B-临床表现
疸 I-临床表现
渐 I-临床表现
退 I-临床表现
， O
食 B-临床表现
欲 I-临床表现
渐 I-临床表现
增 I-临床表现

目 O
的 O
： O
观 O
察 O
麻 O
仁 O
滋 O
脾 O
丸 O
联 O
合 O
莫 O
沙 O
必 O
利 O
治 O
疗 O
中 B-西医诊断
老 I-西医诊断
年 I-西医诊断
功 I-西医诊断
能 I-西医诊断
性 I-西医诊断
便 I-西医诊断
秘 I-西医诊断
的 O
临 O
床 O
疗 O
效 O

胃 O
萎 O
Ⅱ O
号 O
免 O
煎 O
颗 O
粒 O
治 O
疗 O
肝 B-中医证候
胃 I-中医证候
不 I-中医证候
和 I-中医证候
型 O
慢 B-西医诊断
性 I-西医诊断
萎 I-西医诊断
缩 I-西医诊断
性 I-西医诊断
胃 I-西医诊断
炎 I-西医诊断
的 O
多 O
中 O
心 O
临 O
床 O
研 O
究 O

目 O
的 O
： O
探 O
讨 O
香 O
苏 O
饮 O
和 O
左 O
金 O
丸 O
治 O
疗 O
慢 B-西医诊断
性 I-西医诊断
萎 I-西医诊断
缩 I-西医诊断
性 I-西医诊断
胃 I-西医诊断
炎 I-西医诊断
的 O
效 O
果 O

结 O
论 O
： O
寒 B-中医证候
热 I-中医证候
错 I-中医证候
杂 I-中医证候
型 O
Ｉ O
Ｂ O
Ｓ O
－ O
Ｄ O
患 O
者 O
Ｔ O
ｈ O
１ O
／ O
Ｔ O
ｈ O
２ O
左 O
偏 O
， O
乌 B-方剂
梅 I-方剂
丸 I-方剂
联 O
合 O
中 B-中医治疗
药 I-中医治疗
敷 I-中医治疗
贴 I-中医治疗
疗 O
效 O
优 O
于 O
单 O
纯 O
西 O
药 O
治 O
疗 O
， O
其 O
作 O
用 O
机 O
理 O
可 O
能 O
与 O
调 O
节 O
Ｔ O
ｈ O
１ O
／ O
Ｔ O
ｈ O
２ O
细 O
胞 O
因 O
子 O
平 O
衡 O
有 O
关 O

功 B-西医诊断
能 I-西医诊断
性 I-西医诊断
便 I-西医诊断
秘 I-西医诊断
； O
穴 B-中医治疗
位 I-中医治疗
埋 I-中医治疗
线 I-中医治疗
； O
运 O
动 O
疗 O
法 O

上 O
方 O
服 O
用 O
１ O
３ O
剂 O
后 O
， O
黄 O
疸 O
基 O
本 O
消 O
失 O
， O
症 O
状 O
好 O
转 O
， O
但 O
仍 O
有 O
食 B-临床表现
欲 I-临床表现
不 I-临床表现
振 I-临床表现
， O
肝 B-临床表现
区 I-临床表现
疼 I-临床表现
痛 I-临床表现

处 O
方 O
： O
党 B-中药
参 I-中药
１ O
２ O
ｇ O
， O
炒 B-中药
白 I-中药
术 I-中药
１ O
０ O
ｇ O
， O
炒 B-中药
柴 I-中药
胡 I-中药
１ O
０ O
ｇ O
， O
炙 B-中药
黄 I-中药
芪 I-中药
３ O
０ O
ｇ O
， O
当 B-中药
归 I-中药
１ O
０ O
ｇ O
， O
酸 B-中药
枣 I-中药
仁 I-中药
１ O
２ O
ｇ O
， O
陈 B-中药
皮 I-中药
６ O
ｇ O
， O
肉 B-中药
桂 I-中药
４ O
ｇ O
， O
炒 B-中药
白 I-中药
芍 I-中药
１ O
０ O
ｇ O
， O
大 B-中药
枣 I-中药
１ O
０ O
ｇ O
， O
赤 B-中药
小 I-中药
豆 I-中药
３ O
０ O
ｇ O
， O
炙 B-中药
甘 I-中药
草 I-中药
６ O
ｇ O
， O
生 B-中药
姜 I-中药
３ O
片 O

目 O
的 O
观 O
察 O
济 O
川 O
煎 O
联 O
合 O
枳 B-方剂
术 I-方剂
丸 I-方剂
治 O
疗 O
中 B-西医诊断
老 I-西医诊断
年 I-西医诊断
慢 I-西医诊断
性 I-西医诊断
功 I-西医诊断
能 I-西医诊断
性 I-西医诊断
便 I-西医诊断
秘 I-西医诊断
的 O
临 O
床 O
疗 O
效 O

目 O
的 O
： O
观 O
察 O
健 O
脾 O
消 O
痞 O
Ⅰ O
号 O
方 O
内 O
服 O
并 O
用 O
耳 B-中医治疗
穴 I-中医治疗
贴 I-中医治疗
压 I-中医治疗
治 O
疗 O
运 O
动 O
障 O
碍 O
型 O
功 B-西医诊断
能 I-西医诊断
性 I-西医诊断
消 I-西医诊断
化 I-西医诊断
不 I-西医诊断
良 I-西医诊断
的 O
临 O
床 O
疗 O
效 O

结 O
论 O
： O
辨 O
证 O
治 O
疗 O
功 B-西医诊断
能 I-西医诊断
性 I-西医诊断
消 I-西医诊断
化 I-西医诊断
不 I-西医诊断
良 I-西医诊断
具 O
有 O
较 O
好 O
的 O
近 O
远 O
期 O
临 O
床 O
疗 O
效 O

对 O
照 O
组 O
采 O
用 O
奥 B-西医治疗
美 I-西医治疗
拉 I-西医治疗
唑 I-西医治疗
、 O
多 B-西医治疗
潘 I-西医治疗
立 I-西医治疗
酮 I-西医治疗
片 O
治 O
疗 O

滋 B-方剂
阴 I-方剂
养 I-方剂
血 I-方剂
润 I-方剂
肠 I-方剂
汤 I-方剂
治 O
疗 O
津 B-中医证候
亏 I-中医证候
血 I-中医证候
少 I-中医证候
型 O
老 B-西医诊断
年 I-西医诊断
功 I-西医诊断
能 I-西医诊断
性 I-西医诊断
便 I-西医诊断
秘 I-西医诊断
８ O
０ O
例 O
疗 O
效 O
观 O
察 O

嘱 O
服 O
当 B-中药
归 I-中药
养 O
血 O
膏 O
合 O
逍 O
遥 O
丸 O
以 O
调 O
理 O
善 O
后 O

提 O
示 O
： O
本 O
方 O
对 O
慢 B-西医诊断
性 I-西医诊断
萎 I-西医诊断
缩 I-西医诊断
性 I-西医诊断
胃 I-西医诊断
炎 I-西医诊断
， O
有 O
改 O
善 O
胃 O
黏 O
膜 O
病 O
变 O
， O
清 O
除 O
幽 O
门 O
螺 O
杆 O
茵 O
， O
恢 O
复 O
胃 O
动 O
力 O
等 O
方 O
面 O
的 O
功 O
效 O
． O

四 B-方剂
逆 I-方剂
散 I-方剂
加 I-方剂
味 I-方剂
治 O
疗 O
慢 B-西医诊断
性 I-西医诊断
功 I-西医诊断
能 I-西医诊断
性 I-西医诊断
便 I-西医诊断
秘 I-西医诊断
肠 B-中医证候
道 I-中医证候
气 I-中医证候
滞 I-中医证候
型 O
１ O
９ O
例 O
临 O
床 O
观 O
察 O

方 O
法 O
２ O
３ O
８ O
例 O
Ｆ O
Ｄ O
患 O
者 O
随 O
机 O
分 O
成 O
２ O
组 O
， O
观 O
察 O
组 O
采 O
用 O
半 O
夏 O
泻 O
心 O
汤 O
合 O
并 O
四 B-方剂
逆 I-方剂
散 I-方剂
治 O
疗 O
， O
对 O
照 O
组 O
用 O
多 O
潘 O
立 O
酮 O
治 O
疗 O

良 O
由 O
药 O
毒 O
日 O
久 O
而 O
致 O
气 B-中医证候
滞 I-中医证候
血 I-中医证候
瘀 I-中医证候
、 O
中 O
阳 O
不 O
运 O

对 O
照 O
组 O
口 O
服 O
越 O
鞠 O
丸 O
合 O
补 B-方剂
气 I-方剂
运 I-方剂
脾 I-方剂
汤 I-方剂
、 O
雷 B-西医治疗
贝 I-西医治疗
拉 I-西医治疗
唑 I-西医治疗
肠 I-西医治疗
溶 I-西医治疗
胶 I-西医治疗
囊 I-西医治疗
、 O
枸 B-西医治疗
橼 I-西医治疗
酸 I-西医治疗
莫 I-西医治疗
沙 I-西医治疗
必 I-西医治疗
利 I-西医治疗
分 I-西医治疗
散 I-西医治疗
片 I-西医治疗
、 O
氟 B-西医治疗
哌 I-西医治疗
噻 I-西医治疗
吨 I-西医治疗
美 I-西医治疗
利 I-西医治疗
曲 I-西医治疗
辛 I-西医治疗
片 O
治 O
疗 O
， O
治 O
疗 O
组 O
在 O
对 O
照 O
组 O
基 O
础 O
上 O
加 O
用 O
耳 B-中医治疗
穴 I-中医治疗
压 I-中医治疗
豆 I-中医治疗

症 O
属 O
脾 O
胃 O
虚 O
、 O
湿 B-中医证候
热 I-中医证候
发 I-中医证候
黄 I-中医证候

转 O
用 O
六 B-方剂
味 I-方剂
地 I-方剂
黄 I-方剂
丸 I-方剂
、 I-方剂
二 I-方剂
至 I-方剂
丸 I-方剂
， O
每 O
日 O
三 O
次 O
， O
每 O
次 O
各 O
１ O
１ O
克 O
， O
连 O
服 O
一 O
个 O
月 O
， O
以 O
滋 O
养 O
肝 O
肾 O
， O
巩 O
固 O
疗 O
效 O
， O
防 O
止 O
复 O
发 O

胃 B-西医诊断
食 I-西医诊断
管 I-西医诊断
反 I-西医诊断
流 I-西医诊断
病 I-西医诊断
； O
肝 B-中医证候
胃 I-中医证候
郁 I-中医证候
热 I-中医证候
； O
柴 B-方剂
胡 I-方剂
疏 I-方剂
肝 I-方剂
散 I-方剂
； O
左 B-方剂
金 I-方剂
丸 I-方剂
； O
枸 O
橼 O
酸 O
莫 O
沙 O
必 O
利 O
分 O
散 O
片 O
； O
奥 O
美 O
拉 O
唑 O
肠 O
溶 O
片 O

结 O
论 O
梅 B-中医治疗
花 I-中医治疗
灸 I-中医治疗
配 O
合 O
心 B-其他治疗
理 I-其他治疗
干 I-其他治疗
预 I-其他治疗
治 O
疗 O
脾 B-中医证候
胃 I-中医证候
气 I-中医证候
虚 I-中医证候
型 O
功 B-西医诊断
能 I-西医诊断
性 I-西医诊断
消 I-西医诊断
化 I-西医诊断
不 I-西医诊断
良 I-西医诊断
伴 I-西医诊断
抑 I-西医诊断
郁 I-西医诊断
症 I-西医诊断
， O
可 O
明 O
显 O
改 O
善 O
患 O
者 O
睡 O
眠 O
质 O
量 O
， O
缓 O
解 O
负 O
面 O
情 O
绪 O

慢 B-西医诊断
性 I-西医诊断
萎 I-西医诊断
缩 I-西医诊断
性 I-西医诊断
胃 I-西医诊断
炎 I-西医诊断
； O
数 O
据 O
挖 O
掘 O
； O
化 O
浊 O
解 O
毒 O
方 O
； O
名 O
医 O
经 O
验 O
； O
李 O
佃 O
贵 O

诊 O
断 O
为 O
急 B-西医诊断
性 I-西医诊断
黄 I-西医诊断
疸 I-西医诊断
型 I-西医诊断
肝 I-西医诊断
炎 I-西医诊断
， O
证 O
属 O
素 O
体 O
阳 O
虚 O
， O
复 O
感 O
风 O
寒 O
， O
邪 O
入 O
少 O
阴 O
， O
寒 B-中医证候
湿 I-中医证候
郁 I-中医证候
遏 I-中医证候
发 I-中医证候
黄 I-中医证候

方 O
中 O
党 B-中药
参 I-中药
甘 O
温 O
益 O
气 O
， O
健 O
脾 O
和 O
胃 O

摩 O
罗 O
丹 O
联 O
合 O
维 O
生 O
素 O
Ｂ O
＿ O
（ O
１ O
２ O
） O
治 O
疗 O
慢 B-西医诊断
性 I-西医诊断
萎 I-西医诊断
缩 I-西医诊断
性 I-西医诊断
胃 I-西医诊断
炎 I-西医诊断
伴 I-西医诊断
异 I-西医诊断
型 I-西医诊断
增 I-西医诊断
生 I-西医诊断
的 O
临 O
床 O
观 O
察 O

目 O
的 O
探 O
讨 O
健 B-中医治疗
脾 I-中医治疗
消 I-中医治疗
积 I-中医治疗
颗 I-中医治疗
粒 I-中医治疗
治 O
疗 O
脾 B-中医证候
胃 I-中医证候
湿 I-中医证候
热 I-中医证候
型 O
功 B-西医诊断
能 I-西医诊断
性 I-西医诊断
消 I-西医诊断
化 I-西医诊断
不 I-西医诊断
良 I-西医诊断
的 O
临 O
床 O
疗 O
效 O
及 O
其 O
对 O
脑 O
肠 O
肽 O
的 O
影 O
响 O

功 B-西医诊断
能 I-西医诊断
性 I-西医诊断
消 I-西医诊断
化 I-西医诊断
不 I-西医诊断
良 I-西医诊断
； O
健 O
脾 O
疏 O
肝 O
法 O
； O
中 O
医 O
药 O
疗 O
法 O

柴 B-方剂
胡 I-方剂
疏 I-方剂
肝 I-方剂
散 I-方剂
合 O
枳 B-方剂
术 I-方剂
丸 I-方剂
加 I-方剂
减 I-方剂
治 O
疗 O
肝 B-中医证候
胃 I-中医证候
不 I-中医证候
和 I-中医证候
证 O
功 B-西医诊断
能 I-西医诊断
性 I-西医诊断
消 I-西医诊断
化 I-西医诊断
不 I-西医诊断
良 I-西医诊断
临 O
床 O
研 O
究 O

拟 O
调 O
肝 O
理 O
脾 O
， O
行 B-中医治则
气 I-中医治则
活 I-中医治则
血 I-中医治则
， O
健 B-中医治则
脾 I-中医治则
利 I-中医治则
水 I-中医治则
为 O
法 O

功 B-西医诊断
能 I-西医诊断
性 I-西医诊断
消 I-西医诊断
化 I-西医诊断
不 I-西医诊断
良 I-西医诊断
； O
电 O
针 O
； O
枳 B-中医治疗
术 I-中医治疗
宽 I-中医治疗
中 I-中医治疗
胶 I-中医治疗
囊 I-中医治疗
； O
生 O
活 O
质 O
量 O
指 O
数 O
； O
健 O
康 O
相 O
关 O
生 O
活 O
质 O
量 O
评 O
分 O
； O
胃 O
电 O
图 O
； O
胃 O
动 O
素 O
水 O
平 O
； O
Ｂ O
超 O
胃 O
排 O
空 O

非 B-西医诊断
酒 I-西医诊断
精 I-西医诊断
性 I-西医诊断
脂 I-西医诊断
肪 I-西医诊断
肝 I-西医诊断
； O
多 B-西医治疗
烯 I-西医治疗
磷 I-西医治疗
脂 I-西医治疗
酰 I-西医治疗
胆 I-西医治疗
碱 I-西医治疗
； O
自 O
拟 O
降 O
脂 O
护 O
肝 O
方 O
； O
保 O
肝 O
降 O
酶 O
； O
细 O
胞 O
凋 O
亡 O

四 O
逆 O
散 O
加 O
减 O
治 O
疗 O
功 B-西医诊断
能 I-西医诊断
性 I-西医诊断
消 I-西医诊断
化 I-西医诊断
不 I-西医诊断
良 I-西医诊断
３ O
８ O
例 O
临 O
床 O
观 O
察 O

胃 B-方剂
复 I-方剂
方 I-方剂
治 O
疗 O
脾 B-中医证候
虚 I-中医证候
气 I-中医证候
滞 I-中医证候
型 O
慢 B-西医诊断
性 I-西医诊断
萎 I-西医诊断
缩 I-西医诊断
性 I-西医诊断
胃 I-西医诊断
炎 I-西医诊断
７ O
８ O
例 O

２ O
０ O
例 O
功 B-西医诊断
能 I-西医诊断
性 I-西医诊断
消 I-西医诊断
化 I-西医诊断
不 I-西医诊断
良 I-西医诊断
肝 B-中医证候
郁 I-中医证候
脾 I-中医证候
虚 I-中医证候
证 O
患 O
者 O
和 O
２ O
１ O
名 O
健 O
康 O
自 O
愿 O
者 O
口 O
服 O
自 O
拟 O
加 B-方剂
味 I-方剂
逍 I-方剂
遥 I-方剂
散 I-方剂
， O
用 O
胃 O
肠 O
分 O
析 O
仪 O
和 O
高 O
效 O
液 O
相 O
色 O
谱 O
同 O
步 O
观 O
察 O
药 O
物 O
作 O
用 O
前 O
后 O
肝 B-中医证候
郁 I-中医证候
脾 I-中医证候
虚 I-中医证候
证 O
患 O
者 O
症 O
状 O
总 O
积 O
分 O
、 O
胃 O
电 O
图 O
和 O
阿 O
魏 O
酸 O
（ O
Ｆ O
Ａ O
） O
体 O
内 O
Ｐ O
Ｋ O
特 O
征 O
的 O
变 O
化 O

苍 B-中药
术 I-中药
１ O
０ O
ｇ O

胃 O
祺 O
饮 O
治 O
疗 O
脾 B-中医证候
虚 I-中医证候
气 I-中医证候
滞 I-中医证候
型 O
功 B-西医诊断
能 I-西医诊断
性 I-西医诊断
消 I-西医诊断
化 I-西医诊断
不 I-西医诊断
良 I-西医诊断
的 O
临 O
床 O
疗 O
效 O
及 O
其 O
对 O
血 O
浆 O
胃 O
动 O
素 O
的 O
影 O
响 O

结 O
论 O
： O
小 B-方剂
陷 I-方剂
胸 I-方剂
汤 I-方剂
合 O
桂 O
枝 O
茯 O
苓 O
丸 O
治 O
疗 O
胃 B-西医诊断
食 I-西医诊断
管 I-西医诊断
反 I-西医诊断
流 I-西医诊断
病 I-西医诊断
的 O
疗 O
效 O
明 O
显 O
优 O
于 O
单 O
纯 O
西 O
药 O
的 O
治 O
疗 O

非 B-西医诊断
酒 I-西医诊断
精 I-西医诊断
性 I-西医诊断
脂 I-西医诊断
肪 I-西医诊断
肝 I-西医诊断
； O
中 O
西 O
医 O
结 O
合 O
疗 O
法 O
； O
安 B-中医治疗
络 I-中医治疗
化 I-中医治疗
纤 I-中医治疗
丸 I-中医治疗
； O
二 O
氯 O
醋 O
酸 O
二 O
异 O
丙 O
胺 O

患 O
儿 O
面 B-临床表现
色 I-临床表现
萎 I-临床表现
黄 I-临床表现
不 I-临床表现
鲜 I-临床表现
， O
目 B-临床表现
珠 I-临床表现
黄 I-临床表现
染 I-临床表现
， O
小 B-临床表现
便 I-临床表现
黄 I-临床表现
赤 I-临床表现
， O
大 B-临床表现
便 I-临床表现
淡 I-临床表现
黄 I-临床表现
有 I-临床表现
时 I-临床表现
灰 I-临床表现
白 I-临床表现
， O
日 O
行 O
２ O
、 O
３ O
次 O
， O
腹 B-临床表现
部 I-临床表现
膨 I-临床表现
胀 I-临床表现
， O
精 B-临床表现
神 I-临床表现
不 I-临床表现
振 I-临床表现
， O
吮 O
乳 O
不 O
多 O
， O
喂 B-临床表现
乳 I-临床表现
后 I-临床表现
欲 I-临床表现
呕 I-临床表现
， O
舌 O
淡 O
苔 B-临床表现
薄 I-临床表现
腻 I-临床表现
， O
指 O
纹 O
青 O
紫 O
显 O
露 O

因 O
黄 B-临床表现
疸 I-临床表现
、 O
衄 O
血 O
、 O
腹 O
水 O
、 O
足 B-临床表现
肿 I-临床表现
１ O
个 O
月 O
余 O
， O
曾 O
经 O
苏 O
州 O
医 O
学 O
院 O
附 O
属 O
第 O
一 O
医 O
院 O
检 O
查 O
， O
诊 O
断 O
为 O
重 O
症 O
病 O
毒 O
性 O
肝 O
炎 O

水 O
道 O
不 O
利 O
则 O
小 B-临床表现
便 I-临床表现
短 I-临床表现
少 I-临床表现

便 B-西医诊断
秘 I-西医诊断
型 I-西医诊断
肠 I-西医诊断
易 I-西医诊断
激 I-西医诊断
综 I-西医诊断
合 I-西医诊断
征 I-西医诊断
； O
肝 B-中医证候
郁 I-中医证候
气 I-中医证候
滞 I-中医证候
证 O
； O
逍 B-方剂
遥 I-方剂
散 I-方剂
； O
四 O
磨 O
汤 O
； O
脑 O
－ O
肠 O
轴 O

“ O
老 B-中医治疗
十 I-中医治疗
针 I-中医治疗
” O
治 O
疗 O
肝 B-中医证候
气 I-中医证候
郁 I-中医证候
结 I-中医证候
型 O
餐 B-西医诊断
后 I-西医诊断
不 I-西医诊断
适 I-西医诊断
综 I-西医诊断
合 I-西医诊断
征 I-西医诊断
的 O
期 O
中 O
分 O
析 O

赤 B-中药
芍 I-中药
３ O
０ O
ｇ O

目 O
的 O
： O
观 O
察 O
胃 O
病 O
４ O
号 O
复 O
方 O
对 O
功 B-西医诊断
能 I-西医诊断
性 I-西医诊断
消 I-西医诊断
化 I-西医诊断
不 I-西医诊断
良 I-西医诊断
寒 B-中医证候
热 I-中医证候
错 I-中医证候
杂 I-中医证候
证 O
患 O
者 O
近 O
期 O
生 O
活 O
质 O
量 O
的 O
影 O
响 O

再 O
以 O
此 O
方 O
加 O
减 O
调 O
理 O
月 O
余 O
， O
病 O
人 O
腹 B-临床表现
水 I-临床表现
消 O
， O
腹 B-临床表现
胀 I-临床表现
除 O
， O
饮 B-临床表现
食 I-临床表现
增 I-临床表现
， O
精 B-临床表现
神 I-临床表现
佳 I-临床表现
， O
复 O
查 O
肝 O
功 O
能 O
正 O
常 O
， O
Ａ O
／ O
Ｇ O
１ O

结 O
论 O
： O
针 B-中医治疗
刺 I-中医治疗
梁 I-中医治疗
丘 I-中医治疗
穴 I-中医治疗
配 O
合 O
理 O
中 O
汤 O
加 O
减 O
治 O
疗 O
慢 B-西医诊断
性 I-西医诊断
萎 I-西医诊断
缩 I-西医诊断
性 I-西医诊断
胃 I-西医诊断
炎 I-西医诊断
疗 O
效 O
确 O
切 O
， O
可 O
改 O
善 O
临 O
床 O
症 O
状 O
， O
修 O
复 O
胃 O
粘 O
膜 O

白 B-中药
术 I-中药
、 O
川 B-中药
石 I-中药
斛 I-中药
、 O
知 B-中药
母 I-中药
、 O
泽 B-中药
泻 I-中药
、 O
生 O
蒲 B-中药
黄 I-中药
、 O
当 B-中药
归 I-中药
、 O
黄 B-中药
柏 I-中药
各 O
１ O
０ O
克 O
， O
玉 B-中药
竹 I-中药
、 O
北 B-中药
沙 I-中药
参 I-中药
、 O
茵 B-中药
陈 I-中药
各 O
２ O
０ O
克 O
， O
益 O
元 O
散 O
（ O
包 O
） O
、 O
花 B-中药
粉 I-中药
、 O
虎 B-中药
杖 I-中药
根 O
各 O
１ O
５ O
克 O
， O
猪 B-中药
苓 I-中药
１ O
２ O
克 O
， O
生 B-中药
苡 I-中药
仁 I-中药
、 O
半 B-中药
枝 I-中药
莲 I-中药
、 O
白 B-中药
石 I-中药
英 I-中药
各 O
３ O
０ O
克 O
， O
白 O
花 O
蛇 O
舌 O
草 O
４ O
０ O
克 O

功 B-西医诊断
能 I-西医诊断
性 I-西医诊断
消 I-西医诊断
化 I-西医诊断
不 I-西医诊断
良 I-西医诊断
； O
健 O
胃 O
消 O
胀 O
合 O
剂 O
； O
枸 O
橼 O
酸 O
莫 O
沙 O
比 O
利 O
胶 O
囊 O

肠 O
易 O
激 O
综 O
合 O
征 O
； O
腹 O
泻 O
型 O
； O
益 O
气 O
健 O
脾 O
汤 O
； O
隔 B-中医治疗
药 I-中医治疗
灸 I-中医治疗
； O
匹 O
维 O
溴 O
铵 O
片 O

肝 O
胆 O
脾 O
Ｂ O
超 O
示 O
： O
肝 O
脏 O
弥 O
漫 O
性 O
病 O
变 O
， O
脾 O
脏 O
厚 O
度 O
５ O
４ O
ｍ O
ｍ O
， O
腹 B-临床表现
水 I-临床表现
少 O
量 O
， O
乙 O
肝 O
三 O
系 O
统 O
示 O
： O
Ｈ O
Ｂ O
ｓ O
Ａ O
ｇ O
（ O
＋ O
） O
， O
Ｈ O
Ｂ O
ｅ O
Ａ O
ｇ O
（ O
＋ O
） O
， O
谷 O
丙 O
转 O
氨 O
酶 O
８ O
６ O
ｕ O
／ O
Ｌ O
， O
白 O
蛋 O
白 O
３ O
８ O
ｇ O
／ O
Ｌ O
、 O
球 O
蛋 O
白 O
３ O
６ O
ｇ O
／ O
Ｌ O

方 O
法 O
： O
将 O
１ O
０ O
０ O
例 O
功 O
能 O
性 O
便 O
秘 O
患 O
者 O
随 O
机 O
分 O
治 O
疗 O
组 O
和 O
对 O
照 O
组 O
， O
每 O
组 O
各 O
５ O
０ O
例 O
， O
治 O
疗 O
组 O
采 O
用 O
疏 O
导 O
汤 O
配 O
合 O
针 B-中医治疗
刺 I-中医治疗
， O
与 O
口 O
服 O
非 O
比 O
麸 O
分 O
别 O
治 O
疗 O
２ O
周 O
后 O
对 O
照 O
观 O
察 O

此 O
后 O
患 O
者 O
先 O
后 O
６ O
次 O
出 O
现 O
肝 O
昏 O
迷 O
， O
均 O
在 O
辨 O
证 O
基 O
础 O
上 O
灵 O
活 O
运 O
用 O
通 B-中医治则
腑 I-中医治则
开 I-中医治则
窍 I-中医治则
法 O
予 O
以 O
治 O
疗 O
， O
取 O
得 O
良 O
好 O
疗 O
效 O
， O
患 O
者 O
存 O
活 O
４ O
年 O
余 O

胃 O
炎 O
方 O
； O
脾 B-中医证候
胃 I-中医证候
湿 I-中医证候
热 I-中医证候
型 O
； O
慢 B-西医诊断
性 I-西医诊断
萎 I-西医诊断
缩 I-西医诊断
性 I-西医诊断
胃 I-西医诊断
炎 I-西医诊断
； O
干 O
扰 O
素 O
－ O
β O
； O
自 O
由 O
基 O
； O
疗 O
效 O

６ O
月 O
２ O
０ O
日 O
患 O
者 O
自 O
觉 O
乏 B-临床表现
力 I-临床表现
腿 O
酸 O
好 O
转 O

采 O
用 O
胃 B-中医治疗
康 I-中医治疗
乐 I-中医治疗
胶 I-中医治疗
囊 I-中医治疗
Ⅱ I-中医治疗
号 I-中医治疗
（ O
香 B-中药
附 I-中药
、 O
砂 B-中药
仁 I-中药
、 O
山 B-中药
药 I-中药
、 O
党 B-中药
参 I-中药
、 O
白 O
术 O
、 O
佛 B-中药
手 I-中药
等 O
） O
治 O
疗 O
慢 O
性 O
活 O
动 O
性 O
胃 O
炎 O
１ O
２ O
０ O
例 O
， O
有 O
效 O
率 O
为 O
９ O
５ O
． O
８ O
％ O
， O
临 O
床 O
治 O
愈 O
率 O
５ O
３ O
％ O
． O
提 O
示 O
本 O
方 O
具 O
有 O
抗 O
菌 O
消 O
炎 O
， O
健 O
脾 O
除 O
胀 O
， O
保 O
护 O
胃 O
粘 O
膜 O
， O
调 O
节 O
胃 O
肠 O
功 O
能 O
作 O
用 O
． O

结 O
论 O
： O
中 O
医 O
辨 O
证 O
分 O
型 O
治 O
疗 O
肠 B-西医诊断
易 I-西医诊断
激 I-西医诊断
综 I-西医诊断
合 I-西医诊断
征 I-西医诊断
疗 O
效 O
确 O
切 O
， O
在 O
肠 O
道 O
症 O
状 O
的 O
改 O
善 O
和 O
生 O
活 O
质 O
量 O
的 O
提 O
高 O
两 O
方 O
面 O
都 O
显 O
著 O
优 O
于 O
西 O
药 O
得 O
舒 O
特 O

短 O
短 O
半 O
月 O
， O
与 O
前 O
判 O
若 O
两 O
人 O
， O
患 O
儿 O
精 O
神 O
活 O
泼 O
， O
面 O
白 O
唇 O
红 O
， O
胸 B-临床表现
腹 I-临床表现
、 I-临床表现
肢 I-临床表现
体 I-临床表现
肌 I-临床表现
肉 I-临床表现
已 I-临床表现
见 I-临床表现
明 I-临床表现
显 I-临床表现
增 I-临床表现
多 I-临床表现

疏 O
肝 O
行 O
气 O
活 O
血 O
方 O
治 O
疗 O
慢 B-西医诊断
性 I-西医诊断
萎 I-西医诊断
缩 I-西医诊断
性 I-西医诊断
胃 I-西医诊断
炎 I-西医诊断
的 O
临 O
床 O
分 O
析 O

夏 B-方剂
连 I-方剂
薏 I-方剂
英 I-方剂
汤 I-方剂
逆 O
转 O
慢 B-西医诊断
性 I-西医诊断
萎 I-西医诊断
缩 I-西医诊断
性 I-西医诊断
胃 I-西医诊断
炎 I-西医诊断
癌 I-西医诊断
前 I-西医诊断
病 I-西医诊断
变 I-西医诊断
湿 B-中医证候
热 I-中医证候
中 I-中医证候
阻 I-中医证候
型 O
临 O
床 O
研 O
究 O

至 O
７ O
月 O
肝 B-临床表现
功 I-临床表现
能 I-临床表现
正 I-临床表现
常 I-临床表现
， O
１ O
０ O
月 O
复 O
工 O

目 O
的 O
： O
观 O
察 O
奥 B-西医治疗
美 I-西医治疗
拉 I-西医治疗
唑 I-西医治疗
联 O
合 O
和 O
胃 O
利 O
咽 O
汤 O
治 O
疗 O
胃 B-西医诊断
食 I-西医诊断
管 I-西医诊断
反 I-西医诊断
流 I-西医诊断
性 I-西医诊断
咽 I-西医诊断
喉 I-西医诊断
炎 I-西医诊断
的 O
临 O
床 O
疗 O
效 O

试 O
验 O
组 O
采 O
用 O
疏 B-中医治则
肝 I-中医治则
健 I-中医治则
脾 I-中医治则
合 O
化 O
浊 O
祛 O
瘀 O
法 O
， O
对 O
照 O
组 O
采 O
用 O
西 O
医 O
基 O
本 O
疗 O
法 O

结 O
论 O
中 B-中医治疗
医 I-中医治疗
情 I-中医治疗
志 I-中医治疗
调 I-中医治疗
理 I-中医治疗
可 O
以 O
有 O
效 O
改 O
善 O
肠 O
易 O
激 O
综 O
合 O
征 O
焦 B-西医诊断
虑 I-西医诊断
症 O
状 O
． O

不 O
同 O
抗 O
病 O
毒 O
药 O
物 O
治 O
疗 O
慢 O
性 O
乙 O
肝 O
合 O
并 O
非 B-西医诊断
酒 I-西医诊断
精 I-西医诊断
性 I-西医诊断
脂 I-西医诊断
肪 I-西医诊断
肝 I-西医诊断
疗 O
效 O
比 O
较 O

方 O
法 O
： O
将 O
９ O
６ O
例 O
慢 B-西医诊断
性 I-西医诊断
萎 I-西医诊断
缩 I-西医诊断
性 I-西医诊断
胃 I-西医诊断
炎 I-西医诊断
患 O
者 O
随 O
机 O
分 O
成 O
治 O
疗 O
组 O
和 O
对 O
照 O
组 O
， O
每 O
组 O
各 O
４ O
８ O
例 O

结 O
肠 O
传 O
输 O
试 O
验 O
； O
治 O
疗 O
前 O
后 O
； O
标 O
记 O
物 O
； O
结 O
肠 O
动 O
力 O
； O
儿 B-西医诊断
童 I-西医诊断
功 I-西医诊断
能 I-西医诊断
性 I-西医诊断
便 I-西医诊断
秘 I-西医诊断
； O
金 O
双 O
歧 O
； O
结 O
肠 O
传 O
输 O
时 O
间 O
； O
影 O
像 O
学 O
； O
结 O
肠 O
动 O
力 O
学 O
； O
排 O
出 O
率 O
； O
中 O
医 O
推 B-中医治疗
拿 I-中医治疗
疗 O
法 O
； O

对 O
照 O
组 O
给 O
予 O
生 B-其他治疗
物 I-其他治疗
反 I-其他治疗
馈 I-其他治疗
治 I-其他治疗
疗 I-其他治疗
， O
观 O
察 O
组 O
在 O
对 O
照 O
组 O
基 O
础 O
上 O
给 O
予 O
加 O
服 O
枳 O
实 O
生 B-中药
白 I-中药
术 I-中药
为 O
基 O
本 O
方 O
的 O
水 O
煎 O
剂 O
治 O
疗 O
， O
疗 O
程 O
３ O
０ O
ｄ O
， O
并 O
随 O
访 O
４ O
周 O

就 O
诊 O
前 O
３ O
天 O
因 O
进 O
食 O
油 O
腻 O
食 O
物 O
出 O
现 O
右 B-临床表现
上 I-临床表现
腹 I-临床表现
疼 I-临床表现
痛 I-临床表现
， O
阵 O
发 O
性 O
加 O
剧 O
， O
疼 O
痛 O
放 O
射 O
至 O
右 O
肩 O
部 O
， O
呕 B-临床表现
吐 I-临床表现
不 I-临床表现
食 I-临床表现
， O
口 B-临床表现
苦 I-临床表现
， O
腹 B-临床表现
胀 I-临床表现
， O
低 B-临床表现
热 I-临床表现
， O
大 B-临床表现
便 I-临床表现
秘 I-临床表现
结 I-临床表现
， O
舌 B-临床表现
苔 I-临床表现
黄 I-临床表现
厚 I-临床表现
腻 I-临床表现
， O
脉 B-临床表现
弦 I-临床表现
滑 I-临床表现

目 O
的 O
： O
观 O
察 O
健 O
脾 O
消 O
痞 O
法 O
治 O
疗 O
功 B-西医诊断
能 I-西医诊断
性 I-西医诊断
消 I-西医诊断
化 I-西医诊断
不 I-西医诊断
良 I-西医诊断
的 O
疗 O
效 O

故 O
于 O
上 O
方 O
去 O
麻 B-中药
黄 I-中药
、 O
桑 B-中药
皮 I-中药
， O
加 O
紫 O
苏 O
、 O
佩 O
兰 O
各 O
１ O
０ O
克 O
以 O
芳 O
化 O
之 O

目 O
的 O
观 O
察 O
郁 B-中药
金 I-中药
颗 O
粒 O
及 O
三 O
七 O
粉 O
对 O
慢 B-西医诊断
性 I-西医诊断
萎 I-西医诊断
缩 I-西医诊断
性 I-西医诊断
胃 I-西医诊断
炎 I-西医诊断
的 O
作 O
用 O

目 O
的 O
： O
观 O
察 O
加 O
味 O
化 O
肝 O
煎 O
治 O
疗 O
肝 B-中医证候
胃 I-中医证候
郁 I-中医证候
热 I-中医证候
型 O
慢 B-西医诊断
性 I-西医诊断
萎 I-西医诊断
缩 I-西医诊断
性 I-西医诊断
胃 I-西医诊断
炎 I-西医诊断
的 O
临 O
床 O
疗 O
效 O

自 B-方剂
拟 I-方剂
疏 I-方剂
肝 I-方剂
通 I-方剂
腑 I-方剂
汤 I-方剂
治 O
疗 O
气 B-中医证候
滞 I-中医证候
型 O
功 B-西医诊断
能 I-西医诊断
性 I-西医诊断
便 I-西医诊断
秘 I-西医诊断
的 O
临 O
床 O
疗 O
效 O
观 O
察 O

笔 O
者 O
近 O
几 O
年 O
来 O
采 O
用 O
自 O
拟 O
建 B-方剂
中 I-方剂
振 I-方剂
萎 I-方剂
汤 I-方剂
治 O
疗 O
脾 O
胃 O
虚 O
弱 O
瘀 B-中医证候
阻 I-中医证候
胃 I-中医证候
络 I-中医证候
型 O
慢 B-西医诊断
性 I-西医诊断
萎 I-西医诊断
缩 I-西医诊断
性 I-西医诊断
胃 I-西医诊断
炎 I-西医诊断
３ O
８ O
例 O
， O
疗 O
效 O
显 O
著 O
， O
现 O
报 O
道 O
如 O
下 O
． O

相 O
当 O
于 O
西 O
医 O
内 O
科 O
学 O
的 O
功 B-西医诊断
能 I-西医诊断
性 I-西医诊断
消 I-西医诊断
化 I-西医诊断
不 I-西医诊断
良 I-西医诊断
、 O
慢 B-西医诊断
性 I-西医诊断
胃 I-西医诊断
炎 I-西医诊断
、 O
胃 B-西医诊断
下 I-西医诊断
垂 I-西医诊断
等 O
疾 O
病 O
具 O
有 O
胃 O
脘 O
部 O
胀 O
满 O
不 O
舒 O
症 O
状 O
者 O

肠 B-中医证候
道 I-中医证候
津 I-中医证候
亏 I-中医证候
证 O
用 O
一 O
贯 O
煎 O
加 O
减 O

舌 O
质 O
淡 O
白 O
， O
苔 B-临床表现
白 I-临床表现
厚 I-临床表现
， O
脉 O
弦 O
细 O
无 O
力 O
均 O
属 O
阴 O
寒 O
之 O
象 O

结 O
论 O
： O
针 O
药 O
并 O
用 O
治 O
疗 O
慢 B-西医诊断
性 I-西医诊断
萎 I-西医诊断
缩 I-西医诊断
性 I-西医诊断
胃 I-西医诊断
炎 I-西医诊断
气 B-中医证候
滞 I-中医证候
血 I-中医证候
瘀 I-中医证候
证 O
疗 O
效 O
显 O
著 O
， O
能 O
改 O
善 O
临 O
床 O
症 O
状 O
与 O
体 O
征 O
， O
值 O
得 O
推 O
广 O

［ O
结 O
论 O
］ O
莫 B-西医治疗
沙 I-西医治疗
必 I-西医治疗
利 I-西医治疗
联 O
合 O
选 B-中医治疗
时 I-中医治疗
穴 I-中医治疗
位 I-中医治疗
按 I-中医治疗
摩 I-中医治疗
与 O
心 O
理 O
治 O
疗 O
治 O
疗 O
便 B-西医诊断
秘 I-西医诊断
型 I-西医诊断
肠 I-西医诊断
易 I-西医诊断
激 I-西医诊断
综 I-西医诊断
合 I-西医诊断
征 I-西医诊断
疗 O
效 O
优 O
于 O
单 O
用 O
莫 B-西医治疗
沙 I-西医治疗
必 I-西医治疗
利 I-西医治疗
， O
适 O
于 O
临 O
床 O
应 O
用 O
和 O
推 O
广 O

方 O
法 O
： O
选 O
取 O
２ O
０ O
１ O
６ O
年 O
２ O
月 O
至 O
２ O
０ O
１ O
７ O
年 O
２ O
月 O
我 O
院 O
１ O
６ O
０ O
例 O
脾 B-中医证候
胃 I-中医证候
气 I-中医证候
虚 I-中医证候
型 O
Ｆ O
Ｄ O
患 O
者 O
作 O
为 O
研 O
究 O
对 O
象 O

目 O
的 O
探 O
究 O
肠 O
化 O
方 O
配 O
合 O
老 B-中医治疗
十 I-中医治疗
针 I-中医治疗
对 O
慢 B-西医诊断
性 I-西医诊断
萎 I-西医诊断
缩 I-西医诊断
性 I-西医诊断
胃 I-西医诊断
炎 I-西医诊断
伴 I-西医诊断
肠 I-西医诊断
上 I-西医诊断
皮 I-西医诊断
化 I-西医诊断
生 I-西医诊断
患 O
者 O
胃 O
黏 O
膜 O
病 O
理 O
组 O
织 O
学 O
及 O
血 O
清 O
白 O
细 O
胞 O
介 O
素 O
－ O
２ O
３ O
（ O
Ｉ O
Ｌ O
－ O
２ O
３ O
） O
、 O
胃 O
蛋 O
白 O
酶 O
原 O
１ O
（ O
Ｐ O
Ｇ O
１ O
） O
的 O
影 O
响 O

功 O
能 O
性 O
便 O
秘 O
； O
阴 B-中医证候
虚 I-中医证候
肠 I-中医证候
燥 I-中医证候
证 O
； O
通 B-中医治疗
乐 I-中医治疗
颗 I-中医治疗
粒 I-中医治疗
； O
超 O
氧 O
化 O
物 O
歧 O
化 O
酶 O
； O
胃 O
动 O
素 O

［ O
结 O
果 O
］ O
治 O
疗 O
后 O
， O
两 O
组 O
患 O
者 O
腹 B-临床表现
痛 I-临床表现
／ O
腹 B-临床表现
部 I-临床表现
不 I-临床表现
适 I-临床表现
、 O
腹 B-临床表现
泻 I-临床表现
、 O
Ｈ O
Ａ O
Ｍ O
Ｄ O
均 O
较 O
治 O
疗 O
前 O
降 O
低 O
， O
且 O
治 O
疗 O
组 O
低 O
于 O
对 O
照 O
组 O
， O
差 O
异 O
均 O
具 O
有 O
统 O
计 O
学 O
意 O
义 O
（ O
Ｐ O
＜ O
０ O

慢 O
性 O
萎 O
缩 O
性 O
肾 O
炎 O
； O
艾 O
灸 O
； O
穴 B-中医治疗
位 I-中医治疗
贴 I-中医治疗
药 I-中医治疗
； O
临 O
床 O
报 O
道 O

结 O
论 O
： O
自 B-方剂
拟 I-方剂
化 I-方剂
痰 I-方剂
行 I-方剂
瘀 I-方剂
方 I-方剂
治 O
疗 O
非 B-西医诊断
酒 I-西医诊断
精 I-西医诊断
性 I-西医诊断
脂 I-西医诊断
肪 I-西医诊断
肝 I-西医诊断
疗 O
效 O
较 O
好 O

复 B-中医治疗
方 I-中医治疗
丁 I-中医治疗
香 I-中医治疗
开 I-中医治疗
胃 I-中医治疗
贴 I-中医治疗
治 O
疗 O
心 B-西医诊断
功 I-西医诊断
能 I-西医诊断
不 I-西医诊断
全 I-西医诊断
伴 I-西医诊断
功 I-西医诊断
能 I-西医诊断
性 I-西医诊断
消 I-西医诊断
化 I-西医诊断
不 I-西医诊断
良 I-西医诊断
疗 O
效 O
观 O
察 O

方 O
法 O
： O
选 O
取 O
８ O
５ O
例 O
腹 B-西医诊断
泻 I-西医诊断
型 I-西医诊断
肠 I-西医诊断
易 I-西医诊断
激 I-西医诊断
综 I-西医诊断
合 I-西医诊断
征 I-西医诊断
患 O
者 O
随 O
机 O
分 O
为 O
２ O
组 O
， O
治 O
疗 O
组 O
４ O
３ O
例 O
服 O
用 O
肠 B-中医治疗
康 I-中医治疗
方 I-中医治疗
， O
对 O
照 O
组 O
４ O
２ O
例 O
服 O
用 O
马 O
来 O
酸 O
曲 O
美 O
布 O
汀 O
胶 O
囊 O

中 O
西 O
医 O
结 O
合 O
治 O
疗 O
腹 B-西医诊断
泻 I-西医诊断
型 I-西医诊断
肠 I-西医诊断
易 I-西医诊断
激 I-西医诊断
综 I-西医诊断
合 I-西医诊断
征 I-西医诊断
７ O
１ O
例 O
临 O
床 O
研 O
究 O

水 O
煎 O
服 O
２ O
３ O
剂 O
， O
神 O
气 O
清 O
， O
胃 O
纳 O
苏 O
， O
黄 B-临床表现
疸 I-临床表现
、 O
腹 B-临床表现
胀 I-临床表现
均 O
减 O

目 O
的 O
观 O
察 O
艾 O
灸 O
配 O
合 O
半 B-方剂
夏 I-方剂
泻 I-方剂
心 I-方剂
汤 I-方剂
治 O
疗 O
胃 B-西医诊断
食 I-西医诊断
管 I-西医诊断
反 I-西医诊断
流 I-西医诊断
性 I-西医诊断
咳 I-西医诊断
嗽 I-西医诊断
（ O
Ｇ O
Ｅ O
Ｒ O
Ｃ O
） O
的 O
临 O
床 O
疗 O
效 O

治 O
疗 O
组 O
采 O
用 O
穴 B-中医治疗
位 I-中医治疗
埋 I-中医治疗
线 I-中医治疗
联 O
合 O
麻 O
仁 O
润 O
肠 O
丸 O
（ O
１ O
～ O
２ O
丸 O
， O
２ O
次 O
／ O
ｄ O
， O
口 O
服 O
） O
治 O
疗 O
， O
对 O
照 O
组 O
采 O
用 O
麻 O
仁 O
润 O
肠 O
丸 O

结 O
论 O
： O
在 O
脾 B-中医证候
胃 I-中医证候
虚 I-中医证候
寒 I-中医证候
型 O
Ｈ O
ｐ O
阳 O
性 O
慢 O
性 O
萎 O
缩 O
性 O
胃 O
炎 O
患 O
者 O
中 O
应 O
用 O
黄 O
芪 O
建 O
中 O
汤 O
辅 O
助 O
治 O
疗 O
临 O
床 O
疗 O
效 O
显 O
著 O
， O
可 O
有 O
效 O
的 O
改 O
善 O
临 O
床 O
症 O
状 O
， O
降 O
低 O
中 O
医 O
症 O
候 O
及 O
体 O
征 O
评 O
分 O
， O
促 O
进 O
胃 O
粘 O
膜 O
的 O
修 O
复 O
且 O
安 O
全 O
性 O
高 O

功 B-西医诊断
能 I-西医诊断
性 I-西医诊断
消 I-西医诊断
化 I-西医诊断
不 I-西医诊断
良 I-西医诊断
； O
肝 B-中医证候
郁 I-中医证候
脾 I-中医证候
虚 I-中医证候
证 O
； O
柴 B-方剂
芍 I-方剂
六 I-方剂
君 I-方剂
子 I-方剂
汤 I-方剂
； O
半 B-方剂
夏 I-方剂
泻 I-方剂
心 I-方剂
汤 I-方剂

中 O
医 O
三 O
联 O
疗 O
法 O
治 O
疗 O
腹 B-西医诊断
泻 I-西医诊断
型 I-西医诊断
肠 I-西医诊断
易 I-西医诊断
激 I-西医诊断
综 I-西医诊断
合 I-西医诊断
征 I-西医诊断
疗 O
效 O
观 O
察 O

结 O
果 O
： O
六 O
君 O
子 O
汤 O
和 O
贝 B-西医治疗
洛 I-西医治疗
纳 I-西医治疗
两 O
组 O
治 O
疗 O
的 O
总 O
有 O
效 O
率 O
分 O
别 O
为 O
８ O
５ O
％ O
和 O
８ O
７ O
５ O
％ O
， O
两 O
组 O
间 O
无 O
显 O
著 O
差 O
异 O

方 O
法 O
： O
运 O
用 O
泰 B-西医治疗
胃 I-西医治疗
美 I-西医治疗
针 O
剂 O
配 O
合 O
中 O
药 O
旋 O
复 O
代 O
赭 O
汤 O
内 O
服 O
治 O
疗 O
胃 B-西医诊断
食 I-西医诊断
管 I-西医诊断
反 I-西医诊断
流 I-西医诊断
性 I-西医诊断
疾 I-西医诊断
病 I-西医诊断
３ O
９ O
例 O

辨 O
证 O
为 O
肝 B-中医证候
胆 I-中医证候
气 I-中医证候
郁 I-中医证候
， O
湿 O
热 O
蕴 O
藉 O
， O
湿 O
重 O
于 O
热 O
， O
脾 O
胃 O
湿 O
热 O
所 O
困 O
， O
运 O
化 O
受 O
阻 O

香 B-中药
附 I-中药
１ O
５ O
ｇ O

中 O
医 O
诊 O
断 O
： O
黄 B-中医诊断
疸 I-中医诊断
， O
属 O
寒 B-中医证候
湿 I-中医证候
型 I-中医证候
阴 O
黄 O

服 O
至 O
３ O
周 O
， O
腹 B-临床表现
水 I-临床表现
已 I-临床表现
消 I-临床表现
， O
食 O
量 O
亦 O
增 O
加 O

而 O
木 B-方剂
香 I-方剂
流 I-方剂
气 I-方剂
饮 I-方剂
方 O
中 O
健 O
脾 O
与 O
化 O
湿 O
并 O
行 O
， O
行 O
气 O
与 O
利 O
水 O
同 O
步 O
， O
再 O
加 O
茵 B-中药
陈 I-中药
利 O
湿 O
退 O
黄 O
， O
炙 B-中药
鳖 I-中药
甲 I-中药
软 O
坚 O
散 O
结 O
， O
猪 B-中药
苓 I-中药
加 O
强 O
利 O
水 O

功 B-西医诊断
能 I-西医诊断
性 I-西医诊断
消 I-西医诊断
化 I-西医诊断
不 I-西医诊断
良 I-西医诊断
（ O
ｆ O
ｕ O
ｎ O
ｃ O
ｔ O
ｉ O
ｏ O
ｎ O
ａ O
ｌ O
ｄ O
ｙ O
ｓ O
ｐ O
ｅ O
ｐ O
ｓ O
ｉ O
ａ O
， O
Ｆ O
Ｄ O
） O
是 O
一 O
种 O
病 O
因 O
未 O
明 O
的 O
、 O
未 O
能 O
发 O
现 O
器 O
质 O
性 O
或 O
全 O
身 O
性 O
疾 O
病 O
的 O
慢 O
性 O
持 O
续 O
性 O
或 O
反 O
复 O
发 O
作 O
上 O
腹 O
部 O
症 O
状 O
群 O

“ O
腹 B-中医治疗
部 I-中医治疗
火 I-中医治疗
龙 I-中医治疗
疗 I-中医治疗
法 I-中医治疗
” O
联 O
合 O
心 B-其他治疗
理 I-其他治疗
疏 I-其他治疗
导 I-其他治疗
治 O
疗 O
脾 B-中医证候
胃 I-中医证候
气 I-中医证候
虚 I-中医证候
型 O
功 B-西医诊断
能 I-西医诊断
性 I-西医诊断
消 I-西医诊断
化 I-西医诊断
不 I-西医诊断
良 I-西医诊断
疗 O
效 O
观 O
察 O

乌 B-方剂
梅 I-方剂
丸 I-方剂
联 O
合 O
中 B-中医治疗
药 I-中医治疗
敷 I-中医治疗
贴 I-中医治疗
治 O
疗 O
寒 B-中医证候
热 I-中医证候
错 I-中医证候
杂 I-中医证候
型 O
功 B-西医诊断
能 I-西医诊断
性 I-西医诊断
消 I-西医诊断
化 I-西医诊断
不 I-西医诊断
良 I-西医诊断
及 O
对 O
Ｔ O
ｈ O
１ O
Ｔ O
ｈ O
２ O
细 O
胞 O
因 O
子 O
的 O
影 O
响 O

同 O
年 O
７ O
月 O
１ O
６ O
日 O
来 O
我 O
院 O
就 O
诊 O
， O
症 O
见 O
面 B-临床表现
色 I-临床表现
咣 I-临床表现
白 I-临床表现
浮 B-临床表现
肿 I-临床表现
， O
形 B-临床表现
寒 I-临床表现
畏 I-临床表现
冷 I-临床表现
， O
着 O
厚 O
棉 O
衣 O
仍 O
不 O
觉 O
暖 O
（ O
此 O
时 O
正 O
值 O
暑 O
季 O
、 O
伏 O
天 O
） O
， O
伴 O
有 O
倦 B-临床表现
怠 I-临床表现
无 I-临床表现
力 I-临床表现
， O
饥 B-临床表现
不 I-临床表现
欲 I-临床表现
食 I-临床表现
， O
胆 B-临床表现
怯 I-临床表现
易 B-临床表现
惊 I-临床表现
， O
肝 B-临床表现
区 I-临床表现
偶 I-临床表现
觉 I-临床表现
刺 I-临床表现
痛 I-临床表现
， O
小 B-临床表现
便 I-临床表现
或 I-临床表现
清 I-临床表现
或 I-临床表现
黄 I-临床表现
， O
大 B-临床表现
便 I-临床表现
溏 I-临床表现
薄 I-临床表现

电 B-中医治疗
针 I-中医治疗
与 O
普 O
芦 O
卡 O
必 O
利 O
治 O
疗 O
功 B-西医诊断
能 I-西医诊断
性 I-西医诊断
便 I-西医诊断
秘 I-西医诊断
疗 O
效 O
观 O
察 O

目 O
的 O
： O
观 O
察 O
温 O
阳 O
健 O
脾 O
汤 O
治 O
疗 O
脾 B-中医证候
胃 I-中医证候
虚 I-中医证候
弱 I-中医证候
型 O
慢 B-西医诊断
性 I-西医诊断
萎 I-西医诊断
缩 I-西医诊断
性 I-西医诊断
胃 I-西医诊断
炎 I-西医诊断
（ O
Ｃ O
Ａ O
Ｇ O
） O
的 O
临 O
床 O
疗 O
效 O

结 O
论 O
加 O
味 O
甘 O
麦 O
大 O
枣 O
汤 O
联 O
合 O
胰 B-西医治疗
酶 I-西医治疗
肠 I-西医治疗
溶 I-西医治疗
胶 I-西医治疗
囊 I-西医治疗
和 O
多 B-西医治疗
潘 I-西医治疗
立 I-西医治疗
酮 I-西医治疗
片 I-西医治疗
治 O
疗 O
Ｆ O
Ｄ O
伴 O
焦 O
虑 O
抑 O
郁 O
临 O
床 O
疗 O
效 O
确 O
切 O
， O
可 O
明 O
显 O
改 O
善 O
患 O
者 O
食 B-临床表现
后 I-临床表现
腹 I-临床表现
胀 I-临床表现
、 O
早 B-临床表现
饱 I-临床表现
、 O
胃 B-临床表现
脘 I-临床表现
疼 I-临床表现
痛 I-临床表现
等 O
中 O
医 O
症 O
状 O
， O
缓 O
解 O
患 O
者 O
焦 O
虑 O
抑 O
郁 O
的 O
负 O
性 O
情 O
绪 O
， O
提 O
高 O
临 O
床 O
疗 O
效 O

消 O
化 O
不 O
良 O
／ O
中 O
医 O
药 O
疗 O
法 O
， O
半 B-中药
夏 I-中药
厚 B-中药
朴 I-中药
汤 O
／ O
治 O
疗 O
应 O
用 O

守 O
方 O
６ O
剂 O
， O
诸 B-临床表现
证 I-临床表现
大 I-临床表现
减 I-临床表现
， O
化 O
验 O
室 O
检 O
查 O
， O
肥 O
达 O
氏 O
反 O
应 O
（ O
－ O
） O
， O
肝 O
功 O
正 O
常 O

目 O
的 O
： O
观 O
察 O
中 O
医 O
辨 O
证 O
施 O
治 O
非 B-西医诊断
酒 I-西医诊断
精 I-西医诊断
性 I-西医诊断
脂 I-西医诊断
肪 I-西医诊断
性 I-西医诊断
肝 I-西医诊断
病 O
（ O
Ｎ O
Ａ O
Ｆ O
Ｌ O
Ｄ O
） O
的 O
治 O
疗 O
效 O
果 O

益 O
气 O
健 O
脾 O
汤 O
合 O
隔 B-中医治疗
药 I-中医治疗
灸 I-中医治疗
治 O
疗 O
腹 B-西医诊断
泻 I-西医诊断
型 I-西医诊断
肠 I-西医诊断
易 I-西医诊断
激 I-西医诊断
综 I-西医诊断
合 I-西医诊断
征 I-西医诊断
临 O
床 O
研 O
究 O

方 O
法 O
： O
将 O
本 O
院 O
收 O
治 O
的 O
６ O
０ O
例 O
非 B-西医诊断
酒 I-西医诊断
精 I-西医诊断
性 I-西医诊断
脂 I-西医诊断
肪 I-西医诊断
肝 I-西医诊断
患 O
者 O
根 O
据 O
入 O
院 O
顺 O
序 O
随 O
机 O
分 O
为 O
对 O
照 O
组 O
（ O
３ O
０ O
例 O
） O
和 O
观 O
察 O
组 O
（ O
３ O
０ O
例 O
） O
， O
对 O
照 O
组 O
静 O
脉 O
注 O
射 O
多 B-西医治疗
烯 I-西医治疗
磷 I-西医治疗
脂 I-西医治疗
酰 I-西医治疗
胆 I-西医治疗
碱 I-西医治疗
（ O
易 O
善 O
复 O
） O
， O
５ O
ｍ O
Ｌ O
／ O
次 O
， O
每 O
日 O
１ O
次 O

中 O
西 O
医 O
结 O
合 O
； O
莫 B-西医治疗
沙 I-西医治疗
必 I-西医治疗
利 I-西医治疗
； O
加 O
味 O
逍 O
遥 O
丸 O
； O
功 B-西医诊断
能 I-西医诊断
性 I-西医诊断
消 I-西医诊断
化 I-西医诊断
不 I-西医诊断
良 I-西医诊断
； O
临 O
床 O
研 O
究 O

方 O
法 O
： O
选 O
符 O
合 O
罗 O
马 O
Ⅱ O
诊 O
断 O
标 O
准 O
的 O
便 O
秘 O
型 O
Ｉ O
Ｂ O
Ｓ O
患 O
者 O
１ O
３ O
６ O
例 O
， O
随 O
机 O
分 O
为 O
３ O
组 O
： O
联 O
合 O
组 O
５ O
０ O
例 O
， O
联 O
合 O
应 O
用 O
六 B-中医治疗
味 I-中医治疗
安 I-中医治疗
消 I-中医治疗
胶 O
囊 O
和 O
马 O
来 O
酸 O
曲 O
美 O
布 O
汀 O
胶 O
囊 O

腹 B-西医诊断
泻 I-西医诊断
型 I-西医诊断
肠 I-西医诊断
易 I-西医诊断
激 I-西医诊断
综 I-西医诊断
合 I-西医诊断
征 I-西医诊断
； O
雷 O
氏 O
清 O
痢 O
荡 O
积 O
法 O
； O
穴 B-中医治疗
位 I-中医治疗
贴 I-中医治疗
敷 I-中医治疗
； O
中 O
药 O
治 O
疗 O

结 O
论 O
中 O
药 O
合 O
中 O
频 O
药 O
透 O
治 O
疗 O
脾 B-中医证候
虚 I-中医证候
气 I-中医证候
滞 I-中医证候
型 O
功 B-西医诊断
能 I-西医诊断
性 I-西医诊断
消 I-西医诊断
化 I-西医诊断
不 I-西医诊断
良 I-西医诊断
效 O
果 O
明 O
显 O

开 B-中医治疗
胃 I-中医治疗
进 I-中医治疗
食 I-中医治疗
汤 I-中医治疗
超 I-中医治疗
微 I-中医治疗
配 I-中医治疗
方 I-中医治疗
颗 I-中医治疗
粒 I-中医治疗
； O
痞 B-中医诊断
满 I-中医诊断
证 I-中医诊断
； O
慢 B-西医诊断
性 I-西医诊断
浅 I-西医诊断
表 I-西医诊断
性 I-西医诊断
胃 I-西医诊断
炎 I-西医诊断
； O
功 B-西医诊断
能 I-西医诊断
性 I-西医诊断
消 I-西医诊断
化 I-西医诊断
不 I-西医诊断
良 I-西医诊断

功 B-西医诊断
能 I-西医诊断
性 I-西医诊断
消 I-西医诊断
化 I-西医诊断
不 I-西医诊断
良 I-西医诊断
； O
脾 B-中医证候
胃 I-中医证候
虚 I-中医证候
寒 I-中医证候
证 O
； O
加 O
味 O
理 O
中 O
汤 O
； O
韦 B-中医治疗
氏 I-中医治疗
整 I-中医治疗
脊 I-中医治疗
手 I-中医治疗
法 I-中医治疗

方 O
法 O
： O
将 O
５ O
８ O
例 O
患 O
者 O
随 O
机 O
分 O
为 O
２ O
组 O
， O
治 O
疗 O
组 O
３ O
０ O
例 O
以 O
解 B-方剂
毒 I-方剂
扶 I-方剂
正 I-方剂
治 I-方剂
萎 I-方剂
方 I-方剂
加 O
减 O
（ O
党 B-中药
参 I-中药
、 O
白 B-中药
术 I-中药
、 O
黄 B-中药
芪 I-中药
、 O
蒲 B-中药
公 I-中药
英 I-中药
、 O
白 O
花 O
舌 O
蛇 O
草 O
、 O
重 B-中药
楼 I-中药
、 O
丹 B-中药
参 I-中药
、 O
 O
虫 O
） O
治 O
疗 O

二 O
诊 O
： O
头 B-临床表现
昏 I-临床表现
， O
腹 B-临床表现
胀 I-临床表现
， O
手 B-临床表现
心 I-临床表现
发 I-临床表现
热 I-临床表现
， O
大 O
便 O
稀 O
， O
日 O
一 O
次 O

次 O
日 O
复 O
诊 O
， O
患 O
者 O
自 O
述 O
呃 B-中医诊断
逆 I-中医诊断
发 O
作 O
间 O
隔 O
时 O
间 O
延 O
长 O

２ O
组 O
均 O
治 O
疗 O
４ O
周 O
后 O
统 O
计 O
疗 O
效 O
， O
比 O
较 O
２ O
组 O
治 O
疗 O
前 O
及 O
治 O
疗 O
２ O
、 O
４ O
周 O
后 O
中 O
医 O
症 O
状 O
评 O
分 O
（ O
包 O
括 O
食 B-临床表现
后 I-临床表现
腹 I-临床表现
胀 I-临床表现
、 O
早 B-临床表现
饱 I-临床表现
、 O
胃 B-临床表现
脘 I-临床表现
疼 I-临床表现
痛 I-临床表现
、 O
烧 B-临床表现
心 I-临床表现
感 I-临床表现
、 O
嗳 B-临床表现
气 I-临床表现
、 O
恶 B-临床表现
心 I-临床表现
呕 I-临床表现
吐 I-临床表现
及 O
胸 B-临床表现
胁 I-临床表现
胀 I-临床表现
痛 I-临床表现
） O
、 O
汉 O
密 O
顿 O
焦 O
虑 O
量 O
表 O
（ O
Ｈ O
Ａ O
Ｍ O
Ａ O
） O
评 O
分 O
及 O
汉 O
密 O
顿 O
抑 O
郁 O
量 O
表 O
（ O
Ｈ O
Ａ O
Ｍ O
Ｄ O
） O
评 O
分 O
的 O
变 O
化 O
情 O
况 O

功 B-西医诊断
能 I-西医诊断
性 I-西医诊断
消 I-西医诊断
化 I-西医诊断
不 I-西医诊断
良 I-西医诊断
（ O
ｆ O
ｕ O
ｎ O
ｃ O
ｔ O
ｉ O
ｏ O
ｎ O
ａ O
ｌ O
ｄ O
ｙ O
ｓ O
ｐ O
ｅ O
ｐ O
ｓ O
ｉ O
ａ O
， O
Ｆ O
Ｄ O
） O
是 O
临 O
床 O
上 O
常 O
见 O
的 O
胃 O
肠 O
功 O
能 O
性 O
疾 O
病 O

联 O
合 O
黛 O
力 O
新 O
治 O
疗 O
脾 B-中医证候
虚 I-中医证候
气 I-中医证候
滞 I-中医证候
型 O
功 B-西医诊断
能 I-西医诊断
性 I-西医诊断
消 I-西医诊断
化 I-西医诊断
不 I-西医诊断
良 I-西医诊断
临 O
床 O
观 O
察 O

结 O
论 O
中 O
药 O
健 O
胃 O
合 O
剂 O
配 O
合 O
针 B-中医治疗
刺 I-中医治疗
治 O
疗 O
慢 B-西医诊断
性 I-西医诊断
萎 I-西医诊断
缩 I-西医诊断
性 I-西医诊断
胃 I-西医诊断
炎 I-西医诊断
， O
能 O
明 O
显 O
改 O
善 O
临 O
床 O
症 O
状 O
， O
杀 O
死 O
幽 O
门 O
螺 O
旋 O
杆 O
菌 O
， O
促 O
使 O
萎 O
缩 O
的 O
腺 O
体 O
再 O
生 O

治 O
疗 O
组 O
治 O
疗 O
后 O
患 O
者 O
腹 B-临床表现
泻 I-临床表现
、 O
腹 B-临床表现
痛 I-临床表现
、 O
腹 B-临床表现
胀 I-临床表现
、 O
肛 B-临床表现
门 I-临床表现
下 I-临床表现
坠 I-临床表现
感 I-临床表现
评 O
分 O
均 O
明 O
显 O
降 O
低 O
（ O
Ｐ O
＜ O
０ O

目 O
的 O
： O
观 O
察 O
枳 B-中医治疗
术 I-中医治疗
宽 I-中医治疗
中 I-中医治疗
胶 I-中医治疗
囊 I-中医治疗
配 O
合 O
穴 O
位 O
埋 O
线 O
治 O
疗 O
功 B-西医诊断
能 I-西医诊断
性 I-西医诊断
消 I-西医诊断
化 I-西医诊断
不 I-西医诊断
良 I-西医诊断
（ O
Ｆ O
Ｄ O
） O
的 O
临 O
床 O
疗 O
效 O

结 O
论 O
通 O
降 O
和 O
胃 O
方 O
能 O
够 O
有 O
效 O
地 O
改 O
善 O
胃 B-西医诊断
食 I-西医诊断
管 I-西医诊断
反 I-西医诊断
流 I-西医诊断
性 I-西医诊断
咳 I-西医诊断
嗽 I-西医诊断
患 O
者 O
的 O
的 O
临 O
床 O
症 O
状 O
， O
且 O
对 O
咳 B-临床表现
嗽 I-临床表现
、 O
嗳 B-临床表现
气 I-临床表现
症 O
状 O
的 O
疗 O
效 O
优 O
于 O
奥 O
美 O
拉 O
唑 O
， O
提 O
示 O
通 O
降 O
和 O
胃 O
方 O
在 O
抗 O
反 O
流 O
方 O
面 O
优 O
势 O
显 O
著 O

结 O
论 O
瑞 B-西医治疗
舒 I-西医治疗
伐 I-西医治疗
他 I-西医治疗
汀 I-西医治疗
联 O
合 O
多 O
烯 O
磷 O
脂 O
酰 O
胆 O
碱 O
治 O
疗 O
非 B-西医诊断
酒 I-西医诊断
精 I-西医诊断
性 I-西医诊断
脂 I-西医诊断
肪 I-西医诊断
肝 I-西医诊断
合 O
并 O
颈 O
动 O
脉 O
粥 O
样 O
硬 O
化 O
斑 O
块 O
临 O
床 O
效 O
果 O
显 O
著 O
， O
值 O
得 O
推 O
广 O
应 O
用 O

结 O
论 O
： O
中 O
西 O
医 O
结 O
合 O
治 O
疗 O
功 B-西医诊断
能 I-西医诊断
性 I-西医诊断
消 I-西医诊断
化 I-西医诊断
不 I-西医诊断
良 I-西医诊断
效 O
果 O
良 O
好 O

结 O
论 O
： O
在 O
津 B-中医证候
亏 I-中医证候
肠 I-中医证候
燥 I-中医证候
气 I-中医证候
滞 I-中医证候
证 O
便 B-西医诊断
秘 I-西医诊断
患 O
者 O
中 O
使 O
用 O
助 B-方剂
阳 I-方剂
通 I-方剂
便 I-方剂
汤 I-方剂
疗 O
效 O
良 O
好 O
， O
患 O
者 O
的 O
便 B-西医诊断
秘 I-西医诊断
情 O
况 O
得 O
到 O
有 O
效 O
的 O
改 O
善 O

中 O
药 O
联 O
合 O
肝 B-西医治疗
病 I-西医治疗
治 I-西医治疗
疗 I-西医治疗
仪 I-西医治疗
治 O
疗 O
非 O
酒 O
精 O
性 O
脂 O
肪 O
肝 O
８ O
７ O
例 O
临 O
床 O
观 O
察 O

功 B-西医诊断
能 I-西医诊断
性 I-西医诊断
消 I-西医诊断
化 I-西医诊断
不 I-西医诊断
良 I-西医诊断
； O
调 O
胃 O
颗 O
粒 O
； O
健 O
脾 O
理 O
气 O
； O
脾 O
虚 O
肝 O
郁 O

中 O
西 O
医 O
结 O
合 O
治 O
疗 O
功 B-西医诊断
能 I-西医诊断
性 I-西医诊断
消 I-西医诊断
化 I-西医诊断
不 I-西医诊断
良 I-西医诊断
疗 O
效 O
观 O
察 O

夜 O
寐 O
２ O
～ O
５ O
小 O
时 O
， O
间 O
醒 O
２ O
～ O
３ O
次 O
， O
醒 O
后 O
难 B-临床表现
寐 I-临床表现

方 O
法 O
： O
治 O
疗 O
组 O
５ O
２ O
例 O
， O
服 O
用 O
复 B-中医治疗
方 I-中医治疗
畅 I-中医治疗
胃 I-中医治疗
宁 I-中医治疗
（ O
白 O
术 O
、 O
枳 B-中药
壳 I-中药
、 O
佛 B-中药
手 I-中药
、 O
柴 B-中药
胡 I-中药
、 O
砂 B-中药
仁 I-中药
、 O
生 B-中药
山 I-中药
楂 I-中药
、 O
生 B-中药
麦 I-中药
芽 I-中药
等 O
） O
， O
对 O
照 O
组 O
５ O
２ O
例 O
， O
口 O
服 O
西 O
沙 O
必 O
利 O
， O
治 O
疗 O
４ O
周 O

功 B-西医诊断
能 I-西医诊断
性 I-西医诊断
消 I-西医诊断
化 I-西医诊断
不 I-西医诊断
良 I-西医诊断
； O
半 O
夏 O
泻 O
心 O
汤 O
； O
吗 B-西医治疗
丁 I-西医治疗
啉 I-西医治疗
； O
血 O
浆 O
胃 O
动 O
素 O

加 O
川 B-中药
芎 I-中药
９ O
ｇ O

目 O
的 O
研 O
究 O
归 O
连 O
胃 O
康 O
方 O
联 O
合 O
心 B-其他治疗
理 I-其他治疗
干 I-其他治疗
预 I-其他治疗
对 O
慢 B-西医诊断
性 I-西医诊断
萎 I-西医诊断
缩 I-西医诊断
性 I-西医诊断
胃 I-西医诊断
炎 I-西医诊断
伴 I-西医诊断
抑 I-西医诊断
郁 I-西医诊断
状 O
态 O
患 O
者 O
的 O
疗 O
效 O
观 O
察 O

拟 O
调 B-中医治则
肝 I-中医治则
理 I-中医治则
脾 I-中医治则
， O
行 B-中医治则
气 I-中医治则
活 I-中医治则
血 I-中医治则
， O
健 B-中医治则
脾 I-中医治则
利 I-中医治则
水 I-中医治则
为 O
主 O
法 O

川 B-中药
牛 I-中药
膝 I-中药
、 O
丝 B-中药
瓜 I-中药
络 I-中药
活 O
血 O
通 O
络 O
利 O
水 O

脾 O
胃 O
一 O
虚 O
， O
食 O
谷 O
难 O
化 O
， O
停 O
聚 O
中 O
焦 O
， O
反 O
成 O
“ O
馨 O
饪 O
之 O
邪 O
” O
（ O
《 O
金 O
匮 O
》 O
） O
， O
阻 O
积 O
不 O
去 O
， O
故 O
致 O
厌 B-中医诊断
食 I-中医诊断
、 O
纳 O
呆 O

结 O
论 O
化 O
痰 O
祛 O
瘀 O
方 O
治 O
疗 O
痰 B-中医证候
瘀 I-中医证候
互 I-中医证候
结 I-中医证候
型 O
非 B-西医诊断
酒 I-西医诊断
精 I-西医诊断
性 I-西医诊断
脂 I-西医诊断
肪 I-西医诊断
肝 I-西医诊断
较 O
常 O
规 O
生 O
活 O
方 O
式 O
干 O
扰 O
可 O
明 O
显 O
提 O
高 O
疗 O
效 O
， O
改 O
善 O
中 O
医 O
症 O
状 O
、 O
肝 O
功 O
能 O
， O
降 O
低 O
血 O
脂 O
水 O
平 O
且 O
具 O
有 O
较 O
高 O
的 O
安 O
全 O
性 O
． O

六 O
味 O
安 O
消 O
胶 O
囊 O
治 O
疗 O
功 B-西医诊断
能 I-西医诊断
性 I-西医诊断
消 I-西医诊断
化 I-西医诊断
不 I-西医诊断
良 I-西医诊断
１ O
３ O
５ O
例 O
分 O
析 O

非 B-西医诊断
酒 I-西医诊断
精 I-西医诊断
性 I-西医诊断
脂 I-西医诊断
肪 I-西医诊断
性 I-西医诊断
肝 I-西医诊断
病 O
， O
辨 O
证 O
施 O
治 O
， O
胰 O
岛 O
素 O

按 O
： O
张 O
老 O
用 O
此 O
方 O
甚 O
多 O
， O
如 O
病 O
毒 O
性 O
肝 O
炎 O
、 O
胃 O
炎 O
、 O
肋 O
间 O
神 O
经 O
痛 O
、 O
胸 O
膜 O
炎 O
， O
辨 O
证 O
属 O
于 O
肝 O
胆 O
气 O
郁 O
， O
胃 B-中医证候
腑 I-中医证候
实 I-中医证候
热 I-中医证候
内 I-中医证候
结 I-中医证候
， O
上 O
焦 O
气 O
滞 O
不 O
通 O
， O
此 O
方 O
皆 O
有 O
良 O
好 O
疗 O
效 O

解 O
郁 O
消 O
痞 O
汤 O
联 O
合 O
氟 B-西医治疗
哌 I-西医治疗
噻 I-西医治疗
吨 I-西医治疗
美 I-西医治疗
利 I-西医治疗
曲 I-西医治疗
辛 I-西医治疗
片 I-西医治疗
对 O
功 B-西医诊断
能 I-西医诊断
性 I-西医诊断
消 I-西医诊断
化 I-西医诊断
不 I-西医诊断
良 I-西医诊断
伴 I-西医诊断
焦 I-西医诊断
虑 I-西医诊断
患 O
者 O
的 O
临 O
床 O
疗 O
效 O

炙 B-中药
甘 I-中药
草 I-中药
１ O
０ O
ｇ O

诊 O
断 O
为 O
： O
急 B-西医诊断
性 I-西医诊断
黄 I-西医诊断
疸 I-西医诊断
型 I-西医诊断
病 I-西医诊断
毒 I-西医诊断
性 I-西医诊断
乙 I-西医诊断
型 I-西医诊断
肝 I-西医诊断
炎 I-西医诊断

非 B-西医诊断
酒 I-西医诊断
精 I-西医诊断
性 I-西医诊断
脂 I-西医诊断
肪 I-西医诊断
肝 I-西医诊断
； O
降 O
脂 O
方 O
； O
生 B-其他治疗
活 I-其他治疗
方 I-其他治疗
式 I-其他治疗
干 I-其他治疗
预 I-其他治疗

治 O
疗 O
组 O
在 O
对 O
照 O
组 O
基 O
础 O
上 O
给 O
予 O
辨 O
证 O
推 B-中医治疗
拿 I-中医治疗
手 O
法 O
治 O
疗 O

查 O
面 B-临床表现
色 I-临床表现
晦 I-临床表现
暗 I-临床表现
、 O
舌 B-临床表现
质 I-临床表现
暗 I-临床表现
红 I-临床表现
、 O
舌 B-临床表现
紫 I-临床表现
有 I-临床表现
瘀 I-临床表现
斑 I-临床表现
、 O
脉 O
弦 O
涩 O
， O
证 O
属 O
气 B-中医证候
滞 I-中医证候
血 I-中医证候
瘀 I-中医证候
， O
血 O
滞 O
肝 O
经 O
， O
气 O
血 O
不 O
通 O

健 O
脾 O
消 O
痞 O
法 O
治 O
疗 O
功 B-西医诊断
能 I-西医诊断
性 I-西医诊断
消 I-西医诊断
化 I-西医诊断
不 I-西医诊断
良 I-西医诊断
的 O
疗 O
效 O
观 O
察 O

０ O
５ O
） O
， O
中 O
药 O
组 O
在 O
改 O
善 O
上 B-临床表现
腹 I-临床表现
痛 I-临床表现
、 O
早 B-临床表现
饱 I-临床表现
、 O
嗳 B-临床表现
气 I-临床表现
、 O
烧 B-临床表现
心 I-临床表现
方 O
面 O
优 O
于 O
对 O
照 O
组 O
（ O
Ｐ O
＜ O
０ O

慢 B-西医诊断
性 I-西医诊断
萎 I-西医诊断
缩 I-西医诊断
性 I-西医诊断
胃 I-西医诊断
炎 I-西医诊断
； O
加 O
味 O
附 O
子 O
理 O
中 O
汤 O
； O
脾 B-中医证候
胃 I-中医证候
虚 I-中医证候
寒 I-中医证候
； O
肠 O
上 O
皮 O
化 O
生 O
； O
Ｗ O
ｎ O
ｔ O
３ O
Ａ O

效 O
不 O
更 O
方 O
， O
继 O
服 O
３ O
剂 O
， O
患 O
者 O
自 O
觉 O
腹 O
部 O
松 O
软 O
， O
已 O
能 O
进 O
食 O
， O
黄 O
疸 O
腹 B-临床表现
水 I-临床表现
逐 O
渐 O
消 O
退 O
， O
后 O
守 O
方 O
调 O
治 O
月 O
余 O
， O
诸 O
症 O
消 O
失 O
， O
肝 O
功 O
能 O
检 O
查 O
正 O
常 O
出 O
院 O

当 B-中药
归 I-中药
养 O
血 O
活 O
血 O

初 O
治 O
试 O
验 O
组 O
和 O
复 O
治 O
试 O
验 O
组 O
给 O
予 O
痛 O
泻 O
要 O
方 O
和 O
匹 B-西医治疗
维 I-西医治疗
溴 I-西医治疗
铵 I-西医治疗
， O
初 O
治 O
对 O
照 O
组 O
和 O
复 O
治 O
对 O
照 O
组 O
给 O
予 O
匹 B-西医治疗
维 I-西医治疗
溴 I-西医治疗
铵 I-西医治疗

天 O
枢 O
； O
功 B-西医诊断
能 I-西医诊断
性 I-西医诊断
便 I-西医诊断
秘 I-西医诊断
； O
针 O
刺 O

查 O
体 O
温 O
３ O
８ O
℃ O
， O
望 O
其 O
形 B-临床表现
体 I-临床表现
虚 I-临床表现
弱 I-临床表现
， O
全 O
身 O
及 O
面 O
目 O
黄 B-中医诊断
疸 I-中医诊断
， O
自 O
诉 O
头 B-临床表现
痛 I-临床表现
， O
右 B-临床表现
肋 I-临床表现
隐 I-临床表现
痛 I-临床表现
， O
体 B-临床表现
倦 I-临床表现
， O
口 B-临床表现
苦 I-临床表现
口 B-临床表现
淡 I-临床表现
， O
尿 B-临床表现
黄 I-临床表现
， O
察 O
舌 O
质 O
淡 O
白 O
， O
苔 B-临床表现
白 I-临床表现
厚 I-临床表现
， O
按 O
脉 O
弦 O
细 O
无 O
力 O

两 O
组 O
患 O
者 O
均 O
给 O
予 O
基 O
础 O
治 O
疗 O
加 O
西 O
药 O
降 O
糖 O
治 O
疗 O
， O
治 O
疗 O
组 O
再 O
给 O
予 O
化 B-中医治疗
浊 I-中医治疗
颗 I-中医治疗
粒 I-中医治疗
， O
１ O
个 O
疗 O
程 O
为 O
３ O
个 O
月 O
， O
治 O
疗 O
２ O
个 O
疗 O
程 O

方 O
以 O
茵 B-中药
陈 I-中药
蒿 O
汤 O
合 O
三 O
仁 O
汤 O
加 O
减 O
： O
茵 B-中药
陈 I-中药
１ O
５ O
克 O
， O
栀 B-中药
子 I-中药
１ O
０ O
克 O
， O
草 B-中药
蔻 I-中药
１ O
０ O
克 O
， O
薏 B-中药
米 I-中药
１ O
５ O
克 O
， O
藿 B-中药
香 I-中药
１ O
５ O
克 O
， O
川 B-中药
厚 I-中药
朴 I-中药
１ O
０ O
克 O
， O
半 B-中药
夏 I-中药
１ O
０ O
克 O
， O
滑 B-中药
石 I-中药
３ O
０ O
克 O
， O
车 B-中药
前 I-中药
子 I-中药
１ O
０ O
克 O
（ O
布 O
包 O
） O
， O
甘 B-中药
草 I-中药
１ O
０ O
克 O
， O
３ O
剂 O
， O
水 O
煎 O
服 O

观 O
察 O
组 O
在 O
此 O
基 O
础 O
上 O
给 O
予 O
针 B-中医治疗
刺 I-中医治疗
治 O
疗 O
， O
留 O
针 O
３ O
０ O
ｍ O
ｉ O
ｎ O
， O
１ O
４ O
ｄ O
为 O
１ O
个 O
疗 O
程 O
， O
连 O
续 O
２ O
个 O
疗 O
程 O

此 O
乃 O
胰 O
胆 O
切 O
除 O
术 O
后 O
脾 B-中医诊断
气 I-中医诊断
亏 I-中医诊断
虚 O
， O
兼 O
夹 O
湿 O
热 O
之 O
邪 O
为 O
患 O

五 O
花 O
芍 O
草 O
加 O
味 O
汤 O
合 O
心 B-其他治疗
理 I-其他治疗
干 I-其他治疗
预 I-其他治疗
治 O
疗 O
功 B-西医诊断
能 I-西医诊断
性 I-西医诊断
消 I-西医诊断
化 I-西医诊断
不 I-西医诊断
良 I-西医诊断
５ O
０ O
例 O
临 O
床 O
观 O
察 O

当 O
夜 O
十 O
点 O
半 O
即 O
稀 O
便 O
二 O
次 O
， O
次 O
日 O
腹 O
痛 O
消 O
失 O
， O
排 O
便 O
排 O
气 O
， O
腹 O
胀 O
除 O
， O
继 O
服 O
加 O
味 O
宽 O
肠 O
理 O
气 O
汤 O
， O
终 O
用 O
扶 B-方剂
正 I-方剂
理 I-方剂
气 I-方剂
汤 I-方剂
（ O
党 B-中药
参 I-中药
１ O
０ O
克 O
、 O
白 O
术 O
１ O
０ O
克 O
、 O
甘 B-中药
草 I-中药
３ O
克 O
、 O
陈 B-中药
皮 I-中药
６ O
克 O
、 O
台 B-中药
乌 I-中药
９ O
克 O
、 O
当 B-中药
归 I-中药
９ O
克 O
、 O
桃 B-中药
仁 I-中药
９ O
克 O
、 O
炒 B-中药
谷 I-中药
麦 I-中药
芽 I-中药
各 O
１ O
０ O
克 O
） O
而 O
告 O
愈 O
出 O
院 O

七 O
天 O
后 O
黄 B-临床表现
疸 I-临床表现
渐 I-临床表现
退 I-临床表现

陈 O
老 O
诊 O
后 O
， O
辨 O
证 O
为 O
： O
寒 B-中医证候
湿 I-中医证候
夹 I-中医证候
瘀 I-中医证候
之 O
阴 B-中医诊断
黄 I-中医诊断

结 O
论 O
： O
益 O
气 O
健 O
脾 O
汤 O
合 O
隔 B-中医治疗
药 I-中医治疗
灸 I-中医治疗
治 O
疗 O
腹 B-西医诊断
泻 I-西医诊断
型 I-西医诊断
肠 I-西医诊断
易 I-西医诊断
激 I-西医诊断
综 I-西医诊断
合 I-西医诊断
征 I-西医诊断
疗 O
效 O
满 O
意 O

结 O
论 O
补 O
气 O
健 O
脾 O
升 O
清 O
法 O
治 O
疗 O
糖 B-西医诊断
尿 I-西医诊断
病 I-西医诊断
性 I-西医诊断
功 I-西医诊断
能 I-西医诊断
性 I-西医诊断
消 I-西医诊断
化 I-西医诊断
不 I-西医诊断
良 I-西医诊断
， O
缓 O
解 O
症 O
状 O
有 O
较 O
好 O
的 O
作 O
用 O

经 O
用 O
化 O
湿 O
解 O
毒 O
之 O
甘 O
露 O
消 O
毒 O
丹 O
方 O
加 O
荆 B-中药
芥 I-中药
８ O
克 O
， O
柴 B-中药
胡 I-中药
１ O
０ O
克 O
， O
三 O
剂 O

疏 O
肝 O
和 O
胃 O
方 O
治 O
疗 O
肝 B-中医证候
胃 I-中医证候
不 I-中医证候
和 I-中医证候
型 O
功 B-西医诊断
能 I-西医诊断
性 I-西医诊断
消 I-西医诊断
化 I-西医诊断
不 I-西医诊断
良 I-西医诊断
的 O
临 O
床 O
研 O
究 O

辨 O
证 O
论 O
治 O
运 B-西医诊断
动 I-西医诊断
性 I-西医诊断
腹 I-西医诊断
痛 I-西医诊断
３ O
０ O
例 O
疗 O
效 O
观 O
察 O

刻 O
诊 O
面 B-临床表现
色 I-临床表现
萎 I-临床表现
黄 I-临床表现
， O
疲 B-临床表现
惫 I-临床表现
不 I-临床表现
支 I-临床表现
， O
腹 B-临床表现
痛 I-临床表现
阵 I-临床表现
作 I-临床表现
， O
肠 B-临床表现
鸣 I-临床表现
不 I-临床表现
已 I-临床表现
， O
肠 O
形 O
隐 O
现 O
， O
大 B-临床表现
便 I-临床表现
干 I-临床表现
结 I-临床表现
， O
心 B-临床表现
悸 I-临床表现
少 I-临床表现
眠 I-临床表现
， O
纳 B-临床表现
谷 I-临床表现
欠 I-临床表现
馨 I-临床表现
， O
舌 O
红 O
苔 O
少 O
， O
脉 O
弦 O
而 O
细 O

慢 B-西医诊断
性 I-西医诊断
萎 I-西医诊断
缩 I-西医诊断
性 I-西医诊断
胃 I-西医诊断
炎 I-西医诊断
； O
Ｐ O
Ｔ O
Ｅ O
Ｎ O
； O
Ｅ O
Ｒ O
Ｋ O
－ O
２ O
； O
胃 O
和 O
冲 O
剂 O
Ⅱ O
号 O

马 O
齿 O
苋 O
健 O
脾 O
方 O
治 O
疗 O
脾 B-中医证候
胃 I-中医证候
湿 I-中医证候
热 I-中医证候
证 O
腹 B-西医诊断
泻 I-西医诊断
型 I-西医诊断
肠 I-西医诊断
易 I-西医诊断
激 I-西医诊断
综 I-西医诊断
合 I-西医诊断
征 I-西医诊断
的 O
随 O
机 O
对 O
照 O
试 O
验 O

２ O
周 O
后 O
， O
患 O
者 O
浮 B-临床表现
肿 I-临床表现
较 O
前 O
稍 O
轻 O
， O
体 O
重 O
下 O
降 O
３ O
ｋ O
ｇ O
， O
血 O
压 O
１ O
５ O
０ O
／ O
９ O
０ O
ｍ O
ｍ O
Ｈ O
ｇ O
， O
心 O
肺 O
如 O
前 O

戴 O
师 O
认 O
为 O
此 O
乃 O
肝 B-中医证候
胆 I-中医证候
湿 I-中医证候
热 I-中医证候
， O
拟 O
用 O
清 B-方剂
胆 I-方剂
汤 I-方剂
加 O
味 O

药 O
用 O
旋 B-中药
覆 I-中药
花 I-中药
１ O
０ O
ｇ O
， O
代 B-中药
赭 I-中药
石 I-中药
１ O
５ O
ｇ O
， O
黄 B-中药
连 I-中药
６ O
ｇ O
， O
吴 B-中药
茱 I-中药
萸 I-中药
６ O
ｇ O
， O
川 O
厚 B-中药
朴 I-中药
１ O
０ O
ｇ O
， O
甘 B-中药
草 I-中药
６ O
ｇ O
， O
土 B-中药
茯 I-中药
苓 I-中药
１ O
０ O
ｇ O
， O
苏 O
梗 O
１ O
２ O
ｇ O
， O
陈 O
皮 O
１ O
５ O
ｇ O
， O
桃 B-中药
仁 I-中药
６ O
ｇ O
， O
赤 B-中药
芍 I-中药
１ O
５ O
ｇ O
， O
香 B-中药
附 I-中药
１ O
０ O
ｇ O
， O
乌 O
贼 O
骨 O
１ O
５ O
ｇ O
， O
大 O
贝 O
１ O
０ O
ｇ O

目 O
的 O
： O
观 O
察 O
＂ O
一 O
式 O
三 O
法 O
＂ O
对 O
儿 B-西医诊断
童 I-西医诊断
功 I-西医诊断
能 I-西医诊断
性 I-西医诊断
便 I-西医诊断
秘 I-西医诊断
的 O
临 O
床 O
疗 O
效 O

入 O
院 O
症 O
见 O
： O
目 B-临床表现
黄 I-临床表现
， O
身 O
黄 O
， O
其 O
色 O
晦 O
暗 O
如 O
烟 O
熏 O
， O
尿 B-临床表现
黄 I-临床表现
如 I-临床表现
浓 I-临床表现
茶 I-临床表现
， O
精 B-临床表现
神 I-临床表现
、 O
食 B-临床表现
欲 I-临床表现
可 I-临床表现
， O
口 B-临床表现
不 I-临床表现
苦 I-临床表现
， O
大 O
便 O
溏 O
（ O
每 O
日 O
２ O
～ O
３ O
次 O
） O
， O
无 O
恶 O
心 O
、 O
呕 O
吐 O
， O
无 O
鼻 O
衄 O
、 O
齿 O
衄 O
， O
不 O
发 O
热 O
， O
无 O
谵 O
妄 O
， O
舌 O
质 O
淡 O
暗 O
边 O
有 O
齿 O
印 O
、 O
苔 B-临床表现
白 I-临床表现
滑 I-临床表现
， O
脉 B-临床表现
细 I-临床表现

本 O
案 O
脐 O
周 O
疼 O
痛 O
阵 O
发 O
， O
痛 O
时 O
局 O
部 O
有 O
包 O
块 O
隆 O
起 O
， O
且 O
又 O
大 O
便 O
不 O
通 O
， O
辗 B-临床表现
转 I-临床表现
不 I-临床表现
安 I-临床表现
， O
正 O
与 O
《 O
伤 O
寒 O
论 O
》 O
“ O
病 O
人 O
不 O
大 O
便 O
五 O
六 O
日 O
， O
绕 O
脐 O
痛 O
， O
烦 O
躁 O
， O
发 O
作 O
有 O
时 O
者 O
， O
此 O
有 O
燥 O
屎 O
” O
吻 O
合 O
， O
故 O
用 O
大 B-方剂
承 I-方剂
气 I-方剂
汤 I-方剂
攻 O
其 O
燥 O
屎 O
， O
承 O
顺 O
胃 O
气 O
， O
使 O
闭 O
者 O
通 O
， O
阻 O
塞 O
者 O
下 O
， O
虫 O
积 O
荡 O
涤 O
无 O
遗 O
， O
则 O
诸 O
症 O
悉 O
除 O

２ O
０ O
１ O
３ O
－ O
０ O
６ O
— O
２ O
０ O
１ O
３ O
－ O
１ O
２ O
， O
我 O
们 O
应 O
用 O
润 O
肠 O
生 O
津 O
方 O
联 O
合 O
耳 B-中医治疗
穴 I-中医治疗
贴 I-中医治疗
压 I-中医治疗
治 O
疗 O
功 O
能 O
性 O
便 O
秘 O
８ O
８ O
例 O
， O
并 O
与 O
麻 O
仁 O
滋 O
脾 O
丸 O
治 O
疗 O
８ O
８ O
例 O
对 O
照 O
观 O
察 O
， O
结 O
果 O
如 O
下 O

枳 B-中医治疗
术 I-中医治疗
宽 I-中医治疗
中 I-中医治疗
胶 I-中医治疗
囊 I-中医治疗
配 O
合 O
穴 O
位 O
埋 O
线 O
治 O
疗 O
Ｆ O
Ｄ O
６ O
０ O
例 O

脂 O
肪 O
肝 O
／ O
中 O
医 O
药 O
疗 O
法 O
， O
疏 O
肝 O
解 O
郁 O
药 O
／ O
治 O
疗 O
应 O
用 O
， O
活 O
血 O
剂 O
／ O
治 O
疗 O
应 O
用 O
， O
＠ O
脂 B-方剂
肝 I-方剂
合 I-方剂
剂 I-方剂

结 O
论 O
： O
柴 O
芍 O
六 O
君 O
子 O
汤 O
治 O
疗 O
肝 B-中医证候
郁 I-中医证候
脾 I-中医证候
虚 I-中医证候
型 O
Ｆ O
Ｄ O
有 O
较 O
好 O
的 O
临 O
床 O
疗 O
效 O

结 O
论 O
： O
枳 B-中医治疗
术 I-中医治疗
宽 I-中医治疗
中 I-中医治疗
胶 I-中医治疗
囊 I-中医治疗
联 O
合 O
西 O
药 O
莫 O
沙 O
比 O
利 O
治 O
疗 O
功 B-西医诊断
能 I-西医诊断
性 I-西医诊断
消 I-西医诊断
化 I-西医诊断
不 I-西医诊断
良 I-西医诊断
， O
可 O
有 O
效 O
改 O
善 O
症 O
状 O
总 O
积 O
分 O
、 O
胃 O
动 O
素 O
水 O
平 O
、 O
血 O
浆 O
Ｐ O
物 O
质 O
水 O
平 O
， O
症 O
状 O
缓 O
解 O
情 O
况 O
较 O
好 O
， O
无 O
明 O
显 O
不 O
良 O
反 O
应 O

疏 O
肝 O
健 O
脾 O
化 O
浊 O
汤 O
； O
多 B-西医治疗
烯 I-西医治疗
磷 I-西医治疗
脂 I-西医治疗
酰 I-西医治疗
胆 I-西医治疗
碱 I-西医治疗
； O
非 O
酒 O
精 O
性 O
脂 O
肪 O
肝 O
； O
炎 O
性 O
反 O
应 O
； O
氧 O
化 O
－ O
抗 O
氧 O
化 O
系 O
统 O

目 O
的 O
观 O
察 O
更 O
健 O
汤 O
合 O
高 B-西医治疗
压 I-西医治疗
氧 I-西医治疗
治 O
疗 O
围 B-西医诊断
绝 I-西医诊断
经 I-西医诊断
期 I-西医诊断
功 I-西医诊断
能 I-西医诊断
性 I-西医诊断
消 I-西医诊断
化 I-西医诊断
不 I-西医诊断
良 I-西医诊断
的 O
临 O
床 O
疗 O
效 O

方 O
法 O
： O
随 O
机 O
双 O
盲 O
法 O
将 O
符 O
合 O
诊 O
断 O
标 O
准 O
的 O
８ O
０ O
例 O
严 O
重 O
功 B-西医诊断
能 I-西医诊断
性 I-西医诊断
消 I-西医诊断
化 I-西医诊断
不 I-西医诊断
良 I-西医诊断
伴 I-西医诊断
厌 I-西医诊断
食 I-西医诊断
症 I-西医诊断
患 O
儿 O
分 O
为 O
２ O
组 O
， O
每 O
组 O
４ O
０ O
例 O
， O
对 O
照 O
组 O
采 O
取 O
常 O
规 O
西 O
医 O
治 O
疗 O
， O
观 O
察 O
组 O
则 O
行 O
中 O
医 O
捏 O
脊 O
、 O
推 B-中医治疗
拿 I-中医治疗
治 O
疗 O
， O
比 O
较 O
２ O
组 O
临 O
床 O
疗 O
效 O
、 O
治 O
疗 O
前 O
后 O
中 O
医 O
症 O
候 O
积 O
分 O
、 O
血 O
红 O
蛋 O
白 O
及 O
其 O
他 O
指 O
标 O

方 O
法 O
： O
对 O
照 O
组 O
３ O
０ O
例 O
口 O
服 O
益 B-方剂
气 I-方剂
开 I-方剂
秘 I-方剂
方 I-方剂
治 O
疗 O
， O
配 O
合 O
提 O
肛 O
锻 O
炼 O

目 O
的 O
观 O
察 O
附 O
子 O
理 O
中 O
汤 O
合 O
四 B-方剂
神 I-方剂
丸 I-方剂
治 O
疗 O
脾 B-中医证候
肾 I-中医证候
阳 I-中医证候
虚 I-中医证候
型 O
腹 B-西医诊断
泻 I-西医诊断
型 I-西医诊断
肠 I-西医诊断
易 I-西医诊断
激 I-西医诊断
综 I-西医诊断
合 I-西医诊断
征 I-西医诊断
疗 O
效 O
及 O
对 O
直 O
肠 O
黏 O
膜 O
蛋 O
白 O
酶 O
激 O
活 O
受 O
体 O
（ O
Ｐ O
Ａ O
Ｒ O
） O
的 O
影 O
响 O

舌 O
红 O
苔 B-临床表现
薄 I-临床表现
白 I-临床表现
， O
脉 O
细 O
微 O
数 O

患 O
者 O
腹 O
泻 O
兼 O
有 O
食 B-临床表现
欲 I-临床表现
不 I-临床表现
振 I-临床表现
、 O
恶 B-临床表现
心 I-临床表现
， O
是 O
湿 B-中医证候
热 I-中医证候
疫 I-中医证候
毒 I-中医证候
弥 O
漫 O
三 O
焦 O
， O
清 O
浊 O
不 O
分 O

目 O
的 O
观 O
察 O
黄 O
连 O
素 O
联 O
合 O
枯 B-西医治疗
草 I-西医治疗
杆 I-西医治疗
菌 I-西医治疗
二 I-西医治疗
联 I-西医治疗
活 I-西医治疗
菌 I-西医治疗
肠 I-西医治疗
溶 I-西医治疗
胶 I-西医治疗
囊 I-西医治疗
治 O
疗 O
腹 B-西医诊断
泻 I-西医诊断
型 I-西医诊断
肠 I-西医诊断
易 I-西医诊断
激 I-西医诊断
综 I-西医诊断
合 I-西医诊断
征 I-西医诊断
的 O
临 O
床 O
疗 O
效 O
及 O
安 O
全 O
性 O

结 O
果 O
： O
治 O
疗 O
后 O
治 O
疗 O
组 O
在 O
改 O
善 O
主 O
要 O
症 O
状 O
（ O
烧 B-临床表现
心 I-临床表现
、 O
反 B-临床表现
酸 I-临床表现
、 O
反 B-临床表现
食 I-临床表现
、 O
胸 B-临床表现
骨 I-临床表现
后 I-临床表现
灼 I-临床表现
痛 I-临床表现
） O
的 O
综 O
合 O
疗 O
效 O
及 O
总 O
有 O
效 O
率 O
， O
明 O
显 O
优 O
于 O
对 O
照 O
组 O
（ O
Ｐ O
＜ O
０ O

患 O
儿 O
脏 O
腑 O
娇 O
嫩 O
， O
在 O
运 O
用 O
茵 B-中药
陈 I-中药
、 O
大 O
黄 O
等 O
品 O
时 O
， O
应 O
配 O
伍 O
适 O
量 O
的 O
温 O
药 O
， O
兼 O
制 O
其 O
苦 O
寒 O
， O
免 O
其 O
损 O
伤 O
稚 O
嫩 O
之 O
脏 O
腑 O

功 B-西医诊断
能 I-西医诊断
性 I-西医诊断
消 I-西医诊断
化 I-西医诊断
不 I-西医诊断
良 I-西医诊断
； O
四 O
逆 O
散 O
； O
中 O
医 O
药 O
疗 O
法 O

慢 O
性 O
萎 B-西医诊断
缩 I-西医诊断
性 I-西医诊断
胃 I-西医诊断
炎 I-西医诊断
， O
脾 B-中医证候
胃 I-中医证候
虚 I-中医证候
弱 I-中医证候
型 O
， O
香 O
砂 O
六 O
君 O
子 O
汤 O
， O
柴 B-方剂
胡 I-方剂
疏 I-方剂
肝 I-方剂
散 I-方剂

诊 O
断 O
为 O
阴 B-中医诊断
黄 I-中医诊断
（ O
寒 O
湿 O
困 O
脾 O
， O
黄 O
疸 O
性 O
肝 O
炎 O
） O
， O
治 O
以 O
温 O
化 O
寒 O
湿 O
、 O
健 O
脾 O
和 O
胃 O
， O
佐 O
以 O
利 O
胆 O

生 O
物 O
反 O
馈 O
训 O
练 O
配 O
合 O
针 B-中医治疗
刺 I-中医治疗
疗 I-中医治疗
法 I-中医治疗
治 O
疗 O
功 B-西医诊断
能 I-西医诊断
性 I-西医诊断
便 I-西医诊断
秘 I-西医诊断
３ O
０ O
例 O

结 O
论 O
： O
附 O
子 O
理 O
中 O
汤 O
加 O
茯 B-中药
苓 I-中药
治 O
疗 O
腹 B-西医诊断
泻 I-西医诊断
型 I-西医诊断
肠 I-西医诊断
易 I-西医诊断
激 I-西医诊断
综 I-西医诊断
合 I-西医诊断
征 I-西医诊断
疗 O
效 O
优 O
于 O
西 O
医 O
治 O
疗 O
， O
其 O
疗 O
效 O
肯 O
定 O
， O
无 O
不 O
良 O
反 O
应 O
， O
值 O
得 O
临 O
床 O
推 O
广 O

肉 B-中药
桂 I-中药
３ O
ｇ O

功 B-西医诊断
能 I-西医诊断
性 I-西医诊断
消 I-西医诊断
化 I-西医诊断
不 I-西医诊断
良 I-西医诊断
， O
中 O
医 O
疗 O
法 O
， O
肝 B-中医证候
郁 I-中医证候
脾 I-中医证候
虚 I-中医证候
型 O
， O
四 B-方剂
逆 I-方剂
散 I-方剂
加 I-方剂
味 I-方剂

性 B-临床表现
急 I-临床表现
心 B-临床表现
烦 I-临床表现

改 O
用 O
少 B-方剂
腹 I-方剂
逐 I-方剂
瘀 I-方剂
汤 I-方剂
加 O
生 O
大 B-中药
黄 I-中药
、 O
白 B-中药
芍 I-中药
、 O
三 B-中药
七 I-中药
粉 I-中药
、 O
泽 O
漆 O

兼 O
以 O
健 B-中医治则
脾 I-中医治则
疏 I-中医治则
肝 I-中医治则

查 O
： O
Ｂ O
Ｐ O
１ O
０ O
５ O
／ O
７ O
５ O
ｍ O
ｍ O
Ｈ O
ｇ O
， O
神 O
清 O
， O
精 O
神 O
可 O
， O
巩 O
膜 O
无 O
黄 O
染 O
， O
心 O
肺 O
介 O
） O
， O
腹 B-临床表现
水 I-临床表现
征 O
（ O
一 O
） O
， O
双 O
下 O
肢 O
无 O
水 O
肿 O

【 O
结 O
论 O
】 O
具 O
健 O
脾 O
疏 O
肝 O
， O
升 O
清 O
降 O
浊 O
作 O
用 O
的 O
升 O
降 O
胶 O
囊 O
对 O
肝 B-中医证候
郁 I-中医证候
脾 I-中医证候
虚 I-中医证候
证 O
的 O
Ｆ O
Ｄ O
疗 O
效 O
优 O
于 O
吗 O
丁 O
啉 O

处 O
方 O
： O
葶 B-中药
苈 I-中药
子 I-中药
１ O
５ O
ｇ O

体 O
检 O
： O
面 O
色 O
晦 O
暗 O
， O
巩 O
膜 O
轻 O
度 O
黄 O
染 O
， O
心 O
肺 O
未 O
见 O
异 O
常 O
， O
腹 O
部 O
胀 O
满 O
， O
脐 O
疝 O
， O
腹 O
壁 O
静 O
脉 O
曲 O
张 O
， O
腹 B-西医诊断
水 I-西医诊断
征 O
阳 O
性 O
， O
肝 O
脾 O
触 O
诊 O
不 O
满 O
意 O
， O
下 O
肢 O
凹 O
陷 O
性 O
浮 O
肿 O
， O
肝 O
掌 O
（ O
＋ O
） O
， O
蜘 O
蛛 O
痣 O
（ O
＋ O
） O
， O
舌 O
质 O
紫 O
暗 O
， O
苔 B-临床表现
薄 I-临床表现
微 I-临床表现
黄 I-临床表现
， O
脉 B-临床表现
弦 I-临床表现

结 O
论 O
： O
丹 O
参 O
合 O
剂 O
联 O
合 O
四 B-其他治疗
联 I-其他治疗
疗 I-其他治疗
法 I-其他治疗
治 O
疗 O
萎 O
缩 O
性 O
胃 O
炎 O
伴 O
Ｈ O
ｐ O
阳 O
性 O
疗 O
效 O
好 O
， O
安 O
全 O
性 O
高 O

药 O
后 O
自 O
觉 O
小 B-临床表现
便 I-临床表现
增 I-临床表现
多 I-临床表现
， O
腹 O
胀 O
减 O
轻 O
， O
精 O
神 O
爽 O
快 O
， O
食 O
欲 O
有 O
增 O

目 O
的 O
： O
观 O
察 O
自 O
拟 O
降 O
脂 O
护 O
肝 O
方 O
联 O
合 O
多 B-西医治疗
烯 I-西医治疗
磷 I-西医治疗
脂 I-西医治疗
酰 I-西医治疗
胆 I-西医治疗
碱 I-西医治疗
对 O
非 B-西医诊断
酒 I-西医诊断
精 I-西医诊断
性 I-西医诊断
脂 I-西医诊断
肪 I-西医诊断
肝 I-西医诊断
的 O
临 O
床 O
疗 O
效 O
及 O
部 O
分 O
作 O
用 O
机 O
制 O

方 O
法 O
： O
选 O
取 O
本 O
中 O
心 O
２ O
０ O
１ O
４ O
年 O
２ O
月 O
— O
２ O
０ O
１ O
５ O
年 O
１ O
１ O
月 O
收 O
治 O
的 O
１ O
１ O
２ O
例 O
患 O
者 O
随 O
机 O
分 O
为 O
两 O
组 O
， O
对 O
照 O
组 O
５ O
６ O
例 O
口 O
服 O
铝 O
镁 O
加 O
混 O
悬 O
液 O
， O
治 O
疗 O
组 O
５ O
６ O
例 O
患 O
者 O
采 O
用 O
雷 B-西医治疗
贝 I-西医治疗
拉 I-西医治疗
唑 I-西医治疗
胶 I-西医治疗
囊 I-西医治疗
联 O
合 O
四 O
君 O
子 O
汤 O
加 O
减 O
进 O
行 O
治 O
疗 O
， O
结 O
合 O
必 O
要 O
的 O
个 O
体 O
化 O
治 O
疗 O
， O
３ O
个 O
月 O
为 O
１ O
个 O
疗 O
程 O

目 O
的 O
： O
探 O
讨 O
治 O
疗 O
功 B-西医诊断
能 I-西医诊断
性 I-西医诊断
消 I-西医诊断
化 I-西医诊断
不 I-西医诊断
良 I-西医诊断
（ O
Ｆ O
ｕ O
ｎ O
ｃ O
ｔ O
ｉ O
ｏ O
ｎ O
ａ O
ｌ O
ｄ O
ｙ O
ｓ O
ｐ O
ｅ O
ｐ O
ｓ O
ｉ O
ａ O
， O
Ｆ O
Ｄ O
） O
临 O
床 O
较 O
佳 O
方 O
案 O

查 O
体 O
： O
口 O
唇 O
颜 O
面 O
紫 B-临床表现
绀 I-临床表现
， O
颈 O
静 O
脉 O
怒 O
张 O
， O
肝 O
颈 O
静 O
脉 O
回 O
流 O
征 O
（ O
＋ O
） O
， O
肝 O
脏 O
扩 O
大 O
， O
质 O
地 O
硬 O
， O
腹 O
部 O
膨 O
隆 O
， O
压 O
痛 O
（ O
－ O
） O
， O
移 O
动 O
性 O
浊 O
音 O
（ O
＋ O
） O
， O
肠 O
鸣 O
音 O
减 O
弱 O
， O
１ O
次 O
／ O
分 O
， O
听 O
诊 O
双 O
肺 O
可 O
闻 O
及 O
少 O
量 O
湿 O
啰 O
音 O
， O
心 O
率 O
１ O
１ O
０ O
次 O
／ O
分 O

白 B-中药
芍 I-中药
１ O
０ O
克 O

“ O
建 B-方剂
中 I-方剂
振 I-方剂
萎 I-方剂
汤 I-方剂
” O
治 O
疗 O
慢 B-西医诊断
性 I-西医诊断
萎 I-西医诊断
缩 I-西医诊断
性 I-西医诊断
胃 I-西医诊断
炎 I-西医诊断
３ O
８ O
例 O

方 O
法 O
选 O
择 O
符 O
合 O
脾 B-中医证候
胃 I-中医证候
虚 I-中医证候
弱 I-中医证候
型 O
功 B-西医诊断
能 I-西医诊断
性 I-西医诊断
消 I-西医诊断
化 I-西医诊断
不 I-西医诊断
良 I-西医诊断
诊 O
断 O
标 O
准 O
的 O
９ O
０ O
例 O
患 O
者 O
， O
随 O
机 O
分 O
为 O
治 O
疗 O
组 O
和 O
对 O
照 O
组 O

按 O
： O
双 O
解 O
散 O
出 O
自 O
刘 O
完 O
素 O
《 O
宣 O
明 O
论 O
方 O
》 O
， O
主 O
治 O
外 O
感 O
风 O
火 O
暑 O
湿 O
、 O
内 O
伤 O
饮 O
食 O
劳 O
倦 O
、 O
恶 B-临床表现
寒 I-临床表现
身 O
热 O
、 O
头 O
痛 O
烦 O
躁 O
、 O
便 O
秘 O
尿 O
赤 O
等 O
症 O
， O
是 O
一 O
首 O
行 O
表 O
通 O
里 O
之 O
方 O

按 O
： O
本 O
例 O
黄 B-中医诊断
疸 I-中医诊断
， O
有 O
发 O
热 O
头 B-临床表现
痛 I-临床表现
， O
口 B-临床表现
苦 I-临床表现
尿 B-临床表现
黄 I-临床表现
等 O
热 O
症 O
， O
但 O
察 O
其 O
舌 O
质 O
淡 O
白 O
， O
苔 B-临床表现
白 I-临床表现
厚 I-临床表现
， O
脉 O
弦 O
细 O
无 O
力 O

结 O
论 O
： O
参 B-中医治疗
柴 I-中医治疗
胃 I-中医治疗
苏 I-中医治疗
胶 I-中医治疗
囊 I-中医治疗
联 O
合 O
多 O
潘 O
立 O
酮 O
治 O
疗 O
功 B-西医诊断
能 I-西医诊断
性 I-西医诊断
消 I-西医诊断
化 I-西医诊断
不 I-西医诊断
良 I-西医诊断
， O
能 O
明 O
显 O
改 O
善 O
患 O
者 O
症 O
状 O

目 O
的 O
： O
观 O
察 O
四 B-方剂
逆 I-方剂
散 I-方剂
加 I-方剂
味 I-方剂
治 O
疗 O
肝 B-中医证候
郁 I-中医证候
脾 I-中医证候
虚 I-中医证候
型 O
功 B-西医诊断
能 I-西医诊断
性 I-西医诊断
消 I-西医诊断
化 I-西医诊断
不 I-西医诊断
良 I-西医诊断
的 O
临 O
床 O
疗 O
效 O

脾 O
胃 O
运 O
化 O
失 O
常 O
， O
则 O
恶 B-临床表现
心 I-临床表现
欲 I-临床表现
吐 I-临床表现
， O
脘 B-临床表现
腹 I-临床表现
胀 I-临床表现
痞 I-临床表现

目 O
的 O
： O
探 O
讨 O
舒 B-方剂
肝 I-方剂
和 I-方剂
胃 I-方剂
饮 I-方剂
治 O
疗 O
功 B-西医诊断
能 I-西医诊断
性 I-西医诊断
消 I-西医诊断
化 I-西医诊断
不 I-西医诊断
良 I-西医诊断
的 O
临 O
床 O
疗 O
效 O

加 O
味 O
二 O
至 O
煎 O
联 O
合 O
路 B-西医治疗
优 I-西医治疗
泰 I-西医治疗
治 O
疗 O
便 B-中医诊断
秘 I-中医诊断
型 O
３ O
例 O

目 O
的 O
： O
观 O
察 O
加 O
味 O
柴 O
胡 O
疏 O
肝 O
散 O
联 O
合 O
奥 B-西医治疗
美 I-西医治疗
拉 I-西医治疗
唑 I-西医治疗
和 I-西医治疗
莫 I-西医治疗
沙 I-西医治疗
必 I-西医治疗
利 I-西医治疗
对 O
胃 B-西医诊断
食 I-西医诊断
管 I-西医诊断
反 I-西医诊断
流 I-西医诊断
病 I-西医诊断
的 O
影 O
响 O

处 O
方 O
以 O
苓 B-方剂
桂 I-方剂
术 I-方剂
甘 I-方剂
汤 I-方剂
加 I-方剂
味 I-方剂
： O
茯 B-中药
苓 I-中药
２ O
０ O
ｇ O
， O
桂 B-中药
枝 I-中药
９ O
ｇ O
， O
白 O
术 O
１ O
５ O
ｇ O
， O
高 O
丽 O
参 O
（ O
另 O
炖 O
） O
１ O
０ O
ｇ O
， O
炙 B-中药
甘 I-中药
草 I-中药
１ O
０ O
ｇ O
， O
熟 O
附 B-中药
子 I-中药
６ O
ｇ O
， O
竹 B-中药
茹 I-中药
１ O
０ O
ｇ O
， O
木 B-中药
通 I-中药
１ O
０ O
ｇ O
， O
白 O
茅 B-中药
根 I-中药
２ O
０ O
ｇ O
， O
姜 B-中药
皮 I-中药
６ O
ｇ O
， O
丹 O
皮 O
１ O
５ O
ｇ O
， O
法 B-中药
半 I-中药
夏 I-中药
６ O
ｇ O

胸 O
部 O
Ｘ O
片 O
示 O
： O
风 B-西医诊断
湿 I-西医诊断
性 I-西医诊断
心 I-西医诊断
脏 I-西医诊断
病 I-西医诊断
， O
肺 O
淤 O
血 O
， O
心 O
胸 O
比 O
例 O
＆ O
ｇ O
ｔ O

治 O
宜 O
疏 B-中医治则
肝 I-中医治则
通 I-中医治则
络 I-中医治则
、 O
健 B-中医治则
脾 I-中医治则
利 I-中医治则
水 I-中医治则
、 O
扶 B-中医治则
正 I-中医治则
驱 O
毒 O
， O
方 O
用 O
当 B-方剂
归 I-方剂
芍 I-方剂
药 I-方剂
散 I-方剂
加 O
味 O

辨 O
证 O
属 O
阴 B-中医诊断
黄 I-中医诊断
， O
脾 B-中医证候
虚 I-中医证候
兼 I-中医证候
有 I-中医证候
湿 I-中医证候
热 I-中医证候
， O
治 O
疗 O
以 O
健 B-中医治则
脾 I-中医治则
兼 I-中医治则
清 I-中医治则
利 I-中医治则
湿 I-中医治则
热 I-中医治则

患 O
者 O
数 O
遭 O
戕 O
伤 O
， O
正 O
不 O
胜 O
邪 O
， O
外 O
邪 O
入 O
肺 O
， O
痰 B-中医证候
热 I-中医证候
内 I-中医证候
壅 I-中医证候
， O
治 O
以 O
清 B-中医治则
肺 I-中医治则
化 I-中医治则
痰 I-中医治则

功 B-西医诊断
能 I-西医诊断
性 I-西医诊断
消 I-西医诊断
化 I-西医诊断
不 I-西医诊断
良 I-西医诊断
； O
温 B-中医治疗
通 I-中医治疗
针 I-中医治疗
法 I-中医治疗
； O
半 O
夏 O
泻 O
心 O
汤 O
； O
临 O
床 O
疗 O
效 O

诊 O
为 O
湿 B-中医证候
热 I-中医证候
蕴 I-中医证候
结 I-中医证候
之 O
胎 B-中医诊断
黄 I-中医诊断
， O
予 O
以 O
茵 B-方剂
陈 I-方剂
蒿 I-方剂
汤 I-方剂
加 I-方剂
味 I-方剂
： O
茵 B-中药
陈 I-中药
８ O
ｇ O
， O
栀 B-中药
子 I-中药
、 O
制 B-中药
大 I-中药
黄 I-中药
、 O
赤 B-中药
芍 I-中药
、 O
茯 B-中药
苓 I-中药
、 O
桂 B-中药
枝 I-中药
各 O
３ O
ｇ O
， O
干 B-中药
姜 I-中药
１ O

服 O
药 O
后 O
大 B-临床表现
便 I-临床表现
稀 I-临床表现
薄 I-临床表现
， O
５ O
～ O
６ O
次 O
／ O
日 O
， O
腹 O
水 O
消 O
去 O
大 O
半 O
， O
自 O
当 O
停 O
止 O
攻 O
下 O
， O
改 O
为 O
扶 O
正 O
祛 O
邪 O
法 O
而 O
调 O
理 O
治 O
之 O

上 O
方 O
去 O
灯 B-中药
芯 I-中药
草 I-中药
， O
加 O
丝 B-中药
瓜 I-中药
络 I-中药
１ O
０ O
ｇ O

目 O
的 O
： O
观 O
察 O
自 B-方剂
拟 I-方剂
脂 I-方剂
肝 I-方剂
方 I-方剂
治 O
疗 O
脾 O
虚 O
痰 O
湿 O
型 O
非 B-西医诊断
酒 I-西医诊断
精 I-西医诊断
性 I-西医诊断
脂 I-西医诊断
肪 I-西医诊断
肝 I-西医诊断
的 O
临 O
床 O
疗 O
效 O
及 O
安 O
全 O
性 O

再 O
服 O
６ O
剂 O
， O
黄 B-中医诊断
疸 I-中医诊断
及 O
瘙 B-临床表现
痒 I-临床表现
明 O
显 O
减 O
轻 O

方 O
中 O
以 O
防 B-中药
风 I-中药
、 O
荆 B-中药
芥 I-中药
、 O
麻 B-中药
黄 I-中药
发 O
汗 O
祛 O
风 O
解 O
表 O

非 B-西医诊断
酒 I-西医诊断
精 I-西医诊断
性 I-西医诊断
脂 I-西医诊断
肪 I-西医诊断
肝 I-西医诊断
； O
２ O
型 O
糖 O
尿 O
病 O
； O
香 O
砂 O
六 O
君 O
子 O
汤 O
； O
胰 O
岛 O
素 O
抵 O
抗 O

慢 B-西医诊断
性 I-西医诊断
功 I-西医诊断
能 I-西医诊断
性 I-西医诊断
便 I-西医诊断
秘 I-西医诊断
； O
针 B-中医治疗
刺 I-中医治疗
疗 O
法 O
； O
直 O
接 O
灸 O
； O
生 O
活 O
质 O
量 O
； O
随 O
机 O
对 O
照 O
试 O
验 O

穴 B-中医治疗
位 I-中医治疗
贴 I-中医治疗
敷 I-中医治疗
法 O
； O
消 O
化 O
不 O
良 O
； O
四 O
磨 O
汤 O
口 O
服 O
液 O
； O
针 O
药 O
并 O
用 O

临 O
床 O
观 O
察 O
发 O
现 O
功 B-西医诊断
能 I-西医诊断
性 I-西医诊断
消 I-西医诊断
化 I-西医诊断
不 I-西医诊断
良 I-西医诊断
患 O
者 O
， O
常 O
与 O
情 O
绪 O
因 O
素 O
有 O
关 O
， O
多 O
伴 O
有 O
抑 B-临床表现
郁 I-临床表现
、 O
焦 B-临床表现
虑 I-临床表现
症 O
状 O

结 O
论 O
： O
中 O
医 O
调 B-中医治则
肝 I-中医治则
理 I-中医治则
脾 I-中医治则
通 I-中医治则
腑 I-中医治则
法 O
结 O
合 O
饮 O
食 O
治 O
疗 O
便 B-西医诊断
秘 I-西医诊断
型 I-西医诊断
肠 I-西医诊断
易 I-西医诊断
激 I-西医诊断
综 I-西医诊断
合 I-西医诊断
征 I-西医诊断
疗 O
效 O
确 O
切 O
， O
使 O
用 O
方 O
便 O
， O
值 O
得 O
临 O
床 O
推 O
广 O

《 O
金 O
匮 O
要 O
略 O
· O
水 O
气 O
病 O
脉 O
证 O
并 O
治 O
》 O
描 O
述 O
： O
“ O
肾 O
水 O
者 O
， O
其 O
腹 O
大 O
， O
脐 O
肿 O
腰 B-临床表现
痛 I-临床表现
， O
不 O
能 O
溺 O
， O
阴 O
下 O
湿 O
如 O
牛 O
鼻 O
上 O
汗 O
， O
其 O
足 O
逆 O
冷 O
， O
而 O
反 O
瘦 O

目 O
的 O
观 O
察 O
白 B-方剂
术 I-方剂
芪 I-方剂
蓉 I-方剂
汤 I-方剂
治 O
疗 O
脾 B-中医证候
肾 I-中医证候
两 I-中医证候
虚 I-中医证候
型 O
老 B-西医诊断
年 I-西医诊断
功 I-西医诊断
能 I-西医诊断
性 I-西医诊断
便 I-西医诊断
秘 I-西医诊断
的 O
临 O
床 O
疗 O
效 O

方 O
法 O
： O
７ O
１ O
例 O
慢 B-西医诊断
性 I-西医诊断
萎 I-西医诊断
缩 I-西医诊断
性 I-西医诊断
胃 I-西医诊断
炎 I-西医诊断
患 O
者 O
随 O
机 O
分 O
为 O
两 O
组 O
， O
治 O
疗 O
组 O
３ O
７ O
例 O
采 O
用 O
自 B-方剂
拟 I-方剂
胃 I-方剂
宁 I-方剂
煎 I-方剂
剂 I-方剂
（ O
黄 B-中药
芪 I-中药
、 O
党 B-中药
参 I-中药
、 O
茯 B-中药
苓 I-中药
、 O
香 B-中药
附 I-中药
、 O
佛 B-中药
手 I-中药
、 O
白 O
芍 O
等 O
） O
治 O
疗 O

服 O
柴 B-方剂
胡 I-方剂
桂 I-方剂
枝 I-方剂
汤 I-方剂
加 I-方剂
味 I-方剂
： O
柴 B-中药
胡 I-中药
１ O
５ O
克 O

调 O
方 O
如 O
下 O
： O
当 O
归 O
１ O
０ O
ｇ O
， O
川 B-中药
芎 I-中药
１ O
０ O
ｇ O
， O
半 B-中药
夏 I-中药
１ O
５ O
ｇ O
， O
黄 B-中药
芩 I-中药
１ O
０ O
ｇ O
， O
白 O
芍 O
１ O
０ O
ｇ O
， O
葛 B-中药
根 I-中药
３ O
０ O
ｇ O
， O
甘 B-中药
草 I-中药
１ O
０ O
ｇ O
， O
干 B-中药
姜 I-中药
１ O
０ O
ｇ O
， O
黄 B-中药
连 I-中药
８ O
ｇ O
， O
丹 O
皮 O
１ O
５ O
ｇ O

温 B-中医治则
阳 I-中医治则
利 I-中医治则
水 I-中医治则
之 O
法 O

按 O
： O
肝 O
硬 O
化 O
腹 B-临床表现
水 I-临床表现

方 O
法 O
将 O
脾 B-中医证候
胃 I-中医证候
虚 I-中医证候
寒 I-中医证候
型 O
的 O
慢 B-西医诊断
性 I-西医诊断
萎 I-西医诊断
缩 I-西医诊断
性 I-西医诊断
胃 I-西医诊断
炎 I-西医诊断
患 O
者 O
８ O
６ O
例 O
分 O
为 O
治 O
疗 O
组 O
（ O
４ O
２ O
例 O
） O
和 O
对 O
照 O
组 O
（ O
４ O
４ O
例 O
） O

观 O
察 O
组 O
患 O
者 O
（ O
５ O
５ O
例 O
） O
在 O
对 O
照 O
组 O
治 O
疗 O
基 O
础 O
上 O
联 O
合 O
消 O
痞 O
愈 O
萎 O
汤 O
及 O
埋 B-中医治疗
线 I-中医治疗
疗 I-中医治疗
法 I-中医治疗
治 O
疗 O

川 B-中药
楝 I-中药
１ O
０ O
克 O

２ O
型 O
糖 O
尿 O
病 O
； O
非 B-西医诊断
酒 I-西医诊断
精 I-西医诊断
性 I-西医诊断
脂 I-西医诊断
肪 I-西医诊断
肝 I-西医诊断
； O
厄 B-西医治疗
贝 I-西医治疗
沙 I-西医治疗
坦 I-西医治疗
； O
α O
－ O
硫 O
辛 O
酸 O
； O
二 B-西医治疗
甲 I-西医治疗
双 I-西医治疗
胍 I-西医治疗
； O
糖 O
脂 O
代 O
谢 O
； O
肝 O
功 O
能 O

方 O
法 O
： O
治 O
疗 O
组 O
采 O
用 O
疏 B-中医治则
肝 I-中医治则
健 I-中医治则
脾 I-中医治则
和 I-中医治则
胃 I-中医治则
法 O
， O
基 O
本 O
方 O
归 B-方剂
芍 I-方剂
六 I-方剂
君 I-方剂
子 I-方剂
汤 I-方剂
（ O
当 B-中药
归 I-中药
、 O
白 B-中药
芍 I-中药
、 O
陈 B-中药
皮 I-中药
、 O
半 B-中药
夏 I-中药
、 O
党 B-中药
参 I-中药
、 O
白 B-中药
术 I-中药
、 O
茯 B-中药
苓 I-中药
等 O
） O
治 O
疗 O
本 O
病 O
６ O
０ O
例 O
， O
并 O
设 O
对 O
照 O
组 O
对 O
比 O
（ O
抗 O
生 O
素 O
、 O
止 O
酸 O
剂 O
、 O
胃 O
黏 O
膜 O
保 O
护 O
剂 O
等 O
） O

电 B-中医治疗
针 I-中医治疗
改 O
善 O
功 O
能 O
性 O
消 O
化 O
不 O
良 O
胃 O
动 O
力 O
、 O
自 B-西医诊断
主 I-西医诊断
神 I-西医诊断
经 I-西医诊断
功 I-西医诊断
能 I-西医诊断
及 O
心 B-西医诊断
理 I-西医诊断
状 I-西医诊断
态 I-西医诊断

结 O
论 O
穴 B-中医治疗
位 I-中医治疗
埋 I-中医治疗
线 I-中医治疗
配 O
合 O
耳 O
穴 O
贴 O
压 O
是 O
一 O
种 O
治 O
疗 O
功 B-西医诊断
能 I-西医诊断
性 I-西医诊断
便 I-西医诊断
秘 I-西医诊断
的 O
有 O
效 O
方 O
法 O

旋 O
覆 O
代 O
赭 O
汤 O
配 O
合 O
盐 B-西医治疗
酸 I-西医治疗
依 I-西医治疗
托 I-西医治疗
必 I-西医治疗
利 I-西医治疗
治 O
疗 O
功 B-西医诊断
能 I-西医诊断
性 I-西医诊断
消 I-西医诊断
化 I-西医诊断
不 I-西医诊断
良 I-西医诊断
６ O
０ O
例 O

对 O
照 O
组 O
采 O
用 O
奥 O
美 O
拉 O
唑 O
肠 O
溶 O
胶 O
囊 O
口 O
服 O
， O
治 O
疗 O
组 O
在 O
对 O
照 O
组 O
的 O
基 O
础 O
上 O
配 O
合 O
针 B-中医治疗
刺 I-中医治疗
治 O
疗 O

方 O
法 O
： O
收 O
集 O
２ O
０ O
１ O
４ O
年 O
６ O
月 O
－ O
２ O
０ O
１ O
５ O
年 O
１ O
０ O
月 O
期 O
间 O
就 O
诊 O
于 O
中 O
国 O
中 O
医 O
科 O
学 O
院 O
广 O
安 O
门 O
医 O
院 O
脾 O
胃 O
病 O
科 O
门 O
诊 O
的 O
脾 B-中医证候
胃 I-中医证候
虚 I-中医证候
弱 I-中医证候
型 O
Ｃ O
Ａ O
Ｇ O
患 O
者 O
８ O
０ O
例 O
， O
均 O
予 O
以 O
口 O
服 O
温 O
阳 O
健 O
脾 O
汤 O
治 O
疗 O

穴 B-中医治疗
位 I-中医治疗
埋 I-中医治疗
线 I-中医治疗
配 O
合 O
运 O
动 O
疗 O
法 O
治 O
疗 O
功 B-西医诊断
能 I-西医诊断
性 I-西医诊断
便 I-西医诊断
秘 I-西医诊断
的 O
临 O
床 O
研 O
究 O

白 B-中药
术 I-中药
１ O
０ O
ｇ O

西 O
医 O
诊 O
断 O
为 O
“ O
麻 B-西医诊断
痹 I-西医诊断
性 I-西医诊断
肠 I-西医诊断
梗 I-西医诊断
阻 I-西医诊断
” O
， O
已 O
插 O
胃 O
管 O
肠 O
管 O
， O
作 O
胃 O
肠 O
减 O
压 O
及 O
禁 O
食 O
输 O
液 O
等 O
治 O
疗 O

方 O
用 O
： O
茵 B-中药
陈 I-中药
５ O
０ O
克 O

胃 B-方剂
和 I-方剂
汤 I-方剂
治 O
疗 O
慢 B-西医诊断
性 I-西医诊断
萎 I-西医诊断
缩 I-西医诊断
性 I-西医诊断
胃 I-西医诊断
炎 I-西医诊断
６ O
０ O
例 O

方 O
法 O
： O
将 O
８ O
２ O
例 O
胃 B-西医诊断
食 I-西医诊断
管 I-西医诊断
反 I-西医诊断
流 I-西医诊断
病 I-西医诊断
患 O
者 O
随 O
机 O
分 O
为 O
两 O
组 O
， O
对 O
照 O
组 O
３ O
０ O
例 O
， O
采 O
用 O
西 O
米 O
替 O
丁 O
０ O

目 O
的 O
： O
探 O
讨 O
导 O
滞 O
散 O
结 O
合 O
中 B-中医治疗
医 I-中医治疗
穴 I-中医治疗
位 I-中医治疗
按 I-中医治疗
摩 I-中医治疗
对 O
慢 B-西医诊断
性 I-西医诊断
功 I-西医诊断
能 I-西医诊断
性 I-西医诊断
便 I-西医诊断
秘 I-西医诊断
患 O
者 O
的 O
治 O
疗 O
效 O
果 O

， O
中 O
医 O
辨 O
证 O
： O
肝 B-中医证候
胆 I-中医证候
湿 I-中医证候
热 I-中医证候
， O
淤 B-中医证候
毒 I-中医证候
内 I-中医证候
阻 I-中医证候
， O
心 O
下 O
痞 O
块 O

功 O
能 O
性 O
便 O
秘 O
， O
小 O
儿 O
， O
推 B-中医治疗
拿 I-中医治疗
手 O
法 O
， O
实 B-中医证候
证 O
， O
虚 B-中医证候
证 O
， O
排 O
便 O
困 O
难 O

治 O
疗 O
组 O
给 O
予 O
健 B-方剂
脾 I-方剂
理 I-方剂
气 I-方剂
方 I-方剂
口 O
服 O
， O
对 O
照 O
组 O
给 O
予 O
安 O
慰 O
剂 O
口 O
服 O
， O
疗 O
程 O
４ O
周 O

入 O
院 O
诊 O
断 O
： O
（ O
一 O
） O
肾 B-西医诊断
孟 I-西医诊断
肾 I-西医诊断
炎 I-西医诊断
， O
（ O
二 O
） O
高 O
血 O
压 O
， O
（ O
三 O
） O
血 B-西医诊断
紫 I-西医诊断
质 I-西医诊断
病 I-西医诊断

欧 O
美 O
的 O
流 O
行 O
病 O
学 O
调 O
查 O
表 O
明 O
， O
普 O
通 O
人 O
群 O
中 O
有 O
消 O
化 O
不 O
良 O
症 O
状 O
者 O
占 O
１ O
９ O
％ O
～ O
４ O
１ O
％ O
， O
笔 O
者 O
２ O
０ O
０ O
１ O
年 O
至 O
今 O
用 O
曲 B-西医治疗
美 I-西医治疗
布 I-西医治疗
汀 I-西医治疗
与 O
多 O
虑 O
平 O
治 O
疗 O
Ｆ O
Ｄ O
， O
报 O
道 O
如 O
下 O

治 O
以 O
健 B-中医治则
脾 I-中医治则
益 I-中医治则
肾 I-中医治则
、 O
利 B-中医治则
水 I-中医治则
消 I-中医治则
肿 I-中医治则
之 O
法 O

肠 B-西医诊断
易 I-西医诊断
激 I-西医诊断
综 I-西医诊断
合 I-西医诊断
征 I-西医诊断
； O
中 O
西 O
医 O
结 O
合 O
疗 O
法 O

电 B-中医治疗
针 I-中医治疗
配 O
合 O
雷 O
贝 O
拉 O
唑 O
治 O
疗 O
胃 B-西医诊断
食 I-西医诊断
管 I-西医诊断
反 I-西医诊断
流 I-西医诊断
病 I-西医诊断
的 O
疗 O
效 O
及 O
对 O
胃 O
泌 O
素 O
的 O
影 O
响 O

目 O
的 O
： O
观 O
察 O
穴 B-中医治疗
位 I-中医治疗
敷 I-中医治疗
贴 I-中医治疗
结 O
合 O
济 O
川 O
煎 O
治 O
疗 O
老 B-西医诊断
年 I-西医诊断
功 I-西医诊断
能 I-西医诊断
性 I-西医诊断
便 I-西医诊断
秘 I-西医诊断
的 O
临 O
床 O
疗 O
效 O

补 B-方剂
中 I-方剂
益 I-方剂
气 I-方剂
汤 I-方剂
加 I-方剂
减 I-方剂
联 O
合 O
穴 B-中医治疗
位 I-中医治疗
敷 I-中医治疗
贴 I-中医治疗
治 O
疗 O
脾 B-中医证候
胃 I-中医证候
气 I-中医证候
虚 I-中医证候
型 O
功 B-西医诊断
能 I-西医诊断
性 I-西医诊断
消 I-西医诊断
化 I-西医诊断
不 I-西医诊断
良 I-西医诊断
的 O
疗 O
效 O
观 O
察 O
及 O
对 O
血 O
清 O
胃 O
泌 O
素 O
的 O
影 O
响 O

目 O
的 O
观 O
察 O
补 B-中医治疗
肾 I-中医治疗
健 I-中医治疗
脾 I-中医治疗
通 I-中医治疗
便 I-中医治疗
颗 I-中医治疗
粒 I-中医治疗
治 O
疗 O
脾 B-中医证候
肾 I-中医证候
阳 I-中医证候
虚 I-中医证候
型 O
慢 B-西医诊断
性 I-西医诊断
功 I-西医诊断
能 I-西医诊断
性 I-西医诊断
便 I-西医诊断
秘 I-西医诊断
的 O
临 O
床 O
疗 O
效 O

讨 O
论 O
： O
耳 B-中医治疗
穴 I-中医治疗
埋 I-中医治疗
豆 I-中医治疗
治 O
疗 O
老 B-西医诊断
年 I-西医诊断
高 I-西医诊断
血 I-西医诊断
压 I-西医诊断
患 I-西医诊断
者 I-西医诊断
功 I-西医诊断
能 I-西医诊断
性 I-西医诊断
便 I-西医诊断
秘 I-西医诊断
， O
疗 O
效 O
安 O
全 O
可 O
靠 O
， O
治 O
疗 O
成 O
本 O
低 O
， O
操 O
作 O
简 O
单 O
易 O
学 O

雷 O
氏 O
清 O
痢 O
荡 O
积 O
法 O
配 O
合 O
穴 B-中医治疗
位 I-中医治疗
贴 I-中医治疗
敷 I-中医治疗
治 O
疗 O
腹 B-西医诊断
泻 I-西医诊断
型 I-西医诊断
肠 I-西医诊断
易 I-西医诊断
激 I-西医诊断
综 I-西医诊断
合 I-西医诊断
征 I-西医诊断
（ O
脾 B-中医证候
胃 I-中医证候
湿 I-中医证候
热 I-中医证候
证 O
） O
临 O
床 O
研 O
究 O

服 O
上 O
方 O
６ O
剂 O
后 O
呕 B-临床表现
吐 I-临床表现
消 I-临床表现
失 I-临床表现
， O
腹 B-临床表现
胀 I-临床表现
减 O
轻 O
， O
其 O
它 O
症 O
状 O
如 O
前 O
， O
以 O
原 O
方 O
加 O
肉 O
蔻 O
６ O
克 O
、 O
车 O
前 O
子 O
１ O
５ O
克 O
， O
连 O
服 O
１ O
５ O
剂 O
后 O
， O
黄 B-临床表现
疸 I-临床表现
基 O
本 O
消 O
失 O
， O
泄 B-临床表现
泻 I-临床表现
消 I-临床表现
失 I-临床表现
， O
纳 B-临床表现
增 I-临床表现
， O
仍 O
有 O
肝 B-临床表现
区 I-临床表现
疼 I-临床表现
痛 I-临床表现
、 O
腹 B-临床表现
胀 I-临床表现
， O
上 O
方 O
去 O
扁 O
豆 O
、 O
山 O
药 O
、 O
车 O
前 O
子 O
、 O
肉 O
蔻 O

目 O
的 O
： O
观 O
察 O
中 O
西 O
医 O
结 O
合 O
治 O
疗 O
功 B-西医诊断
能 I-西医诊断
性 I-西医诊断
消 I-西医诊断
化 I-西医诊断
不 I-西医诊断
良 I-西医诊断
的 O
临 O
床 O
疗 O
效 O

患 O
者 O
面 B-临床表现
色 I-临床表现
暗 I-临床表现
黄 I-临床表现
， O
形 B-临床表现
寒 I-临床表现
怕 I-临床表现
冷 I-临床表现
， O
精 B-临床表现
神 I-临床表现
疲 I-临床表现
惫 I-临床表现
， O
口 B-临床表现
淡 I-临床表现
纳 B-临床表现
呆 I-临床表现
， O
动 B-临床表现
则 I-临床表现
汗 I-临床表现
出 I-临床表现
心 I-临床表现
慌 I-临床表现
， O
夜 B-临床表现
寐 I-临床表现
不 I-临床表现
实 I-临床表现
， O
大 B-临床表现
便 I-临床表现
溏 I-临床表现
薄 I-临床表现
， O
日 O
行 O
２ O
～ O
３ O
次 O
， O
小 B-临床表现
便 I-临床表现
黄 I-临床表现
赤 I-临床表现

西 O
医 O
诊 O
断 O
： O
冠 B-西医诊断
心 I-西医诊断
病 I-西医诊断
， O
心 O
衰 O
（ O
一 O
七 O
） O
度 O

气 O
血 O
虚 O
营 O
体 O
失 O
养 O
故 O
体 B-临床表现
倦 I-临床表现

服 O
药 O
１ O
０ O
剂 O
， O
黄 O
疸 O
退 O
， O
腹 O
胀 O
好 O
转 O
， O
纳 O
增 O
， O
溲 O
不 O
黄 O
， O
大 O
便 O
转 O
稀 O
， O
日 O
１ O
次 O
， O
苔 O
薄 O
质 O
略 O
红 O
， O
脉 O
濡 O
细 O
， O
守 O
原 O
方 O
去 O
大 B-中药
黄 I-中药
， O
继 O
服 O
１ O
５ O
剂 O

腹 B-临床表现
软 I-临床表现
平 O
坦 O

属 O
中 O
医 O
＂ O
痞 B-中医诊断
满 I-中医诊断
＂ O
、 O
＂ O
郁 B-中医诊断
证 I-中医诊断
＂ O
、 O
＂ O
胃 B-中医诊断
脘 I-中医诊断
痛 I-中医诊断
＂ O
等 O
范 O
畴 O

目 O
的 O
： O
观 O
察 O
肝 B-中医证候
胃 I-中医证候
不 I-中医证候
合 I-中医证候
型 O
功 B-西医诊断
能 I-西医诊断
性 I-西医诊断
消 I-西医诊断
化 I-西医诊断
不 I-西医诊断
良 I-西医诊断
患 O
者 O
运 O
用 O
舒 B-方剂
肝 I-方剂
和 I-方剂
胃 I-方剂
汤 I-方剂
治 O
疗 O
对 O
Ｎ O
Ｄ O
Ｉ O
指 O
标 O
以 O
及 O
血 O
浆 O
Ｃ O
Ｋ O
Ｋ O
、 O
Ｖ O
Ｉ O
Ｐ O
的 O
影 O
响 O

近 O
年 O
来 O
， O
笔 O
者 O
运 O
用 O
中 O
西 O
医 O
结 O
合 O
疗 O
法 O
治 O
疗 O
胃 B-西医诊断
食 I-西医诊断
管 I-西医诊断
反 I-西医诊断
流 I-西医诊断
病 I-西医诊断
患 O
者 O
３ O
０ O
例 O
， O
取 O
得 O
较 O
好 O
疗 O
效 O
， O
现 O
报 O
道 O
如 O
下 O

加 O
味 O
三 O
香 O
汤 O
治 O
疗 O
肝 B-中医证候
郁 I-中医证候
脾 I-中医证候
虚 I-中医证候
型 O
功 B-西医诊断
能 I-西医诊断
性 I-西医诊断
消 I-西医诊断
化 I-西医诊断
不 I-西医诊断
良 I-西医诊断
的 O
临 O
床 O
观 O
察 O

结 O
论 O
化 B-中医治疗
滞 I-中医治疗
柔 I-中医治疗
肝 I-中医治疗
颗 I-中医治疗
粒 I-中医治疗
联 O
合 O
多 O
烯 O
康 O
胶 O
丸 O
和 O
弹 O
性 O
酶 O
肠 O
溶 O
片 O
治 O
疗 O
非 B-西医诊断
酒 I-西医诊断
精 I-西医诊断
性 I-西医诊断
脂 I-西医诊断
肪 I-西医诊断
肝 I-西医诊断
疗 O
效 O
确 O
切 O
， O
能 O
明 O
显 O
改 O
善 O
患 O
者 O
肝 O
功 O
能 O
及 O
血 O
脂 O
水 O
平 O
， O
且 O
安 O
全 O
性 O
好 O
， O
值 O
得 O
推 O
广 O
和 O
应 O
用 O

针 O
刺 O
治 O
疗 O
； O
功 B-西医诊断
能 I-西医诊断
性 I-西医诊断
消 I-西医诊断
化 I-西医诊断
不 I-西医诊断
良 I-西医诊断
； O

因 O
反 O
复 O
乏 B-临床表现
力 I-临床表现
、 O
腹 B-临床表现
胀 I-临床表现
， O
身 O
、 O
目 O
、 O
尿 O
黄 O
２ O
年 O
， O
再 O
发 O
并 O
加 O
重 O
１ O
０ O
天 O
于 O
２ O
０ O
０ O
５ O
年 O
５ O
月 O
３ O
日 O
入 O
院 O

方 O
法 O
： O
将 O
７ O
０ O
例 O
功 B-西医诊断
能 I-西医诊断
性 I-西医诊断
消 I-西医诊断
化 I-西医诊断
不 I-西医诊断
良 I-西医诊断
肝 B-中医证候
胃 I-中医证候
不 I-中医证候
和 I-中医证候
证 O
患 O
者 O
进 O
行 O
分 O
组 O
研 O
究 O
， O
根 O
据 O
门 O
诊 O
单 O
双 O
日 O
顺 O
序 O
将 O
患 O
者 O
分 O
为 O
观 O
察 O
组 O
和 O
对 O
照 O
组 O
， O
每 O
组 O
３ O
５ O
例 O

本 O
病 O
辨 O
为 O
便 B-中医诊断
秘 I-中医诊断

活 B-方剂
血 I-方剂
益 I-方剂
胃 I-方剂
汤 I-方剂
治 O
疗 O
慢 O
性 O
萎 O
缩 O
性 O
胃 O
炎 O
６ O
０ O
例 O
疗 O
效 O
观 O
察 O

患 O
孩 O
除 O
上 O
述 O
症 O
状 O
外 O
， O
巩 O
膜 O
轻 O
度 O
黄 O
染 O
， O
舌 O
苔 B-临床表现
薄 I-临床表现
黄 I-临床表现
， O
脉 O
弦 O
数 O

结 O
论 O
： O
健 B-方剂
脾 I-方剂
舒 I-方剂
肝 I-方剂
汤 I-方剂
可 O
明 O
显 O
改 O
善 O
Ｆ O
Ｄ O
的 O
临 O
床 O
疾 O
病 O
疗 O
效 O
、 O
中 O
医 O
证 O
候 O
疗 O
效 O
， O
明 O
显 O
降 O
低 O
Ｆ O
Ｄ O
的 O
复 O
发 O
率 O

白 B-中药
茅 I-中药
根 I-中药
３ O
０ O
ｇ O

厚 O
朴 O
温 O
中 O
汤 O
加 O
味 O
配 O
伍 O
吗 B-西医治疗
丁 I-西医治疗
啉 I-西医治疗
对 O
功 B-西医诊断
能 I-西医诊断
性 I-西医诊断
消 I-西医诊断
化 I-西医诊断
不 I-西医诊断
良 I-西医诊断
血 O
浆 O
胃 O
肠 O
激 O
素 O
的 O
影 O
响 O

健 B-中医治疗
脾 I-中医治疗
消 I-中医治疗
积 I-中医治疗
颗 I-中医治疗
粒 I-中医治疗
； O
功 B-西医诊断
能 I-西医诊断
性 I-西医诊断
消 I-西医诊断
化 I-西医诊断
不 I-西医诊断
良 I-西医诊断
； O
脑 O
肠 O
肽 O

原 O
方 O
去 O
黄 B-中药
芪 I-中药
、 O
防 B-中药
风 I-中药
， O
加 O
半 O
夏 O
、 O
杏 O
仁 O
、 O
丁 O
香 O

功 B-西医诊断
能 I-西医诊断
性 I-西医诊断
消 I-西医诊断
化 I-西医诊断
不 I-西医诊断
良 I-西医诊断
（ O
ｆ O
ｕ O
ｎ O
ｃ O
ｔ O
ｉ O
ｏ O
ｎ O
ａ O
ｌ O
ｄ O
ｙ O
ｓ O
ｐ O
ｅ O
ｓ O
ｉ O
ａ O
， O
Ｆ O
Ｄ O
） O
是 O
指 O
具 O
有 O
上 B-临床表现
腹 I-临床表现
痛 I-临床表现
、 O
上 B-临床表现
腹 I-临床表现
胀 I-临床表现
、 O
早 B-临床表现
饱 I-临床表现
、 O
嗳 B-临床表现
气 I-临床表现
、 O
食 B-临床表现
欲 I-临床表现
不 I-临床表现
振 I-临床表现
、 O
恶 B-临床表现
心 I-临床表现
、 O
呕 B-临床表现
吐 I-临床表现
等 O
不 O
适 O
症 O
状 O
， O
经 O
检 O
查 O
排 O
除 O
引 O
起 O
这 O
些 O
症 O
状 O
的 O
器 O
质 O
性 O
疾 O
病 O
的 O
一 O
组 O
临 O
床 O
综 O
合 O
征 O

临 O
床 O
表 O
现 O
包 O
括 O
一 O
组 O
程 O
度 O
轻 O
重 O
不 O
一 O
的 O
消 O
化 O
不 O
良 O
症 O
状 O
， O
如 O
上 B-临床表现
腹 I-临床表现
不 I-临床表现
适 I-临床表现
、 O
腹 B-临床表现
痛 I-临床表现
、 O
早 B-临床表现
饱 I-临床表现
、 O
恶 B-临床表现
心 I-临床表现
、 O
呕 B-临床表现
吐 I-临床表现
、 O
反 B-临床表现
酸 I-临床表现
、 O
嗳 B-临床表现
气 I-临床表现
、 O
烧 B-临床表现
心 I-临床表现
等 O

疳 B-中医治疗
脂 I-中医治疗
平 I-中医治疗
片 I-中医治疗
治 O
疗 O
非 B-西医诊断
酒 I-西医诊断
精 I-西医诊断
性 I-西医诊断
脂 I-西医诊断
肪 I-西医诊断
肝 I-西医诊断
疗 O
效 O
观 O
察 O

幽 O
门 O
螺 O
杆 O
菌 O
阳 O
性 O
； O
慢 O
性 O
萎 O
缩 O
性 O
胃 O
炎 O
； O
益 O
气 O
活 O
血 O
方 O
； O
四 B-西医治疗
联 I-西医治疗
疗 I-西医治疗
法 I-西医治疗
； O
胃 O
蛋 O
白 O
酶 O
原 O

辨 O
为 O
阳 O
明 O
腑 O
实 O
， O
邪 B-中医证候
热 I-中医证候
内 I-中医证候
蕴 I-中医证候
， O
腑 B-中医证候
气 I-中医证候
不 I-中医证候
通 I-中医证候

结 O
论 O
个 O
体 O
化 O
深 O
刺 O
天 O
枢 O
穴 O
联 O
合 O
生 O
物 O
反 O
馈 O
可 O
提 O
高 O
功 B-西医诊断
能 I-西医诊断
性 I-西医诊断
便 I-西医诊断
秘 I-西医诊断
患 O
者 O
的 O
临 O
床 O
疗 O
效 O
， O
改 O
善 O
盆 O
底 O
表 O
面 O
肌 O
电 O
特 O
征 O
指 O
标 O
与 O
胃 O
肠 O
激 O
素 O
分 O
泌 O
水 O
平 O
， O
减 O
轻 O
患 O
者 O
临 O
床 O
症 O
状 O
程 O
度 O

观 O
察 O
组 O
５ O
０ O
例 O
在 O
此 O
基 O
础 O
上 O
加 O
用 O
附 O
子 O
理 O
中 O
汤 O
合 O
四 B-方剂
神 I-方剂
丸 I-方剂
治 O
疗 O

结 O
论 O
： O
附 B-方剂
子 I-方剂
理 I-方剂
中 I-方剂
汤 I-方剂
合 O
四 O
神 O
丸 O
治 O
疗 O
腹 B-西医诊断
泻 I-西医诊断
型 I-西医诊断
肠 I-西医诊断
易 I-西医诊断
激 I-西医诊断
综 I-西医诊断
合 I-西医诊断
征 I-西医诊断
（ O
脾 B-中医证候
肾 I-中医证候
阳 I-中医证候
虚 I-中医证候
证 O
） O
的 O
疗 O
效 O
确 O
切 O
且 O
安 O
全 O
， O
能 O
够 O
改 O
善 O
临 O
床 O
症 O
状 O
， O
提 O
高 O
患 O
者 O
生 O
活 O
质 O
量 O
， O
减 O
轻 O
炎 O
症 O
反 O
应 O
， O
并 O
能 O
降 O
低 O
患 O
者 O
血 O
清 O
中 O
Ｔ O
Ｎ O
Ｆ O
－ O
α O
， O
Ｉ O
Ｌ O
－ O
６ O
和 O
Ｉ O
Ｌ O
－ O
８ O
水 O
平 O

目 O
的 O
观 O
察 O
自 O
拟 O
方 O
消 O
萎 O
安 O
胃 O
汤 O
治 O
疗 O
慢 B-西医诊断
性 I-西医诊断
萎 I-西医诊断
缩 I-西医诊断
性 I-西医诊断
胃 I-西医诊断
炎 I-西医诊断
（ O
Ｃ O
Ａ O
Ｇ O
） O
的 O
疗 O
效 O

近 O
半 O
月 O
出 O
现 O
身 B-临床表现
目 I-临床表现
发 I-临床表现
黄 I-临床表现
， O
心 B-临床表现
中 I-临床表现
烦 I-临床表现
闷 I-临床表现
， O
厌 B-临床表现
食 I-临床表现
泛 I-临床表现
恶 I-临床表现
， O
腹 B-临床表现
痛 I-临床表现
腹 B-临床表现
泻 I-临床表现
、 O
日 O
行 O
１ O
０ O
余 O
至 O
， O
便 B-临床表现
若 I-临床表现
脓 I-临床表现
血 I-临床表现
， O
里 B-临床表现
急 I-临床表现
后 I-临床表现
重 I-临床表现
， O
肛 B-临床表现
门 I-临床表现
灼 I-临床表现
热 I-临床表现
， O
小 B-临床表现
便 I-临床表现
短 I-临床表现
少 I-临床表现
而 O
赤 O
， O
舌 O
质 O
红 O
， O
苔 B-临床表现
黄 I-临床表现
腻 I-临床表现
， O
脉 O
滑 O
数 O
有 O
力 O

青 O
少 O
年 O
； O
非 B-西医诊断
酒 I-西医诊断
精 I-西医诊断
性 I-西医诊断
脂 I-西医诊断
肪 I-西医诊断
肝 I-西医诊断
； O
复 B-中医治疗
方 I-中医治疗
甘 I-中医治疗
草 I-中医治疗
酸 I-中医治疗
苷 I-中医治疗
； O
血 O
脂 O
康 O

功 B-西医诊断
能 I-西医诊断
性 I-西医诊断
消 I-西医诊断
化 I-西医诊断
不 I-西医诊断
良 I-西医诊断
（ O
ｆ O
ｕ O
ｎ O
ｃ O
ｔ O
ｉ O
ｏ O
ｎ O
ａ O
ｌ O
ｄ O
ｙ O
ｓ O
ｐ O
ｅ O
ｐ O
ｓ O
ｉ O
ａ O
， O
Ｆ O
Ｄ O
） O
是 O
指 O
具 O
有 O
上 B-临床表现
腹 I-临床表现
痛 I-临床表现
、 O
上 B-临床表现
腹 I-临床表现
胀 I-临床表现
、 O
早 B-临床表现
饱 I-临床表现
、 O
嗳 B-临床表现
气 I-临床表现
、 O
食 B-临床表现
欲 I-临床表现
不 I-临床表现
振 I-临床表现
、 O
恶 B-临床表现
心 I-临床表现
、 O
呕 B-临床表现
吐 I-临床表现
等 O
上 O
腹 O
不 O
适 O
症 O
状 O
， O
经 O
检 O
查 O
排 O
除 O
引 O
起 O
这 O
些 O
症 O
状 O
的 O
器 O
质 O
性 O
疾 O
病 O
的 O
一 O
组 O
临 O
床 O
综 O
合 O
征 O
， O
Ｆ O
Ｄ O
是 O
临 O
床 O
上 O
最 O
常 O
见 O
的 O
一 O
种 O
功 O
能 O
胃 O
肠 O
病 O

目 O
的 O
观 O
察 O
火 O
针 O
联 O
合 O
针 B-中医治疗
刺 I-中医治疗
治 O
疗 O
肝 O
胃 O
郁 O
热 O
型 O
胃 B-西医诊断
食 I-西医诊断
管 I-西医诊断
反 I-西医诊断
流 I-西医诊断
病 I-西医诊断
的 O
临 O
床 O
疗 O
效 O

柴 O
平 O
汤 O
和 O
香 B-方剂
苏 I-方剂
饮 I-方剂
治 O
疗 O
功 B-西医诊断
能 I-西医诊断
性 I-西医诊断
消 I-西医诊断
化 I-西医诊断
不 I-西医诊断
良 I-西医诊断
８ O
２ O
例 O

“ O
舒 B-方剂
肝 I-方剂
和 I-方剂
胃 I-方剂
饮 I-方剂
” O
治 O
疗 O
功 B-西医诊断
能 I-西医诊断
性 I-西医诊断
消 I-西医诊断
化 I-西医诊断
不 I-西医诊断
良 I-西医诊断
肝 B-中医证候
胃 I-中医证候
不 I-中医证候
和 I-中医证候
证 O
２ O
０ O
例 O
临 O
床 O
研 O
究 O

功 B-西医诊断
能 I-西医诊断
性 I-西医诊断
消 I-西医诊断
化 I-西医诊断
不 I-西医诊断
良 I-西医诊断
是 O
临 O
床 O
上 O
常 O
见 O
的 O
内 O
科 O
疾 O
病 O
， O
而 O
食 B-中医证候
滞 I-中医证候
证 O
又 O
是 O
本 O
病 O
较 O
为 O
常 O
见 O
的 O
证 O
型 O
之 O
一 O
。 O
２ O
０ O
１ O
０ O
－ O
０ O
８ O
— O
２ O
０ O
１ O
１ O
－ O
０ O
１ O
， O
河 O
北 O
省 O
唐 O
山 O
市 O
中 O
医 O
医 O
院 O
等 O
４ O
个 O
国 O
家 O
药 O
物 O
临 O
床 O
试 O
验 O
机 O
构 O
共 O
同 O
应 O
用 O
枫 O
蓼 O
肠 O
胃 O
康 O
胶 O
囊 O
治 O
疗 O
功 B-西医诊断
能 I-西医诊断
性 I-西医诊断
消 I-西医诊断
化 I-西医诊断
不 I-西医诊断
良 I-西医诊断
食 B-中医证候
滞 I-中医证候
证 O
１ O
０ O
８ O
例 O
， O
结 O
果 O
如 O
下 O
。 O

目 O
的 O
观 O
察 O
中 O
医 O
辨 O
证 O
论 O
治 O
对 O
功 B-西医诊断
能 I-西医诊断
性 I-西医诊断
消 I-西医诊断
化 I-西医诊断
不 I-西医诊断
良 I-西医诊断
（ O
Ｆ O
Ｄ O
） O
患 O
者 O
焦 O
虑 O
、 O
抑 O
郁 O
状 O
态 O
的 O
影 O
响 O

功 B-西医诊断
能 I-西医诊断
性 I-西医诊断
消 I-西医诊断
化 I-西医诊断
不 I-西医诊断
良 I-西医诊断
； O
平 O
胃 O
散 O
； O
疗 O
效 O
观 O
察 O

方 O
法 O
： O
将 O
符 O
合 O
标 O
准 O
的 O
功 B-西医诊断
能 I-西医诊断
性 I-西医诊断
消 I-西医诊断
化 I-西医诊断
不 I-西医诊断
良 I-西医诊断
肝 B-中医证候
胃 I-中医证候
不 I-中医证候
和 I-中医证候
证 O
患 O
者 O
８ O
０ O
例 O
， O
随 O
机 O
分 O
为 O
治 O
疗 O
组 O
４ O
５ O
例 O
和 O
对 O
照 O
组 O
３ O
５ O
例 O

蜥 B-方剂
蜴 I-方剂
胃 I-方剂
康 I-方剂
基 I-方剂
本 I-方剂
方 I-方剂
； O
慢 B-西医诊断
性 I-西医诊断
萎 I-西医诊断
缩 I-西医诊断
性 I-西医诊断
胃 I-西医诊断
炎 I-西医诊断
； O
气 B-中医证候
阴 I-中医证候
不 I-中医证候
足 I-中医证候
证 O
； O
毒 B-中医证候
瘀 I-中医证候
交 I-中医证候
阻 I-中医证候
证 O
； O
临 O
床 O
研 O
究 O

炒 B-中药
白 I-中药
术 I-中药
１ O
０ O
ｇ O

结 O
论 O
加 B-方剂
味 I-方剂
逍 I-方剂
遥 I-方剂
散 I-方剂
在 O
改 O
善 O
肝 B-中医证候
郁 I-中医证候
脾 I-中医证候
虚 I-中医证候
型 O
患 O
者 O
临 O
床 O
症 O
状 O
、 O
胃 O
电 O
图 O
观 O
察 O
指 O
标 O
的 O
同 O
时 O
， O
对 O
Ｆ O
Ａ O
的 O
Ｐ O
Ｋ O
参 O
数 O
也 O
有 O
明 O
显 O
影 O
响 O

０ O
１ O
） O
， O
使 O
慢 B-西医诊断
性 I-西医诊断
萎 I-西医诊断
缩 I-西医诊断
性 I-西医诊断
胃 I-西医诊断
炎 I-西医诊断
患 O
者 O
的 O
胃 O
电 O
幅 O
值 O
和 O
频 O
率 O
趋 O
于 O
正 O
常 O
化 O
， O
且 O
其 O
作 O
用 O
优 O
于 O
针 O
刺 O
组 O
（ O
Ｐ O
＜ O
０ O

目 O
的 O
探 O
讨 O
胃 B-西医诊断
食 I-西医诊断
管 I-西医诊断
反 I-西医诊断
流 I-西医诊断
病 I-西医诊断
的 O
有 O
效 O
治 O
疗 O
方 O
法 O
， O
预 O
防 O
其 O
反 O
复 O
发 O
作 O
并 O
逐 O
渐 O
加 O
重 O
， O
以 O
取 O
得 O
比 O
较 O
巩 O
固 O
的 O
疗 O
效 O

功 B-西医诊断
能 I-西医诊断
性 I-西医诊断
消 I-西医诊断
化 I-西医诊断
不 I-西医诊断
良 I-西医诊断
； O
肝 B-中医证候
脾 I-中医证候
气 I-中医证候
滞 I-中医证候
证 O
； O
四 O
磨 O
汤 O
口 O
服 O
液 O
； O
疗 O
效 O
； O
胃 O
肠 O
激 O
素 O

西 O
医 O
诊 O
断 O
为 O
急 B-西医诊断
性 I-西医诊断
黄 I-西医诊断
疸 I-西医诊断
型 I-西医诊断
肝 I-西医诊断
炎 I-西医诊断

目 O
的 O
： O
观 O
察 O
调 O
和 O
脾 O
胃 O
类 O
中 O
药 O
配 O
伍 O
治 O
疗 O
功 B-西医诊断
能 I-西医诊断
性 I-西医诊断
消 I-西医诊断
化 I-西医诊断
不 I-西医诊断
良 I-西医诊断
的 O
疗 O
效 O

方 O
法 O
： O
将 O
６ O
０ O
例 O
肝 B-中医证候
郁 I-中医证候
脾 I-中医证候
虚 I-中医证候
型 O
功 B-西医诊断
能 I-西医诊断
性 I-西医诊断
消 I-西医诊断
化 I-西医诊断
不 I-西医诊断
良 I-西医诊断
患 O
者 O
随 O
机 O
分 O
为 O
治 O
疗 O
组 O
（ O
七 B-中医治疗
方 I-中医治疗
胃 I-中医治疗
痛 I-中医治疗
胶 I-中医治疗
囊 I-中医治疗
组 O
） O
和 O
对 O
照 O
组 O
（ O
吗 O
叮 O
啉 O
组 O
） O
， O
两 O
组 O
分 O
别 O
服 O
用 O
七 B-中医治疗
方 I-中医治疗
胃 I-中医治疗
痛 I-中医治疗
胶 I-中医治疗
囊 I-中医治疗
和 O
吗 O
叮 O
啉 O
片 O
四 O
周 O
， O
两 O
组 O
分 O
别 O
进 O
行 O
治 O
疗 O
前 O
、 O
治 O
疗 O
后 O
１ O
周 O
、 O
４ O
周 O
症 O
状 O
评 O
分 O
和 O
阻 O
抗 O
式 O
胃 O
动 O
力 O
检 O
测 O
， O
并 O
进 O
行 O
统 O
计 O
学 O
处 O
理 O

结 O
论 O
健 O
脾 O
理 O
气 O
中 O
药 O
治 O
疗 O
功 B-西医诊断
能 I-西医诊断
性 I-西医诊断
消 I-西医诊断
化 I-西医诊断
不 I-西医诊断
良 I-西医诊断
脾 B-中医证候
胃 I-中医证候
虚 I-中医证候
寒 I-中医证候
证 O
有 O
较 O
好 O
的 O
临 O
床 O
疗 O
效 O

湿 O
性 O
黏 O
腻 O
， O
郁 O
而 O
化 O
火 O
， O
湿 O
困 O
中 O
焦 O
而 O
恶 B-临床表现
心 I-临床表现
， O
不 O
欲 O
饮 O
食 O
， O
脘 O
腹 O
胀 O
痞 O

目 O
的 O
： O
观 O
察 O
自 O
制 O
健 B-中医治疗
胃 I-中医治疗
合 I-中医治疗
剂 I-中医治疗
治 O
疗 O
小 O
儿 O
功 O
能 O
性 O
消 O
化 O
不 O
良 O
的 O
疗 O
效 O

消 O
脂 O
康 O
配 O
方 O
颗 O
粒 O
； O
非 B-西医诊断
酒 I-西医诊断
精 I-西医诊断
性 I-西医诊断
脂 I-西医诊断
肪 I-西医诊断
肝 I-西医诊断
； O
临 O
床 O
疗 O
效 O

结 O
论 O
： O
枳 B-中医治疗
术 I-中医治疗
宽 I-中医治疗
中 I-中医治疗
胶 I-中医治疗
囊 I-中医治疗
配 O
合 O
穴 O
位 O
埋 O
线 O
治 O
疗 O
功 B-西医诊断
能 I-西医诊断
性 I-西医诊断
消 I-西医诊断
化 I-西医诊断
不 I-西医诊断
良 I-西医诊断
疗 O
效 O
显 O
著 O

针 B-中医治疗
刺 I-中医治疗
； O
肠 B-中医治疗
灵 I-中医治疗
胶 I-中医治疗
囊 I-中医治疗
； O
肠 B-西医诊断
易 I-西医诊断
激 I-西医诊断
综 I-西医诊断
合 I-西医诊断
征 I-西医诊断
； O
临 O
床 O
观 O
察 O

目 O
的 O
观 O
察 O
电 B-中医治疗
针 I-中医治疗
治 I-中医治疗
疗 I-中医治疗
老 O
年 O
气 B-中医证候
虚 I-中医证候
型 O
功 B-西医诊断
能 I-西医诊断
性 I-西医诊断
便 I-西医诊断
秘 I-西医诊断
的 O
临 O
床 O
疗 O
效 O

现 O
症 O
： O
形 O
体 O
消 B-临床表现
瘦 I-临床表现
， O
精 B-临床表现
神 I-临床表现
不 I-临床表现
振 I-临床表现

加 O
味 O
柴 O
胡 O
疏 O
肝 O
散 O
联 O
合 O
奥 B-西医治疗
美 I-西医治疗
拉 I-西医治疗
唑 I-西医治疗
和 I-西医治疗
莫 I-西医治疗
沙 I-西医治疗
必 I-西医治疗
利 I-西医治疗
治 O
疗 O
胃 B-西医诊断
食 I-西医诊断
管 I-西医诊断
反 I-西医诊断
流 I-西医诊断
病 I-西医诊断
的 O
临 O
床 O
疗 O
效 O
观 O
察 O

四 O
磨 O
汤 O
； O
黛 B-西医治疗
力 I-西医治疗
新 I-西医治疗
； O
功 B-西医诊断
能 I-西医诊断
性 I-西医诊断
消 I-西医诊断
化 I-西医诊断
不 I-西医诊断
良 I-西医诊断
； O
Ｓ O
Ａ O
Ｓ O
／ O
Ｓ O
Ｄ O
Ｓ O
； O
焦 O
虑 O
； O
抑 O
郁 O

肠 O
吉 O
安 O
口 O
服 O
液 O
； O
肝 B-中医证候
脾 I-中医证候
不 I-中医证候
和 I-中医证候
腹 O
泻 O
型 O
； O
肠 O
易 O
激 O
综 O
合 O
征 O
； O
功 O
能 O
性 O
磁 O
共 O
振 O
成 O
像 O
； O
痛 O
觉 O
功 O
能 O
区 O
激 O
活 O
信 O
号 O

结 O
论 O
： O
解 B-方剂
毒 I-方剂
扶 I-方剂
正 I-方剂
治 I-方剂
萎 I-方剂
方 I-方剂
治 O
疗 O
慢 B-西医诊断
性 I-西医诊断
萎 I-西医诊断
缩 I-西医诊断
性 I-西医诊断
胃 I-西医诊断
炎 I-西医诊断
疗 O
效 O
较 O
好 O
． O

证 O
实 O
腹 B-中医治疗
部 I-中医治疗
推 I-中医治疗
拿 I-中医治疗
可 O
以 O
调 O
控 O
Ｃ O
Ｇ O
Ｒ O
Ｐ O
、 O
Ｓ O
Ｐ O
、 O
Ｖ O
Ｉ O
Ｐ O
、 O
Ｃ O
Ｃ O
Ｋ O
的 O
含 O
量 O
从 O
而 O
达 O
到 O
治 O
疗 O
Ｉ O
Ｂ O
Ｓ O
的 O
目 O
的 O

中 O
医 O
诊 O
断 O
： O
黄 B-中医诊断
疸 I-中医诊断
， O
发 B-中医诊断
热 I-中医诊断
（ O
湿 B-中医证候
热 I-中医证候
疫 I-中医证候
毒 I-中医证候
侵 I-中医证候
入 I-中医证候
血 I-中医证候
分 I-中医证候
， O
困 O
阻 O
中 O
焦 O
） O

目 O
的 O
： O
观 O
察 O
健 B-方剂
脾 I-方剂
疏 I-方剂
肝 I-方剂
降 I-方剂
逆 I-方剂
方 I-方剂
治 O
疗 O
功 B-西医诊断
能 I-西医诊断
性 I-西医诊断
消 I-西医诊断
化 I-西医诊断
不 I-西医诊断
良 I-西医诊断
（ O
Ｆ O
Ｄ O
） O
的 O
临 O
床 O
疗 O
效 O

胃 O
炎 O
， O
萎 O
缩 O
性 O
／ O
中 O
医 O
药 O
疗 O
法 O
， O
复 O
方 O
（ O
中 O
药 O
） O
／ O
治 O
疗 O
应 O
用 O
， O
＠ O
胃 B-中医治疗
康 I-中医治疗
乐 I-中医治疗
胶 I-中医治疗
囊 I-中医治疗
Ⅱ I-中医治疗
号 I-中医治疗
／ O
治 O
疗 O
应 O
用 O
， O
理 O
气 O
药 O
剂 O
／ O
治 O
疗 O
作 O
用 O
， O
慢 O
性 O
病 O
， O
补 O
脾 O
／ O
治 O
疗 O
应 O
用 O

循 B-中医治疗
经 I-中医治疗
点 I-中医治疗
穴 I-中医治疗
推 I-中医治疗
拿 I-中医治疗
结 O
合 O
西 O
沙 O
必 O
利 O
治 O
疗 O
功 B-西医诊断
能 I-西医诊断
性 I-西医诊断
消 I-西医诊断
化 I-西医诊断
不 I-西医诊断
良 I-西医诊断
临 O
床 O
研 O
究 O

慢 O
性 O
萎 O
缩 O
性 O
胃 O
炎 O
； O
肠 O
上 O
皮 O
化 O
生 O
； O
补 O
泻 O
萎 O
愈 O
汤 O
； O
针 B-中医治疗
刺 I-中医治疗

针 B-中医治疗
刺 I-中医治疗
加 O
微 O
生 O
态 O
制 O
剂 O
治 O
疗 O
便 B-西医诊断
秘 I-西医诊断
型 I-西医诊断
肠 I-西医诊断
易 I-西医诊断
激 I-西医诊断
综 I-西医诊断
合 I-西医诊断
征 I-西医诊断
临 O
床 O
观 O
察 O

中 O
药 O
敷 O
脐 O
疗 O
法 O
治 O
疗 O
腹 B-西医诊断
泻 I-西医诊断
型 I-西医诊断
功 I-西医诊断
能 I-西医诊断
性 I-西医诊断
消 I-西医诊断
化 I-西医诊断
不 I-西医诊断
良 I-西医诊断
８ O
例 O

香 B-方剂
砂 I-方剂
六 I-方剂
君 I-方剂
子 I-方剂
汤 I-方剂
配 O
合 O
贴 B-中医治疗
敷 I-中医治疗
治 O
疗 O
脾 B-中医证候
胃 I-中医证候
虚 I-中医证候
弱 I-中医证候
型 O
功 B-西医诊断
能 I-西医诊断
性 I-西医诊断
消 I-西医诊断
化 I-西医诊断
不 I-西医诊断
良 I-西医诊断
的 O
疗 O
效 O
分 O
析 O

二 O
诊 O
： O
水 O
便 O
量 O
较 O
前 O
增 O
多 O
， O
左 O
脉 O
弦 O
数 O
， O
右 O
细 O
数 O
， O
舌 O
苔 B-临床表现
黄 I-临床表现
， O
肝 O
经 O
压 B-临床表现
痛 I-临床表现

３ O
℃ O
之 O
间 O
， O
脉 B-临床表现
象 I-临床表现
细 I-临床表现
数 I-临床表现

目 O
的 O
： O
探 O
讨 O
萎 O
胃 O
颗 O
粒 O
配 O
合 O
耳 B-中医治疗
穴 I-中医治疗
压 I-中医治疗
豆 I-中医治疗
对 O
慢 B-西医诊断
性 I-西医诊断
萎 I-西医诊断
缩 I-西医诊断
性 I-西医诊断
胃 I-西医诊断
炎 I-西医诊断
患 O
者 O
胃 O
黏 O
膜 O
Ｎ O
Ｆ O
－ O
κ O
Ｂ O
通 O
路 O
的 O
影 O
响 O

中 O
药 O
配 O
合 O
非 O
药 O
物 O
疗 O
法 O
治 O
疗 O
老 B-西医诊断
年 I-西医诊断
功 I-西医诊断
能 I-西医诊断
性 I-西医诊断
便 I-西医诊断
秘 I-西医诊断
临 O
床 O
观 O
察 O

半 O
夏 O
泻 O
心 O
汤 O
联 O
合 O
埃 B-西医治疗
索 I-西医治疗
美 I-西医治疗
拉 I-西医治疗
唑 I-西医治疗
治 O
疗 O
胃 B-西医诊断
食 I-西医诊断
管 I-西医诊断
反 I-西医诊断
流 I-西医诊断
病 I-西医诊断
的 O
临 O
床 O
疗 O
效 O
观 O
察 O

此 O
案 O
消 O
渴 O
便 O
秘 O
， O
实 O
系 O
脾 O
虚 O
不 O
能 O
布 O
津 O
所 O
致 O
， O
苓 B-方剂
桂 I-方剂
术 I-方剂
甘 I-方剂
汤 I-方剂
有 O
健 O
脾 O
运 O
湿 O
， O
温 O
化 O
痰 O
饮 O
之 O
功 O
， O
用 O
治 O
是 O
证 O
， O
较 O
为 O
合 O
拍 O

从 O
本 O
病 O
例 O
的 O
治 O
疗 O
可 O
以 O
看 O
出 O
周 O
氏 O
治 O
疗 O
慢 O
性 O
肝 O
炎 O
和 O
肝 B-西医诊断
硬 I-西医诊断
化 I-西医诊断
腹 O
水 O
， O
始 O
终 O
掌 O
握 O
攻 O
补 O
兼 O
施 O
的 O
原 O
则 O

胃 O
萎 O
Ⅰ O
号 O
颗 O
粒 O
； O
维 O
酶 O
素 O
； O
慢 B-西医诊断
性 I-西医诊断
萎 I-西医诊断
缩 I-西医诊断
性 I-西医诊断
胃 I-西医诊断
炎 I-西医诊断
； O
脾 B-中医证候
胃 I-中医证候
虚 I-中医证候
弱 I-中医证候
证 O
； O
临 O
床 O
研 O
究 O

枸 B-西医治疗
橼 I-西医治疗
酸 I-西医治疗
莫 I-西医治疗
沙 I-西医治疗
必 I-西医治疗
利 I-西医治疗
片 I-西医治疗
每 O
次 O
５ O
ｍ O
ｇ O
， O
每 O
日 O
３ O
次 O
， O
口 O
服 O

患 O
者 O
２ O
年 O
前 O
因 O
情 O
志 O
不 O
畅 O
出 O
现 O
腹 B-临床表现
痛 I-临床表现
腹 B-临床表现
泻 I-临床表现
， O
进 O
生 O
冷 O
油 O
腻 O
即 O
出 O
现 O
大 O
便 O
次 O
数 O
增 O
多 O
且 O
不 O
成 O
形 O
， O
无 O
黏 O
液 O
脓 O
血 O
便 O
， O
曾 O
先 O
后 O
口 O
服 O
蒙 O
脱 O
石 O
散 O
、 O
黄 B-中药
连 I-中药
素 O
等 O
药 O
物 O
治 O
疗 O
， O
症 O
状 O
稍 O
缓 O
解 O
， O
但 O
每 O
遇 O
情 O
志 O
刺 O
激 O
或 O
饮 O
食 O
不 O
调 O
又 O
反 O
复 O
发 O
作 O

目 O
的 O
： O
探 O
讨 O
功 B-西医诊断
能 I-西医诊断
性 I-西医诊断
消 I-西医诊断
化 I-西医诊断
不 I-西医诊断
良 I-西医诊断
患 O
者 O
的 O
病 O
机 O
特 O
点 O
及 O
中 O
药 O
健 O
脾 O
、 O
降 O
逆 O
、 O
理 O
气 O
药 O
物 O
对 O
该 O
病 O
的 O
治 O
疗 O
机 O
理 O

９ O
月 O
２ O
７ O
日 O
二 O
诊 O
： O
服 O
上 O
方 O
七 O
剂 O
后 O
精 B-临床表现
神 I-临床表现
好 I-临床表现
转 I-临床表现
， O
腹 B-临床表现
胀 I-临床表现
痛 I-临床表现
消 I-临床表现
失 I-临床表现
， O
黄 B-临床表现
疸 I-临床表现
变 I-临床表现
淡 I-临床表现
， O
小 B-临床表现
便 I-临床表现
淡 I-临床表现
黄 I-临床表现
， O
大 B-临床表现
便 I-临床表现
黄 I-临床表现
溏 O
稀 O
， O
矢 B-临床表现
气 I-临床表现
多 I-临床表现
， O
舌 B-临床表现
正 I-临床表现
红 I-临床表现
， O
瘀 B-临床表现
点 I-临床表现
减 I-临床表现
少 I-临床表现
、 O
苔 B-临床表现
黄 I-临床表现
厚 I-临床表现
腻 I-临床表现
、 O
脉 B-临床表现
弦 I-临床表现

入 O
院 O
时 O
病 O
人 O
腹 B-临床表现
胀 I-临床表现
， O
腹 B-临床表现
大 I-临床表现
如 I-临床表现
鼓 I-临床表现
， O
腹 B-临床表现
壁 I-临床表现
上 I-临床表现
青 I-临床表现
筋 I-临床表现
暴 I-临床表现
露 I-临床表现
， O
腹 O
围 O
１ O
０ O
４ O
ｃ O
ｍ O
， O
呼 B-临床表现
吸 I-临床表现
困 I-临床表现
难 I-临床表现
， O
尿 B-临床表现
少 I-临床表现
、 O
尿 B-临床表现
黄 I-临床表现
， O
舌 B-临床表现
淡 I-临床表现
紫 I-临床表现
， O
苔 B-临床表现
滑 I-临床表现
腻 I-临床表现
， O
脉 B-临床表现
沉 I-临床表现
细 I-临床表现
涩 I-临床表现

又 O
加 O
白 O
金 O
丸 O
（ O
郁 B-中药
金 I-中药
、 O
白 O
矾 O
） O
消 O
痰 O
燥 O
湿 O
、 O
除 O
积 O
滞 O

改 O
服 O
茵 B-中药
陈 I-中药
术 O
附 O
汤 O
： O
药 O
用 O
白 B-中药
术 I-中药
１ O
５ O
ｇ O
， O
干 B-中药
姜 I-中药
６ O
ｇ O
， O
熟 B-中药
附 I-中药
片 I-中药
９ O
ｇ O
， O
茵 B-中药
陈 I-中药
２ O
０ O
ｇ O
， O
肉 B-中药
桂 I-中药
２ O
ｇ O
， O
炙 O
甘 B-中药
草 I-中药
６ O
ｇ O
， O
连 O
服 O
１ O
５ O
剂 O
， O
诸 O
症 O
消 O
失 O
， O
肝 O
功 O
能 O
恢 O
复 O
正 O
常 O

因 O
此 O
， O
以 O
解 O
毒 O
活 O
血 O
、 O
清 B-中医治则
热 I-中医治则
利 I-中医治则
湿 I-中医治则
为 O
则 O
， O
以 O
解 B-方剂
毒 I-方剂
活 I-方剂
血 I-方剂
汤 I-方剂
加 O
减 O
为 O
方 O

胃 O
萎 O
Ⅰ O
号 O
颗 O
粒 O
治 O
疗 O
慢 B-西医诊断
性 I-西医诊断
萎 I-西医诊断
缩 I-西医诊断
性 I-西医诊断
胃 I-西医诊断
炎 I-西医诊断
脾 B-中医证候
胃 I-中医证候
虚 I-中医证候
弱 I-中医证候
证 O
患 O
者 O
６ O
２ O
例 O
临 O
床 O
观 O
察 O

证 O
属 O
胆 B-临床表现
道 I-临床表现
死 I-临床表现
蛔 I-临床表现
残 I-临床表现
体 I-临床表现
酿 I-临床表现
生 I-临床表现
热 I-临床表现
毒 I-临床表现
， O
有 O
化 O
腐 O
成 O
脓 O
之 O
势 O

诊 O
为 O
水 B-中医诊断
肿 I-中医诊断
（ I-中医诊断
阴 I-中医诊断
水 I-中医诊断
） I-中医诊断
， O
证 O
属 O
脾 B-中医证候
肾 I-中医证候
两 I-中医证候
虚 I-中医证候
， O
阳 O
虚 O
水 O
泛 O
， O
气 O
血 O
受 O
阻 O
， O
肌 O
肤 O
失 O
煦 O

× O
× O
× O
， O
女 O
， O
４ O
９ O
岁 O
， O
慢 O
性 O
肝 O
炎 O
多 O
年 O
， O
９ O
月 O
１ O
０ O
日 O
求 O
刘 O
老 O
就 O
诊 O
时 O
患 O
者 O
腹 O
胀 O
如 O
鼓 O
， O
形 O
瘦 O
不 O
支 O
， O
面 B-临床表现
色 I-临床表现
黑 I-临床表现
， O
说 O
话 O
声 B-临床表现
音 I-临床表现
嘶 I-临床表现
哑 I-临床表现
， O
纳 O
差 O
， O
两 O
胁 O
隐 O
隐 O
作 O
痛 O
， O
舌 B-临床表现
红 I-临床表现
苔 B-临床表现
薄 I-临床表现
白 I-临床表现
而 O
水 O
滑 O
沉 O
弦 O
， O
西 O
医 O
诊 O
断 O
为 O
肝 B-西医诊断
硬 I-西医诊断
化 I-西医诊断
腹 I-西医诊断
水 I-西医诊断
， O
刘 O
老 O
诊 O
为 O
气 B-中医证候
滞 I-中医证候
水 I-中医证候
阻 I-中医证候
兼 I-中医证候
肝 I-中医证候
阴 I-中医证候
不 I-中医证候
足 I-中医证候
之 I-中医证候
证 I-中医证候
， O
遂 O
处 O
茯 O
苓 O
导 O
水 O
汤 O

结 O
论 O
： O
温 O
阳 O
健 O
脾 O
汤 O
对 O
脾 B-中医证候
胃 I-中医证候
虚 I-中医证候
弱 I-中医证候
型 O
Ｃ O
Ａ O
Ｇ O
患 O
者 O
有 O
很 O
好 O
的 O
临 O
床 O
疗 O
效 O

西 O
医 O
诊 O
断 O
： O
乙 B-西医诊断
型 I-西医诊断
肝 I-西医诊断
炎 I-西医诊断
后 I-西医诊断
肝 I-西医诊断
硬 I-西医诊断
化 I-西医诊断
失 I-西医诊断
代 I-西医诊断
偿 I-西医诊断
期 I-西医诊断

结 O
论 O
三 B-方剂
仁 I-方剂
汤 I-方剂
治 O
疗 O
脾 B-中医证候
胃 I-中医证候
湿 I-中医证候
热 I-中医证候
型 O
功 B-西医诊断
能 I-西医诊断
性 I-西医诊断
消 I-西医诊断
化 I-西医诊断
不 I-西医诊断
良 I-西医诊断
疗 O
效 O
确 O
切 O
， O
可 O
有 O
效 O
调 O
节 O
患 O
者 O
胃 O
肠 O
道 O
激 O
素 O
紊 O
乱 O
， O
改 O
善 O
患 O
者 O
胃 O
肠 O
道 O
功 O
能 O
障 O
碍 O
， O
且 O
安 O
全 O
性 O
高 O

为 O
寻 O
求 O
中 O
医 O
治 O
疗 O
而 O
收 O
入 O
我 O
科 O
， O
入 O
院 O
时 O
见 O
： O
乏 B-临床表现
力 I-临床表现
、 O
纳 B-临床表现
差 I-临床表现
、 O
腹 B-临床表现
胀 I-临床表现
， O
眠 B-临床表现
差 I-临床表现
， O
二 B-临床表现
便 I-临床表现
尚 I-临床表现
调 I-临床表现

检 O
查 O
： O
青 O
年 O
男 O
性 O
， O
面 B-临床表现
容 I-临床表现
虚 I-临床表现
胖 I-临床表现
， O
面 B-临床表现
色 I-临床表现
苍 I-临床表现
白 I-临床表现
， O
巩 B-临床表现
膜 I-临床表现
轻 I-临床表现
度 I-临床表现
黄 I-临床表现
染 I-临床表现
， O
舌 O
质 O
淡 O
、 O
苔 B-临床表现
白 I-临床表现
， O
脉 B-临床表现
弦 I-临床表现
细 I-临床表现

方 O
法 O
： O
将 O
８ O
２ O
例 O
老 B-西医诊断
年 I-西医诊断
功 I-西医诊断
能 I-西医诊断
性 I-西医诊断
消 I-西医诊断
化 I-西医诊断
不 I-西医诊断
良 I-西医诊断
患 O
者 O
随 O
机 O
分 O
为 O
２ O
组 O
， O
以 O
单 O
纯 O
接 O
受 O
多 B-西医治疗
潘 I-西医治疗
立 I-西医治疗
酮 I-西医治疗
治 O
疗 O
者 O
为 O
对 O
照 O
组 O
， O
以 O
联 O
合 O
应 O
用 O
保 O
和 O
丸 O
及 O
多 B-西医治疗
潘 I-西医治疗
立 I-西医治疗
酮 I-西医治疗
治 O
疗 O
者 O
为 O
观 O
察 O
组 O
， O
每 O
组 O
４ O
１ O
例 O

针 O
药 O
结 O
合 O
对 O
慢 B-西医诊断
性 I-西医诊断
萎 I-西医诊断
缩 I-西医诊断
性 I-西医诊断
胃 I-西医诊断
炎 I-西医诊断
胃 O
镜 O
及 O
病 O
理 O
的 O
疗 O
效 O
观 O
察 O

方 O
法 O
将 O
５ O
７ O
例 O
Ｆ O
Ｄ O
患 O
者 O
随 O
机 O
分 O
为 O
观 O
察 O
组 O
２ O
９ O
例 O
和 O
对 O
照 O
组 O
２ O
８ O
例 O
， O
对 O
照 O
组 O
服 O
用 O
多 O
潘 O
立 O
酮 O
片 O
， O
观 O
察 O
组 O
在 O
此 O
基 O
础 O
上 O
加 O
用 O
柴 B-方剂
胡 I-方剂
疏 I-方剂
肝 I-方剂
散 I-方剂
， O
疗 O
程 O
均 O
为 O
４ O
周 O

结 O
论 O
： O
萎 O
胃 O
通 O
调 O
汤 O
内 O
服 O
合 O
复 O
方 O
当 O
归 O
注 O
射 O
液 O
穴 B-中医治疗
位 I-中医治疗
注 I-中医治疗
射 I-中医治疗
对 O
Ｃ O
Ａ O
Ｇ O
的 O
临 O
床 O
症 O
状 O
、 O
病 O
理 O
变 O
化 O
、 O
Ｃ O
Ｏ O
Ｘ O
－ O
１ O
、 O
Ｇ O
Ｓ O
Ｔ O
－ O
π O
的 O
蛋 O
白 O
表 O
达 O
积 O
分 O
有 O
明 O
显 O
的 O
改 O
善 O
作 O
用 O

腹 O
中 O
胀 O
气 O
加 O
木 O
香 O
３ O
ｇ O
， O
藿 O
梗 O
、 O
苏 O
梗 O
、 O
枳 B-中药
壳 I-中药
、 O
大 O
腹 O
皮 O
各 O
９ O
ｇ O

功 B-西医诊断
能 I-西医诊断
性 I-西医诊断
消 I-西医诊断
化 I-西医诊断
不 I-西医诊断
良 I-西医诊断
； O
液 O
体 O
营 O
养 O
餐 O
负 O
荷 O
试 O
验 O
； O
脾 B-中医证候
虚 I-中医证候
湿 I-中医证候
阻 I-中医证候
型 O
； O
脾 O
虚 O
气 O
滞 O
型 O
； O
脾 B-中医证候
阳 I-中医证候
虚 I-中医证候
型 O
； O
胃 O
容 O
受 O
性 O
舒 O
张 O
及 O
排 O
空 O

结 O
论 O
： O
糖 B-中医治疗
脂 I-中医治疗
消 I-中医治疗
联 O
合 O
马 O
来 O
酸 O
罗 O
格 O
列 O
酮 O
治 O
疗 O
２ O
型 O
糖 O
尿 O
病 O
合 O
并 O
非 O
酒 O
精 O
性 O
脂 O
肪 O
肝 O
效 O
果 O
显 O
著 O
， O
值 O
得 O
推 O
广 O
应 O
用 O

方 O
法 O
： O
选 O
择 O
非 B-西医诊断
酒 I-西医诊断
精 I-西医诊断
性 I-西医诊断
脂 I-西医诊断
肪 I-西医诊断
肝 I-西医诊断
患 O
者 O
８ O
６ O
例 O
， O
随 O
机 O
分 O
为 O
治 O
疗 O
组 O
４ O
７ O
例 O
与 O
对 O
照 O
组 O
３ O
９ O
例 O

生 O
胃 O
散 O
联 O
合 O
温 B-中医治疗
针 I-中医治疗
灸 I-中医治疗
对 O
慢 B-西医诊断
性 I-西医诊断
萎 I-西医诊断
缩 I-西医诊断
性 I-西医诊断
胃 I-西医诊断
炎 I-西医诊断
的 O
疗 O
效 O
以 O
及 O
对 O
血 O
清 O
胃 O
蛋 O
白 O
酶 O
原 O
水 O
平 O
的 O
影 O
响 O

半 O
夏 O
泻 O
心 O
汤 O
； O
功 B-西医诊断
能 I-西医诊断
性 I-西医诊断
消 I-西医诊断
化 I-西医诊断
不 I-西医诊断
良 I-西医诊断
； O
Ｐ O
物 O
质 O
； O
黏 O
膜 O
钙 O
基 O
因 O
相 O
关 O
肽 O

治 O
疗 O
组 O
２ O
９ O
例 O
予 O
济 O
川 O
煎 O
联 O
合 O
枳 B-方剂
术 I-方剂
丸 I-方剂
加 O
减 O
治 O
疗 O
， O
对 O
照 O
组 O
２ O
８ O
例 O
予 O
乳 O
果 O
糖 O
口 O
服 O
溶 O
液 O
治 O
疗 O
， O
２ O
组 O
均 O
治 O
疗 O
１ O
个 O
月 O

结 O
肠 O
疾 O
病 O
， O
功 O
能 O
性 O
， O
腹 O
泻 O
， O
肠 B-方剂
宁 I-方剂
汤 I-方剂

目 O
的 O
： O
中 O
医 O
辨 O
证 O
分 O
型 O
治 O
疗 O
肠 B-西医诊断
易 I-西医诊断
激 I-西医诊断
综 I-西医诊断
合 I-西医诊断
征 I-西医诊断
， O
以 O
西 O
药 O
得 O
舒 O
特 O
为 O
对 O
照 O
， O
从 O
肠 O
道 O
症 O
状 O
和 O
生 O
活 O
质 O
量 O
两 O
方 O
面 O
观 O
察 O
其 O
临 O
床 O
疗 O
效 O

处 O
方 O
： O
异 B-方剂
功 I-方剂
散 I-方剂
合 I-方剂
二 I-方剂
金 I-方剂
汤 I-方剂
加 I-方剂
减 I-方剂

０ O
５ O
） O
， O
且 O
半 O
夏 O
泻 O
心 O
汤 O
在 O
治 O
疗 O
上 B-临床表现
腹 I-临床表现
疼 I-临床表现
痛 I-临床表现
、 O
上 B-临床表现
腹 I-临床表现
饱 I-临床表现
胀 I-临床表现
、 O
纳 B-临床表现
差 I-临床表现
、 O
嗳 B-临床表现
气 I-临床表现
症 O
状 O
上 O
具 O
有 O
显 O
著 O
性 O
优 O
势 O
（ O
Ｐ O
＜ O
０ O

目 O
的 O
探 O
讨 O
疏 B-中医治则
肝 I-中医治则
和 I-中医治则
胃 I-中医治则
法 O
联 O
合 O
氟 O
哌 O
噻 O
吨 O
美 O
利 O
曲 O
辛 O
治 O
疗 O
非 O
糜 O
烂 O
性 O
胃 O
食 O
管 O
反 O
流 O
病 O
（ O
ｎ O
ｏ O
ｎ O
－ O
ｅ O
ｒ O
ｏ O
－ O
ｓ O
ｉ O
ｖ O
ｅ O
ｒ O
ｅ O
ｌ O
ｕ O
ｘ O
ｄ O
ｉ O
ｓ O
ｅ O
ａ O
ｓ O
ｅ O
， O
Ｎ O
Ｅ O
Ｒ O
Ｄ O
） O
伴 O
抑 O
郁 O
的 O
临 O
床 O
疗 O
效 O
观 O
察 O

结 O
论 O
： O
复 B-方剂
方 I-方剂
蜥 I-方剂
蜴 I-方剂
散 I-方剂
不 I-方剂
同 I-方剂
微 I-方剂
粒 I-方剂
组 I-方剂
合 I-方剂
剂 I-方剂
可 O
以 O
改 O
善 O
Ｃ O
Ａ O
Ｇ O
黏 O
膜 O
萎 O
缩 O
、 O
杀 O
灭 O
Ｈ O
Ｐ O
， O
临 O
床 O
疗 O
效 O
较 O
好 O
， O
糊 O
剂 O
给 O
药 O
防 O
治 O
Ｃ O
Ａ O
Ｇ O
是 O
临 O
证 O
一 O
种 O
有 O
效 O
方 O
法 O

舌 O
质 O
较 O
转 O
红 O
润 O
， O
白 O
苔 O
已 O
退 O
去 O
其 O
半 O
， O
再 O
照 O
上 O
方 O
加 O
减 O
与 O
服 O
之 O
： O
附 B-中药
片 I-中药
８ O
０ O
ｇ O
， O
干 B-中药
姜 I-中药
４ O
０ O
ｇ O
， O
川 O
椒 O
（ O
炒 O
去 O
汗 O
） O
６ O
ｇ O
， O
上 B-中药
肉 I-中药
桂 I-中药
（ O
研 O
末 O
， O
泡 O
水 O
兑 O
入 O
） O
１ O
０ O
ｇ O
， O
吴 O
茱 O
萸 O
１ O
０ O
ｇ O
， O
茯 B-中药
苓 I-中药
３ O
０ O
ｇ O
， O
苍 O
术 O
１ O
５ O
ｇ O
， O
公 O
丁 O
香 O
５ O
ｇ O

结 O
论 O
： O
芍 O
连 O
胃 O
乐 O
片 O
治 O
疗 O
肝 B-中医证候
郁 I-中医证候
气 I-中医证候
滞 I-中医证候
型 O
慢 B-西医诊断
性 I-西医诊断
萎 I-西医诊断
缩 I-西医诊断
性 I-西医诊断
胃 I-西医诊断
炎 I-西医诊断
临 O
床 O
疗 O
效 O
显 O
著 O

泽 B-中药
泻 I-中药
清 O
热 O
利 O
湿 O
泻 O
肾 O
浊 O
， O
使 O
湿 O
热 O
由 O
小 O
便 O
而 O
去 O

瘀 O
和 O
浊 O
水 O
郁 O
而 O
化 O
热 O
， O
湿 O
热 O
互 O
结 O
而 O
成 O
黄 B-中医诊断
疸 I-中医诊断
， O
治 O
疗 O
以 O
破 B-中医治则
血 I-中医治则
通 B-中医治则
经 I-中医治则
利 B-中医治则
水 I-中医治则
、 O
清 B-中医治则
热 I-中医治则
退 B-中医治则
黄 I-中医治则
为 O
大 O
法 O
， O
方 O
中 O
三 O
棱 O
、 O
莪 O
术 O
破 B-中医治则
血 I-中医治则
消 O
积 O
， O
蒺 O
藜 O
疏 O
肝 O
理 O
气 O
通 B-中医治则
经 I-中医治则
络 O
， O
茯 O
苓 O
、 O
泽 O
泻 O
、 O
椒 O
目 O
健 O
脾 O
利 B-中医治则
水 I-中医治则
消 O
肿 O

黄 O
大 O
平 O
老 O
师 O
重 O
用 O
柴 B-中药
胡 I-中药
疏 O
肝 O
解 O
郁 O

目 O
的 O
： O
观 O
察 O
益 O
气 O
活 O
血 O
、 O
疏 O
肝 O
和 O
胃 O
、 O
化 O
痰 O
消 O
痞 O
类 O
中 O
药 O
治 O
疗 O
脾 B-中医证候
虚 I-中医证候
气 I-中医证候
滞 I-中医证候
型 O
慢 B-西医诊断
性 I-西医诊断
萎 I-西医诊断
缩 I-西医诊断
性 I-西医诊断
胃 I-西医诊断
炎 I-西医诊断
的 O
疗 O
效 O

２ O
０ O
０ O
７ O
年 O
４ O
月 O
３ O
日 O
患 O
儿 O
第 O
７ O
次 O
复 O
诊 O
， O
精 O
神 O
明 O
显 O
好 O
转 O
， O
黄 B-中医诊断
疸 I-中医诊断
渐 O
退 O
， O
小 O
便 O
颜 O
色 O
较 O
前 O
明 O
显 O
变 O
浅 O
， O
肝 O
脾 O
略 O
有 O
回 O
缩 O

结 O
论 O
四 O
磨 O
汤 O
治 O
疗 O
功 B-西医诊断
能 I-西医诊断
性 I-西医诊断
消 I-西医诊断
化 I-西医诊断
不 I-西医诊断
良 I-西医诊断
疗 O
效 O
确 O
切 O
， O
对 O
患 O
者 O
血 O
清 O
Ｎ O
Ｏ O
、 O
Ａ O
ｃ O
ｈ O
Ｅ O
、 O
Ｃ O
Ｃ O
Ｋ O
、 O
Ｓ O
Ｐ O
含 O
量 O
的 O
调 O
节 O
是 O
其 O
可 O
能 O
作 O
用 O
机 O
制 O

单 O
兆 O
伟 O
； O
名 O
老 O
中 O
医 O
； O
经 O
验 O
方 O
； O
二 B-方剂
参 I-方剂
三 I-方剂
草 I-方剂
汤 I-方剂
； O
慢 B-西医诊断
性 I-西医诊断
萎 I-西医诊断
缩 I-西医诊断
性 I-西医诊断
胃 I-西医诊断
炎 I-西医诊断

目 O
的 O
： O
观 O
察 O
四 O
君 O
子 O
汤 O
加 O
减 O
对 O
小 O
儿 O
脾 B-中医证候
虚 I-中医证候
气 I-中医证候
弱 I-中医证候
型 O
便 O
秘 O
的 O
临 O
床 O
疗 O
效 O
， O
同 O
时 O
分 O
析 O
该 O
法 O
对 O
部 O
分 O
血 O
液 O
学 O
及 O
肠 O
敏 O
感 O
度 O
的 O
影 O
响 O

３ O
剂 O
后 O
热 O
退 O
， O
胁 O
满 O
、 O
口 B-临床表现
苦 I-临床表现
、 O
恶 O
心 O
等 O
症 O
十 O
去 O
其 O
七 O
， O
食 O
欲 O
明 O
显 O
好 O
转 O
， O
黄 B-中医诊断
疸 I-中医诊断
略 O
轻 O

温 O
脾 O
益 O
胃 O
法 O
治 O
疗 O
慢 B-西医诊断
性 I-西医诊断
胃 I-西医诊断
炎 I-西医诊断
６ O
０ O
例 O

结 O
论 O
胃 B-中医治疗
安 I-中医治疗
胶 I-中医治疗
囊 I-中医治疗
联 O
合 O
黛 O
力 O
新 O
治 O
疗 O
功 B-西医诊断
能 I-西医诊断
性 I-西医诊断
消 I-西医诊断
化 I-西医诊断
不 I-西医诊断
良 I-西医诊断
临 O
床 O
疗 O
效 O
显 O
著 O
， O
值 O
得 O
推 O
广 O

脉 O
细 O
弦 O
， O
舌 O
质 O
微 O
红 O
， O
苔 B-临床表现
薄 I-临床表现
白 I-临床表现

加 O
味 O
三 O
香 O
汤 O
； O
肝 B-中医证候
郁 I-中医证候
脾 I-中医证候
虚 I-中医证候
型 O
； O
功 B-西医诊断
能 I-西医诊断
性 I-西医诊断
消 I-西医诊断
化 I-西医诊断
不 I-西医诊断
良 I-西医诊断
； O
抑 O
郁 O
； O
焦 O
虑 O

现 O
代 O
医 O
学 O
认 O
为 O
， O
红 B-西医诊断
细 I-西医诊断
胞 I-西医诊断
增 I-西医诊断
多 I-西医诊断
症 I-西医诊断
， O
乳 O
肝 O
综 O
合 O
征 O
， O
属 O
围 O
产 O
期 O
小 O
儿 O
疾 O
病 O

肠 B-方剂
宁 I-方剂
汤 I-方剂
对 O
肝 O
郁 O
脾 O
虚 O
型 O
和 O
脾 O
胃 O
湿 O
热 O
型 O
疗 O
效 O
优 O
于 O
其 O
他 O
证 O
型 O

消 O
化 O
不 O
良 O
／ O
中 O
医 O
药 O
疗 O
法 O
， O
调 O
和 O
肠 O
胃 O
剂 O
／ O
治 O
疗 O
应 O
用 O
， O
＠ O
新 B-方剂
下 I-方剂
气 I-方剂
汤 I-方剂

膏 O
方 O
调 O
治 O
脾 B-中医证候
虚 I-中医证候
肝 I-中医证候
乘 I-中医证候
型 O
慢 B-西医诊断
性 I-西医诊断
萎 I-西医诊断
缩 I-西医诊断
性 I-西医诊断
胃 I-西医诊断
炎 I-西医诊断
临 O
床 O
观 O
察 O

板 B-中药
蓝 I-中药
根 I-中药
、 O
连 B-中药
翘 I-中药
、 O
甘 B-中药
草 I-中药
清 O
热 O
解 O
毒 O

诊 O
断 O
： O
慢 B-西医诊断
性 I-西医诊断
胃 I-西医诊断
炎 I-西医诊断
， O
口 O
腔 O
扁 O
平 O
苔 O
藓 O

此 O
说 O
明 O
肝 O
病 O
所 O
致 O
腹 O
水 O
， O
除 O
脾 O
虚 O
不 O
运 O
的 O
原 O
因 O
外 O
， O
还 O
由 O
肝 O
失 O
疏 O
泄 O
条 O
达 O
， O
气 B-中医证候
血 I-中医证候
瘀 I-中医证候
滞 I-中医证候
， O
血 O
不 O
循 O
经 O
， O
津 O
液 O
外 O
渗 O
， O
水 O
液 O
潴 O
留 O
而 O
成 O

证 O
属 O
湿 B-中医证候
热 I-中医证候
黄 B-中医诊断
疸 I-中医诊断
， O
治 O
以 O
清 O
化 O
湿 B-中医证候
热 I-中医证候
， O
利 O
胆 O
退 O
黄 O

病 O
人 O
为 O
老 O
红 O
军 O
， O
体 O
重 O
７ O
５ O
ｋ O
ｇ O
左 O
右 O
， O
患 O
冠 B-西医诊断
心 I-西医诊断
病 I-西医诊断
３ O
０ O
年 O
， O
每 O
年 O
冬 O
春 O
两 O
季 O
必 O
有 O
发 O
作 O
， O
西 O
医 O
治 O
疗 O
可 O
以 O
暂 O
时 O
缓 O
解 O
病 O
情 O

功 O
能 O
性 O
消 O
化 O
不 O
良 O
（ O
ｆ O
ｕ O
ｎ O
ｃ O
ｔ O
ｉ O
ｏ O
ｎ O
ａ O
ｌ O
ｄ O
ｙ O
ｓ O
ｐ O
ｅ O
ｐ O
ｓ O
ｉ O
ａ O
， O
Ｆ O
Ｄ O
） O
是 O
一 O
种 O
多 O
发 O
病 O
、 O
常 O
见 O
病 O
， O
通 O
常 O
表 O
现 O
为 O
慢 B-临床表现
性 I-临床表现
上 I-临床表现
腹 I-临床表现
疼 I-临床表现
痛 I-临床表现
、 O
痞 B-临床表现
胀 I-临床表现
、 O
早 B-临床表现
饱 I-临床表现
、 O
嗳 B-临床表现
气 I-临床表现
、 O
泛 B-临床表现
酸 I-临床表现
、 O
嘈 B-临床表现
杂 I-临床表现
、 O
恶 B-临床表现
心 I-临床表现
、 O
呕 B-临床表现
吐 I-临床表现
等 O
上 O
腹 O
部 O
症 O
状 O
， O
时 O
间 O
超 O
过 O
１ O
２ O
周 O
， O
客 O
观 O
检 O
查 O
无 O
器 O
质 O
性 O
疾 O
病 O

脉 B-临床表现
滑 I-临床表现
数 I-临床表现
， O
舌 B-临床表现
质 I-临床表现
淡 I-临床表现
， O
苔 B-临床表现
白 I-临床表现
灰 I-临床表现
（ I-临床表现
玉 I-临床表现
石 I-临床表现
状 I-临床表现
） I-临床表现

， O
骨 O
瘦 O
如 O
柴 O
， O
皮 B-临床表现
肤 I-临床表现
干 I-临床表现
燥 I-临床表现
， O
目 B-临床表现
光 I-临床表现
炯 I-临床表现
炯 I-临床表现
有 O
神 O
， O
腹 O
部 O
膨 O
隆 O
， O
脐 O
周 O
有 O
包 O
块 O
， O
如 O
鹅 O
卵 O
大 O
， O
按 O
之 O
濡 O
软 O
， O
舌 B-临床表现
苔 I-临床表现
厚 I-临床表现
腻 I-临床表现
， O
脉 O
弦 O
滞 O

入 O
院 O
诊 O
断 O
： O
中 O
医 O
诊 O
断 O
： O
水 B-中医诊断
肿 I-中医诊断
气 B-中医证候
阴 I-中医证候
两 I-中医证候
虚 I-中医证候
， O
脾 O
虚 O
湿 O
盛 O
， O
气 O
滞 O
水 O
停 O

探 O
讨 O
血 O
府 O
逐 O
瘀 O
胶 O
囊 O
对 O
瘀 B-中医证候
血 I-中医证候
型 O
慢 B-西医诊断
性 I-西医诊断
萎 I-西医诊断
缩 I-西医诊断
性 I-西医诊断
胃 I-西医诊断
炎 I-西医诊断
（ O
Ｃ O
Ａ O
Ｇ O
） O
的 O
治 O
疗 O
效 O
果 O

方 O
法 O
通 O
过 O
临 O
床 O
调 O
查 O
采 O
集 O
４ O
０ O
７ O
例 O
慢 B-西医诊断
性 I-西医诊断
萎 I-西医诊断
缩 I-西医诊断
性 I-西医诊断
胃 I-西医诊断
炎 I-西医诊断
患 O
者 O
的 O
中 O
医 O
四 O
诊 O
信 O
息 O
， O
运 O
用 O
频 O
数 O
分 O
析 O
、 O
聚 O
类 O
分 O
析 O
和 O
主 O
成 O
分 O
分 O
析 O
对 O
信 O
息 O
进 O
行 O
分 O
类 O
和 O
筛 O
选 O
， O
提 O
取 O
主 O
要 O
的 O
四 O
诊 O
信 O
息 O

目 O
的 O
观 O
察 O
中 O
药 O
脐 O
疗 O
对 O
腹 B-临床表现
泻 I-临床表现
型 O
肠 O
易 O
激 O
综 O
合 O
征 O
（ O
Ｉ O
Ｂ O
Ｓ O
－ O
Ｄ O
） O
患 O
者 O
的 O
临 O
床 O
疗 O
效 O

结 O
果 O
： O
保 O
和 O
丸 O
传 O
统 O
饮 O
片 O
对 O
功 B-西医诊断
能 I-西医诊断
性 I-西医诊断
消 I-西医诊断
化 I-西医诊断
不 I-西医诊断
良 I-西医诊断
的 O
显 O
效 O
率 O
为 O
１ O
５ O
％ O
， O
总 O
有 O
效 O
率 O
为 O
７ O
５ O
％ O

目 O
的 O
观 O
察 O
逍 O
遥 O
散 O
联 O
合 O
匹 B-西医治疗
维 I-西医治疗
溴 I-西医治疗
铵 I-西医治疗
片 I-西医治疗
治 O
疗 O
腹 B-西医诊断
泻 I-西医诊断
型 I-西医诊断
肠 I-西医诊断
易 I-西医诊断
激 I-西医诊断
综 I-西医诊断
合 I-西医诊断
征 I-西医诊断
（ O
Ｉ O
Ｂ O
Ｓ O
） O
的 O
临 O
床 O
疗 O
效 O

［ O
６ O
４ O
４ O
０ O
１ O
２ O
４ O
］ O
和 O
胃 O
汤 O
； O
［ O
６ O
０ O
６ O
６ O
２ O
７ O
４ O
］ O
功 B-西医诊断
能 I-西医诊断
性 I-西医诊断
消 I-西医诊断
化 I-西医诊断
不 I-西医诊断
良 I-西医诊断
； O
［ O
３ O
３ O
３ O
９ O
９ O
２ O
４ O
］ O
中 O
医 O
药 O
疗 O
法 O
； O
［ O
４ O
４ O
１ O
０ O
７ O
２ O
６ O
］ O
疗 O
效 O
观 O
察 O
； O

服 O
药 O
１ O
２ O
剂 O
， O
体 O
温 O
恢 O
复 O
正 O
常 O
， O
黄 B-中医诊断
疸 I-中医诊断
明 O
显 O
减 O
轻 O

治 O
疗 O
组 O
采 O
用 O
针 B-中医治疗
刺 I-中医治疗
足 O
三 O
里 O
、 O
中 O
脘 O
、 O
内 O
关 O
、 O
太 O
冲 O
加 O
耳 O
穴 O
疗 O
法 O
治 O
疗 O
， O
对 O
照 O
组 O
给 O
予 O
吗 O
丁 O
啉 O
治 O
疗 O
， O
疗 O
程 O
４ O
周 O

目 O
的 O
探 O
讨 O
柴 B-方剂
半 I-方剂
汤 I-方剂
联 O
合 O
体 B-中医治疗
表 I-中医治疗
穴 I-中医治疗
位 I-中医治疗
电 I-中医治疗
刺 I-中医治疗
激 I-中医治疗
对 O
肝 B-中医证候
胃 I-中医证候
不 I-中医证候
和 I-中医证候
型 O
非 B-西医诊断
糜 I-西医诊断
烂 I-西医诊断
性 I-西医诊断
反 I-西医诊断
流 I-西医诊断
（ O
Ｎ O
Ｅ O
Ｒ O
Ｄ O
） O
患 O
者 O
食 O
道 O
动 O
力 O
及 O
酸 O
反 O
流 O
的 O
影 O
响 O

目 O
的 O
： O
观 O
察 O
丹 O
参 O
合 O
剂 O
联 O
合 O
四 B-其他治疗
联 I-其他治疗
疗 I-其他治疗
法 I-其他治疗
治 O
疗 O
慢 O
性 O
萎 O
缩 O
性 O
胃 O
炎 O
伴 O
幽 O
门 O
螺 O
杆 O
菌 O
（ O
Ｈ O
ｐ O
） O
感 O
染 O
的 O
临 O
床 O
疗 O
效 O

目 O
的 O
： O
观 O
察 O
香 O
砂 O
养 O
胃 O
汤 O
联 O
合 O
中 B-中医治疗
药 I-中医治疗
足 I-中医治疗
浴 I-中医治疗
及 O
辨 B-中医治疗
证 I-中医治疗
针 I-中医治疗
刺 I-中医治疗
治 O
疗 O
功 B-西医诊断
能 I-西医诊断
性 I-西医诊断
消 I-西医诊断
化 I-西医诊断
不 I-西医诊断
良 I-西医诊断
临 O
床 O
疗 O
效 O
及 O
安 O
全 O
性 O

健 O
胃 O
消 O
食 O
口 O
服 O
液 O
治 O
疗 O
儿 B-西医诊断
童 I-西医诊断
功 I-西医诊断
能 I-西医诊断
性 I-西医诊断
消 I-西医诊断
化 I-西医诊断
不 I-西医诊断
良 I-西医诊断
临 O
床 O
症 O
状 O
的 O
改 O
善 O
及 O
胃 O
电 O
图 O
的 O
影 O
响 O

结 O
论 O
： O
腹 B-中医治疗
针 I-中医治疗
疗 O
法 O
联 O
合 O
心 O
理 O
治 O
疗 O
可 O
同 O
时 O
解 O
决 O
患 O
者 O
的 O
躯 O
体 O
症 O
状 O
和 O
心 O
理 O
问 O
题 O
， O
提 O
高 O
患 O
者 O
生 O
活 O
质 O
量 O
， O
有 O
助 O
于 O
Ｆ O
Ｄ O
患 O
者 O
的 O
康 O
复 O

肠 B-西医诊断
易 I-西医诊断
激 I-西医诊断
综 I-西医诊断
合 I-西医诊断
征 I-西医诊断
； O
腹 O
泻 O
； O
中 O
西 O
医 O
结 O
合 O
疗 O
法 O

方 O
法 O
： O
将 O
６ O
０ O
例 O
非 B-西医诊断
酒 I-西医诊断
精 I-西医诊断
性 I-西医诊断
脂 I-西医诊断
肪 I-西医诊断
肝 I-西医诊断
患 O
者 O
， O
随 O
机 O
分 O
为 O
治 O
疗 O
组 O
和 O
对 O
照 O
组 O
， O
治 O
疗 O
组 O
３ O
８ O
例 O
， O
予 O
口 O
服 O
疏 B-中医治疗
肝 I-中医治疗
降 I-中医治疗
脂 I-中医治疗
片 I-中医治疗
（ O
柴 O
胡 O
、 O
郁 B-中药
金 I-中药
、 O
首 B-中药
乌 I-中药
、 O
绵 B-中药
茵 I-中药
陈 I-中药
、 O
枳 B-中药
实 I-中药
、 O
山 B-中药
楂 I-中药
、 O
川 B-中药
朴 I-中药
、 O
丹 B-中药
参 I-中药
） O

功 B-西医诊断
能 I-西医诊断
性 I-西医诊断
消 I-西医诊断
化 I-西医诊断
不 I-西医诊断
良 I-西医诊断
又 O
称 O
非 O
溃 O
疡 O
性 O
消 O
化 O
不 O
良 O

０ O
％ O
， O
凡 O
登 O
白 O
试 O
验 O
直 O
接 O
、 O
间 O
接 O
强 O
阳 O
性 O
， O
腹 O
围 O
９ O
２ O
ｃ O
ｍ O
， O
肿 O
大 O
左 O
胁 O
下 O
６ O
ｃ O
ｍ O
， O
超 O
声 O
波 O
提 O
示 O
＂ O
肝 B-西医诊断
硬 I-西医诊断
化 I-西医诊断
腹 I-西医诊断
水 I-西医诊断
（ O
失 O
代 O
偿 O
期 O
） O
＂ O
， O
诊 O
断 O
为 O
臌 B-中医诊断
胀 I-中医诊断
并 O
黄 B-中医诊断
疸 I-中医诊断

５ O
月 O
９ O
日 O
诊 O
： O
服 O
上 O
方 O
乏 O
力 O
较 O
前 O
明 O
显 O
， O
腹 B-临床表现
胀 I-临床表现
、 O
口 B-临床表现
苦 I-临床表现
、 O
便 O
干 O
等 O
症 O
状 O
缓 O
解 O
， O
脉 O
弦 O

目 O
的 O
探 O
讨 O
电 O
针 O
治 O
疗 O
功 B-西医诊断
能 I-西医诊断
性 I-西医诊断
消 I-西医诊断
化 I-西医诊断
不 I-西医诊断
良 I-西医诊断
的 O
临 O
床 O
疗 O
效 O
及 O
对 O
血 O
清 O
胃 O
泌 O
素 O
、 O
胃 O
动 O
素 O
水 O
平 O
的 O
影 O
响 O

采 O
用 O
治 O
疗 O
前 O
后 O
证 O
候 O
积 O
分 O
、 O
生 O
活 O
质 O
量 O
量 O
表 O
、 O
用 O
药 O
安 O
全 O
性 O
情 O
况 O
对 O
功 B-西医诊断
能 I-西医诊断
性 I-西医诊断
便 I-西医诊断
秘 I-西医诊断
患 O
者 O
进 O
行 O
观 O
察 O

痛 O
泻 O
要 O
方 O
合 O
附 B-方剂
子 I-方剂
理 I-方剂
中 I-方剂
汤 I-方剂
治 O
疗 O
腹 B-西医诊断
泻 I-西医诊断
型 I-西医诊断
肠 I-西医诊断
易 I-西医诊断
激 I-西医诊断
综 I-西医诊断
合 I-西医诊断
征 I-西医诊断
３ O
６ O
例 O
临 O
床 O
观 O
察 O

［ O
结 O
论 O
］ O
＂ O
疏 B-中医治则
肝 I-中医治则
行 I-中医治则
气 I-中医治则
， O
调 B-中医治则
神 I-中医治则
解 I-中医治则
郁 I-中医治则
＂ O
推 B-中医治疗
拿 I-中医治疗
法 O
结 O
合 O
西 O
药 O
治 O
疗 O
能 O
够 O
有 O
效 O
改 O
善 O
腹 B-临床表现
泻 I-临床表现
型 O
Ｉ O
Ｂ O
Ｓ O
患 O
者 O
腹 O
部 O
症 O
状 O
及 O
抑 O
郁 O
程 O
度 O
， O
提 O
高 O
生 O
活 O
质 O
量 O

２ O
寒 B-中医证候
热 I-中医证候
错 I-中医证候
杂 I-中医证候
证 O
： O
任 O
、 O
督 O
二 O
脉 O
主 O
要 O
穴 O
位 O
皮 O
温 O
治 O
疗 O
第 O
７ O
天 O
与 O
治 O
疗 O
前 O
比 O
较 O
下 O
降 O
有 O
差 O
异 O
（ O
Ｐ O
＜ O
０ O

辨 O
证 O
： O
湿 B-中医证候
热 I-中医证候
雍 I-中医证候
盛 I-中医证候
， O
蕴 O
于 O
肌 O
肤 O

功 B-西医诊断
能 I-西医诊断
性 I-西医诊断
消 I-西医诊断
化 I-西医诊断
不 I-西医诊断
良 I-西医诊断
； O
西 B-西医治疗
沙 I-西医治疗
必 I-西医治疗
利 I-西医治疗
； O
中 O
药 O

３ O
， O
腹 O
部 O
Ｂ O
超 O
显 O
示 O
： O
腹 B-临床表现
水 I-临床表现
已 O
无 O
， O
病 O
情 O
已 O
缓 O
解 O
， O
停 O
药 O
观 O
察 O

因 O
腹 B-临床表现
胀 I-临床表现
， O
纳 B-临床表现
差 I-临床表现
， O
乏 B-临床表现
力 I-临床表现
， O
双 O
下 O
肢 O
浮 O
肿 O
半 O
月 O
余 O
， O
于 O
１ O
９ O
８ O
２ O
年 O
３ O
月 O
住 O
北 O
京 O
某 O
医 O
院 O

调 B-中医治则
肝 I-中医治则
理 I-中医治则
脾 I-中医治则
通 I-中医治则
腑 I-中医治则
法 O
配 O
合 O
饮 O
食 O
疗 O
法 O
治 O
疗 O
便 B-西医诊断
秘 I-西医诊断
型 I-西医诊断
肠 I-西医诊断
易 I-西医诊断
激 I-西医诊断
综 I-西医诊断
合 I-西医诊断
征 I-西医诊断
５ O
０ O
例 O

方 O
法 O
： O
用 O
加 B-方剂
味 I-方剂
二 I-方剂
神 I-方剂
汤 I-方剂
（ O
补 B-中药
骨 I-中药
脂 I-中药
、 O
肉 B-中药
豆 I-中药
蔻 I-中药
、 O
防 B-中药
风 I-中药
、 O
白 O
芍 O
、 O
白 B-中药
术 I-中药
等 O
） O
治 O
疗 O
腹 O
泻 O
型 O
Ｔ O
Ｂ O
Ｓ O
３ O
２ O
例 O
， O
并 O
采 O
用 O
成 O
药 O
＂ O
参 O
苓 O
白 B-中药
术 I-中药
散 O
＂ O
治 O
疗 O
２ O
０ O
例 O
作 O
对 O
照 O
观 O
察 O
， O
用 O
药 O
２ O
－ O
５ O
周 O

保 O
肝 O
消 O
脂 O
汤 O
； O
二 B-西医治疗
甲 I-西医治疗
双 I-西医治疗
胍 I-西医治疗
； O
非 B-西医诊断
酒 I-西医诊断
精 I-西医诊断
性 I-西医诊断
脂 I-西医诊断
肪 I-西医诊断
肝 I-西医诊断
； O
临 O
床 O
疗 O
效 O

仍 O
以 O
扶 O
阳 O
温 O
化 O
主 O
之 O
： O
附 B-中药
片 I-中药
１ O
０ O
０ O
ｇ O
， O
干 B-中药
姜 I-中药
５ O
０ O
ｇ O
， O
吴 O
茱 O
萸 O
１ O
０ O
ｇ O
， O
桂 O
枝 O
３ O
０ O
ｇ O
， O
薏 O
苡 O
仁 O
１ O
０ O
ｇ O
， O
猪 B-中药
苓 I-中药
１ O
０ O
ｇ O
， O
茯 B-中药
苓 I-中药
３ O
０ O
ｇ O

出 O
院 O
后 O
反 O
复 O
剑 O
下 O
及 O
右 O
上 O
腹 O
痛 O
、 O
寒 O
战 O
、 O
高 B-临床表现
热 I-临床表现
， O
但 O
无 O
黄 O
疸 O

功 B-西医诊断
能 I-西医诊断
性 I-西医诊断
消 I-西医诊断
化 I-西医诊断
不 I-西医诊断
良 I-西医诊断
（ O
Ｆ O
Ｄ O
） O
是 O
以 O
持 O
续 O
性 O
或 O
反 O
复 O
发 O
作 O
性 O
上 B-临床表现
腹 I-临床表现
部 I-临床表现
疼 I-临床表现
痛 I-临床表现
、 O
腹 B-临床表现
部 I-临床表现
胀 I-临床表现
气 I-临床表现
、 O
嗳 B-临床表现
气 I-临床表现
、 O
早 B-临床表现
饱 I-临床表现
、 O
恶 B-临床表现
心 I-临床表现
等 O
上 O
腹 O
部 O
不 O
适 O
症 O
状 O
为 O
主 O
要 O
表 O
现 O
的 O
一 O
组 O
临 O
床 O
症 O
候 O
群 O

结 O
论 O
： O
香 O
砂 O
六 O
君 O
子 O
加 O
减 O
方 O
治 O
疗 O
脾 B-中医证候
胃 I-中医证候
虚 I-中医证候
弱 I-中医证候
型 O
慢 B-西医诊断
性 I-西医诊断
萎 I-西医诊断
缩 I-西医诊断
性 I-西医诊断
胃 I-西医诊断
炎 I-西医诊断
疗 O
效 O
确 O
切 O

壮 O
药 O
消 O
痞 O
导 O
滞 O
片 O
治 O
疗 O
功 B-西医诊断
能 I-西医诊断
性 I-西医诊断
消 I-西医诊断
化 I-西医诊断
不 I-西医诊断
良 I-西医诊断
１ O
８ O
０ O
例 O
的 O
临 O
床 O
疗 O
效 O
研 O
究 O

１ O
月 O
２ O
９ O
日 O
应 O
邀 O
初 O
诊 O
： O
患 O
者 O
全 O
身 O
浮 B-临床表现
肿 I-临床表现
， O
双 O
下 O
肢 O
按 O
之 O
如 O
泥 O
， O
卧 B-临床表现
床 I-临床表现
不 I-临床表现
起 I-临床表现
， O
失 B-临床表现
眠 I-临床表现
， O
心 B-临床表现
悸 I-临床表现
， O
大 O
便 O
不 O
畅 O
， O
口 O
唇 B-临床表现
淡 I-临床表现
黯 O
， O
舌 O
淡 O
红 O
， O
苔 O
水 O
滑 O
， O
脉 O
弦 O
细 O

平 O
肝 O
饮 O
子 O
治 O
疗 O
肝 B-中医证候
胃 I-中医证候
不 I-中医证候
和 I-中医证候
证 O
４ O
５ O
例 O
临 O
床 O
观 O
察 O

方 O
法 O
： O
选 O
择 O
慢 O
性 O
功 O
能 O
性 O
便 O
秘 O
患 O
者 O
９ O
０ O
例 O
， O
随 O
机 O
分 O
成 O
３ O
组 O
， O
分 O
别 O
用 O
盐 B-中药
制 I-中药
车 I-中药
前 I-中药
子 I-中药
、 O
清 B-中药
炒 I-中药
车 I-中药
前 I-中药
子 I-中药
和 O
车 B-中药
前 I-中药
子 I-中药
生 I-中药
粉 I-中药
进 O
行 O
治 O
疗 O
， O
对 O
其 O
疗 O
效 O
和 O
复 O
发 O
率 O
进 O
行 O
比 O
较 O
研 O
究 O

胃 O
炎 O
， O
萎 O
缩 O
性 O
／ O
中 O
医 O
药 O
疗 O
法 O
， O
复 O
方 O
（ O
中 O
药 O
） O
／ O
治 O
疗 O
应 O
用 O
， O
＠ O
胃 B-中医治疗
萎 I-中医治疗
康 I-中医治疗
合 I-中医治疗
剂 I-中医治疗
／ O
治 O
疗 O
应 O
用 O
补 O
气 O
药 O
剂 O
／ O
治 O
疗 O
应 O
用 O
， O
活 O
血 O
祛 O
瘀 O
药 O
剂 O
／ O
治 O
疗 O
应 O
用 O

目 O
的 O
观 O
察 O
肝 B-中医证候
脾 I-中医证候
不 I-中医证候
和 I-中医证候
腹 B-西医诊断
泻 I-西医诊断
型 I-西医诊断
肠 I-西医诊断
易 I-西医诊断
激 I-西医诊断
综 I-西医诊断
合 I-西医诊断
征 I-西医诊断
（ O
Ｉ O
Ｂ O
Ｓ O
） O
患 O
者 O
用 O
中 O
药 O
复 O
方 O
制 O
剂 O
肠 O
吉 O
安 O
口 O
服 O
液 O
治 O
疗 O
前 O
后 O
脑 O
痛 O
觉 O
功 O
能 O
区 O
激 O
活 O
信 O
号 O
幅 O
度 O
的 O
变 O
化 O

目 O
的 O
观 O
察 O
乌 B-中医治疗
灵 I-中医治疗
胶 I-中医治疗
囊 I-中医治疗
联 O
合 O
莫 O
沙 O
必 O
利 O
、 O
双 O
歧 O
三 O
联 O
活 O
菌 O
胶 O
囊 O
（ O
培 B-西医治疗
菲 I-西医治疗
康 I-西医治疗
） O
治 O
疗 O
功 B-西医诊断
能 I-西医诊断
性 I-西医诊断
消 I-西医诊断
化 I-西医诊断
不 I-西医诊断
良 I-西医诊断
（ O
Ｆ O
Ｄ O
） O
的 O
临 O
床 O
效 O
果 O

０ O
５ O
） O
， O
且 O
未 O
见 O
不 O
良 O
反 O
应 O
， O
但 O
四 B-方剂
磨 I-方剂
汤 I-方剂
口 O
服 O
液 O
对 O
上 O
腹 O
疼 O
痛 O
、 O
早 O
饱 O
等 O
症 O
状 O
改 O
善 O
优 O
于 O
吗 O
丁 O
啉 O
片 O
（ O
Ｐ O
＜ O
０ O

方 O
用 O
苍 O
牛 O
防 B-方剂
己 I-方剂
汤 I-方剂
加 O
味 O
， O
药 O
用 O
： O
苍 B-中药
术 I-中药
１ O
５ O
ｇ O
， O
白 B-中药
术 I-中药
１ O
０ O
ｇ O
， O
汉 B-中药
防 I-中药
己 I-中药
３ O
０ O
ｇ O
， O
怀 B-中药
牛 I-中药
膝 I-中药
、 O
党 B-中药
参 I-中药
各 O
１ O
５ O
ｇ O
， O
黄 B-中药
芪 I-中药
１ O
８ O
ｇ O

舌 B-临床表现
暗 I-临床表现
红 I-临床表现
， O
苔 B-临床表现
薄 I-临床表现
白 I-临床表现
， O
脉 B-临床表现
滑 I-临床表现
数 I-临床表现

诊 O
为 O
蛔 B-中医诊断
厥 I-中医诊断

治 O
宜 O
解 O
毒 O
活 O
血 O
， O
清 B-中医治则
热 I-中医治则
利 I-中医治则
湿 I-中医治则
， O
疏 B-中医治则
肝 I-中医治则
健 I-中医治则
脾 I-中医治则
， O
方 O
用 O
解 B-方剂
毒 I-方剂
活 I-方剂
血 I-方剂
汤 I-方剂
加 O
减 O
， O
药 O
用 O
茵 B-中药
陈 I-中药
２ O
０ O
ｇ O
， O
大 B-中药
黄 I-中药
６ O
ｇ O
， O
山 B-中药
栀 I-中药
６ O
ｇ O
， O
虎 B-中药
杖 I-中药
１ O
２ O
ｇ O
， O
板 B-中药
蓝 I-中药
根 I-中药
１ O
５ O
ｇ O
， O
连 B-中药
翘 I-中药
１ O
５ O
ｇ O
， O
郁 B-中药
金 I-中药
１ O
５ O
ｇ O
， O
柴 B-中药
胡 I-中药
９ O
ｇ O
， O
当 B-中药
归 I-中药
６ O
ｇ O
， O
赤 B-中药
白 I-中药
芍 I-中药
各 O
１ O
５ O
ｇ O
， O
丹 B-中药
参 I-中药
１ O
５ O
ｇ O
， O
红 B-中药
花 I-中药
１ O
５ O
ｇ O
， O
枳 B-中药
壳 I-中药
９ O
ｇ O
， O
茯 B-中药
苓 I-中药
１ O
２ O
ｇ O
， O
甘 B-中药
草 I-中药
６ O
ｇ O

初 O
诊 O
儿 O
媳 O
代 O
诉 O
： O
便 B-中医诊断
秘 I-中医诊断
１ O
０ O
余 O
年 O
， O
加 O
重 O
半 O
月 O
， O
因 O
１ O
０ O
天 O
无 O
排 O
便 O
而 O
低 O
热 O
呕 O
吐 O
， O
腹 B-临床表现
痛 I-临床表现
住 O
某 O
院 O
４ O
天 O
， O
经 O
抗 O
菌 O
、 O
灌 O
肠 O
排 O
出 O
干 O
结 O
粪 O
块 O
， O
每 O
天 O
１ O
次 O
， O
稍 O
缓 O
解 O

半 O
夏 O
泻 O
心 O
汤 O
加 O
减 O
； O
拔 B-中医治疗
罐 I-中医治疗
； O
胃 B-西医诊断
食 I-西医诊断
管 I-西医诊断
反 I-西医诊断
流 I-西医诊断
性 I-西医诊断
咳 I-西医诊断
嗽 I-西医诊断

汉 O
· O
张 O
仲 O
景 O
在 O
《 O
伤 O
寒 O
论 O
· O
辨 O
阳 O
明 O
病 O
脉 O
证 O
并 O
治 O
》 O
指 O
出 O
： O
“ O
阳 O
明 O
病 O
… O
… O
此 O
为 O
瘀 O
热 O
在 O
里 O
， O
身 O
必 O
发 O
黄 O
， O
茵 B-中药
陈 I-中药
蒿 O
汤 O
主 O
之 O
” O

神 B-中医治疗
阙 I-中医治疗
隔 I-中医治疗
物 I-中医治疗
灸 I-中医治疗
合 O
耳 O
压 O
与 O
针 B-中医治疗
刺 I-中医治疗
综 O
合 O
治 O
疗 O
腹 B-西医诊断
泻 I-西医诊断
型 I-西医诊断
肠 I-西医诊断
易 I-西医诊断
激 I-西医诊断
综 I-西医诊断
合 I-西医诊断
征 I-西医诊断
２ O
６ O
例 O

近 O
２ O
个 O
月 O
病 O
势 O
日 O
重 O
， O
现 O
症 O
： O
腹 O
部 O
胀 O
大 O
如 O
鼓 O
， O
全 O
身 O
浮 B-临床表现
肿 I-临床表现
， O
面 O
目 O
、 O
皮 O
肤 O
发 O
黄 O
， O
不 O
思 O
饮 O
食 O
， O
心 B-临床表现
烦 I-临床表现
口 B-临床表现
苦 I-临床表现
， O
口 B-临床表现
渴 I-临床表现
不 B-临床表现
欲 I-临床表现
饮 I-临床表现
， O
大 O
便 O
溏 O
垢 O
， O
小 B-临床表现
便 I-临床表现
黄 I-临床表现
赤 I-临床表现
， O
舌 O
质 O
红 O
苔 B-临床表现
黄 I-临床表现
腻 I-临床表现

疏 O
肝 O
健 O
脾 O
； O
肝 B-中医证候
郁 I-中医证候
脾 I-中医证候
虚 I-中医证候
型 O
； O
脾 B-西医诊断
胃 I-西医诊断
病 I-西医诊断
； O
功 O
能 O
性 O
消 O
化 O
不 O
良 O
； O
疗 O
效 O

中 O
医 O
辨 O
证 O
： O
肝 B-中医证候
经 I-中医证候
湿 I-中医证候
热 I-中医证候
蕴 I-中医证候
结 I-中医证候
， O
久 O
滞 O
不 O
散 O

电 B-中医治疗
针 I-中医治疗
； O
健 B-方剂
脾 I-方剂
祛 I-方剂
湿 I-方剂
方 I-方剂
； O
２ O
型 O
糖 O
尿 O
病 O
； O
非 B-西医诊断
酒 I-西医诊断
精 I-西医诊断
性 I-西医诊断
脂 I-西医诊断
肪 I-西医诊断
肝 I-西医诊断
； O

健 O
脾 O
疏 O
肝 O
消 O
滞 O
散 O
对 O
功 B-西医诊断
能 I-西医诊断
性 I-西医诊断
消 I-西医诊断
化 I-西医诊断
不 I-西医诊断
良 I-西医诊断
患 O
者 O
临 O
床 O
疗 O
效 O
和 O
胃 O
电 O
图 O
的 O
影 O
响 O

中 B-中医治疗
医 I-中医治疗
食 I-中医治疗
疗 I-中医治疗
技 O
术 O
的 O
运 O
用 O
， O
符 O
合 O
当 O
今 O
社 O
会 O
文 O
化 O
的 O
多 O
元 O
化 O
特 O
点 O
， O
丰 O
富 O
了 O
中 O
医 O
护 O
理 O
实 O
践 O
的 O
内 O
涵 O

方 O
法 O
将 O
１ O
２ O
０ O
例 O
肠 O
易 O
激 O
综 O
合 O
征 O
患 O
者 O
随 O
机 O
分 O
为 O
２ O
组 O
， O
对 O
照 O
组 O
６ O
０ O
例 O
给 O
予 O
黄 B-西医治疗
连 I-西医治疗
素 I-西医治疗
３ O
０ O
０ O
ｍ O
ｇ O
， O
每 O
日 O
３ O
次 O
口 O
服 O

０ O
５ O
） O
， O
其 O
中 O
辨 B-中医治疗
证 I-中医治疗
针 I-中医治疗
刺 I-中医治疗
组 O
改 O
善 O
较 O
其 O
他 O
两 O
组 O
更 O
明 O
显 O
（ O
治 O
疗 O
后 O
比 O
较 O
， O
Ｓ O
Ｆ O
－ O
３ O
６ O
评 O
分 O
： O
８ O
４ O

腹 O
泻 O
五 O
年 O
， O
经 O
常 O
与 O
便 B-中医诊断
秘 I-中医诊断
交 O
替 O
， O
中 O
西 O
医 O
遍 O
治 O
罔 O
效 O

目 O
的 O
： O
探 O
讨 O
采 O
用 O
中 O
医 O
疏 B-中医治则
肝 I-中医治则
健 I-中医治则
脾 I-中医治则
合 O
化 O
浊 O
祛 O
瘀 O
法 O
治 O
疗 O
非 B-西医诊断
酒 I-西医诊断
精 I-西医诊断
性 I-西医诊断
脂 I-西医诊断
肪 I-西医诊断
肝 I-西医诊断
患 O
者 O
的 O
疗 O
效 O

舌 O
质 O
红 O
紫 O
而 O
有 O
瘀 O
点 O
瘀 O
斑 O
， O
舌 B-临床表现
苔 I-临床表现
白 I-临床表现
厚 I-临床表现
腻 I-临床表现
， O
脉 B-临床表现
沉 I-临床表现
伏 I-临床表现

最 O
后 O
成 O
水 B-临床表现
样 I-临床表现
便 I-临床表现

功 B-西医诊断
能 I-西医诊断
性 I-西医诊断
便 I-西医诊断
秘 I-西医诊断
患 O
者 O
， O
除 O
便 O
秘 O
主 O
症 O
外 O
， O
还 O
表 O
现 O
为 O
气 B-中医证候
阴 I-中医证候
两 I-中医证候
虚 I-中医证候
症 O
候 O
， O
如 O
气 B-临床表现
短 I-临床表现
乏 I-临床表现
力 I-临床表现
， O
心 B-临床表现
悸 I-临床表现
， O
口 B-临床表现
干 I-临床表现
， O
排 B-临床表现
便 I-临床表现
无 I-临床表现
力 I-临床表现
等 O
， O
根 O
据 O
中 O
气 O
不 O
足 O
， O
溲 O
便 O
为 O
之 O
变 O
的 O
中 O
医 O
理 O
论 O
， O
拟 O
补 B-方剂
气 I-方剂
滋 I-方剂
阴 I-方剂
通 I-方剂
腑 I-方剂
汤 I-方剂
治 O
疗 O
， O
取 O
得 O
较 O
好 O
疗 O
效 O
， O
现 O
报 O
道 O
如 O
下 O
． O

查 O
∶ O
面 B-临床表现
色 I-临床表现
晦 I-临床表现
暗 I-临床表现
， O
形 B-临床表现
体 I-临床表现
消 I-临床表现
瘦 I-临床表现
， O
腹 B-临床表现
大 I-临床表现
如 I-临床表现
瓮 I-临床表现
， I-临床表现
鼓 I-临床表现
之 I-临床表现
如 I-临床表现
鼓 I-临床表现
， O
腹 B-临床表现
壁 I-临床表现
青 I-临床表现
筋 I-临床表现
怒 I-临床表现
张 I-临床表现
， O
移 O
动 O
性 O
浊 O
音 O
（ O
＋ O
） O
， O
双 B-临床表现
下 I-临床表现
肢 I-临床表现
轻 I-临床表现
度 I-临床表现
浮 I-临床表现
肿 I-临床表现
， O
舌 B-临床表现
质 I-临床表现
暗 I-临床表现
苔 B-临床表现
白 I-临床表现
腻 I-临床表现
， O
脉 B-临床表现
弦 I-临床表现
滑 I-临床表现

目 O
的 O
： O
观 O
察 O
运 O
脾 O
消 O
食 O
汤 O
合 O
多 O
潘 O
立 O
酮 O
治 O
疗 O
脾 B-中医证候
虚 I-中医证候
食 I-中医证候
滞 I-中医证候
型 O
功 B-西医诊断
能 I-西医诊断
性 I-西医诊断
消 I-西医诊断
化 I-西医诊断
不 I-西医诊断
良 I-西医诊断
（ O
Ｆ O
Ｄ O
） O
的 O
临 O
床 O
疗 O
效 O

针 B-中医治疗
刺 I-中医治疗
； O
莫 O
沙 O
必 O
利 O
； O
功 B-西医诊断
能 I-西医诊断
性 I-西医诊断
便 I-西医诊断
秘 I-西医诊断

３ O
个 O
月 O
前 O
因 O
受 O
凉 O
宿 O
疾 O
复 O
发 O
， O
咳 B-临床表现
喘 I-临床表现
不 I-临床表现
得 I-临床表现
卧 I-临床表现
， O
吐 B-临床表现
大 I-临床表现
量 I-临床表现
白 I-临床表现
色 I-临床表现
粘 I-临床表现
痰 I-临床表现
， O
并 O
逐 O
渐 O
出 O
现 O
心 B-临床表现
慌 I-临床表现
不 I-临床表现
安 I-临床表现
， O
小 B-临床表现
便 I-临床表现
不 I-临床表现
利 I-临床表现
， O
下 B-临床表现
肢 I-临床表现
浮 I-临床表现
肿 I-临床表现

目 O
的 O
观 O
察 O
消 O
痞 O
愈 O
萎 O
汤 O
联 O
合 O
胃 B-中医治疗
复 I-中医治疗
春 I-中医治疗
片 I-中医治疗
治 O
疗 O
伴 B-西医诊断
异 I-西医诊断
型 I-西医诊断
增 I-西医诊断
生 I-西医诊断
慢 I-西医诊断
性 I-西医诊断
萎 I-西医诊断
缩 I-西医诊断
性 I-西医诊断
胃 I-西医诊断
炎 I-西医诊断
的 O
临 O
床 O
疗 O
效 O

证 O
属 O
湿 B-中医证候
热 I-中医证候
内 I-中医证候
蕴 I-中医证候
， O
肝 O
失 O
疏 O
泄 O
， O
致 O
黄 O
疸 O
久 O
治 O
不 O
愈 O

结 O
果 O
： O
治 O
疗 O
后 O
患 O
者 O
血 B-中医证候
瘀 I-中医证候
证 O
有 O
关 O
体 O
征 O
较 O
用 O
药 O
前 O
明 O
显 O
减 O
轻 O
（ O
Ｐ O
＜ O
０ O

他 O
说 O
： O
“ O
设 O
去 O
大 O
黄 O
， O
而 O
服 O
茵 B-中药
陈 I-中药
及 O
山 B-中药
栀 I-中药
， O
是 O
忘 O
本 O
治 O
标 O
， O
鲜 O
有 O
效 O
矣 O

谷 O
道 O
郁 O
阻 O
， O
故 O
以 O
大 B-方剂
白 I-方剂
散 I-方剂
加 O
沉 O
香 O
乌 O
药 O
攻 O
积 O
下 O
气 O
， O
气 O
解 O
食 O
消 O
， O
继 O
以 O
疏 O
肝 O
健 O
脾 O
胃 O
之 O
剂 O
调 O
理 O
善 O
后 O
而 O
愈 O

住 O
院 O
９ O
０ O
天 O
后 O
， O
仍 O
乏 B-临床表现
力 I-临床表现
、 O
黄 B-中医诊断
疸 I-中医诊断
无 O
明 O
显 O
减 O
退 O
， O
觉 O
头 B-临床表现
晕 I-临床表现
、 O
便 B-临床表现
溏 I-临床表现
、 O
双 B-临床表现
下 I-临床表现
肢 I-临床表现
酸 I-临床表现
痛 I-临床表现
轻 I-临床表现
度 I-临床表现
水 I-临床表现
肿 I-临床表现
， O
舌 O
黯 O
红 O
， O
苔 B-临床表现
少 I-临床表现
， O
脉 B-临床表现
沉 I-临床表现
弦 I-临床表现

４ O
肝 B-中医证候
郁 I-中医证候
脾 I-中医证候
虚 I-中医证候
证 O
： O
任 O
、 O
督 O
二 O
脉 O
主 O
要 O
穴 O
位 O
皮 O
温 O
治 O
疗 O
第 O
７ O
天 O
与 O
治 O
疗 O
前 O
比 O
较 O
升 O
高 O
有 O
差 O
异 O
（ O
Ｐ O
＜ O
０ O

目 O
的 O
： O
观 O
察 O
归 O
脾 O
汤 O
合 O
逍 B-方剂
遥 I-方剂
散 I-方剂
治 O
疗 O
便 B-西医诊断
秘 I-西医诊断
型 I-西医诊断
肠 I-西医诊断
易 I-西医诊断
激 I-西医诊断
综 I-西医诊断
合 I-西医诊断
征 I-西医诊断
的 O
临 O
床 O
疗 O
效 O

结 O
论 O
： O
针 B-中医治疗
刺 I-中医治疗
和 O
耳 B-中医治疗
压 I-中医治疗
联 O
合 O
微 O
生 O
态 O
制 O
剂 O
的 O
综 O
合 O
疗 O
法 O
能 O
有 O
效 O
治 O
疗 O
Ｉ O
Ｂ O
Ｓ O
， O
且 O
疗 O
效 O
相 O
对 O
稳 O
定 O
， O
能 O
够 O
恢 O
复 O
Ｉ O
Ｂ O
Ｓ O
胃 O
肠 O
激 O
素 O
分 O
泌 O
异 O
常 O
情 O
况 O

诊 O
见 O
： O
患 O
者 O
面 B-临床表现
色 I-临床表现
苍 I-临床表现
白 I-临床表现
， O
少 B-临床表现
气 I-临床表现
懒 I-临床表现
言 I-临床表现
， O
呈 O
贫 B-临床表现
血 I-临床表现
貌 I-临床表现
（ O
当 O
天 O
下 O
午 O
已 O
在 O
某 O
市 O
人 O
民 O
医 O
院 O
输 O
血 O
４ O
０ O
０ O
ｍ O
Ｌ O
） O
， O
ｔ O
３ O
９ O

查 O
见 O
面 B-临床表现
色 I-临床表现
少 I-临床表现
泽 I-临床表现
， O
白 B-临床表现
睛 I-临床表现
轻 I-临床表现
度 I-临床表现
黄 I-临床表现
染 I-临床表现
， O
舌 O
淡 O
、 O
苔 B-临床表现
白 I-临床表现
厚 I-临床表现
腻 I-临床表现
， O
脉 O
濡 O
缓 O

便 O
秘 O
； O
耳 B-中医治疗
穴 I-中医治疗
贴 I-中医治疗
压 I-中医治疗
； O
中 O
医 O
药 O
疗 O
法 O

入 O
院 O
诊 O
断 O
： O
中 O
医 O
： O
心 B-中医诊断
悸 I-中医诊断
（ O
气 O
阴 O
不 O
足 O
， O
瘀 B-中医证候
阻 I-中医证候
心 I-中医证候
脉 I-中医证候
） O

结 O
论 O
麻 B-中医治疗
仁 I-中医治疗
软 I-中医治疗
胶 I-中医治疗
囊 I-中医治疗
联 O
合 O
双 O
歧 O
杆 O
菌 O
乳 O
杆 O
菌 O
三 O
联 O
活 O
菌 O
片 O
治 O
疗 O
热 B-西医诊断
积 I-西医诊断
证 I-西医诊断
功 I-西医诊断
能 I-西医诊断
性 I-西医诊断
便 I-西医诊断
秘 I-西医诊断
临 O
床 O
疗 O
效 O
较 O
好 O
， O
可 O
显 O
著 O
改 O
善 O
临 O
床 O
症 O
状 O
和 O
焦 O
虑 O
症 O
状 O
， O
具 O
有 O
一 O
定 O
的 O
临 O
床 O
推 O
广 O
应 O
用 O
价 O
值 O
． O

故 O
用 O
茵 B-中药
陈 I-中药
、 O
栀 O
子 O
、 O
黄 B-中药
芩 I-中药
清 O
热 O
利 O
湿 O
， O
枳 B-中药
壳 I-中药
、 O
厚 O
朴 O
、 O
姜 B-中药
黄 I-中药
行 O
气 O
， O
大 B-中药
黄 I-中药
、 O
牵 O
牛 O
子 O
（ O
此 O
乃 O
峻 O
下 O
之 O
品 O
， O
需 O
注 O
意 O
保 O
护 O
人 O
体 O
正 O
气 O
， O
中 O
病 O
即 O
止 O
） O
攻 O
下 O
逐 O
水 O
， O
辅 O
以 O
茯 B-中药
苓 I-中药
、 O
白 O
茅 B-中药
根 I-中药
、 O
椒 B-中药
目 I-中药
清 O
利 O
， O
共 O
奏 O
清 O
热 O
利 O
水 O
， O
攻 O
下 O
通 O
腑 O
之 O
效 O

银 B-中药
花 I-中药
、 O
芦 B-中药
根 I-中药
、 O
生 B-中药
地 I-中药
清 O
热 O
生 O
津 O
止 O
渴 O

非 O
糜 O
烂 O
性 O
胃 O
食 O
管 O
反 O
流 O
病 O
； O
四 B-方剂
逆 I-方剂
散 I-方剂
； O
左 O
金 O
丸 O
； O
肝 B-中医证候
胃 I-中医证候
郁 I-中医证候
热 I-中医证候

［ O
结 O
论 O
］ O
食 B-其他治疗
疗 I-其他治疗
联 O
合 O
加 O
减 O
黄 O
芪 O
汤 O
治 O
疗 O
老 O
年 O
Ｆ O
Ｃ O
患 O
者 O
临 O
床 O
疗 O
效 O
显 O
著 O
， O
可 O
有 O
效 O
的 O
改 O
善 O
便 O
秘 O
临 O
床 O
症 O
状 O
， O
提 O
高 O
患 O
者 O
生 O
活 O
质 O
量 O

结 O
论 O
健 O
脾 O
益 O
气 O
汤 O
配 O
合 O
吗 B-西医治疗
丁 I-西医治疗
啉 I-西医治疗
治 O
疗 O
小 B-西医诊断
儿 I-西医诊断
功 I-西医诊断
能 I-西医诊断
性 I-西医诊断
消 I-西医诊断
化 I-西医诊断
不 I-西医诊断
良 I-西医诊断
较 O
单 O
用 O
吗 B-西医治疗
丁 I-西医治疗
啉 I-西医治疗
疗 O
效 O
为 O
佳 O

指 B-中医治疗
针 I-中医治疗
结 O
合 O
竹 B-中医治疗
药 I-中医治疗
罐 I-中医治疗
治 O
疗 O
脾 B-中医证候
胃 I-中医证候
虚 I-中医证候
弱 I-中医证候
型 O
功 B-西医诊断
能 I-西医诊断
性 I-西医诊断
消 I-西医诊断
化 I-西医诊断
不 I-西医诊断
良 I-西医诊断
的 O
疗 O
效 O
观 O
察 O

症 O
兼 O
发 B-临床表现
热 I-临床表现
前 O
畏 B-临床表现
寒 I-临床表现
甚 O
或 O
寒 B-临床表现
战 I-临床表现
， O
明 O
显 O
消 B-临床表现
瘦 I-临床表现
， O
精 O
神 O
萎 O
顿 O
， O
舌 O
质 O
淡 O
红 O
、 O
苔 B-临床表现
薄 I-临床表现
黄 I-临床表现
略 O
糙 O
， O
脉 O
细 O
弦 O

枸 B-中药
杞 I-中药
１ O
０ O
克 O

Ｆ O
Ｄ O
组 O
３ O
种 O
证 O
型 O
与 O
Ｈ O
Ｓ O
组 O
比 O
较 O
， O
脾 B-中医证候
阳 I-中医证候
虚 I-中医证候
型 O
餐 O
后 O
９ O
０ O
ｍ O
ｉ O
ｎ O
远 O
端 O
胃 O
排 O
空 O
率 O
低 O
于 O
Ｈ O
Ｓ O
组 O
（ O
Ｐ O
＜ O
０ O

现 O
诊 O
见 O
： O
面 O
色 O
晦 O
滞 O
， O
两 O
目 O
微 O
黄 O
、 O
大 B-临床表现
腹 I-临床表现
胀 I-临床表现
满 O
， O
叩 O
之 O
有 O
移 O
动 O
性 O
浊 O
音 O
， O
齿 B-临床表现
衄 I-临床表现
， O
纳 O
谷 O
可 O
， O
小 O
便 O
不 O
利 O

郁 B-中药
金 I-中药
、 O
枳 B-中药
壳 I-中药
、 O
川 B-中药
木 I-中药
香 I-中药
以 O
疏 O
肝 O
理 O
气 O

结 O
论 O
： O
气 O
机 O
在 O
功 B-西医诊断
能 I-西医诊断
性 I-西医诊断
消 I-西医诊断
化 I-西医诊断
不 I-西医诊断
良 I-西医诊断
患 O
者 O
辨 O
证 O
时 O
的 O
应 O
用 O
要 O
加 O
以 O
重 O
视 O

治 O
以 O
化 O
浊 O
利 B-中医治则
湿 I-中医治则
， O
清 B-中医治则
热 I-中医治则
解 I-中医治则
毒 I-中医治则
退 B-中医治则
黄 I-中医治则

健 O
脾 O
消 O
痞 O
Ⅰ O
号 O
方 O
配 O
合 O
耳 B-中医治疗
穴 I-中医治疗
贴 I-中医治疗
压 I-中医治疗
治 O
疗 O
功 B-西医诊断
能 I-西医诊断
性 I-西医诊断
消 I-西医诊断
化 I-西医诊断
不 I-西医诊断
良 I-西医诊断
的 O
临 O
床 O
研 O
究 O

柴 O
胡 O
疏 O
肝 O
散 O
加 O
味 O
； O
肝 O
胃 O
不 O
和 O
； O
功 B-西医诊断
能 I-西医诊断
性 I-西医诊断
消 I-西医诊断
化 I-西医诊断
不 I-西医诊断
良 I-西医诊断

方 O
法 O
： O
入 O
选 O
１ O
０ O
８ O
例 O
功 B-西医诊断
能 I-西医诊断
性 I-西医诊断
消 I-西医诊断
化 I-西医诊断
不 I-西医诊断
良 I-西医诊断
患 O
者 O
随 O
机 O
分 O
为 O
２ O
组 O

结 O
论 O
气 B-中医证候
阴 I-中医证候
两 I-中医证候
虚 I-中医证候
型 O
Ｆ O
Ｃ O
患 O
者 O
血 O
清 O
升 O
高 O
的 O
Ｎ O
Ｏ O
可 O
能 O
主 O
要 O
由 O
ｉ O
Ｎ O
Ｏ O
Ｓ O
合 O
成 O
， O
芪 B-方剂
榔 I-方剂
方 I-方剂
具 O
有 O
调 O
节 O
血 O
清 O
Ｎ O
Ｏ O
及 O
Ｎ O
Ｏ O
Ｓ O
亚 O
型 O
的 O
作 O
用 O

目 O
的 O
： O
探 O
讨 O
生 O
胃 O
散 O
联 O
合 O
温 B-中医治疗
针 I-中医治疗
灸 I-中医治疗
对 O
慢 B-西医诊断
性 I-西医诊断
萎 I-西医诊断
缩 I-西医诊断
性 I-西医诊断
胃 I-西医诊断
炎 I-西医诊断
（ O
Ｃ O
Ａ O
Ｇ O
） O
的 O
临 O
床 O
疗 O
效 O
及 O
对 O
血 O
清 O
胃 O
蛋 O
白 O
酶 O
原 O
的 O
影 O
响 O
， O
研 O
究 O
中 O
医 O
药 O
的 O
作 O
用 O
机 O
制 O
与 O
优 O
势 O

【 O
结 O
果 O
】 O
（ O
１ O
） O
经 O
过 O
１ O
个 O
月 O
治 O
疗 O
后 O
， O
２ O
组 O
脘 B-临床表现
腹 I-临床表现
胀 I-临床表现
满 I-临床表现
、 O
胃 B-临床表现
脘 I-临床表现
隐 I-临床表现
痛 I-临床表现
、 O
纳 B-临床表现
差 I-临床表现
食 I-临床表现
少 I-临床表现
、 O
嗳 B-临床表现
气 I-临床表现
呃 I-临床表现
逆 I-临床表现
等 O
各 O
项 O
症 O
状 O
积 O
分 O
均 O
较 O
治 O
疗 O
前 O
显 O
著 O
降 O
低 O
（ O
Ｐ O
＜ O
０ O

方 O
法 O
： O
选 O
取 O
南 O
京 O
医 O
科 O
大 O
学 O
附 O
属 O
淮 O
安 O
第 O
一 O
医 O
院 O
中 O
医 O
科 O
及 O
消 O
化 O
内 O
科 O
２ O
０ O
１ O
２ O
年 O
１ O
月 O
～ O
２ O
０ O
１ O
５ O
年 O
１ O
月 O
收 O
治 O
的 O
９ O
８ O
例 O
功 B-西医诊断
能 I-西医诊断
性 I-西医诊断
消 I-西医诊断
化 I-西医诊断
不 I-西医诊断
良 I-西医诊断
合 O
并 O
焦 O
虑 O
抑 O
郁 O
患 O
者 O
作 O
为 O
观 O
察 O
对 O
象 O

慢 B-西医诊断
性 I-西医诊断
非 I-西医诊断
萎 I-西医诊断
缩 I-西医诊断
性 I-西医诊断
胃 I-西医诊断
炎 I-西医诊断
； O
吴 O
茱 O
萸 O
槟 O
榔 O
汤 O
； O
外 O
治 O
； O
胃 O
肠 O
功 O
能 O
； O
炎 O
症 O
因 O
子 O

目 O
的 O
： O
观 O
察 O
化 O
痰 O
活 O
血 O
法 O
治 O
疗 O
非 B-西医诊断
酒 I-西医诊断
精 I-西医诊断
性 I-西医诊断
脂 I-西医诊断
肪 I-西医诊断
肝 I-西医诊断
伴 O
高 O
血 O
脂 O
、 O
肝 O
功 O
能 O
异 O
常 O
患 O
者 O
的 O
临 O
床 O
疗 O
效 O

炒 B-中药
苍 I-中药
术 I-中药
、 O
白 B-中药
术 I-中药
有 O
收 O
涩 O
大 O
便 O
作 O
用 O

结 O
果 O
治 O
疗 O
组 O
不 O
同 O
证 O
型 O
患 O
者 O
任 O
督 O
二 O
脉 O
皮 O
温 O
变 O
化 O
不 O
同 O
： O
１ O
肝 B-中医证候
郁 I-中医证候
气 I-中医证候
滞 I-中医证候
证 O
： O
任 O
脉 O
主 O
要 O
穴 O
位 O
皮 O
温 O
治 O
疗 O
第 O
１ O
４ O
天 O
与 O
治 O
疗 O
前 O
比 O
较 O
下 O
降 O
明 O
显 O
（ O
Ｐ O
＜ O
０ O

结 O
论 O
： O
采 O
用 O
中 O
医 O
疏 B-中医治则
肝 I-中医治则
健 I-中医治则
脾 I-中医治则
合 O
化 O
浊 O
祛 O
瘀 O
法 O
对 O
非 B-西医诊断
酒 I-西医诊断
精 I-西医诊断
性 I-西医诊断
脂 I-西医诊断
肪 I-西医诊断
肝 I-西医诊断
患 O
者 O
效 O
果 O
显 O
著 O
， O
值 O
得 O
推 O
广 O

结 O
论 O
： O
痛 B-方剂
泻 I-方剂
要 I-方剂
方 I-方剂
加 I-方剂
味 I-方剂
配 O
合 O
心 B-其他治疗
理 I-其他治疗
疗 I-其他治疗
法 I-其他治疗
治 O
疗 O
腹 B-西医诊断
泻 I-西医诊断
型 I-西医诊断
肠 I-西医诊断
易 I-西医诊断
激 I-西医诊断
综 I-西医诊断
合 I-西医诊断
征 I-西医诊断

慢 B-西医诊断
性 I-西医诊断
萎 I-西医诊断
缩 I-西医诊断
性 I-西医诊断
胃 I-西医诊断
炎 I-西医诊断
； O
藿 O
苏 O
养 O
胃 O
口 O
服 O
液 O
； O
气 B-中医证候
阴 I-中医证候
不 I-中医证候
足 I-中医证候
型 O

中 O
药 O
组 O
给 O
予 O
自 O
拟 O
中 O
药 O
汤 O
剂 O
麻 B-方剂
枳 I-方剂
降 I-方剂
浊 I-方剂
方 I-方剂
， O
分 O
早 O
晚 O
两 O
次 O
温 O
服 O

津 O
液 O
不 O
得 O
四 O
布 O
， O
不 O
饥 O
不 O
食 O
， O
口 O
燥 O
便 O
坚 O
， O
心 B-临床表现
悸 I-临床表现
头 O
运 O
， O
经 O
两 O
月 O
不 O
愈 O

３ O
年 O
前 O
， O
因 O
右 O
胁 O
胀 O
痛 O
， O
腹 O
部 O
胀 O
大 O
， O
乏 B-临床表现
力 I-临床表现
， O
纳 O
差 O
， O
黄 O
疸 O
， O
到 O
某 O
医 O
院 O
检 O
查 O
， O
诊 O
为 O
肝 B-西医诊断
硬 I-西医诊断
化 I-西医诊断
腹 I-西医诊断
水 I-西医诊断

功 B-西医诊断
能 I-西医诊断
性 I-西医诊断
消 I-西医诊断
化 I-西医诊断
不 I-西医诊断
良 I-西医诊断
； O
四 B-方剂
磨 I-方剂
汤 I-方剂
口 O
服 O
液 O
； O
胃 O
排 O
空 O
； O
肝 B-中医证候
脾 I-中医证候
不 I-中医证候
和 I-中医证候
证 O
； O
胃 O
肠 O
激 O
素 O

治 O
疗 O
组 O
给 O
予 O
香 B-方剂
砂 I-方剂
六 I-方剂
君 I-方剂
子 I-方剂
汤 I-方剂
加 I-方剂
味 I-方剂
（ O
木 B-中药
香 I-中药
、 O
九 B-中药
香 I-中药
虫 I-中药
、 O
砂 B-中药
仁 I-中药
、 O
党 B-中药
参 I-中药
、 O
炒 B-中药
白 I-中药
术 I-中药
、 O
姜 B-中药
半 I-中药
夏 I-中药
、 O
陈 B-中药
皮 I-中药
、 O
白 O
及 O
等 O
） O
治 O
疗 O

目 O
的 O
： O
观 O
察 O
黄 O
芪 O
建 O
中 O
汤 O
辅 O
助 O
治 O
疗 O
脾 B-中医证候
胃 I-中医证候
虚 I-中医证候
寒 I-中医证候
型 O
Ｈ O
ｐ O
阳 O
性 O
慢 O
性 O
萎 O
缩 O
性 O
胃 O
炎 O
患 O
者 O
３ O
６ O
例 O
临 O
床 O
疗 O
效 O

加 O
减 O
柴 O
胡 O
疏 O
肝 O
散 O
治 O
疗 O
功 B-西医诊断
能 I-西医诊断
性 I-西医诊断
消 I-西医诊断
化 I-西医诊断
不 I-西医诊断
良 I-西医诊断
４ O
８ O
例 O

按 O
： O
本 O
例 O
蛔 O
厥 O
病 O
机 O
属 O
中 B-中医证候
虚 I-中医证候
外 I-中医证候
寒 I-中医证候
侵 I-中医证候
袭 I-中医证候
， O
蛔 O
虫 O
窜 O
扰 O
， O
气 O
机 O
逆 O
乱 O

目 O
的 O
观 O
察 O
香 O
砂 O
六 O
君 O
子 O
汤 O
合 O
柴 B-方剂
胡 I-方剂
疏 I-方剂
肝 I-方剂
散 I-方剂
加 O
减 O
治 O
疗 O
慢 O
性 O
萎 B-西医诊断
缩 I-西医诊断
性 I-西医诊断
胃 I-西医诊断
炎 I-西医诊断
脾 B-中医证候
胃 I-中医证候
虚 I-中医证候
弱 I-中医证候
型 O
的 O
临 O
床 O
疗 O
效 O

双 B-西医治疗
歧 I-西医治疗
三 I-西医治疗
联 I-西医治疗
活 I-西医治疗
菌 I-西医治疗
联 O
合 O
聚 O
乙 O
二 O
醇 O
４ O
０ O
０ O
０ O
散 O
剂 O
治 O
疗 O
成 B-西医诊断
人 I-西医诊断
功 I-西医诊断
能 I-西医诊断
性 I-西医诊断
便 I-西医诊断
秘 I-西医诊断
２ O
９ O
例 O

外 O
院 O
Ｂ O
超 O
示 O
： O
肝 O
硬 O
化 O
腹 B-西医诊断
水 I-西医诊断
（ O
大 O
量 O
） O
， O
脾 O
大 O
（ O
脾 O
厚 O
６ O
４ O
ｍ O
ｍ O
） O
， O
门 O
静 O
脉 O
高 O
压 O
（ O
门 O
静 O
脉 O
１ O
７ O
ｍ O
ｍ O
） O

善 B-方剂
胃 I-方剂
Ⅰ I-方剂
号 I-方剂
方 I-方剂
对 O
血 B-中医证候
瘀 I-中医证候
热 I-中医证候
毒 I-中医证候
型 O
胃 B-西医诊断
癌 I-西医诊断
前 I-西医诊断
病 I-西医诊断
变 I-西医诊断
Ｐ O
Ｃ O
Ｎ O
Ａ O
的 O
影 O
响 O

本 O
组 O
１ O
５ O
０ O
例 O
患 O
者 O
按 O
中 O
医 O
临 O
床 O
辨 O
证 O
分 O
为 O
脾 B-中医证候
胃 I-中医证候
虚 I-中医证候
寒 I-中医证候
、 O
肝 B-中医证候
郁 I-中医证候
气 I-中医证候
滞 I-中医证候
、 O
脾 B-中医证候
胃 I-中医证候
湿 I-中医证候
热 I-中医证候
、 O
寒 B-中医证候
热 I-中医证候
错 I-中医证候
杂 I-中医证候
４ O
型 O
， O
治 O
疗 O
４ O
周 O
， O
其 O
中 O
１ O
０ O
０ O
例 O
应 O
用 O
柴 O
平 O
舒 O
胃 O
汤 O
治 O
疗 O
为 O
观 O
察 O
组 O
， O
并 O
设 O
５ O
０ O
例 O
应 O
用 O
吗 O
丁 O
啉 O
治 O
疗 O
作 O
为 O
对 O
照 O
组 O

方 O
法 O
： O
将 O
９ O
６ O
例 O
寒 B-中医证候
热 I-中医证候
错 I-中医证候
杂 I-中医证候
型 O
慢 B-西医诊断
性 I-西医诊断
萎 I-西医诊断
缩 I-西医诊断
性 I-西医诊断
胃 I-西医诊断
炎 I-西医诊断
患 O
者 O
随 O
机 O
分 O
为 O
２ O
组 O
， O
各 O
４ O
８ O
例 O
， O
对 O
照 O
组 O
服 O
用 O
香 O
砂 O
养 O
胃 O
丸 O
治 O
疗 O
， O
治 O
疗 O
组 O
服 O
用 O
半 B-方剂
夏 I-方剂
泻 I-方剂
心 I-方剂
汤 I-方剂
加 I-方剂
味 I-方剂
治 O
疗 O
， O
均 O
治 O
疗 O
１ O
２ O
周 O

免 O
煎 O
中 O
药 O
柴 B-方剂
平 I-方剂
舒 I-方剂
胃 I-方剂
汤 I-方剂
加 I-方剂
减 I-方剂
治 O
疗 O
功 B-西医诊断
能 I-西医诊断
性 I-西医诊断
消 I-西医诊断
化 I-西医诊断
不 I-西医诊断
良 I-西医诊断
的 O
临 O
床 O
研 O
究 O

柴 B-方剂
胡 I-方剂
疏 I-方剂
肝 I-方剂
散 I-方剂
对 O
功 B-西医诊断
能 I-西医诊断
性 I-西医诊断
消 I-西医诊断
化 I-西医诊断
不 I-西医诊断
良 I-西医诊断
患 O
者 O
胃 O
动 O
力 O
及 O
胃 O
肠 O
激 O
素 O
的 O
影 O
响 O

２ O
℃ O
， O
心 B-临床表现
肺 I-临床表现
阴 I-临床表现
性 I-临床表现
， O
腹 B-临床表现
胀 I-临床表现
， O
肝 O
大 O
剑 O
突 O
下 O
４ O
ｃ O
ｍ O
， O
右 O
锁 O
骨 O
中 O
线 O
肋 O
下 O
３ O
ｃ O
ｍ O
， O
触 O
痛 O
阳 O
性 O
， O
质 O
中 O
， O
舌 B-临床表现
质 I-临床表现
红 I-临床表现
、 O
苔 B-临床表现
薄 I-临床表现
黄 I-临床表现
， O
脉 B-临床表现
弦 I-临床表现
数 I-临床表现
有 I-临床表现
力 I-临床表现
