# Supplementary material for: Enhancing traditional Chinese medical named entity recognition with Dyn-Att Net: a dynamic attention approach
Source: PeerJ Comput Sci. 2024 May 31;10:e2022. doi: 10.7717/peerj-cs.2022 (PMC11636975; doi:10.7717/peerj-cs.2022)
Supplement: Supplemental Information 1 [file peerj-cs-10-2022-s001.zip › TCM NER dataset/medical.train]

现 O
头 O
昏 O
口 B-临床表现
苦 I-临床表现

目 O
的 O
观 O
察 O
复 B-中医治疗
方 I-中医治疗
丁 I-中医治疗
香 I-中医治疗
开 I-中医治疗
胃 I-中医治疗
贴 I-中医治疗
外 O
敷 O
神 O
阙 O
穴 O
治 O
疗 O
慢 O
性 O
心 B-西医诊断
功 I-西医诊断
能 I-西医诊断
不 I-西医诊断
全 I-西医诊断
伴 I-西医诊断
功 I-西医诊断
能 I-西医诊断
性 I-西医诊断
消 I-西医诊断
化 I-西医诊断
不 I-西医诊断
良 I-西医诊断
的 O
临 O
床 O
疗 O
效 O

舒 O
肝 O
和 O
胃 O
消 O
痞 O
汤 O
； O
功 B-西医诊断
能 I-西医诊断
性 I-西医诊断
消 I-西医诊断
化 I-西医诊断
不 I-西医诊断
良 I-西医诊断

患 O
者 O
３ O
ａ O
前 O
咯 B-临床表现
血 I-临床表现
， O
被 O
诊 O
断 O
为 O
肺 B-西医诊断
结 I-西医诊断
核 I-西医诊断
， O
住 O
院 O
４ O
０ O
余 O
天 O
时 O
出 O
现 O
腹 O
痛 O
， O
经 O
治 O
疗 O
好 O
转 O
， O
但 O
时 O
有 O
发 O
作 O
， O
坚 O
持 O
服 O
抗 O
痨 O
药 O
３ O
ａ O
后 O
， O
因 O
腹 O
痛 O
基 O
本 O
缓 O
解 O
， O
肺 B-西医诊断
结 I-西医诊断
核 I-西医诊断
治 O
愈 O
而 O
停 O
药 O

治 O
疗 O
组 O
采 O
用 O
复 B-方剂
方 I-方剂
蜥 I-方剂
蜴 I-方剂
散 I-方剂
不 O
同 O
微 O
粒 O
组 O
合 O
剂 O
（ O
密 B-中药
点 I-中药
麻 I-中药
蜥 I-中药
、 O
炙 B-中药
黄 I-中药
芪 I-中药
、 O
焦 B-中药
乌 I-中药
梅 I-中药
、 O
炒 B-中药
白 I-中药
芍 I-中药
、 O
三 B-中药
七 I-中药
、 O
半 B-中药
枝 I-中药
莲 I-中药
等 O
） O
治 O
疗 O

经 O
检 O
查 O
诊 O
断 O
为 O
“ O
缩 B-西医诊断
窄 I-西医诊断
性 I-西医诊断
心 I-西医诊断
包 I-西医诊断
炎 I-西医诊断
” O

按 O
语 O
： O
肝 O
硬 O
化 O
腹 O
水 O
属 O
中 O
医 O
“ O
鼓 O
胀 O
” O
、 O
“ O
水 B-中医诊断
鼓 I-中医诊断
” O
范 O
畴 O
， O
鼓 O
胀 O
为 O
临 O
床 O
疑 O
难 O
重 O
症 O
之 O
一 O
， O
初 O
期 O
多 O
为 O
气 O
滞 O
湿 O
阻 O
致 O
使 O
腹 O
水 O
形 O
成 O
， O
日 O
久 O
脾 O
肾 O
亦 O
虚 O
， O
肝 O
肾 O
阴 O
虚 O
， O
肝 O
脾 O
肾 O
三 O
脏 O
功 O
能 O
失 O
调 O
， O
气 O
滞 O
血 O
瘀 O
， O
水 O
饮 O
停 O
留 O
于 O
腹 O
中 O
， O
本 O
虚 O
而 O
标 O
实 O

柴 B-方剂
枳 I-方剂
半 I-方剂
夏 I-方剂
泻 I-方剂
心 I-方剂
汤 I-方剂
对 O
功 B-西医诊断
能 I-西医诊断
性 I-西医诊断
消 I-西医诊断
化 I-西医诊断
不 I-西医诊断
良 I-西医诊断
胃 O
动 O
力 O
的 O
影 O
响 O

对 O
照 O
组 O
２ O
８ O
例 O
， O
莫 B-西医治疗
沙 I-西医治疗
必 I-西医治疗
利 I-西医治疗
５ O
ｍ O
ｇ O
， O
餐 O
前 O
半 O
小 O
时 O
口 O
服 O
， O
３ O
次 O
／ O
ｄ O

气 B-中医治疗
滞 I-中医治疗
胃 I-中医治疗
痛 I-中医治疗
颗 I-中医治疗
粒 I-中医治疗
联 O
合 O
乳 O
果 O
糖 O
治 O
疗 O
便 B-西医诊断
秘 I-西医诊断
型 I-西医诊断
肠 I-西医诊断
易 I-西医诊断
激 I-西医诊断
综 I-西医诊断
合 I-西医诊断
征 I-西医诊断
临 O
床 O
研 O
究 O

板 B-中药
蓝 I-中药
根 I-中药
３ O
０ O
ｇ O

此 O
时 O
五 B-方剂
苓 I-方剂
散 I-方剂
合 O
己 B-方剂
椒 I-方剂
苈 I-方剂
黄 I-方剂
汤 I-方剂
可 O
获 O
良 O
效 O

二 O
金 O
汤 O
是 O
胡 O
老 O
自 O
拟 O
的 O
经 O
验 O
方 O
， O
由 O
羊 B-中药
草 I-中药
结 I-中药
、 O
藿 O
香 O
、 O
木 B-中药
香 I-中药
、 O
鸡 B-中药
内 I-中药
金 I-中药
、 O
郁 O
金 O
、 O
台 O
乌 O
、 O
延 O
胡 O
、 O
川 O
楝 O
子 O
、 O
柴 B-中药
胡 I-中药
、 O
茵 B-中药
陈 I-中药
等 O
约 O
组 O
成 O

１ O
９ O
９ O
９ O
年 O
４ O
月 O
１ O
２ O
日 O
起 O
恶 O
寒 O
发 O
热 O
， O
头 O
痛 O
身 O
楚 O
， O
腹 O
胀 O
纳 B-临床表现
呆 I-临床表现
， O
溲 O
黄 O
便 O
软 O
， O
谷 O
丙 O
转 O
氨 O
酶 O
＆ O
ｇ O
ｔ O

辨 O
证 O
治 O
疗 O
慢 B-西医诊断
性 I-西医诊断
萎 I-西医诊断
缩 I-西医诊断
性 I-西医诊断
胃 I-西医诊断
炎 I-西医诊断
７ O
０ O
例 O

方 O
法 O
： O
将 O
符 O
合 O
标 O
准 O
的 O
１ O
１ O
４ O
例 O
非 B-西医诊断
酒 I-西医诊断
精 I-西医诊断
性 I-西医诊断
脂 I-西医诊断
肪 I-西医诊断
肝 I-西医诊断
患 O
者 O
随 O
机 O
分 O
为 O
针 O
药 O
联 O
合 O
组 O
、 O
针 B-中医治疗
灸 I-中医治疗
组 O
、 O
甘 O
草 O
酸 O
二 O
铵 O
组 O

消 O
化 O
不 O
良 O
； O
顺 O
胃 O
丸 O
； O
驱 B-中医治疗
风 I-中医治疗
脐 I-中医治疗
帖 I-中医治疗
； O

目 O
的 O
： O
探 O
讨 O
加 O
味 O
三 O
香 O
汤 O
治 O
疗 O
肝 B-中医证候
郁 I-中医证候
脾 I-中医证候
虚 I-中医证候
型 O
功 B-西医诊断
能 I-西医诊断
性 I-西医诊断
消 I-西医诊断
化 I-西医诊断
不 I-西医诊断
良 I-西医诊断
患 O
者 O
的 O
临 O
床 O
疗 O
效 O
及 O
对 O
患 O
者 O
抑 O
郁 O
焦 O
虑 O
状 O
态 O
的 O
影 O
响 O

灸 O
法 O
； O
热 B-中医治疗
敏 I-中医治疗
灸 I-中医治疗
； O
胃 O
食 O
管 O
反 O
流 O
； O
咳 O
嗽 O
； O
反 O
流 O
性 O
疾 O
病 O
问 O
卷 O
； O
咳 O
嗽 O
严 O
重 O
程 O
度 O
评 O
分 O
； O
莱 O
塞 O
斯 O
特 O
咳 O
嗽 O
问 O
卷 O
； O
质 O
子 O
泵 O
抑 O
制 O
剂 O

舌 O
质 O
紫 O
， O
苔 B-临床表现
薄 I-临床表现
白 I-临床表现
， O
脉 O
小 O
弦 O
略 O
滑 O

按 O
： O
患 O
者 O
以 O
“ O
腹 B-临床表现
痛 I-临床表现
腹 B-临床表现
泻 I-临床表现
１ O
０ O
年 O
余 O
” O
为 O
主 O
诉 O
， O
属 O
于 O
中 O
医 O
“ O
泄 B-中医诊断
泻 I-中医诊断
” O
的 O
范 O
畴 O

中 O
医 O
辨 O
证 O
为 O
肠 B-中医诊断
痈 I-中医诊断
（ O
寒 B-中医证候
湿 I-中医证候
困 I-中医证候
脾 I-中医证候
） O

结 B-西医诊断
肠 I-西医诊断
黑 I-西医诊断
变 I-西医诊断
病 I-西医诊断
； O
理 O
肺 O
润 O
肠 O
方 O
； O
福 B-西医治疗
松 I-西医治疗

功 B-西医诊断
能 I-西医诊断
性 I-西医诊断
消 I-西医诊断
化 I-西医诊断
不 I-西医诊断
良 I-西医诊断
； O
辨 O
证 O
论 O
治 O
； O
香 O
砂 O
六 O
君 O
子 O
汤 O
； O
柴 O
胡 O
疏 O
肝 O
散 O
； O
连 O
朴 O
饮 O

中 O
医 O
证 O
属 O
湿 B-中医证候
热 I-中医证候
阳 I-中医证候
黄 I-中医证候

此 O
系 O
湿 B-中医诊断
热 I-中医诊断
挟 I-中医诊断
淤 I-中医诊断
之 I-中医诊断
黄 I-中医诊断
疸 I-中医诊断
， O
宜 O
以 O
宣 O
通 O
气 O
分 O
清 O
热 O
化 O
湿 O
， O
佐 O
以 O
化 O
淤 O
而 O
消 O
息 O
之 O

方 O
法 O
采 O
用 O
区 O
组 O
随 O
机 O
法 O
， O
将 O
功 B-西医诊断
能 I-西医诊断
性 I-西医诊断
消 I-西医诊断
化 I-西医诊断
不 I-西医诊断
良 I-西医诊断
患 O
者 O
分 O
成 O
针 O
刺 O
安 B-中医治则
神 I-中医治则
和 I-中医治则
胃 I-中医治则
治 O
疗 O
组 O
和 O
非 O
穴 O
点 O
浅 O
刺 O
对 O
照 O
组 O

方 O
用 O
六 O
味 O
地 B-方剂
黄 I-方剂
汤 I-方剂
加 O
味 O
： O
生 B-中药
熟 I-中药
地 I-中药
各 O
１ O
５ O
ｇ O
， O
山 B-中药
药 I-中药
２ O
４ O
ｇ O
， O
山 B-中药
茱 I-中药
萸 I-中药
１ O
０ O
ｇ O
， O
茯 B-中药
苓 I-中药
１ O
５ O
ｇ O
， O
泽 B-中药
泻 I-中药
１ O
０ O
ｇ O
， O
沙 B-中药
参 I-中药
１ O
５ O
ｇ O
， O
肉 B-中药
桂 I-中药
６ O
ｇ O
， O
炙 B-中药
鳖 I-中药
甲 I-中药
１ O
０ O
ｇ O
， O
大 B-中药
腹 I-中药
皮 I-中药
１ O
０ O
ｇ O
， O
三 B-中药
七 I-中药
参 I-中药
３ O
ｇ O
， O
丹 B-中药
参 I-中药
１ O
５ O
ｇ O
， O
焦 B-中药
山 I-中药
楂 I-中药
１ O
１ O
ｇ O

２ O
个 O
月 O
前 O
患 O
者 O
因 O
情 O
志 O
不 O
遂 O
， O
加 O
之 O
生 O
活 O
压 O
力 O
突 O
然 O
增 O
大 O
， O
导 O
致 O
腹 B-临床表现
泻 I-临床表现
次 O
数 O
增 O
多 O
， O
每 O
日 O
３ O
～ O
４ O
次 O
， O
不 O
成 O
形 O
， O
腹 B-临床表现
泻 I-临床表现
前 O
矢 O
气 O
频 O
频 O
且 O
腹 B-临床表现
痛 I-临床表现
较 O
甚 O
， O
泻 O
后 O
矢 O
气 O
腹 B-临床表现
痛 I-临床表现
症 O
状 O
改 O
善 O
， O
伴 O
纳 B-临床表现
寐 I-临床表现
差 I-临床表现
， O
精 B-临床表现
神 I-临床表现
状 I-临床表现
态 I-临床表现
不 I-临床表现
佳 I-临床表现

诊 O
为 O
肝 B-西医诊断
硬 I-西医诊断
化 I-西医诊断
， O
但 O
腹 O
水 O
检 O
查 O
结 O
果 O
疑 O
有 O
肝 O
癌 O
， O
已 O
放 O
四 O
次 O
腹 O
水 O
， O
越 O
来 O
越 O
增 O
多 O

功 B-西医诊断
能 I-西医诊断
性 I-西医诊断
消 I-西医诊断
化 I-西医诊断
不 I-西医诊断
良 I-西医诊断
； O
柴 O
枳 O
半 O
夏 O
泻 O
心 O
汤 O
； O
临 O
床 O
症 O
候 O
积 O
分 O

黄 B-中药
连 I-中药
、 O
吴 B-中药
茱 I-中药
萸 I-中药
复 O
胃 O
和 O
降 O
之 O
性 O

患 O
者 O
２ O
０ O
０ O
２ O
年 O
３ O
月 O
初 O
无 O
明 O
显 O
诱 O
因 O
出 O
现 O
周 O
身 O
浮 B-临床表现
肿 I-临床表现
， O
在 O
当 O
地 O
医 O
院 O
住 O
院 O
治 O
疗 O
， O
查 O
尿 O
蛋 O
白 O
（ O
＋ O
＋ O
＋ O
＋ O
） O
， O
红 O
细 O
胞 O
５ O
一 O
６ O
个 O
／ O
高 O
倍 O
视 O
野 O
， O
２ O
４ O
小 O
时 O
尿 O
蛋 O
白 O
定 O
量 O
１ O
０ O

柴 B-方剂
胡 I-方剂
达 I-方剂
原 I-方剂
饮 I-方剂
治 O
疗 O
脾 B-中医证候
胃 I-中医证候
湿 I-中医证候
热 I-中医证候
型 O
功 B-西医诊断
能 I-西医诊断
性 I-西医诊断
消 I-西医诊断
化 I-西医诊断
不 I-西医诊断
良 I-西医诊断
随 O
机 O
对 O
照 O
试 O
验 O

蒲 O
公 O
英 O
、 O
金 O
钱 O
草 O
、 O
白 O
花 O
蛇 O
舌 O
草 O
清 B-中医治则
热 I-中医治则
解 I-中医治则
毒 I-中医治则
， O
活 O
血 O
利 O
湿 O

目 O
的 O
： O
观 O
察 O
《 O
伤 O
寒 O
论 O
》 O
小 B-方剂
陷 I-方剂
胸 I-方剂
汤 I-方剂
合 O
《 O
金 O
匮 O
要 O
略 O
》 O
桂 O
枝 O
茯 O
苓 O
丸 O
治 O
疗 O
胃 B-西医诊断
食 I-西医诊断
管 I-西医诊断
反 I-西医诊断
流 I-西医诊断
病 I-西医诊断
的 O
疗 O
效 O

结 O
论 O
多 O
潘 O
立 O
酮 O
联 O
合 O
柴 B-方剂
胡 I-方剂
疏 I-方剂
肝 I-方剂
散 I-方剂
对 O
功 B-西医诊断
能 I-西医诊断
性 I-西医诊断
消 I-西医诊断
化 I-西医诊断
不 I-西医诊断
良 I-西医诊断
患 O
者 O
有 O
较 O
好 O
的 O
治 O
疗 O
作 O
用 O
， O
可 O
显 O
著 O
改 O
善 O
患 O
者 O
餐 O
后 O
瘦 O
素 O
、 O
胃 O
动 O
素 O
、 O
促 O
肾 O
上 O
腺 O
皮 O
质 O
激 O
素 O
释 O
放 O
激 O
素 O
的 O
分 O
泌 O
水 O
平 O

理 O
中 O
汤 O
合 O
枳 B-方剂
术 I-方剂
汤 I-方剂
治 O
疗 O
太 B-西医诊断
阴 I-西医诊断
阴 I-西医诊断
结 I-西医诊断
便 I-西医诊断
秘 I-西医诊断
型 I-西医诊断
肠 I-西医诊断
易 I-西医诊断
激 I-西医诊断
综 I-西医诊断
合 I-西医诊断
征 I-西医诊断
临 O
床 O
观 O
察 O

厚 O
朴 O
七 O
物 O
汤 O
加 O
减 O
治 O
疗 O
功 B-西医诊断
能 I-西医诊断
性 I-西医诊断
消 I-西医诊断
化 I-西医诊断
不 I-西医诊断
良 I-西医诊断
６ O
２ O
例 O

查 O
患 O
者 O
神 B-临床表现
情 I-临床表现
抑 I-临床表现
郁 I-临床表现
， O
面 B-临床表现
色 I-临床表现
黯 I-临床表现
滞 I-临床表现
， O
舌 O
淡 O
黯 O
， O
苔 B-临床表现
白 I-临床表现
腻 I-临床表现
， O
脉 B-临床表现
弦 I-临床表现
缓 I-临床表现

＂ O
太 O
阳 O
病 O
， O
过 O
经 O
十 O
余 O
日 O
， O
反 O
二 O
三 O
下 O
之 O
， O
柴 B-中药
胡 I-中药
证 O
仍 O
在 O
者 O
， O
先 O
与 O
小 O
柴 B-中药
胡 I-中药
汤 O
， O
呕 O
不 O
止 O
， O
心 O
下 O
急 O
， O
郁 O
郁 O
微 O
烦 O
者 O
， O
为 O
未 O
解 O
也 O
， O
与 O
大 O
柴 B-中药
胡 I-中药
汤 O
下 O
之 O
则 O
愈 O

方 O
中 O
桃 B-中药
仁 I-中药
、 O
赤 O
芍 O
活 O
血 O
化 O
瘀 O
， O
改 O
善 O
微 O
循 O
环 O

功 B-西医诊断
能 I-西医诊断
性 I-西医诊断
消 I-西医诊断
化 I-西医诊断
不 I-西医诊断
良 I-西医诊断
； O
健 B-方剂
脾 I-方剂
舒 I-方剂
肝 I-方剂
方 I-方剂
； O

元 B-中药
参 I-中药
１ O
２ O
克 O

此 O
症 O
选 O
用 O
《 O
金 O
匮 O
要 O
略 O
》 O
当 B-方剂
归 I-方剂
芍 I-方剂
药 I-方剂
散 I-方剂
加 O
味 O

方 O
法 O
： O
选 O
择 O
１ O
２ O
０ O
例 O
中 O
医 O
辨 O
证 O
属 O
心 O
脾 O
两 O
虚 O
， O
西 O
医 O
诊 O
断 O
功 O
能 O
性 O
消 O
化 O
不 O
良 O
伴 O
抑 B-西医诊断
郁 I-西医诊断
症 I-西医诊断
者 O
为 O
观 O
察 O
对 O
象 O
， O
按 O
照 O
临 O
床 O
症 O
状 O
积 O
分 O
法 O
配 O
对 O
分 O
为 O
Ａ O
组 O
（ O
吗 O
丁 O
啉 O
治 O
疗 O
） O
、 O
Ｂ O
组 O
（ O
归 B-中医治疗
脾 I-中医治疗
合 I-中医治疗
剂 I-中医治疗
治 O
疗 O
） O
、 O
Ｃ O
组 O
（ O
归 B-中医治疗
脾 I-中医治疗
合 I-中医治疗
剂 I-中医治疗
＋ O
吗 O
丁 O
啉 O
治 O
疗 O
） O
各 O
４ O
０ O
例 O
， O
疗 O
程 O
均 O
为 O
８ O
周 O

结 O
论 O
： O
二 B-方剂
参 I-方剂
三 I-方剂
草 I-方剂
汤 I-方剂
治 O
疗 O
慢 B-西医诊断
性 I-西医诊断
萎 I-西医诊断
缩 I-西医诊断
性 I-西医诊断
胃 I-西医诊断
炎 I-西医诊断
脾 B-中医证候
虚 I-中医证候
湿 I-中医证候
热 I-中医证候
证 O
有 O
效 O

结 O
论 O
疏 B-中医治则
肝 I-中医治则
理 I-中医治则
气 I-中医治则
法 O
治 O
疗 O
功 B-西医诊断
能 I-西医诊断
性 I-西医诊断
消 I-西医诊断
化 I-西医诊断
不 I-西医诊断
良 I-西医诊断
， O
可 O
加 O
快 O
胃 O
肠 O
排 O
空 O
促 O
进 O
小 O
肠 O
推 O
进 O
， O
对 O
提 O
高 O
治 O
疗 O
效 O
果 O
及 O
拓 O
宽 O
治 O
疗 O
方 O
法 O
具 O
有 O
积 O
极 O
的 O
临 O
床 O
意 O
义 O

方 O
法 O
将 O
航 O
天 O
中 O
心 O
医 O
院 O
中 O
医 O
科 O
２ O
０ O
１ O
０ O
年 O
１ O
１ O
月 O
至 O
２ O
０ O
１ O
３ O
年 O
１ O
月 O
收 O
治 O
的 O
６ O
０ O
例 O
慢 B-西医诊断
性 I-西医诊断
功 I-西医诊断
能 I-西医诊断
性 I-西医诊断
便 I-西医诊断
秘 I-西医诊断
患 O
者 O
依 O
据 O
随 O
机 O
数 O
字 O
表 O
法 O
分 O
为 O
两 O
组 O
： O
试 O
验 O
组 O
（ O
３ O
０ O
例 O
） O
采 O
用 O
自 O
拟 O
补 B-中医治疗
肾 I-中医治疗
健 I-中医治疗
脾 I-中医治疗
通 I-中医治疗
便 I-中医治疗
颗 I-中医治疗
粒 I-中医治疗
治 O
疗 O
， O
对 O
照 O
组 O
（ O
３ O
０ O
例 O
） O
采 O
用 O
乳 O
果 O
糖 O
口 O
服 O
溶 O
液 O
治 O
疗 O

微 O
调 O
三 O
号 O
方 O
（ O
Ｗ O
Ｄ O
－ O
４ O
） O
， O
含 O
有 O
党 O
参 O
、 O
猪 O
苓 O
、 O
茯 B-中药
苓 I-中药
、 O
茯 O
神 O
、 O
薏 O
苡 O
仁 O
、 O
谷 O
芽 O
、 O
麦 O
芽 O
、 O
炒 B-中药
白 I-中药
术 I-中药
、 O
茯 B-中药
苓 I-中药
、 O
制 O
半 O
夏 O
、 O
枇 O
杷 O
叶 O
、 O
生 O
甘 B-中药
草 I-中药

治 O
以 O
益 B-中医治则
肾 I-中医治则
清 I-中医治则
热 I-中医治则
凉 I-中医治则
血 I-中医治则

一 B-方剂
贯 I-方剂
煎 I-方剂
合 O
芍 O
药 O
甘 O
草 O
汤 O
加 O
减 O
治 O
疗 O
慢 B-西医诊断
性 I-西医诊断
萎 I-西医诊断
缩 I-西医诊断
性 I-西医诊断
胃 I-西医诊断
炎 I-西医诊断
８ O
８ O
例 O
体 O
会 O

乙 O
肝 O
病 O
史 O
２ O
１ O
年 O
， O
２ O
年 O
前 O
发 O
现 O
肝 O
硬 O
化 O
， O
５ O
个 O
月 O
前 O
出 O
现 O
腹 B-临床表现
水 I-临床表现
， O
并 O
逐 O
渐 O
加 O
重 O
， O
曾 O
在 O
某 O
医 O
院 O
住 O
院 O
治 O
疗 O
， O
经 O
抽 O
腹 B-临床表现
水 I-临床表现
、 O
输 O
入 O
体 O
白 O
蛋 O
白 O
、 O
利 O
尿 O
剂 O
等 O
治 O
疗 O
， O
腹 B-临床表现
水 I-临床表现
曾 O
一 O
度 O
消 O
退 O

２ O
０ O
０ O
４ O
年 O
７ O
月 O
２ O
２ O
日 O
三 O
诊 O
： O
服 O
上 O
药 O
后 O
纳 B-临床表现
差 I-临床表现
、 O
乏 B-临床表现
力 I-临床表现
进 O
一 O
步 O
减 O
轻 O
， O
胀 O
痛 O
也 O
减 O
轻 O
， O
舌 O
暗 O
微 O
红 O
、 O
苔 O
薄 O
略 O
干 O

其 O
中 O
酸 O
（ O
碱 O
） O
反 O
流 O
导 O
致 O
的 O
食 O
管 O
黏 O
膜 O
破 O
损 O
称 O
为 O
反 B-西医诊断
流 I-西医诊断
性 I-西医诊断
食 I-西医诊断
管 I-西医诊断
炎 I-西医诊断

结 O
论 O
： O
一 B-方剂
贯 I-方剂
煎 I-方剂
合 O
芍 O
药 O
甘 O
草 O
汤 O
养 O
阴 O
益 O
胃 O
、 O
和 O
中 O
止 O
痛 O
， O
治 O
疗 O
慢 B-西医诊断
性 I-西医诊断
萎 I-西医诊断
缩 I-西医诊断
性 I-西医诊断
胃 I-西医诊断
炎 I-西医诊断
疗 O
效 O
较 O
为 O
显 O
著 O

因 O
周 B-临床表现
身 I-临床表现
水 I-临床表现
肿 I-临床表现
反 O
复 O
发 O
作 O
２ O
年 O
， O
加 O
重 O
１ O
周 O
， O
于 O
１ O
９ O
９ O
４ O
年 O
３ O
月 O
１ O
８ O
日 O
就 O
诊 O

结 O
论 O
： O
平 O
胃 O
散 O
联 O
合 O
六 B-方剂
君 I-方剂
子 I-方剂
汤 I-方剂
， O
相 O
互 O
作 O
用 O
， O
在 O
增 O
强 O
疗 O
效 O
的 O
同 O
时 O
可 O
以 O
减 O
少 O
单 O
一 O
方 O
剂 O
引 O
起 O
的 O
不 O
良 O
反 O
应 O
， O
在 O
治 O
疗 O
慢 B-西医诊断
性 I-西医诊断
萎 I-西医诊断
缩 I-西医诊断
性 I-西医诊断
胃 I-西医诊断
炎 I-西医诊断
方 O
面 O
的 O
疗 O
效 O
明 O
确 O
， O
安 O
全 O
有 O
效 O
， O
值 O
得 O
在 O
临 O
床 O
上 O
推 O
广 O

诊 O
断 O
为 O
慢 B-西医诊断
性 I-西医诊断
肝 I-西医诊断
炎 I-西医诊断
活 I-西医诊断
动 I-西医诊断
期 I-西医诊断
， O
中 O
医 O
辨 O
证 O
为 O
肝 B-中医证候
郁 I-中医证候
脾 I-中医证候
虚 I-中医证候
， O
治 O
宜 O
疏 B-中医治则
肝 I-中医治则
和 I-中医治则
胃 I-中医治则
， O
健 B-中医治则
脾 I-中医治则
、 O
益 B-中医治则
气 I-中医治则
、 O
渗 B-中医治则
湿 I-中医治则
， O
佐 O
以 O
活 B-中医治则
血 I-中医治则
化 I-中医治则
瘀 I-中医治则

目 O
的 O
： O
观 O
察 O
中 O
西 O
医 O
结 O
合 O
治 O
疗 O
腹 O
泻 O
型 O
肠 B-西医诊断
易 I-西医诊断
激 I-西医诊断
综 I-西医诊断
合 I-西医诊断
征 I-西医诊断
的 O
临 O
床 O
疗 O
效 O

目 O
的 O
观 O
察 O
黄 O
芪 O
建 O
中 O
汤 O
治 O
疗 O
脾 O
胃 O
虚 O
弱 O
型 O
慢 B-西医诊断
性 I-西医诊断
萎 I-西医诊断
缩 I-西医诊断
性 I-西医诊断
胃 I-西医诊断
炎 I-西医诊断
的 O
临 O
床 O
疗 O
效 O

中 O
医 O
学 O
认 O
为 O
肝 B-西医诊断
硬 I-西医诊断
化 I-西医诊断
发 O
病 O
病 O
机 O
为 O
： O
肝 O
气 O
郁 O
滞 O
， O
脾 O
运 O
不 O
健 O
， O
脉 O
络 O
瘀 O
阻 O
而 O
成 O

功 O
能 O
性 O
肠 O
病 O
； O
腹 O
泻 O
； O
便 O
秘 O
； O
合 B-中医治疗
募 I-中医治疗
俞 I-中医治疗
配 I-中医治疗
穴 I-中医治疗
； O
盐 O
酸 O
洛 O
哌 O
丁 O
胺 O
胶 O
囊 O
； O
枸 O
橼 O
酸 O
莫 O
沙 O
必 O
利 O
片 O
； O
双 O
向 O
调 O
节 O

６ O
月 O
６ O
号 O
开 O
始 O
余 O
采 O
用 O
益 B-中医治则
气 I-中医治则
升 I-中医治则
阳 I-中医治则
、 O
柔 O
肝 O
健 B-中医治则
脾 I-中医治则
治 O
疗 O
： O
炙 O
黄 O
芪 O
、 O
葛 O
根 O
、 O
女 O
贞 O
子 O
各 O
３ O
０ O
ｇ O
， O
桂 O
枝 O
５ O
ｇ O
， O
干 O
姜 O
１ O
０ O
ｇ O
， O
茵 O
陈 O
、 O
牛 O
膝 O
各 O
２ O
０ O
ｇ O
， O
肉 O
苁 O
蓉 O
、 O
川 O
芎 O
各 O
１ O
２ O
ｇ O
， O
赤 O
芍 O
、 O
茯 O
苓 O
各 O
４ O
０ O
ｇ O
， O
山 O
药 O
、 O
白 O
术 O
各 O
１ O
５ O
ｇ O
， O
山 O
茱 O
萸 O
２ O
５ O
ｇ O
， O
炙 O
甘 O
草 O
８ O
ｇ O

中 O
医 O
综 O
合 O
疗 O
法 O
治 O
疗 O
非 B-西医诊断
酒 I-西医诊断
精 I-西医诊断
性 I-西医诊断
脂 I-西医诊断
肪 I-西医诊断
肝 I-西医诊断
临 O
床 O
观 O
察 O

目 O
的 O
观 O
察 O
针 B-中医治疗
刺 I-中医治疗
结 O
合 O
莫 O
沙 O
必 O
利 O
分 O
散 O
片 O
治 O
疗 O
功 B-西医诊断
能 I-西医诊断
性 I-西医诊断
便 I-西医诊断
秘 I-西医诊断
的 O
效 O
果 O
， O
从 O
理 O
论 O
与 O
临 O
床 O
两 O
个 O
方 O
向 O
来 O
探 O
索 O
针 B-中医治疗
刺 I-中医治疗
和 O
莫 O
沙 O
必 O
利 O
分 O
散 O
片 O
治 O
疗 O
功 B-西医诊断
能 I-西医诊断
性 I-西医诊断
便 I-西医诊断
秘 I-西医诊断
的 O
作 O
用 O
机 O
制 O

此 O
属 O
阳 B-中医诊断
黄 I-中医诊断
， O
热 B-中医证候
结 I-中医证候
阳 I-中医证候
明 I-中医证候
腑 I-中医证候
实 I-中医证候

结 O
论 O
： O
中 O
脘 O
穴 O
操 O
作 O
温 B-中医治疗
通 I-中医治疗
针 I-中医治疗
法 I-中医治疗
为 O
主 O
可 O
以 O
有 O
效 O
改 O
善 O
患 O
者 O
胃 O
肠 O
不 O
适 O
等 O
症 O
状 O
， O
其 O
治 O
疗 O
脾 B-中医证候
胃 I-中医证候
虚 I-中医证候
寒 I-中医证候
型 O
慢 O
性 O
萎 B-西医诊断
缩 I-西医诊断
性 I-西医诊断
胃 I-西医诊断
炎 I-西医诊断
疗 O
效 O
优 O
于 O
中 O
脘 O
穴 O
捻 O
转 O
补 O
法 O

首 O
诊 O
： O
呃 O
逆 O
不 O
止 O
， O
食 O
后 O
尤 O
甚 O
， O
痰 B-临床表现
多 I-临床表现
胸 I-临床表现
痞 I-临床表现
， O
腹 B-临床表现
部 I-临床表现
胀 I-临床表现
痛 I-临床表现
难 I-临床表现
忍 I-临床表现
， O
腹 B-临床表现
大 I-临床表现
如 I-临床表现
鼓 I-临床表现
， O
形 B-临床表现
体 I-临床表现
消 I-临床表现
瘦 I-临床表现
， O
表 B-临床表现
情 I-临床表现
淡 I-临床表现
漠 I-临床表现
， O
目 B-临床表现
睛 I-临床表现
黄 I-临床表现
染 I-临床表现
， O
大 O
便 O
干 O
结 O
， O
２ O
－ O
３ O
日 O
１ O
行 O
， O
小 B-临床表现
便 I-临床表现
色 I-临床表现
黄 I-临床表现
， O
舌 B-临床表现
苔 I-临床表现
水 I-临床表现
滑 I-临床表现
白 I-临床表现
腻 I-临床表现
， O
脉 B-临床表现
滑 I-临床表现

祛 O
瘀 O
消 O
积 O
颗 O
粒 O
； O
慢 B-西医诊断
性 I-西医诊断
萎 I-西医诊断
缩 I-西医诊断
性 I-西医诊断
胃 I-西医诊断
炎 I-西医诊断
； O
胃 O
镜 O
下 O
中 O
医 O
微 O
观 O
辨 O
证 O

宽 O
中 O
理 O
气 O
汤 O
； O
功 B-西医诊断
能 I-西医诊断
性 I-西医诊断
消 I-西医诊断
化 I-西医诊断
不 I-西医诊断
良 I-西医诊断
； O
胃 O
动 O
素 O
； O
胃 O
泌 O
素 O

结 O
论 O
针 B-中医治疗
刺 I-中医治疗
联 O
合 O
中 O
药 O
口 O
服 O
治 O
疗 O
慢 O
性 O
功 O
能 O
性 O
便 B-中医诊断
秘 I-中医诊断
， O
通 O
过 O
建 O
立 O
以 O
多 O
层 O
次 O
、 O
立 O
体 O
的 O
治 O
疗 O
方 O
案 O
， O
从 O
根 O
本 O
上 O
调 O
整 O
了 O
机 O
体 O
阴 O
阳 O
失 O
衡 O
的 O
状 O
态 O
， O
疗 O
效 O
显 O
著 O
， O
值 O
得 O
推 O
广 O

枳 B-中药
实 I-中药
１ O
０ O
ｇ O

方 O
选 O
小 B-方剂
柴 I-方剂
胡 I-方剂
汤 I-方剂
加 I-方剂
味 I-方剂

确 O
诊 O
为 O
“ O
肝 B-西医诊断
炎 I-西医诊断
肝 O
硬 O
化 O

该 O
诊 O
： O
神 O
清 O
， O
面 O
色 O
苍 O
白 O
， O
消 O
瘦 O
， O
腹 O
部 O
膨 O
隆 O
， O
呃 B-中医诊断
逆 I-中医诊断
连 O
声 O
， O
频 O
频 O
不 O
止 O
， O
不 O
欲 O
饮 O
食 O
， O
脉 O
弦 O
细 O
， O
舌 O
质 O
淡 O
、 O
苔 O
薄 O
白 O

麻 O
仁 O
滋 O
脾 O
丸 O
联 O
合 O
莫 O
沙 O
必 O
利 O
治 O
疗 O
中 B-西医诊断
老 I-西医诊断
年 I-西医诊断
功 I-西医诊断
能 I-西医诊断
性 I-西医诊断
便 I-西医诊断
秘 I-西医诊断
７ O
９ O
例 O
临 O
床 O
观 O
察 O

梅 B-中医治疗
花 I-中医治疗
灸 I-中医治疗
联 O
合 O
穴 B-中医治疗
位 I-中医治疗
贴 I-中医治疗
敷 I-中医治疗
对 O
脾 B-中医证候
胃 I-中医证候
气 I-中医证候
虚 I-中医证候
型 O
功 B-西医诊断
能 I-西医诊断
性 I-西医诊断
消 I-西医诊断
化 I-西医诊断
不 I-西医诊断
良 I-西医诊断
患 O
者 O
症 O
状 O
及 O
生 O
活 O
质 O
量 O
的 O
影 O
响 O

消 O
萎 O
方 O
； O
康 B-中医治疗
复 I-中医治疗
新 I-中医治疗
； O
慢 B-西医诊断
性 I-西医诊断
萎 I-西医诊断
缩 I-西医诊断
性 I-西医诊断
胃 I-西医诊断
炎 I-西医诊断

中 O
药 O
三 O
步 O
疗 O
法 O
治 O
疗 O
慢 B-西医诊断
性 I-西医诊断
萎 I-西医诊断
缩 I-西医诊断
性 I-西医诊断
胃 I-西医诊断
炎 I-西医诊断
８ O
６ O
例 O

这 O
类 O
患 O
者 O
常 O
有 O
动 O
力 O
或 O
感 O
觉 O
异 O
常 O
， O
与 O
生 O
物 O
－ O
心 O
理 O
－ O
社 O
会 O
等 O
因 O
素 O
和 O
脑 O
肠 O
轴 O
调 O
节 O
障 O
碍 O
有 O
关 O
， O
属 O
中 O
医 O
“ O
胃 B-中医诊断
脘 I-中医诊断
痛 I-中医诊断
” O
、 O
“ O
痞 B-中医诊断
满 I-中医诊断
” O
等 O
范 O
畴 O

延 O
胡 O
索 O
、 O
青 B-中药
木 I-中药
香 I-中药
行 O
气 O
止 O
痛 O

恶 B-临床表现
心 I-临床表现
呕 O
奶 O
则 O
略 O
加 O
半 B-中药
夏 I-中药
、 O
竹 B-中药
茹 I-中药
以 O
和 O
胃 O
降 O
逆 O

分 O
别 O
为 O
便 O
秘 O
电 B-中医治疗
针 I-中医治疗
组 O
（ O
３ O
６ O
例 O
） O
、 O
便 O
秘 O
药 O
物 O
组 O
（ O
３ O
６ O
例 O
） O
、 O
腹 O
泻 O
电 B-中医治疗
针 I-中医治疗
组 O
（ O
３ O
０ O
例 O
） O
、 O
腹 O
泻 O
药 O
物 O
组 O
（ O
３ O
０ O
例 O
） O

方 O
法 O
： O
将 O
１ O
１ O
０ O
例 O
确 O
诊 O
为 O
酒 O
精 O
性 O
脂 O
肪 O
肝 O
的 O
患 O
者 O
随 O
机 O
分 O
为 O
对 O
照 O
组 O
与 O
治 O
疗 O
组 O
各 O
５ O
５ O
例 O
， O
对 O
照 O
组 O
采 O
用 O
自 O
拟 O
降 O
脂 O
方 O
治 O
疗 O
， O
治 O
疗 O
组 O
在 O
对 O
照 O
组 O
治 O
疗 O
的 O
基 O
础 O
上 O
结 O
合 O
系 O
统 O
的 O
生 B-其他治疗
活 I-其他治疗
方 I-其他治疗
式 I-其他治疗
干 I-其他治疗
预 I-其他治疗

结 O
果 O
七 B-中医治疗
方 I-中医治疗
胃 I-中医治疗
痛 I-中医治疗
胶 I-中医治疗
囊 I-中医治疗
组 O
治 O
疗 O
肝 B-中医证候
郁 I-中医证候
脾 I-中医证候
虚 I-中医证候
型 O
功 B-西医诊断
能 I-西医诊断
性 I-西医诊断
消 I-西医诊断
化 I-西医诊断
不 I-西医诊断
良 I-西医诊断
的 O
有 O
效 O
率 O
为 O
８ O
７ O

体 O
检 O
： O
体 O
温 O
３ O
７ O
° O
Ｃ O
， O
心 O
率 O
１ O
０ O
８ O
次 O
／ O
分 O
， O
血 O
压 O
１ O
８ O
０ O
／ O
１ O
０ O
０ O
毫 O
米 O
汞 O
柱 O
， O
发 O
育 O
正 O
常 O
， O
面 B-临床表现
色 I-临床表现
苍 I-临床表现
白 I-临床表现
， O
营 O
养 O
欠 O
佳 O
， O
神 B-临床表现
志 I-临床表现
清 I-临床表现
醒 I-临床表现
， O
急 B-临床表现
性 I-临床表现
病 I-临床表现
容 I-临床表现
， O
巩 O
膜 O
呈 O
轻 O
度 O
黄 O
疸 O
， O
肺 O
部 O
无 O
异 O
常 O
， O
心 O
尖 O
部 O
可 O
听 O
到 O
Ⅰ O
级 O
收 O
缩 O
期 O
吹 O
风 O
样 O
杂 O
音 O
， O
腹 B-临床表现
软 I-临床表现
， O
肝 O
在 O
肋 O
下 O
１ O

化 B-方剂
痰 I-方剂
活 I-方剂
血 I-方剂
方 I-方剂
加 I-方剂
减 I-方剂
治 O
疗 O
非 B-西医诊断
酒 I-西医诊断
精 I-西医诊断
性 I-西医诊断
脂 I-西医诊断
肪 I-西医诊断
肝 I-西医诊断
４ O
７ O
例 O
临 O
床 O
观 O
察 O

两 O
组 O
都 O
选 O
择 O
双 O
侧 O
的 O
天 O
枢 O
、 O
腹 O
结 O
和 O
上 O
巨 O
虚 O
穴 O
， O
分 O
别 O
进 O
行 O
电 B-中医治疗
针 I-中医治疗
治 I-中医治疗
疗 I-中医治疗
（ O
电 O
针 O
组 O
） O
和 O
普 O
通 O
针 O
刺 O
治 O
疗 O
（ O
针 O
刺 O
组 O
） O
， O
连 O
续 O
治 O
疗 O
４ O
周 O
， O
治 O
疗 O
５ O
次 O
／ O
周 O
， O
留 O
针 O
３ O
０ O
ｍ O
ｉ O
ｎ O
／ O
次 O

［ O
方 O
法 O
］ O
选 O
取 O
深 O
圳 O
市 O
中 O
医 O
院 O
２ O
０ O
１ O
５ O
年 O
４ O
月 O
— O
— O
２ O
０ O
１ O
７ O
年 O
８ O
月 O
收 O
治 O
的 O
９ O
２ O
例 O
老 B-西医诊断
年 I-西医诊断
功 I-西医诊断
能 I-西医诊断
性 I-西医诊断
便 I-西医诊断
秘 I-西医诊断
（ O
Ｆ O
Ｃ O
） O
患 O
者 O
作 O
为 O
研 O
究 O
对 O
象 O
， O
并 O
根 O
据 O
随 O
机 O
数 O
字 O
表 O
法 O
分 O
为 O
观 O
察 O
组 O
、 O
对 O
照 O
组 O
各 O
４ O
６ O
例 O

服 O
药 O
５ O
剂 O
， O
黄 B-中医诊断
疸 I-中医诊断
停 O
止 O
上 O
升 O
， O
呕 O
吐 O
腹 O
胀 O
减 O
轻 O

大 B-中药
黄 I-中药
１ O
０ O
ｇ O
（ O
后 O
下 O
） O

目 O
的 O
探 O
讨 O
运 O
用 O
中 O
药 O
结 O
合 O
心 B-其他治疗
理 I-其他治疗
疏 I-其他治疗
导 I-其他治疗
治 O
疗 O
痞 B-中医诊断
满 I-中医诊断
证 I-中医诊断
肝 B-中医证候
胃 I-中医证候
不 I-中医证候
和 I-中医证候
型 O
的 O
疗 O
效 O

功 O
能 O
性 O
消 O
化 O
不 O
良 O
； O
厌 O
食 O
症 O
； O
捏 O
脊 O
； O
推 B-中医治疗
拿 I-中医治疗

方 O
法 O
： O
将 O
１ O
２ O
０ O
例 O
非 O
酒 O
精 O
性 O
脂 O
肪 O
肝 O
患 O
者 O
分 O
为 O
治 O
疗 O
组 O
和 O
对 O
照 O
组 O
， O
治 O
疗 O
组 O
采 O
用 O
当 B-中医治疗
飞 I-中医治疗
利 I-中医治疗
肝 I-中医治疗
宁 I-中医治疗
胶 I-中医治疗
囊 I-中医治疗
加 O
生 O
活 O
干 O
预 O
治 O
疗 O
， O
对 O
照 O
组 O
只 O
使 O
用 O
当 B-中医治疗
飞 I-中医治疗
利 I-中医治疗
肝 I-中医治疗
宁 I-中医治疗
胶 I-中医治疗
囊 I-中医治疗
治 O
疗 O
， O
比 O
较 O
两 O
组 O
患 O
者 O
的 O
治 O
疗 O
效 O
果 O

结 O
论 O
电 B-中医治疗
针 I-中医治疗
配 O
合 O
雷 O
贝 O
拉 O
唑 O
治 O
疗 O
胃 B-西医诊断
食 I-西医诊断
管 I-西医诊断
反 I-西医诊断
流 I-西医诊断
病 I-西医诊断
疗 O
效 O
好 O
， O
可 O
明 O
显 O
促 O
进 O
Ｇ O
Ａ O
Ｓ O
的 O
分 O
泌 O

反 O
流 O
性 O
食 O
管 O
炎 O
， O
柴 O
芍 O
六 O
君 O
汤 O
， O
肝 B-中医证候
郁 I-中医证候
脾 I-中医证候
虚 I-中医证候
型 O
， O
中 O
医 O
证 O
候 O

舌 O
有 O
瘀 O
斑 O
、 O
苔 B-临床表现
白 I-临床表现
腻 I-临床表现
， O
脉 B-临床表现
弱 I-临床表现

莫 B-西医治疗
沙 I-西医治疗
必 I-西医治疗
利 I-西医治疗
联 O
合 O
选 B-中医治疗
时 I-中医治疗
穴 I-中医治疗
位 I-中医治疗
按 I-中医治疗
摩 I-中医治疗
与 O
心 O
理 O
治 O
疗 O
对 O
便 B-西医诊断
秘 I-西医诊断
型 I-西医诊断
肠 I-西医诊断
易 I-西医诊断
激 I-西医诊断
综 I-西医诊断
合 I-西医诊断
征 I-西医诊断
的 O
影 O
响 O

按 O
： O
此 O
例 O
病 O
人 O
因 O
湿 O
邪 O
残 O
留 O
久 O
羁 O
， O
蕴 O
积 O
脾 O
胃 O
， O
使 O
肝 O
木 O
不 O
能 O
疏 O
泄 O
以 O
助 O
脾 O
土 O
， O
脾 O
土 O
不 O
能 O
化 O
精 O
血 O
以 O
养 O
肝 O
木 O
， O
久 O
之 O
气 O
滞 O
血 O
瘀 O
肝 O
络 O
， O
以 O
致 O
肝 O
脏 O
肿 O
大 O
， O
黄 B-临床表现
疸 I-临床表现
指 O
数 O
增 O
高 O
， O
谷 O
丙 O
转 O
氨 O
酶 O
长 O
期 O
异 O
常 O
， O
治 O
以 O
活 O
血 O
化 O
瘀 O
、 O
利 B-中医治则
湿 I-中医治则
退 B-中医治则
黄 I-中医治则
之 O
剂 O
， O
药 O
中 O
病 O
机 O
， O
故 O
而 O
痊 O
愈 O

１ O
９ O
９ O
７ O
年 O
春 O
， O
感 O
右 B-临床表现
胁 I-临床表现
疼 I-临床表现
痛 I-临床表现
， O
尤 O
在 O
春 O
夏 O
相 O
交 O
之 O
时 O
感 O
觉 O
明 O
显 O
， O
疲 B-临床表现
乏 I-临床表现
无 I-临床表现
力 I-临床表现
， O
纳 B-临床表现
差 I-临床表现
， O
腹 B-临床表现
满 I-临床表现
便 I-临床表现
溏 I-临床表现
， O
大 O
便 O
日 O
２ O
～ O
３ O
次 O
， O
失 B-临床表现
眠 I-临床表现
多 B-临床表现
梦 I-临床表现
， O
心 B-临床表现
慌 I-临床表现
气 I-临床表现
短 I-临床表现

０ O
５ O
） O
， O
对 O
照 O
组 O
胃 B-临床表现
脘 I-临床表现
胀 I-临床表现
满 I-临床表现
、 O
嗳 B-临床表现
气 I-临床表现
吞 I-临床表现
酸 I-临床表现
、 O
喜 B-临床表现
太 I-临床表现
息 I-临床表现
积 O
分 O
治 O
疗 O
前 O
后 O
组 O
内 O
差 O
异 O
有 O
统 O
计 O
学 O
意 O
义 O
（ O
Ｐ O
＜ O
０ O

胃 O
萎 O
Ⅰ O
号 O
冲 O
剂 O
治 O
疗 O
慢 B-西医诊断
性 I-西医诊断
萎 I-西医诊断
缩 I-西医诊断
性 I-西医诊断
胃 I-西医诊断
炎 I-西医诊断
１ O
５ O
５ O
例 O

４ O
ｋ O
ｇ O
， O
４ O
～ O
５ O
天 O
后 O
黄 B-中医诊断
疸 I-中医诊断
出 O
现 O
并 O
逐 O
渐 O
加 O
重 O
， O
面 O
目 O
黄 O
染 O
明 O
显 O
， O
食 O
欲 O
、 O
二 O
便 O
尚 O
可 O
， O
无 O
寒 O
热 O

参 O
苓 O
白 O
术 O
散 O
联 O
合 O
辛 B-西医治疗
伐 I-西医治疗
他 I-西医治疗
汀 I-西医治疗
治 O
疗 O
非 O
酒 O
精 O
性 O
脂 O
肪 O
性 O
肝 O
病 O
１ O
０ O
０ O
例 O
临 O
床 O
研 O
究 O

方 O
法 O
将 O
８ O
２ O
例 O
功 B-西医诊断
能 I-西医诊断
性 I-西医诊断
消 I-西医诊断
化 I-西医诊断
不 I-西医诊断
良 I-西医诊断
患 O
者 O
随 O
机 O
分 O
为 O
对 O
照 O
组 O
和 O
治 O
疗 O
组 O
各 O
４ O
２ O
例 O

３ O
月 O
７ O
日 O
四 O
诊 O
： O
双 O
下 O
肢 O
微 O
浮 B-临床表现
肿 I-临床表现
， O
目 O
内 O
眦 O
转 O
红 O
， O
咽 O
痒 O
， O
咳 O
嗽 O
少 O
痰 O
， O
咽 O
红 O
， O
舌 O
嫩 O
淡 O
红 O
， O
略 O
胖 O
， O
苔 B-临床表现
黄 I-临床表现
， O
脉 O
弦 O
数 O
略 O
滑 O

结 O
果 O
针 O
刺 O
安 B-中医治则
神 I-中医治则
和 I-中医治则
胃 I-中医治则
法 O
可 O
以 O
显 O
著 O
提 O
高 O
患 O
者 O
阈 O
值 O
饮 O
水 O
量 O
和 O
饱 O
足 O
饮 O
水 O
量 O
， O
并 O
改 O
善 O
患 O
者 O
临 O
床 O
症 O
状 O
， O
疗 O
效 O
优 O
于 O
非 O
穴 O
点 O
浅 O
刺 O
法 O

刻 O
诊 O
： O
形 B-临床表现
体 I-临床表现
消 I-临床表现
瘦 I-临床表现
， O
巩 B-临床表现
膜 I-临床表现
及 I-临床表现
全 I-临床表现
身 I-临床表现
黄 I-临床表现
染 I-临床表现
， O
腹 B-临床表现
痛 I-临床表现
拒 I-临床表现
按 I-临床表现
， O
食 B-临床表现
入 I-临床表现
即 I-临床表现
吐 I-临床表现
， O
面 B-临床表现
色 I-临床表现
晦 I-临床表现
暗 I-临床表现
， O
肌 B-临床表现
肤 I-临床表现
甲 I-临床表现
错 I-临床表现
， O
皮 B-临床表现
肤 I-临床表现
瘙 I-临床表现
痒 I-临床表现
， O
小 B-临床表现
便 I-临床表现
赤 I-临床表现
黄 I-临床表现
， O
大 B-临床表现
便 I-临床表现
干 I-临床表现
结 I-临床表现
， O
舌 B-临床表现
质 I-临床表现
暗 I-临床表现
红 I-临床表现
有 I-临床表现
瘀 I-临床表现
斑 I-临床表现
， O
苔 B-临床表现
黄 I-临床表现
腻 I-临床表现
， O
脉 B-临床表现
弦 I-临床表现
滑 I-临床表现
而 I-临床表现
数 I-临床表现

保 O
和 O
丸 O
联 O
合 O
多 B-西医治疗
潘 I-西医治疗
立 I-西医治疗
酮 I-西医治疗
治 O
疗 O
老 B-西医诊断
年 I-西医诊断
功 I-西医诊断
能 I-西医诊断
性 I-西医诊断
消 I-西医诊断
化 I-西医诊断
不 I-西医诊断
良 I-西医诊断
疗 O
效 O
分 O
析 O

日 B-临床表现
晡 I-临床表现
时 I-临床表现
发 I-临床表现
热 I-临床表现
， O
心 B-临床表现
烦 I-临床表现
躁 O
动 O
不 O
安 O
， O
微 O
汗 B-临床表现
出 I-临床表现

目 O
的 O
探 O
讨 O
柴 B-方剂
胡 I-方剂
疏 I-方剂
肝 I-方剂
散 I-方剂
对 O
功 B-西医诊断
能 I-西医诊断
性 I-西医诊断
消 I-西医诊断
化 I-西医诊断
不 I-西医诊断
良 I-西医诊断
患 O
者 O
的 O
临 O
床 O
疗 O
效 O

结 O
论 O
开 O
痞 O
活 O
血 O
汤 O
治 O
疗 O
脾 O
胃 O
湿 B-中医证候
热 I-中医证候
夹 I-中医证候
瘀 I-中医证候
型 O
Ｃ O
Ａ O
Ｇ O
不 O
仅 O
能 O
够 O
改 O
善 O
症 O
状 O
， O
而 O
且 O
能 O
够 O
减 O
轻 O
并 O
逆 O
转 O
萎 O
缩 O
、 O
肠 O
化 O
等 O
病 O
理 O
变 O

结 O
论 O
： O
加 O
味 O
理 O
中 O
汤 O
联 O
合 O
韦 B-中医治疗
氏 I-中医治疗
整 I-中医治疗
脊 I-中医治疗
手 I-中医治疗
法 I-中医治疗
可 O
通 O
过 O
促 O
进 O
血 O
清 O
胃 O
动 O
素 O
的 O
分 O
泌 O
和 O
抑 O
制 O
胆 O
囊 O
收 O
缩 O
素 O
的 O
分 O
泌 O
， O
改 O
善 O
功 B-西医诊断
能 I-西医诊断
性 I-西医诊断
消 I-西医诊断
化 I-西医诊断
不 I-西医诊断
良 I-西医诊断
脾 B-中医证候
胃 I-中医证候
虚 I-中医证候
寒 I-中医证候
证 O
患 O
者 O
的 O
临 O
床 O
症 O
状 O
， O
从 O
而 O
提 O
高 O
患 O
者 O
的 O
生 O
活 O
质 O
量 O

慢 O
性 O
咽 O
炎 O
； O
胃 O
食 O
管 O
反 O
流 O
病 O
； O
甘 O
桔 O
冰 O
梅 O
片 O
； O
质 B-西医治疗
子 I-西医治疗
泵 I-西医治疗
抑 I-西医治疗
制 I-西医治疗
剂 I-西医治疗

因 O
情 O
志 O
不 O
畅 O
加 O
上 O
近 O
日 O
工 O
作 O
压 O
力 O
大 O
致 O
情 O
志 O
失 O
调 O
， O
忧 O
郁 O
思 O
虑 O
， O
脾 O
气 O
不 O
运 O
， O
土 O
虚 O
木 O
乘 O
， O
升 O
降 O
失 O
职 O
， O
而 O
成 O
泄 B-中医诊断
泻 I-中医诊断

枳 B-中医治疗
术 I-中医治疗
宽 I-中医治疗
中 I-中医治疗
胶 I-中医治疗
囊 I-中医治疗
组 O
予 O
枳 B-中医治疗
术 I-中医治疗
宽 I-中医治疗
中 I-中医治疗
胶 I-中医治疗
囊 I-中医治疗
１ O

整 B-中医治疗
脊 I-中医治疗
疗 I-中医治疗
法 I-中医治疗
并 O
谷 O
维 O
素 O
治 O
疗 O
慢 B-西医诊断
性 I-西医诊断
功 I-西医诊断
能 I-西医诊断
性 I-西医诊断
便 I-西医诊断
秘 I-西医诊断
疗 O
效 O
观 O
察 O

对 O
６ O
家 O
研 O
究 O
中 O
心 O
１ O
０ O
１ O
例 O
脾 B-中医证候
胃 I-中医证候
虚 I-中医证候
弱 I-中医证候
型 O
慢 B-西医诊断
性 I-西医诊断
萎 I-西医诊断
缩 I-西医诊断
性 I-西医诊断
胃 I-西医诊断
炎 I-西医诊断
（ O
Ｃ O
Ａ O
Ｇ O
） O
患 O
者 O

方 O
法 O
： O
符 O
合 O
纳 O
入 O
标 O
准 O
慢 B-西医诊断
性 I-西医诊断
非 I-西医诊断
萎 I-西医诊断
缩 I-西医诊断
性 I-西医诊断
胃 I-西医诊断
炎 I-西医诊断
患 O
者 O
６ O
０ O
例 O
， O
治 O
疗 O
组 O
３ O
０ O
例 O
， O
辨 O
证 O
为 O
肝 B-中医证候
胃 I-中医证候
不 I-中医证候
和 I-中医证候
证 O
予 O
胃 O
炎 O
１ O
号 O
颗 O
粒 O
， O
脾 B-中医证候
胃 I-中医证候
湿 I-中医证候
热 I-中医证候
证 O
予 O
胃 O
炎 O
２ O
号 O
颗 O
粒 O

脉 B-临床表现
滑 I-临床表现
数 I-临床表现
， O
舌 O
质 O
红 O
， O
苔 B-临床表现
黄 I-临床表现
腻 I-临床表现

入 O
院 O
诊 O
断 O
： O
慢 B-西医诊断
性 I-西医诊断
重 I-西医诊断
型 I-西医诊断
乙 I-西医诊断
型 I-西医诊断
病 I-西医诊断
毒 I-西医诊断
性 I-西医诊断
肝 I-西医诊断
炎 I-西医诊断

反 B-西医诊断
流 I-西医诊断
性 I-西医诊断
食 I-西医诊断
管 I-西医诊断
炎 I-西医诊断
； O
肝 O
胃 O
不 O
和 O
； O
胆 O
汁 O
反 O
流 O
； O
胃 B-中医治疗
宁 I-中医治疗
茶 I-中医治疗
袋 I-中医治疗
泡 I-中医治疗
剂 I-中医治疗
； O
胃 O
动 O
素 O
； O
前 O
列 O
腺 O
素 O
Ｅ O
２ O

桔 O
梗 O
汤 O
； O
枳 B-方剂
术 I-方剂
丸 I-方剂
； O
慢 B-西医诊断
性 I-西医诊断
功 I-西医诊断
能 I-西医诊断
性 I-西医诊断
便 I-西医诊断
秘 I-西医诊断
； O
乳 O
果 O
糖 O
口 O
服 O
液 O

方 O
法 O
将 O
１ O
０ O
１ O
例 O
经 O
胃 O
镜 O
及 O
病 O
理 O
检 O
查 O
确 O
诊 O
为 O
慢 B-西医诊断
性 I-西医诊断
萎 I-西医诊断
缩 I-西医诊断
性 I-西医诊断
胃 I-西医诊断
炎 I-西医诊断
的 O
患 O
者 O
随 O
机 O
分 O
为 O
治 O
疗 O
组 O
５ O
１ O
例 O
与 O
对 O
照 O
组 O
５ O
０ O
例 O
， O
治 O
疗 O
组 O
予 O
以 O
中 O
药 O
胃 O
萎 O
方 O
， O
同 O
时 O
针 O
刺 O
胸 O
７ O
～ O
１ O
２ O
夹 O
脊 O
穴 O

０ O
１ O
） O
， O
针 B-中医治疗
刺 I-中医治疗
组 O
降 O
低 O
程 O
度 O
大 O
于 O
艾 O
灸 O
组 O
（ O
ｐ O
＜ O
０ O

左 O
金 O
丸 O
； O
法 B-西医治疗
莫 I-西医治疗
替 I-西医治疗
丁 I-西医治疗
； O
胃 B-西医诊断
食 I-西医诊断
管 I-西医诊断
反 I-西医诊断
流 I-西医诊断
病 I-西医诊断

运 O
脾 O
法 O
治 O
疗 O
儿 B-西医诊断
童 I-西医诊断
功 I-西医诊断
能 I-西医诊断
性 I-西医诊断
便 I-西医诊断
秘 I-西医诊断

胃 O
康 O
安 O
对 O
慢 B-西医诊断
性 I-西医诊断
萎 I-西医诊断
缩 I-西医诊断
性 I-西医诊断
胃 I-西医诊断
炎 I-西医诊断
胃 I-西医诊断
癌 I-西医诊断
前 I-西医诊断
病 I-西医诊断
变 I-西医诊断
患 O
者 O
情 O
志 O
的 O
影 O
响 O

慢 B-西医诊断
性 I-西医诊断
萎 I-西医诊断
缩 I-西医诊断
性 I-西医诊断
胃 I-西医诊断
炎 I-西医诊断
作 O
为 O
癌 O
前 O
病 O
变 O
， O
近 O
年 O
来 O
发 O
病 O
呈 O
逐 O
年 O
递 O
增 O
并 O
趋 O
向 O
年 O
轻 O
化 O
的 O
趋 O
势 O
， O
因 O
此 O
积 O
极 O
治 O
疗 O
并 O
逆 O
转 O
本 O
病 O
对 O
预 O
防 O
和 O
降 O
低 O
癌 O
病 O
发 O
生 O
率 O
具 O
有 O
非 O
常 O
重 O
要 O
的 O
意 O
义 O
。 O
２ O
０ O
０ O
９ O
年 O
１ O
月 O
— O
２ O
０ O
１ O
１ O
年 O
１ O
月 O
笔 O
者 O
运 O
用 O
消 O
萎 O
方 O
配 O
合 O
康 B-中医治疗
复 I-中医治疗
新 I-中医治疗
治 O
疗 O
慢 B-西医诊断
性 I-西医诊断
萎 I-西医诊断
缩 I-西医诊断
性 I-西医诊断
胃 I-西医诊断
炎 I-西医诊断
患 O
者 O
８ O
６ O
例 O
， O
疗 O
效 O
较 O
好 O
， O
现 O
报 O
道 O
如 O
下 O
。 O

宣 B-方剂
幽 I-方剂
汤 I-方剂
合 O
增 B-方剂
液 I-方剂
汤 I-方剂
治 O
疗 O
外 O
感 O
引 O
起 O
阴 B-中医证候
虚 I-中医证候
型 O
慢 B-西医诊断
性 I-西医诊断
功 I-西医诊断
能 I-西医诊断
性 I-西医诊断
便 I-西医诊断
秘 I-西医诊断
临 O
床 O
观 O
察 O

结 O
论 O
： O
中 O
医 O
外 O
治 O
法 O
联 O
合 O
传 O
统 O
西 O
药 O
治 O
疗 O
虚 B-中医证候
寒 I-中医证候
型 O
Ｆ O
Ｄ O
重 O
叠 O
Ｄ O
－ O
Ｉ O
Ｂ O
Ｓ O
临 O
床 O
疗 O
效 O
显 O
著 O
， O
能 O
明 O
显 O
改 O
善 O
胃 O
肠 O
激 O
素 O
水 O
平 O
， O
值 O
得 O
临 O
床 O
推 O
广 O
应 O
用 O
． O

疏 B-方剂
肝 I-方剂
健 I-方剂
脾 I-方剂
方 I-方剂
； O
肝 O
功 O
能 O
； O
临 O
床 O
症 O
状 O
； O
非 B-西医诊断
酒 I-西医诊断
精 I-西医诊断
性 I-西医诊断
脂 I-西医诊断
肪 I-西医诊断
肝 I-西医诊断
； O
治 O
疗 O
组 O
； O

山 B-中药
栀 I-中药
、 O
柴 B-中药
胡 I-中药
、 O
大 B-中药
黄 I-中药
、 O
连 B-中药
翘 I-中药
、 O
黄 B-中药
柏 I-中药
、 O
黄 B-中药
芩 I-中药
、 O
板 B-中药
蓝 I-中药
根 I-中药
、 O
郁 B-中药
金 I-中药
各 O
１ O
０ O
克 O

２ O
° O
Ｃ O
， O
巩 B-临床表现
膜 I-临床表现
、 I-临床表现
皮 I-临床表现
肤 I-临床表现
黄 I-临床表现
染 I-临床表现
， O
口 B-临床表现
苦 I-临床表现
， O
恶 B-临床表现
寒 I-临床表现
， O
发 B-临床表现
热 I-临床表现
， O
无 B-临床表现
汗 I-临床表现
， O
数 B-临床表现
天 I-临床表现
未 I-临床表现
排 I-临床表现
大 I-临床表现
便 I-临床表现
， O
脉 O
细 O
无 O
力 O

慢 B-西医诊断
性 I-西医诊断
萎 I-西医诊断
缩 I-西医诊断
性 I-西医诊断
胃 I-西医诊断
炎 I-西医诊断
； O
针 O
灸 O
； O
中 O
药 O
； O
西 O
药 O
； O
临 O
床 O
疗 O
效 O

代 O
老 O
用 O
自 B-方剂
拟 I-方剂
小 I-方剂
清 I-方剂
肝 I-方剂
饮 I-方剂
治 O
之 O
， O
药 O
用 O
： O
茵 B-中药
陈 I-中药
１ O
５ O
ｇ O
， O
败 O
酱 O
草 O
１ O
０ O
ｇ O
， O
板 B-中药
蓝 I-中药
根 I-中药
１ O
０ O
ｇ O
， O
龙 B-中药
胆 I-中药
草 I-中药
６ O
ｇ O
， O
郁 B-中药
金 I-中药
６ O
ｇ O
， O
枳 B-中药
壳 I-中药
６ O
ｇ O
， O
川 B-中药
木 I-中药
香 I-中药
６ O
ｇ O
， O
藿 B-中药
香 I-中药
６ O
ｇ O
， O
麦 B-中药
芽 I-中药
６ O
ｇ O

结 O
果 O
： O
经 O
治 O
疗 O
后 O
， O
２ O
电 B-中医治疗
针 I-中医治疗
组 O
的 O
周 O
排 O
便 O
次 O
数 O
、 O
大 O
便 O
性 O
状 O
、 O
Ｓ O
Ａ O
Ｓ O
、 O
Ｓ O
Ｄ O
Ｓ O
均 O
得 O
到 O
有 O
效 O
改 O
善 O

目 O
的 O
观 O
察 O
柴 B-方剂
胡 I-方剂
疏 I-方剂
肝 I-方剂
散 I-方剂
联 O
合 O
质 B-西医治疗
子 I-西医治疗
泵 I-西医治疗
抑 I-西医治疗
制 I-西医治疗
剂 I-西医治疗
（ O
ｐ O
ｒ O
ｏ O
ｔ O
ｏ O
ｎ O
ｐ O
ｕ O
ｍ O
ｐ O
ｉ O
ｎ O
ｈ O
ｉ O
ｂ O
ｉ O
ｔ O
ｏ O
ｒ O
ｓ O
， O
Ｐ O
Ｐ O
Ｉ O
ｓ O
） O
治 O
疗 O
胃 B-西医诊断
食 I-西医诊断
管 I-西医诊断
反 I-西医诊断
流 I-西医诊断
病 I-西医诊断
的 O
临 O
床 O
疗 O
效 O

气 O
郁 O
日 O
久 O
又 O
导 O
致 O
血 O
运 O
不 O
畅 O
， O
日 O
久 O
形 O
成 O
癥 O
瘕 O
积 B-中医诊断
聚 I-中医诊断

目 O
的 O
： O
观 O
察 O
自 O
拟 O
降 O
脂 O
方 O
结 O
合 O
生 B-其他治疗
活 I-其他治疗
方 I-其他治疗
式 I-其他治疗
干 I-其他治疗
预 I-其他治疗
治 O
疗 O
非 B-西医诊断
酒 I-西医诊断
精 I-西医诊断
性 I-西医诊断
脂 I-西医诊断
肪 I-西医诊断
肝 I-西医诊断
的 O
临 O
床 O
疗 O
效 O

结 O
论 O
半 O
夏 O
泻 O
心 O
汤 O
配 O
合 O
针 B-中医治疗
刺 I-中医治疗
能 O
调 O
节 O
胃 B-西医诊断
食 I-西医诊断
管 I-西医诊断
反 I-西医诊断
流 I-西医诊断
病 I-西医诊断
患 O
者 O
血 O
浆 O
Ｍ O
Ｔ O
Ｌ O
、 O
Ｇ O
Ａ O
Ｓ O
含 O
量 O
， O
从 O
而 O
促 O
进 O
食 O
管 O
下 O
括 O
约 O
肌 O
功 O
能 O
的 O
恢 O
复 O

予 O
对 O
症 O
治 O
疗 O
及 O
大 B-方剂
承 I-方剂
气 I-方剂
汤 I-方剂
合 I-方剂
泻 I-方剂
白 I-方剂
散 I-方剂
煎 O
服 O
， O
２ O
ｄ O
后 O
症 O
状 O
无 O
缓 O
解 O
， O
并 O
出 O
现 O
腹 O
痛 O
腹 O
胀 O
， O
继 O
而 O
恶 O
心 O
呕 O
吐 O

胃 O
祺 O
饮 O
加 O
减 O
治 O
疗 O
气 B-中医证候
虚 I-中医证候
血 I-中医证候
瘀 I-中医证候
型 O
慢 B-西医诊断
性 I-西医诊断
萎 I-西医诊断
缩 I-西医诊断
性 I-西医诊断
胃 I-西医诊断
炎 I-西医诊断
３ O
２ O
例 O

结 O
论 O
： O
参 B-方剂
夏 I-方剂
二 I-方剂
术 I-方剂
汤 I-方剂
可 O
显 O
著 O
改 O
善 O
慢 O
性 O
萎 O
缩 O
性 O
胃 O
炎 O
患 O
者 O
症 O
状 O
， O
具 O
有 O
改 O
善 O
血 O
液 O
黏 O
度 O
及 O
胃 O
黏 O
膜 O
萎 O
缩 O
， O
阻 O
断 O
癌 O
变 O
的 O
作 O
用 O

功 B-西医诊断
能 I-西医诊断
性 I-西医诊断
消 I-西医诊断
化 I-西医诊断
不 I-西医诊断
良 I-西医诊断
； O
中 O
西 O
医 O
结 O
合 O
治 O
疗 O
； O
疏 O
肝 O
健 O
脾 O

方 O
法 O
将 O
６ O
２ O
例 O
脾 B-中医证候
胃 I-中医证候
湿 I-中医证候
热 I-中医证候
型 O
功 B-西医诊断
能 I-西医诊断
性 I-西医诊断
消 I-西医诊断
化 I-西医诊断
不 I-西医诊断
良 I-西医诊断
患 O
者 O
随 O
机 O
分 O
为 O
观 O
察 O
组 O
和 O
对 O
照 O
组 O

国 O
医 O
大 O
师 O
李 O
佃 O
贵 O
诊 O
治 O
慢 B-西医诊断
性 I-西医诊断
萎 I-西医诊断
缩 I-西医诊断
性 I-西医诊断
胃 I-西医诊断
炎 I-西医诊断
临 O
床 O
经 O
验 O
的 O
数 O
据 O
挖 O
掘 O

按 O
语 O
： O
参 O
苓 O
白 B-中药
术 I-中药
散 O
由 O
四 O
君 O
子 O
演 O
变 O
而 O
来 O
， O
其 O
中 O
四 O
君 O
子 O
健 O
脾 O
补 O
虚 O
， O
莲 O
子 O
、 O
山 B-中药
药 I-中药
以 O
助 O
四 O
君 O
子 O
健 O
脾 O
益 O
气 O
， O
且 O
止 O
泻 O

治 O
疗 O
组 O
取 O
天 O
枢 O
、 O
水 O
道 O
、 O
足 O
三 O
里 O
、 O
上 O
巨 O
虚 O
、 O
大 O
肠 O
俞 O
穴 O
， O
采 O
用 O
穴 B-中医治疗
位 I-中医治疗
埋 I-中医治疗
线 I-中医治疗
的 O
治 O
疗 O
方 O
法 O
， O
每 O
２ O
星 O
期 O
治 O
疗 O
１ O
次 O
， O
共 O
治 O
疗 O
２ O
次 O

慢 O
性 O
萎 O
缩 O
性 O
胃 O
炎 O
； O
胃 O
癌 O
前 O
病 O
变 O
； O
参 B-方剂
枳 I-方剂
消 I-方剂
萎 I-方剂
汤 I-方剂
； O
三 O
叶 O
因 O
子 O
３ O
； O
胃 O
泌 O
素 O
－ O
１ O
７ O

终 O
因 O
透 O
过 O
现 O
象 O
看 O
本 O
质 O
， O
抓 O
住 O
虚 O
坐 O
努 O
责 O
， O
不 O
口 O
渴 O
， O
所 O
解 O
之 O
便 O
细 O
软 O
， O
肛 O
门 O
内 O
有 O
物 O
坠 O
感 O
， O
脉 O
细 O
沉 O
数 O
等 O
症 O
， O
投 O
以 O
补 B-方剂
中 I-方剂
益 I-方剂
气 I-方剂
汤 I-方剂
而 O
药 O
到 O
病 O
除 O

男 O
性 O
患 O
者 O
， O
三 O
十 O
二 O
岁 O
， O
患 O
黄 B-中医诊断
疸 I-中医诊断
已 O
近 O
三 O
月 O
， O
叠 O
经 O
中 O
西 O
药 O
物 O
治 O
疗 O
， O
周 O
身 O
黄 O
染 O
大 O
多 O
消 O
退 O
， O
但 O
目 B-临床表现
黄 I-临床表现
仍 O
较 O
明 O
显 O
， O
惟 O
感 O
心 B-临床表现
悸 I-临床表现
不 O
宁 O
， O
胸 B-临床表现
膺 I-临床表现
偶 I-临床表现
有 I-临床表现
刺 I-临床表现
痛 I-临床表现
感 I-临床表现
， O
小 B-临床表现
溲 I-临床表现
时 I-临床表现
黄 I-临床表现
， O
大 O
便 O
尚 O
调 O
， O
舌 O
苔 B-临床表现
花 I-临床表现
剥 I-临床表现
， O
脉 O
细 O
缓 O
而 O
结 O
代 O
， O
心 O
电 O
图 O
： O
窦 O
性 O
心 O
动 O
过 O
缓 O
， O
室 O
性 O
早 O
搏 O

祛 O
瘀 O
化 O
痰 O
法 O
治 O
疗 O
萎 B-西医诊断
缩 I-西医诊断
性 I-西医诊断
胃 I-西医诊断
炎 I-西医诊断
伴 I-西医诊断
异 I-西医诊断
型 I-西医诊断
增 I-西医诊断
生 I-西医诊断
３ O
５ O
例 O

结 O
论 O
： O
运 O
脾 O
消 O
食 O
汤 O
合 O
多 O
潘 O
立 O
酮 O
治 O
疗 O
脾 B-中医证候
虚 I-中医证候
食 I-中医证候
滞 I-中医证候
型 O
功 B-西医诊断
能 I-西医诊断
性 I-西医诊断
消 I-西医诊断
化 I-西医诊断
不 I-西医诊断
良 I-西医诊断
临 O
床 O
疗 O
效 O
显 O
著 O
， O
且 O
可 O
明 O
显 O
改 O
善 O
临 O
床 O
症 O
状 O

通 O
元 O
温 O
针 O
灸 O
法 O
、 O
通 B-中医治疗
元 I-中医治疗
针 I-中医治疗
刺 I-中医治疗
法 I-中医治疗
和 O
针 B-中医治疗
刺 I-中医治疗
法 O
治 O
疗 O
腹 B-西医诊断
泻 I-西医诊断
型 I-西医诊断
肠 I-西医诊断
易 I-西医诊断
激 I-西医诊断
综 I-西医诊断
合 I-西医诊断
征 I-西医诊断
（ O
肝 B-中医证候
郁 I-中医证候
乘 I-中医证候
脾 I-中医证候
型 O
） O
疗 O
效 O
观 O
察 O

结 O
论 O
对 O
功 B-西医诊断
能 I-西医诊断
性 I-西医诊断
消 I-西医诊断
化 I-西医诊断
不 I-西医诊断
良 I-西医诊断
患 O
者 O
采 O
取 O
针 O
对 O
性 O
护 O
理 O
干 O
预 O
可 O
以 O
有 O
效 O
改 O
善 O
睡 O
眠 O
质 O
量 O
并 O
能 O
够 O
缓 O
解 O
消 O
化 O
系 O
统 O
症 O
状 O
， O
建 O
议 O
可 O
在 O
各 O
医 O
院 O
的 O
临 O
床 O
治 O
疗 O
中 O
推 O
广 O
应 O
用 O

胃 O
炎 O
； O
萎 O
缩 O
性 O
； O
慢 O
性 O
病 O
； O
中 O
药 O
疗 O
法 O
； O
汤 O
剂 O
； O
肝 B-中医证候
胃 I-中医证候
不 I-中医证候
和 I-中医证候
； O
疏 O
肝 O
； O
益 O
胃 O

润 B-方剂
肠 I-方剂
通 I-方剂
便 I-方剂
方 I-方剂
结 O
合 O
推 B-中医治疗
拿 I-中医治疗
治 O
疗 O
慢 B-西医诊断
性 I-西医诊断
功 I-西医诊断
能 I-西医诊断
性 I-西医诊断
便 I-西医诊断
秘 I-西医诊断
８ O
０ O
例 O

方 O
法 O
： O
将 O
１ O
８ O
２ O
例 O
２ O
型 O
糖 O
尿 O
病 O
合 O
并 O
非 B-西医诊断
酒 I-西医诊断
精 I-西医诊断
性 I-西医诊断
脂 I-西医诊断
肪 I-西医诊断
肝 I-西医诊断
患 O
者 O
随 O
机 O
分 O
为 O
２ O
组 O
， O
对 O
照 O
组 O
９ O
１ O
例 O
给 O
予 O
艾 B-西医治疗
塞 I-西医治疗
那 I-西医治疗
肽 I-西医治疗
治 O
疗 O
， O
研 O
究 O
组 O
９ O
１ O
例 O
在 O
对 O
照 O
组 O
的 O
基 O
础 O
上 O
给 O
予 O
香 O
砂 O
六 O
君 O
子 O
汤 O
治 O
疗 O
， O
２ O
组 O
均 O
治 O
疗 O
１ O
２ O
周 O

七 B-中医治疗
方 I-中医治疗
胃 I-中医治疗
痛 I-中医治疗
胶 I-中医治疗
囊 I-中医治疗
组 O
、 O
吗 O
叮 O
啉 O
组 O
治 O
疗 O
后 O
１ O
周 O
、 O
４ O
周 O
症 O
状 O
积 O
分 O
、 O
阻 O
抗 O
式 O
胃 O
动 O
力 O
数 O
值 O
较 O
治 O
疗 O
前 O
明 O
显 O
改 O
善 O
， O
且 O
前 O
者 O
优 O
于 O
后 O
者 O
， O
有 O
显 O
著 O
差 O
异 O
（ O
Ｐ O
＜ O
０ O

犀 O
角 O
散 O
用 O
于 O
急 O
黄 O
有 O
出 O
血 O
者 O
， O
水 B-中药
牛 I-中药
角 I-中药
代 O
犀 O
角 O
有 O
凉 O
血 O
止 O
血 O
之 O
效 O

结 O
果 O
： O
实 O
验 O
组 O
患 O
者 O
治 O
疗 O
后 O
的 O
嗳 B-临床表现
气 I-临床表现
（ O
０ O

目 O
的 O
： O
观 O
察 O
＂ O
三 O
穴 O
三 O
法 O
＂ O
推 B-中医治疗
拿 I-中医治疗
治 O
疗 O
功 B-西医诊断
能 I-西医诊断
性 I-西医诊断
便 I-西医诊断
秘 I-西医诊断
（ O
气 B-中医证候
滞 I-中医证候
型 O
） O
的 O
临 O
床 O
疗 O
效 O

湿 O
困 O
中 O
焦 O
， O
脾 O
阳 O
不 O
振 O
， O
运 O
化 O
失 O
常 O
， O
故 O
食 O
少 O
脘 B-临床表现
闷 I-临床表现
、 O
腹 O
胀 O
便 O
溏 O

目 O
的 O
： O
观 O
察 O
和 O
胃 O
逍 O
遥 O
汤 O
治 O
疗 O
功 B-西医诊断
能 I-西医诊断
性 I-西医诊断
消 I-西医诊断
化 I-西医诊断
不 I-西医诊断
良 I-西医诊断
的 O
临 O
床 O
疗 O
效 O

糖 O
尿 O
病 O
； O
２ O
型 O
； O
非 O
酒 O
精 O
性 O
脂 O
肪 O
肝 O
； O
糖 B-中医治疗
脂 I-中医治疗
消 I-中医治疗
； O
马 O
来 O
酸 O
罗 O
格 O
列 O
酮 O

目 O
的 O
观 O
察 O
半 O
夏 O
泻 O
心 O
汤 O
加 O
减 O
结 O
合 O
复 B-西医治疗
方 I-西医治疗
嗜 I-西医治疗
乳 I-西医治疗
酸 I-西医治疗
杆 I-西医治疗
菌 I-西医治疗
片 I-西医治疗
治 O
疗 O
幽 O
门 O
螺 O
杆 O
菌 O
（ O
Ｈ O
ｐ O
） O
相 O
关 O
性 O
慢 O
性 O
非 O
萎 O
缩 O
性 O
胃 O
炎 O
（ O
Ｃ O
Ｎ O
Ａ O
Ｇ O
） O
的 O
临 O
床 O
疗 O
效 O

目 O
的 O
： O
观 O
察 O
增 O
液 O
行 O
舟 O
法 O
治 O
疗 O
老 B-西医诊断
年 I-西医诊断
功 I-西医诊断
能 I-西医诊断
性 I-西医诊断
便 I-西医诊断
秘 I-西医诊断
的 O
临 O
床 O
疗 O
效 O

身 B-临床表现
面 I-临床表现
俱 I-临床表现
黄 I-临床表现
， O
精 B-临床表现
神 I-临床表现
疲 I-临床表现
倦 I-临床表现
， O
食 B-临床表现
欲 I-临床表现
不 I-临床表现
振 I-临床表现
， O
口 B-临床表现
干 I-临床表现
， O
头 B-临床表现
晕 I-临床表现
心 I-临床表现
烦 I-临床表现
， O
肝 B-临床表现
区 I-临床表现
不 I-临床表现
适 I-临床表现
， O
时 O
有 O
烧 O
感 O
， O
大 O
便 O
结 O
， O
小 O
便 O
赤 O
， O
舌 O
质 O
粗 O
红 O
， O
苔 B-临床表现
白 I-临床表现
厚 I-临床表现
腻 I-临床表现
， O
脉 O
弦 O
滑 O
数 O

厚 B-中药
朴 I-中药
１ O
０ O
ｇ O

加 B-方剂
味 I-方剂
二 I-方剂
神 I-方剂
汤 I-方剂
治 O
疗 O
肠 B-西医诊断
道 I-西医诊断
易 I-西医诊断
激 I-西医诊断
综 I-西医诊断
合 I-西医诊断
征 I-西医诊断
３ O
２ O
例 O

目 O
的 O
研 O
究 O
半 O
夏 O
泻 O
心 O
汤 O
对 O
功 B-西医诊断
能 I-西医诊断
性 I-西医诊断
消 I-西医诊断
化 I-西医诊断
不 I-西医诊断
良 I-西医诊断
（ O
Ｆ O
Ｄ O
） O
患 O
者 O
的 O
临 O
床 O
疗 O
效 O

治 O
疗 O
组 O
予 O
以 O
通 B-方剂
降 I-方剂
舒 I-方剂
膈 I-方剂
汤 I-方剂
治 O
疗 O
， O
对 O
照 O
组 O
予 O
以 O
通 B-方剂
降 I-方剂
舒 I-方剂
膈 I-方剂
汤 I-方剂
联 O
合 O
雷 O
贝 O
拉 O
唑 O
钠 O
肠 O
溶 O
片 O
及 O
莫 O
沙 O
必 O
利 O
片 O
治 O
疗 O

黄 O
芪 O
建 O
中 O
汤 O
辅 O
助 O
治 O
疗 O
脾 B-中医证候
胃 I-中医证候
虚 I-中医证候
寒 I-中医证候
型 O
Ｈ O
ｐ O
阳 O
性 O
慢 O
性 O
萎 O
缩 O
性 O
胃 O
炎 O
患 O
者 O
３ O
６ O
例 O
临 O
床 O
观 O
察 O

泄 B-中医诊断
泻 I-中医诊断
病 I-中医诊断
； O
腹 B-西医诊断
泻 I-西医诊断
型 I-西医诊断
肠 I-西医诊断
易 I-西医诊断
激 I-西医诊断
综 I-西医诊断
合 I-西医诊断
征 I-西医诊断
； O
中 B-中医治疗
医 I-中医治疗
临 I-中医治疗
床 I-中医治疗
护 I-中医治疗
理 I-中医治疗
路 I-中医治疗
径 I-中医治疗
； O
生 O
活 O
质 O
量 O
； O
护 O
理 O
满 O
意 O
度 O
； O
中 O
药 O
肠 O
贴 O

结 O
果 O
２ O
组 O
治 O
疗 O
后 O
主 O
症 O
（ O
面 B-临床表现
色 I-临床表现
萎 I-临床表现
黄 I-临床表现
、 O
脘 B-临床表现
腹 I-临床表现
胀 I-临床表现
满 I-临床表现
、 O
倦 B-临床表现
怠 I-临床表现
乏 I-临床表现
力 I-临床表现
、 O
肝 B-临床表现
区 I-临床表现
隐 I-临床表现
痛 I-临床表现
） O
、 O
次 O
症 O
（ O
体 B-临床表现
态 I-临床表现
丰 I-临床表现
腴 I-临床表现
、 O
身 B-临床表现
目 I-临床表现
发 I-临床表现
黄 I-临床表现
、 O
食 B-临床表现
欲 I-临床表现
不 I-临床表现
振 I-临床表现
、 O
大 B-临床表现
便 I-临床表现
不 I-临床表现
畅 I-临床表现
） O
积 O
分 O
均 O
显 O
著 O
降 O
低 O
（ O
Ｐ O
均 O
＜ O
０ O

中 O
药 O
与 O
针 B-中医治疗
刺 I-中医治疗
并 O
用 O
治 O
疗 O
慢 B-西医诊断
性 I-西医诊断
萎 I-西医诊断
缩 I-西医诊断
性 I-西医诊断
胃 I-西医诊断
炎 I-西医诊断
临 O
床 O
研 O
究 O

［ O
目 O
的 O
］ O
观 O
察 O
吗 B-西医治疗
丁 I-西医治疗
啉 I-西医治疗
、 O
雷 B-西医治疗
尼 I-西医治疗
替 I-西医治疗
丁 I-西医治疗
加 O
中 O
药 O
宽 O
中 O
理 O
气 O
汤 O
治 O
疗 O
功 B-西医诊断
能 I-西医诊断
性 I-西医诊断
消 I-西医诊断
化 I-西医诊断
不 I-西医诊断
良 I-西医诊断
（ O
Ｆ O
Ｄ O
） O
的 O
疗 O
效 O
和 O
对 O
胃 O
动 O
素 O
、 O
胃 O
泌 O
素 O
的 O
影 O
响 O

刻 O
下 O
： O
右 B-临床表现
上 I-临床表现
腹 I-临床表现
胀 I-临床表现
闷 I-临床表现
不 I-临床表现
适 I-临床表现
， O
叩 B-临床表现
之 I-临床表现
轻 I-临床表现
痛 I-临床表现
， O
纳 O
差 O
， O
头 B-临床表现
晕 I-临床表现
， O
心 O
慌 O
， O
眠 O
可 O
， O
大 O
便 O
干 O
， O
舌 O
质 O
暗 O
红 O
， O
苔 B-临床表现
薄 I-临床表现
白 I-临床表现
， O
脉 O
弦 O
细 O

目 O
的 O
： O
观 O
察 O
健 O
脾 O
行 O
气 O
法 O
治 O
疗 O
脾 B-中医证候
虚 I-中医证候
气 I-中医证候
滞 I-中医证候
型 O
功 B-西医诊断
能 I-西医诊断
性 I-西医诊断
消 I-西医诊断
化 I-西医诊断
不 I-西医诊断
良 I-西医诊断
的 O
临 O
床 O
疗 O
效 O
， O
并 O
探 O
讨 O
中 O
医 O
药 O
在 O
治 O
疗 O
慢 O
性 O
脾 O
胃 O
系 O
统 O
疾 O
病 O
中 O
的 O
优 O
势 O

诊 O
断 O
∶ O
术 B-西医诊断
后 I-西医诊断
肠 I-西医诊断
粘 I-西医诊断
连 I-西医诊断
性 I-西医诊断
肠 I-西医诊断
梗 I-西医诊断
阻 I-西医诊断

结 O
论 O
使 O
用 O
五 B-方剂
苓 I-方剂
散 I-方剂
联 O
合 O
多 O
烯 O
磷 O
脂 O
酰 O
胆 O
碱 O
治 O
疗 O
非 O
酒 O
精 O
性 O
脂 O
肪 O
肝 O
病 O
患 O
者 O
， O
可 O
以 O
显 O
著 O
缓 O
解 O
患 O
者 O
症 O
状 O
， O
改 O
善 O
患 O
者 O
的 O
肝 O
功 O
能 O
指 O
标 O
与 O
血 O
脂 O
指 O
标 O
， O
提 O
升 O
治 O
疗 O
效 O
果 O

附 O
子 O
理 O
中 O
汤 O
加 O
茯 B-中药
苓 I-中药
治 O
疗 O
腹 B-西医诊断
泻 I-西医诊断
型 I-西医诊断
肠 I-西医诊断
易 I-西医诊断
激 I-西医诊断
综 I-西医诊断
合 I-西医诊断
征 I-西医诊断
疗 O
效 O
观 O
察 O

便 B-中医治疗
秘 I-中医治疗
通 I-中医治疗
胶 I-中医治疗
囊 I-中医治疗
治 O
疗 O
功 B-西医诊断
能 I-西医诊断
性 I-西医诊断
便 I-西医诊断
秘 I-西医诊断
气 B-中医证候
阴 I-中医证候
两 I-中医证候
虚 I-中医证候
证 O
疗 O
效 O
观 O
察 O

方 O
法 O
： O
将 O
６ O
４ O
例 O
患 O
者 O
随 O
机 O
分 O
为 O
治 O
疗 O
组 O
（ O
ｎ O
＝ O
３ O
２ O
例 O
） O
、 O
对 O
照 O
组 O
（ O
ｎ O
＝ O
３ O
２ O
例 O
） O
， O
治 O
疗 O
组 O
采 O
取 O
耳 B-中医治疗
穴 I-中医治疗
埋 I-中医治疗
豆 I-中医治疗
治 O
疗 O
， O
对 O
照 O
组 O
采 O
取 O
口 O
服 O
福 O
松 O
治 O
疗 O
： O
１ O
０ O
ｇ O
， O
ｂ O
ｉ O
ｄ O

目 O
的 O
： O
观 O
察 O
疏 O
导 O
汤 O
配 O
合 O
针 B-中医治疗
刺 I-中医治疗
治 O
疗 O
慢 B-西医诊断
性 I-西医诊断
功 I-西医诊断
能 I-西医诊断
性 I-西医诊断
便 I-西医诊断
秘 I-西医诊断
的 O
临 O
床 O
疗 O
效 O

结 O
论 O
七 B-中医治疗
方 I-中医治疗
胃 I-中医治疗
痛 I-中医治疗
胶 I-中医治疗
囊 I-中医治疗
治 O
疗 O
肝 B-中医证候
郁 I-中医证候
脾 I-中医证候
虚 I-中医证候
型 O
功 B-西医诊断
能 I-西医诊断
性 I-西医诊断
消 I-西医诊断
化 I-西医诊断
不 I-西医诊断
良 I-西医诊断
优 O
于 O
吗 O
叮 O
啉 O
． O

方 O
法 O
： O
对 O
运 B-西医诊断
动 I-西医诊断
障 I-西医诊断
碍 I-西医诊断
型 I-西医诊断
功 I-西医诊断
能 I-西医诊断
性 I-西医诊断
消 I-西医诊断
化 I-西医诊断
不 I-西医诊断
良 I-西医诊断
患 O
者 O
询 O
问 O
消 O
化 O
不 O
良 O
症 O
状 O
， O
采 O
用 O
一 O
次 O
口 O
服 O
不 O
透 O
Ｘ O
线 O
标 O
记 O
物 O
于 O
５ O
ｈ O
、 O
７ O
２ O
ｈ O
拍 O
摄 O
腹 O
平 O
片 O
的 O
方 O
法 O
， O
比 O
较 O
用 O
药 O
前 O
后 O
胃 O
肠 O
残 O
留 O
标 O
记 O
物 O
的 O
数 O
目 O
， O
同 O
时 O
做 O
胃 O
电 O
节 O
律 O
检 O
查 O
， O
通 O
过 O
用 O
药 O
前 O
后 O
上 O
述 O
指 O
标 O
的 O
变 O
化 O
评 O
价 O
药 O
物 O
的 O
疗 O
效 O

治 O
疗 O
组 O
： O
云 B-中药
母 I-中药
石 I-中药
连 O
用 O
痛 O
泻 O
要 O
方 O
加 O
味 O
（ O
云 B-中药
母 I-中药
石 I-中药
１ O
０ O
ｇ O
， O
炒 O
白 O
芍 O
１ O
２ O
ｇ O
， O
陈 B-中药
皮 I-中药
１ O
０ O
ｇ O
， O
炒 B-中药
白 I-中药
术 I-中药
１ O
２ O
ｇ O
， O
防 B-中药
风 I-中药
１ O
２ O
ｇ O

目 O
的 O
： O
探 O
讨 O
健 O
胃 O
消 O
食 O
口 O
服 O
液 O
治 O
疗 O
儿 B-西医诊断
童 I-西医诊断
功 I-西医诊断
能 I-西医诊断
性 I-西医诊断
消 I-西医诊断
化 I-西医诊断
不 I-西医诊断
良 I-西医诊断
（ O
ｆ O
ｕ O
ｎ O
ｃ O
ｔ O
ｉ O
ｏ O
ｎ O
ａ O
ｌ O
ｄ O
ｙ O
ｓ O
ｐ O
ｅ O
ｐ O
ｓ O
ｉ O
ａ O
， O
Ｆ O
Ｄ O
） O
的 O
临 O
床 O
效 O
果 O

结 O
论 O
： O
中 B-中医治疗
医 I-中医治疗
食 I-中医治疗
疗 I-中医治疗
技 O
术 O
配 O
合 O
健 O
康 O
教 O
育 O
的 O
实 O
施 O
， O
不 O
仅 O
能 O
有 O
效 O
缓 O
解 O
功 B-西医诊断
能 I-西医诊断
性 I-西医诊断
便 I-西医诊断
秘 I-西医诊断
症 O
状 O
， O
提 O
高 O
生 O
活 O
质 O
量 O
， O
更 O
是 O
体 O
现 O
＂ O
治 O
疗 O
和 O
保 O
健 O
结 O
合 O
， O
促 O
进 O
健 O
康 O
＂ O
的 O
健 O
康 O
观 O
念 O

证 O
属 O
余 B-中医证候
邪 I-中医证候
未 I-中医证候
尽 I-中医证候
， I-中医证候
正 I-中医证候
气 I-中医证候
已 I-中医证候
虚 I-中医证候

结 O
论 O
乌 B-中医治疗
灵 I-中医治疗
胶 I-中医治疗
囊 I-中医治疗
联 O
合 O
莫 O
沙 O
必 O
利 O
、 O
培 B-西医治疗
菲 I-西医治疗
康 I-西医治疗
治 O
疗 O
Ｆ O
Ｄ O
可 O
获 O
得 O
良 O
好 O
的 O
临 O
床 O
效 O
果 O
， O
无 O
明 O
显 O
不 O
良 O
反 O
应 O

配 O
合 O
拔 B-中医治疗
罐 I-中医治疗
治 O
疗 O
， O
对 O
照 O
组 O
３ O
０ O
例 O
给 O
予 O
常 O
规 O
西 O
药 O
口 O
服 O
奥 O
美 O
拉 O
唑 O
肠 O
溶 O
胶 O
囊 O
２ O
０ O
ｍ O
ｇ O
／ O
次 O
， O
２ O
次 O
／ O
ｄ O

中 O
西 O
医 O
结 O
合 O
治 O
疗 O
腹 O
泻 O
型 O
肠 B-西医诊断
易 I-西医诊断
激 I-西医诊断
综 I-西医诊断
合 I-西医诊断
征 I-西医诊断
６ O
０ O
例 O
疗 O
效 O
观 O
察 O

功 B-西医诊断
能 I-西医诊断
性 I-西医诊断
消 I-西医诊断
化 I-西医诊断
不 I-西医诊断
良 I-西医诊断
； O
肝 B-中医证候
郁 I-中医证候
气 I-中医证候
滞 I-中医证候
证 O
； O
针 O
灸 O
疗 O
法 O
； O
子 B-中医治疗
午 I-中医治疗
流 I-中医治疗
注 I-中医治疗
开 I-中医治疗
穴 I-中医治疗
疗 I-中医治疗
法 I-中医治疗

２ O
组 O
均 O
给 O
予 O
饮 O
食 O
控 O
制 O
， O
其 O
中 O
对 O
照 O
组 O
给 O
予 O
西 O
药 O
盐 O
酸 O
依 O
托 O
必 O
利 O
颗 O
粒 O
＋ O
雷 O
贝 O
拉 O
唑 O
肠 O
溶 O
片 O
治 O
疗 O
， O
治 O
疗 O
组 O
给 O
予 O
自 O
制 O
健 B-方剂
脾 I-方剂
消 I-方剂
胀 I-方剂
丸 I-方剂
治 O
疗 O

结 O
论 O
： O
中 O
西 O
医 O
结 O
合 O
可 O
有 O
效 O
改 O
善 O
功 B-西医诊断
能 I-西医诊断
性 I-西医诊断
消 I-西医诊断
化 I-西医诊断
不 I-西医诊断
良 I-西医诊断
患 O
者 O
的 O
临 O
床 O
症 O
状 O
， O
疗 O
效 O
明 O
显 O
优 O
于 O
单 O
纯 O
应 O
用 O
西 O
药 O
的 O
对 O
照 O
组 O
， O
不 O
失 O
为 O
治 O
疗 O
功 B-西医诊断
能 I-西医诊断
性 I-西医诊断
消 I-西医诊断
化 I-西医诊断
不 I-西医诊断
良 I-西医诊断
的 O
一 O
种 O
有 O
效 O
方 O
法 O

检 O
查 O
： O
全 O
身 O
暗 O
黄 O
， O
Ｇ O
Ｐ O
Ｔ O
７ O
２ O
５ O
ｕ O
， O
Ｔ O
Ｔ O
Ｔ O
１ O
０ O
ｕ O
、 O
Ｔ O
Ｆ O
Ｔ O
（ O
＋ O
＋ O
） O
， O
脘 B-临床表现
腹 I-临床表现
胀 I-临床表现
满 I-临床表现
， O
叩 O
诊 O
移 O
动 O
性 O
浊 O
音 O
， O
脉 O
沉 O
濡 O

强 B-中医治疗
肝 I-中医治疗
胶 I-中医治疗
囊 I-中医治疗
， O
非 O
酒 O
精 O
性 O
脂 O
肪 O
性 O
肝 O
病 O
， O
中 O
医 O
治 O
疗 O

健 B-中医治疗
胃 I-中医治疗
消 I-中医治疗
胀 I-中医治疗
颗 I-中医治疗
粒 I-中医治疗
能 O
明 O
显 O
提 O
高 O
Ｆ O
Ｄ O
患 O
者 O
的 O
钡 O
条 O
排 O
空 O
率 O
， O
促 O
进 O
胃 O
动 O
力 O

既 O
往 O
有 O
肝 O
炎 O
史 O
， O
该 O
患 O
者 O
５ O
年 O
前 O
， O
曾 O
在 O
大 O
庆 O
市 O
某 O
医 O
院 O
诊 O
断 O
为 O
： O
肝 B-西医诊断
硬 I-西医诊断
变 I-西医诊断
失 I-西医诊断
代 I-西医诊断
偿 I-西医诊断
期 I-西医诊断

细 O
究 O
症 O
情 O
， O
乃 O
系 O
素 O
体 O
脾 O
虚 O
， O
迭 O
进 O
苦 O
寒 O
攻 O
下 O
， O
脾 O
阳 O
大 O
伤 O
， O
湿 B-中医证候
热 I-中医证候
困 I-中医证候
伏 I-中医证候
而 O
致 O
， O
故 O
转 O
方 O
茵 B-方剂
陈 I-方剂
四 I-方剂
苓 I-方剂
合 I-方剂
藿 I-方剂
香 I-方剂
平 I-方剂
胃 I-方剂
散 I-方剂
加 I-方剂
减 I-方剂

目 O
的 O
观 O
察 O
＂ O
三 B-中医治疗
段 I-中医治疗
取 I-中医治疗
穴 I-中医治疗
法 I-中医治疗
＂ O
配 O
合 O
莫 O
沙 O
必 O
利 O
治 O
疗 O
功 B-西医诊断
能 I-西医诊断
性 I-西医诊断
消 I-西医诊断
化 I-西医诊断
不 I-西医诊断
良 I-西医诊断
（ O
Ｆ O
Ｄ O
） O
的 O
临 O
床 O
疗 O
效 O
及 O
对 O
患 O
者 O
消 O
化 O
道 O
症 O
状 O
和 O
生 O
活 O
质 O
量 O
的 O
影 O
响 O

胃 B-西医诊断
食 I-西医诊断
管 I-西医诊断
反 I-西医诊断
流 I-西医诊断
病 I-西医诊断
； O
六 B-中医治疗
味 I-中医治疗
安 I-中医治疗
消 I-中医治疗
胶 I-中医治疗
囊 I-中医治疗
； O
法 O
莫 O
替 O
丁 O

上 O
方 O
减 O
大 B-中药
腹 I-中药
皮 I-中药
、 O
泽 B-中药
泻 I-中药
， O
加 O
炒 O
枣 O
仁 O
３ O
０ O
ｇ O
， O
川 O
楝 O
子 O
１ O
０ O
ｇ O
， O
隔 O
日 O
１ O
剂 O
， O
加 O
服 O
六 O
味 O
地 O
黄 O
丸 O
２ O
丸 O
， O
晚 O
饭 O
后 O
１ O
次 O
服 O
用 O

方 O
中 O
叶 B-中药
下 I-中药
珠 I-中药
、 O
板 B-中药
蓝 I-中药
根 I-中药
、 O
白 O
花 O
蛇 O
舌 O
草 O
、 O
虎 B-中药
杖 I-中药
清 O
热 O
解 O
毒 O

诊 O
见 O
： O
面 B-临床表现
色 I-临床表现
黧 I-临床表现
黑 I-临床表现
、 O
身 B-临床表现
困 I-临床表现
乏 B-临床表现
力 I-临床表现
、 O
肝 B-临床表现
区 I-临床表现
疼 I-临床表现
痛 I-临床表现
、 O
劳 O
累 O
加 O
重 O
、 O
腹 B-临床表现
胀 I-临床表现
食 B-临床表现
少 I-临床表现
、 O
舌 O
质 O
暗 O
红 O
、 O
舌 B-临床表现
苔 I-临床表现
薄 I-临床表现
黄 O
、 O
脉 B-临床表现
弦 I-临床表现
细 I-临床表现
涩 I-临床表现

金 O
砂 O
和 O
胃 O
散 O
治 O
疗 O
脾 B-中医证候
胃 I-中医证候
虚 I-中医证候
弱 I-中医证候
型 O
慢 B-西医诊断
性 I-西医诊断
萎 I-西医诊断
缩 I-西医诊断
性 I-西医诊断
胃 I-西医诊断
炎 I-西医诊断
临 O
床 O
观 O
察 O

刻 O
诊 O
： O
面 B-临床表现
部 I-临床表现
秽 I-临床表现
浊 I-临床表现
发 I-临床表现
黄 I-临床表现
， O
精 B-临床表现
神 I-临床表现
恍 I-临床表现
惚 I-临床表现
， O
烦 B-临床表现
躁 I-临床表现
不 I-临床表现
安 I-临床表现
， O
表 B-临床表现
情 I-临床表现
痛 I-临床表现
苦 I-临床表现

功 B-西医诊断
能 I-西医诊断
性 I-西医诊断
消 I-西医诊断
化 I-西医诊断
不 I-西医诊断
良 I-西医诊断
； O
加 O
减 O
柴 O
胡 O
桂 O
枝 O
干 O
姜 O
汤 O
； O
临 O
床 O
疗 O
效 O

身 B-临床表现
黄 I-临床表现
、 O
目 B-临床表现
黄 I-临床表现
、 O
溺 B-临床表现
黄 I-临床表现
３ O
个 O
月 O

方 O
法 O
收 O
集 O
２ O
０ O
１ O
４ O
年 O
１ O
月 O
至 O
２ O
０ O
１ O
５ O
年 O
１ O
２ O
月 O
宁 O
夏 O
医 O
科 O
大 O
学 O
附 O
属 O
回 O
医 O
中 O
医 O
医 O
院 O
国 O
家 O
中 O
医 O
药 O
管 O
理 O
局 O
脾 O
胃 O
病 O
重 O
点 O
学 O
科 O
门 O
诊 O
８ O
９ O
例 O
经 O
胃 O
镜 O
及 O
病 O
理 O
确 O
诊 O
、 O
中 O
医 O
辨 O
证 O
为 O
气 B-中医证候
阴 I-中医证候
不 I-中医证候
足 I-中医证候
、 O
毒 B-中医证候
瘀 I-中医证候
交 I-中医证候
阻 I-中医证候
证 O
的 O
Ｃ O
Ａ O
Ｇ O
患 O
者 O

目 O
的 O
： O
观 O
察 O
复 B-方剂
方 I-方剂
蜥 I-方剂
蜴 I-方剂
散 I-方剂
不 I-方剂
同 I-方剂
微 I-方剂
粒 I-方剂
组 I-方剂
合 I-方剂
剂 I-方剂
治 O
疗 O
慢 B-西医诊断
性 I-西医诊断
萎 I-西医诊断
缩 I-西医诊断
性 I-西医诊断
胃 I-西医诊断
炎 I-西医诊断
阴 B-中医证候
虚 I-中医证候
络 I-中医证候
瘀 I-中医证候
证 O
的 O
临 O
床 O
疗 O
效 O
， O
并 O
观 O
察 O
其 O
安 O
全 O
性 O
和 O
不 O
良 O
反 O
应 O

按 O
： O
邪 O
有 O
出 O
路 O
， O
黄 B-中医诊断
疸 I-中医诊断
易 O
退 O

药 O
用 O
： O
柴 B-中药
胡 I-中药
２ O
５ O
ｇ O
， O
黄 B-中药
芩 I-中药
１ O
５ O
ｇ O
， O
大 B-中药
黄 I-中药
１ O
０ O
ｇ O
， O
枳 B-中药
实 I-中药
１ O
５ O
ｇ O
， O
半 O
夏 O
１ O
５ O
ｇ O
， O
赤 B-中药
芍 I-中药
１ O
５ O
ｇ O
， O
丹 B-中药
皮 I-中药
１ O
５ O
ｇ O
， O
桃 B-中药
仁 I-中药
１ O
５ O
ｇ O
， O
金 B-中药
银 I-中药
花 I-中药
３ O
０ O
ｇ O
， O
连 B-中药
翘 I-中药
２ O
０ O
ｇ O
， O
甘 B-中药
草 I-中药
１ O
５ O
ｇ O
， O
生 B-中药
姜 I-中药
１ O
５ O
ｇ O
， O
大 B-中药
枣 I-中药
３ O
枚 O

因 O
乏 O
力 O
、 O
纳 O
减 O
、 O
失 O
眠 O
、 O
齿 B-临床表现
衄 I-临床表现
而 O
于 O
１ O
９ O
８ O
２ O
年 O
初 O
查 O
肝 O
功 O
能 O
发 O
现 O
患 O
乙 O
型 O
肝 O
炎 O
， O
当 O
时 O
除 O
黄 O
疸 O
指 O
数 O
正 O
常 O
外 O
， O
其 O
余 O
项 O
目 O
均 O
有 O
明 O
显 O
损 O
害 O
， O
白 O
／ O
球 O
蛋 O
白 O
比 O
例 O
长 O
期 O
倒 O
置 O
， O
γ O
球 O
蛋 O
白 O
最 O
高 O
达 O
３ O
６ O
， O
于 O
１ O
９ O
８ O
２ O
年 O
４ O
月 O
请 O
中 O
医 O
会 O
诊 O

投 O
大 B-方剂
承 I-方剂
气 I-方剂
汤 I-方剂
加 I-方剂
莱 I-方剂
菔 I-方剂
子 I-方剂

方 O
法 O
： O
１ O
２ O
０ O
例 O
功 B-西医诊断
能 I-西医诊断
性 I-西医诊断
消 I-西医诊断
化 I-西医诊断
不 I-西医诊断
良 I-西医诊断
患 O
者 O
按 O
随 O
机 O
数 O
字 O
表 O
法 O
分 O
为 O
３ O
组 O
， O
西 O
药 O
组 O
４ O
０ O
例 O
采 O
用 O
莫 O
沙 O
比 O
利 O
５ O
ｍ O
ｇ O
， O
每 O
日 O
３ O
次 O
， O
口 O
服 O

中 O
医 O
诊 O
断 O
： O
肝 B-中医诊断
瘟 I-中医诊断

０ O
５ O
， O
说 O
明 O
４ O
个 O
治 O
疗 O
组 O
间 O
治 O
疗 O
疗 O
效 O
有 O
差 O
异 O
， O
饮 O
食 O
＋ O
推 B-中医治疗
拿 I-中医治疗
组 O
疗 O
效 O
最 O
佳 O

脂 O
肪 O
肝 O
／ O
中 O
医 O
药 O
疗 O
法 O
， O
＠ O
非 O
酒 O
精 O
性 O
， O
健 O
脾 O
利 O
湿 O
剂 O
／ O
治 O
疗 O
应 O
用 O
， O
清 O
肝 O
通 O
络 O
剂 O
／ O
治 O
疗 O
应 O
用 O
， O
＠ O
疳 B-中医治疗
脂 I-中医治疗
平 I-中医治疗
片 I-中医治疗

结 O
论 O
： O
半 O
夏 O
泻 O
心 O
汤 O
可 O
显 O
著 O
改 O
善 O
慢 B-西医诊断
性 I-西医诊断
萎 I-西医诊断
缩 I-西医诊断
性 I-西医诊断
胃 I-西医诊断
炎 I-西医诊断
（ O
寒 B-中医证候
热 I-中医证候
错 I-中医证候
杂 I-中医证候
证 O
） O
的 O
临 O
床 O
症 O
状 O

治 O
宜 O
宣 B-中医治则
肺 I-中医治则
利 I-中医治则
水 I-中医治则
、 O
祛 O
湿 O
解 O
毒 O

５ O
３ O
） O
分 O
、 O
早 B-临床表现
饱 I-临床表现
（ O
０ O

西 O
医 O
诊 O
断 O
： O
慢 O
性 O
肾 O
小 O
球 O
肾 B-西医诊断
炎 I-西医诊断

目 O
的 O
探 O
讨 O
六 B-中医治疗
味 I-中医治疗
能 I-中医治疗
消 I-中医治疗
胶 I-中医治疗
囊 I-中医治疗
联 O
合 O
复 O
方 O
消 O
化 O
酶 O
治 O
疗 O
功 B-西医诊断
能 I-西医诊断
性 I-西医诊断
消 I-西医诊断
化 I-西医诊断
不 I-西医诊断
良 I-西医诊断
的 O
临 O
床 O
疗 O
效 O

沉 O
香 O
通 O
便 O
散 O
敷 O
脐 O
加 O
灸 B-中医治疗
法 I-中医治疗
治 O
疗 O
功 B-西医诊断
能 I-西医诊断
性 I-西医诊断
便 I-西医诊断
秘 I-西医诊断
的 O
临 O
床 O
疗 O
效 O

结 O
论 O
： O
半 B-方剂
夏 I-方剂
泻 I-方剂
心 I-方剂
汤 I-方剂
加 I-方剂
减 I-方剂
治 O
疗 O
Ｎ O
Ａ O
Ｆ O
Ｌ O
Ｄ O
肝 O
胃 O
不 O
和 O
、 O
湿 O
浊 O
内 O
停 O
型 O
患 O
者 O
， O
可 O
调 O
节 O
糖 O
、 O
脂 O
代 O
谢 O
， O
提 O
高 O
了 O
胰 O
岛 O
素 O
敏 O
感 O
性 O
和 O
Ｈ O
Ｏ O
Ｍ O
Ａ O
－ O
β O
细 O
胞 O
功 O
能 O
， O
改 O
善 O
了 O
Ｉ O
Ｒ O
， O
并 O
能 O
调 O
节 O
脂 O
肪 O
细 O
胞 O
因 O
子 O
、 O
炎 O
症 O
因 O
子 O
， O
减 O
轻 O
了 O
临 O
床 O
症 O
状 O
和 O
肝 O
脏 O
脂 O
肪 O
含 O
量 O
， O
提 O
高 O
了 O
肝 O
／ O
脾 O
Ｃ O
Ｔ O
比 O
值 O
， O
有 O
着 O
较 O
好 O
的 O
临 O
床 O
疗 O
效 O
和 O
安 O
全 O
性 O

指 B-中医治疗
针 I-中医治疗
配 O
合 O
穴 O
位 O
埋 O
线 O
治 O
疗 O
便 B-西医诊断
秘 I-西医诊断
型 I-西医诊断
肠 I-西医诊断
易 I-西医诊断
激 I-西医诊断
综 I-西医诊断
合 I-西医诊断
征 I-西医诊断
疗 O
效 O
观 O
察 O

结 O
论 O
： O
平 O
肝 O
饮 O
子 O
对 O
功 B-西医诊断
能 I-西医诊断
性 I-西医诊断
消 I-西医诊断
化 I-西医诊断
不 I-西医诊断
良 I-西医诊断
肝 B-中医证候
胃 I-中医证候
不 I-中医证候
和 I-中医证候
型 O
疗 O
效 O
较 O
好 O
， O
可 O
有 O
效 O
改 O
善 O
临 O
床 O
症 O
状 O

舌 B-临床表现
淡 I-临床表现
红 I-临床表现
而 O
润 O
， O
脉 B-临床表现
沉 I-临床表现
似 O
有 O
力 O
但 O
按 O
之 O
即 O
无 O

结 O
果 O
治 O
疗 O
组 O
患 O
者 O
的 O
胃 B-临床表现
脘 I-临床表现
隐 I-临床表现
痛 I-临床表现
或 I-临床表现
胀 I-临床表现
痛 I-临床表现
、 O
胃 B-临床表现
脘 I-临床表现
痞 I-临床表现
满 I-临床表现
、 O
胃 B-临床表现
中 I-临床表现
嘈 I-临床表现
杂 I-临床表现
、 O
神 B-临床表现
疲 I-临床表现
乏 I-临床表现
力 I-临床表现
、 O
食 B-临床表现
少 I-临床表现
纳 I-临床表现
呆 I-临床表现
积 O
分 O
均 O
低 O
于 O
对 O
照 O
组 O
， O
差 O
异 O
具 O
有 O
统 O
计 O
学 O
意 O
义 O
（ O
Ｐ O
＜ O
０ O

本 O
例 O
加 O
枳 O
实 O
、 O
大 O
黄 O
、 O
黑 O
丑 O
、 O
槟 O
榔 O
以 O
通 O
大 O
便 O
， O
加 O
黄 O
芪 O
、 O
防 O
己 O
、 O
车 O
前 O
、 O
泽 O
泻 O
以 O
利 O
尿 O
， O
配 O
合 O
甘 B-中药
遂 I-中药
行 O
经 O
隧 O
水 O
湿 O
， O
大 O
戟 O
泻 O
脏 O
腑 O
水 O
湿 O
， O
芫 B-中药
花 I-中药
攻 O
胸 O
胁 O
癖 O
饮 O
， O
如 O
此 O
精 O
当 O
配 O
伍 O
， O
用 O
于 O
治 O
疗 O
“ O
肾 O
病 O
综 O
合 O
征 O
” O
之 O
水 O
肿 O
伴 O
胸 O
腔 O
积 O
液 O
， O
效 O
若 O
桴 O
鼓 O

结 O
论 O
： O
针 O
刺 O
穴 O
位 O
联 O
合 O
西 O
药 O
治 O
疗 O
功 B-西医诊断
能 I-西医诊断
性 I-西医诊断
消 I-西医诊断
化 I-西医诊断
不 I-西医诊断
良 I-西医诊断
比 O
单 O
用 O
西 O
药 O
疗 O
效 O
好 O
， O
中 O
西 O
医 O
结 O
合 O
治 O
疗 O
功 B-西医诊断
能 I-西医诊断
性 I-西医诊断
消 I-西医诊断
化 I-西医诊断
不 I-西医诊断
良 I-西医诊断
将 O
成 O
为 O
未 O
来 O
的 O
发 O
展 O
趋 O
势 O

方 O
法 O
： O
采 O
用 O
理 B-方剂
中 I-方剂
汤 I-方剂
合 I-方剂
半 I-方剂
硫 I-方剂
丸 I-方剂
加 I-方剂
减 I-方剂
（ O
潞 B-中药
党 I-中药
参 I-中药
、 O
干 B-中药
姜 I-中药
、 O
白 O
术 O
、 O
法 B-中药
半 I-中药
夏 I-中药
、 O
硫 B-中药
磺 I-中药
、 O
肉 B-中药
苁 I-中药
蓉 I-中药
、 O
当 B-中药
归 I-中药
、 O
牛 B-中药
膝 I-中药
、 O
升 B-中药
麻 I-中药
、 O
杏 B-中药
仁 I-中药
、 O
枳 B-中药
壳 I-中药
等 O
） O
治 O
疗 O
本 O
病 O
１ O
０ O
０ O
例 O
， O
并 O
设 O
对 O
照 O
组 O
观 O
察 O

辨 O
证 O
着 O
重 O
一 O
是 O
胸 O
胁 O
胃 O
脘 O
痛 O
胀 O
， O
二 O
是 O
舌 O
苔 O
及 O
脉 O
象 O
， O
三 O
是 O
大 B-临床表现
便 I-临床表现
秘 I-临床表现
， O
有 O
的 O
病 O
例 O
大 O
便 O
虽 O
不 O
秘 O
， O
但 O
下 O
利 O
黏 O
滞 O
不 O
爽 O
， O
亦 O
可 O
用 O
此 O
方 O
加 O
黄 O
连 O
５ O
～ O
７ O
ｇ O

胃 O
炎 O
； O
萎 O
缩 O
性 O
； O
慢 O
性 O
； O
脾 B-中医证候
胃 I-中医证候
虚 I-中医证候
弱 I-中医证候
型 O
； O
针 B-中医治疗
刺 I-中医治疗
； O
穴 O
位 O
埋 O
线 O

处 O
方 O
： O
生 B-中药
黄 I-中药
芪 I-中药
３ O
０ O
ｇ O
， O
生 B-中药
地 I-中药
黄 I-中药
１ O
２ O
ｇ O
， O
牡 B-中药
丹 I-中药
皮 I-中药
１ O
２ O
ｇ O
， O
当 B-中药
归 I-中药
１ O
５ O
ｇ O
， O
赤 B-中药
芍 I-中药
、 O
白 B-中药
芍 I-中药
各 O
１ O
２ O
ｇ O
， O
川 B-中药
芎 I-中药
１ O
２ O
ｇ O
， O
穿 B-中药
山 I-中药
龙 I-中药
３ O
０ O
ｇ O
， O
茯 B-中药
苓 I-中药
１ O
５ O
ｇ O
， O
泽 B-中药
泻 I-中药
１ O
５ O
ｇ O
， O
柴 B-中药
胡 I-中药
１ O
２ O
ｇ O
， O
枳 B-中药
实 I-中药
１ O
２ O
ｇ O
， O
炒 B-中药
栀 I-中药
子 I-中药
１ O
２ O
ｇ O
， O
车 B-中药
前 I-中药
草 I-中药
３ O
０ O
ｇ O
， O
知 B-中药
母 I-中药
１ O
２ O
ｇ O
， O
黄 B-中药
柏 I-中药
９ O
ｇ O
， O
白 O
花 O
蛇 O
舌 O
草 O
３ O
０ O
ｇ O

方 O
法 O
将 O
１ O
０ O
０ O
例 O
脾 B-中医证候
肾 I-中医证候
阳 I-中医证候
虚 I-中医证候
型 O
腹 B-西医诊断
泻 I-西医诊断
型 I-西医诊断
肠 I-西医诊断
易 I-西医诊断
激 I-西医诊断
综 I-西医诊断
合 I-西医诊断
征 I-西医诊断
患 O
者 O
随 O
机 O
分 O
为 O
２ O
组 O

方 O
法 O
： O
采 O
用 O
推 O
拿 O
结 O
合 O
逍 B-方剂
遥 I-方剂
散 I-方剂
调 O
治 O
功 B-西医诊断
能 I-西医诊断
性 I-西医诊断
消 I-西医诊断
化 I-西医诊断
不 I-西医诊断
良 I-西医诊断
５ O
０ O
例 O
， O
并 O
设 O
单 O
纯 O
逍 B-方剂
遥 I-方剂
散 I-方剂
对 O
照 O
组 O
， O
对 O
比 O
观 O
察 O
两 O
组 O
的 O
临 O
床 O
疗 O
效 O

结 O
论 O
济 O
川 O
煎 O
联 O
合 O
枳 B-方剂
术 I-方剂
丸 I-方剂
能 O
明 O
显 O
改 O
善 O
中 B-西医诊断
老 I-西医诊断
年 I-西医诊断
慢 I-西医诊断
性 I-西医诊断
功 I-西医诊断
能 I-西医诊断
性 I-西医诊断
便 I-西医诊断
秘 I-西医诊断
患 O
者 O
的 O
症 O
状 O
和 O
体 O
征 O
， O
提 O
高 O
患 O
者 O
生 O
活 O
质 O
量 O
， O
临 O
床 O
疗 O
效 O
明 O
显 O
， O
建 O
议 O
推 O
广 O

诊 O
断 O
： O
西 O
医 O
： O
小 B-西医诊断
儿 I-西医诊断
厌 I-西医诊断
食 I-西医诊断
症 I-西医诊断

脂 B-中医治疗
肝 I-中医治疗
丸 I-中医治疗
治 O
疗 O
痰 O
浊 O
瘀 O
结 O
型 O
非 O
酒 O
精 O
性 O
脂 O
肪 O
性 O
肝 O
病 O
的 O
随 O
机 O
安 O
慰 O
剂 O
对 O
照 O
研 O
究 O

目 O
的 O
观 O
察 O
胃 O
病 O
Ⅰ O
号 O
复 O
方 O
对 O
功 B-西医诊断
能 I-西医诊断
性 I-西医诊断
消 I-西医诊断
化 I-西医诊断
不 I-西医诊断
良 I-西医诊断
脾 B-中医证候
胃 I-中医证候
虚 I-中医证候
寒 I-中医证候
证 O
患 O
者 O
生 O
活 O
质 O
量 O
的 O
影 O
响 O

附 B-中药
子 I-中药
１ O
０ O
ｇ O
（ O
先 O
煎 O
） O

此 O
乃 O
湿 B-中医证候
温 I-中医证候
后 I-中医证候
期 I-中医证候
伤 I-中医证候
阴 I-中医证候
， O
中 O
焦 O
受 O
损 O

入 O
院 O
后 O
恶 B-临床表现
寒 I-临床表现
发 I-临床表现
热 I-临床表现
， O
体 O
温 O
３ O
８ O

目 O
的 O
： O
观 O
察 O
肠 B-方剂
宁 I-方剂
汤 I-方剂
治 O
疗 O
肠 O
易 O
激 O
综 O
合 O
征 O
的 O
临 O
床 O
疗 O
效 O
及 O
对 O
各 O
证 O
型 O
疗 O
效 O
的 O
差 O
别 O

近 O
一 O
小 O
时 O
来 O
， O
腹 O
部 O
剧 O
烈 O
胀 B-临床表现
痛 I-临床表现
， O
频 O
发 O
呕 B-临床表现
吐 I-临床表现

目 O
的 O
观 O
察 O
益 O
气 O
阴 O
方 O
对 O
慢 B-西医诊断
性 I-西医诊断
功 I-西医诊断
能 I-西医诊断
性 I-西医诊断
便 I-西医诊断
秘 I-西医诊断
（ O
气 B-中医证候
阴 I-中医证候
两 I-中医证候
虚 I-中医证候
证 O
） O
患 O
者 O
临 O
床 O
症 O
状 O
的 O
改 O
善 O
情 O
况 O
， O
并 O
评 O
价 O
其 O
疗 O
效 O

入 O
院 O
诊 O
断 O
： O
急 B-西医诊断
性 I-西医诊断
甲 I-西医诊断
型 I-西医诊断
肝 I-西医诊断
炎 I-西医诊断

加 O
味 O
三 O
香 O
汤 O
； O
功 B-西医诊断
能 I-西医诊断
性 I-西医诊断
消 I-西医诊断
化 I-西医诊断
不 I-西医诊断
良 I-西医诊断
； O
肝 B-中医证候
郁 I-中医证候
脾 I-中医证候
虚 I-中医证候
证 O

证 O
属 O
脾 B-中医证候
肾 I-中医证候
不 I-中医证候
足 I-中医证候
， O
湿 O
热 O
稽 O
留 O

润 O
诊 O
其 O
舌 O
暗 O
胖 O
， O
边 O
有 O
瘀 O
斑 O
， O
苔 B-临床表现
薄 I-临床表现
， O
脉 B-临床表现
弦 I-临床表现
缓 I-临床表现

对 O
照 O
组 O
予 O
白 B-方剂
术 I-方剂
芍 I-方剂
药 I-方剂
散 I-方剂
（ O
又 O
名 O
痛 O
泻 O
药 O
方 O
） O
合 O
半 B-方剂
夏 I-方剂
泻 I-方剂
心 I-方剂
汤 I-方剂
， O
治 O
疗 O
组 O
予 O
上 O
方 O
结 O
合 O
心 B-其他治疗
理 I-其他治疗
疏 I-其他治疗
导 I-其他治疗

方 O
法 O
： O
６ O
０ O
例 O
胃 B-西医诊断
食 I-西医诊断
管 I-西医诊断
反 I-西医诊断
流 I-西医诊断
性 I-西医诊断
咳 I-西医诊断
嗽 I-西医诊断
患 O
者 O
， O
随 O
机 O
分 O
为 O
两 O
组 O

和 O
胃 O
逍 O
遥 O
汤 O
； O
功 B-西医诊断
能 I-西医诊断
性 I-西医诊断
消 I-西医诊断
化 I-西医诊断
不 I-西医诊断
良 I-西医诊断
； O
吗 O
丁 O
啉 O

结 O
论 O
解 B-中医治疗
毒 I-中医治疗
化 I-中医治疗
浊 I-中医治疗
活 I-中医治疗
血 I-中医治疗
方 I-中医治疗
配 O
合 O
注 O
线 O
疗 O
法 O
治 O
疗 O
Ｃ O
Ａ O
Ｇ O
癌 O
前 O
病 O
变 O
能 O
有 O
效 O
的 O
改 O
善 O
临 O
床 O
症 O
状 O
， O
修 O
复 O
受 O
损 O
的 O
胃 O
黏 O
膜 O
， O
疗 O
效 O
确 O
切 O

胃 B-西医诊断
食 I-西医诊断
管 I-西医诊断
反 I-西医诊断
流 I-西医诊断
病 I-西医诊断
； O
肝 O
郁 O
脾 O
虚 O
型 O
； O
旋 B-方剂
复 I-方剂
代 I-方剂
赭 I-方剂
汤 I-方剂
； O
逍 O
遥 O
散 O
汤 O
； O
多 O
潘 O
立 O
酮 O
片 O

观 O
察 O
组 O
在 O
肛 O
肠 O
科 O
常 O
规 O
护 O
理 O
基 O
础 O
上 O
给 O
予 O
温 B-中医治疗
水 I-中医治疗
足 I-中医治疗
浴 I-中医治疗
、 O
腹 O
部 O
按 O
摩 O
、 O
穴 B-中医治疗
位 I-中医治疗
按 I-中医治疗
摩 I-中医治疗
等 O
中 O
医 O
护 O
理 O
干 O
预 O
措 O
施 O

氟 O
哌 O
噻 O
吨 O
美 O
利 O
曲 O
辛 O
联 O
合 O
六 B-中医治疗
味 I-中医治疗
安 I-中医治疗
消 I-中医治疗
胶 I-中医治疗
囊 I-中医治疗
对 O
功 B-西医诊断
能 I-西医诊断
性 I-西医诊断
消 I-西医诊断
化 I-西医诊断
不 I-西医诊断
良 I-西医诊断
患 O
者 O
生 O
活 O
质 O
量 O
的 O
影 O
响 O

结 O
论 O
加 O
味 O
三 O
香 O
汤 O
治 O
疗 O
肝 B-中医证候
郁 I-中医证候
脾 I-中医证候
虚 I-中医证候
型 O
功 B-西医诊断
能 I-西医诊断
性 I-西医诊断
消 I-西医诊断
化 I-西医诊断
不 I-西医诊断
良 I-西医诊断
具 O
有 O
良 O
好 O
的 O
疗 O
效 O
及 O
安 O
全 O
性 O
， O
并 O
可 O
改 O
善 O
患 O
者 O
焦 O
虑 O
、 O
抑 O
郁 O
状 O
态 O

服 O
药 O
７ O
剂 O
， O
尿 O
量 O
显 O
著 O
增 O
加 O
， O
２ O
４ O
ｈ O
２ O
５ O
０ O
０ O
ｍ O
ｌ O
左 O
右 O
， O
大 O
便 O
基 O
本 O
１ O
日 O
１ O
行 O
， O
去 O
甘 O
遂 O
， O
减 O
大 O
黄 O
为 O
１ O
０ O
ｇ O
、 O
茵 B-中药
陈 I-中药
蒿 I-中药
为 O
３ O
０ O
ｇ O
， O
病 O
人 O
先 O
后 O
服 O
药 O
３ O
０ O
余 O
剂 O
， O
腹 O
水 O
全 O
消 O
， O
又 O
以 O
鳖 B-方剂
甲 I-方剂
煎 I-方剂
丸 I-方剂
之 O
类 O
加 O
减 O
， O
服 O
药 O
半 O
年 O
余 O
， O
肝 O
功 O
基 O
本 O
正 O
常 O
， O
可 O
以 O
上 O
班 O
正 O
常 O
工 O
作 O

方 O
法 O
： O
将 O
符 O
合 O
纳 O
入 O
标 O
准 O
的 O
Ｇ O
Ｅ O
Ｒ O
Ｄ O
患 O
者 O
６ O
０ O
例 O
随 O
机 O
分 O
为 O
两 O
组 O
， O
每 O
组 O
３ O
０ O
例 O
， O
对 O
照 O
组 O
予 O
以 O
西 O
药 O
常 O
规 O
治 O
疗 O
， O
治 O
疗 O
组 O
在 O
前 O
基 O
础 O
上 O
加 O
用 O
旋 B-方剂
覆 I-方剂
代 I-方剂
赭 I-方剂
汤 I-方剂
合 O
半 O
夏 O
厚 O
朴 O
汤 O
治 O
疗 O
， O
连 O
续 O
治 O
疗 O
８ O
周 O
后 O
观 O
察 O
两 O
组 O
患 O
者 O
临 O
床 O
疗 O
效 O
、 O
治 O
疗 O
前 O
后 O
症 O
状 O
总 O
积 O
分 O
等 O
的 O
差 O
异 O

苏 B-中药
叶 I-中药
１ O
０ O
ｇ O

血 O
府 O
逐 O
瘀 O
胶 O
囊 O
治 O
疗 O
瘀 B-中医证候
血 I-中医证候
型 O
慢 B-西医诊断
性 I-西医诊断
萎 I-西医诊断
缩 I-西医诊断
性 I-西医诊断
胃 I-西医诊断
炎 I-西医诊断
６ O
０ O
例 O
临 O
床 O
观 O
察 O

又 O
服 O
１ O
０ O
剂 O
水 B-临床表现
肿 I-临床表现
消 I-临床表现
退 I-临床表现
， O
略 O
感 O
腹 B-临床表现
胀 I-临床表现
， O
尿 O
蛋 O
白 O
＋ O
， O
原 O
方 O
去 O
汉 B-中药
防 I-中药
己 I-中药
， O
加 O
山 O
药 O
、 O
山 O
茱 O
萸 O
各 O
１ O
０ O
ｇ O
， O
调 O
理 O
脾 O
肾 O
， O
以 O
后 O
随 O
证 O
加 O
减 O
， O
重 O
在 O
调 O
脾 O
补 O
肾 O
固 O
精 O
， O
２ O
个 O
月 O
后 O
诸 O
症 O
俱 O
除 O
， O
尿 O
蛋 O
白 O
转 O
阴 O

方 O
法 O
： O
将 O
符 O
合 O
老 B-西医诊断
年 I-西医诊断
功 I-西医诊断
能 I-西医诊断
性 I-西医诊断
便 I-西医诊断
秘 I-西医诊断
患 O
者 O
采 O
用 O
随 O
机 O
对 O
照 O
的 O
方 O
法 O
分 O
为 O
Ａ O
、 O
Ｂ O
、 O
Ｃ O
三 O
组 O
， O
Ａ O
组 O
予 O
济 O
川 O
煎 O
加 O
味 O
治 O
疗 O

中 O
医 O
外 O
治 O
法 O
治 O
疗 O
虚 B-中医证候
寒 I-中医证候
型 O
功 B-西医诊断
能 I-西医诊断
性 I-西医诊断
消 I-西医诊断
化 I-西医诊断
不 I-西医诊断
良 I-西医诊断
重 B-西医诊断
叠 I-西医诊断
腹 I-西医诊断
泻 I-西医诊断
型 I-西医诊断
肠 I-西医诊断
易 I-西医诊断
激 I-西医诊断
综 I-西医诊断
合 I-西医诊断
征 I-西医诊断
临 O
床 O
研 O
究 O

当 B-中药
归 I-中药
６ O
克 O

病 O
人 O
平 O
素 O
嗜 O
酒 O
， O
喜 O
食 O
肥 O
甘 O
， O
高 O
血 O
压 O
家 O
族 O
史 O
， O
冠 B-西医诊断
心 I-西医诊断
病 I-西医诊断
史 O
３ O
０ O
年 O
， O
每 O
冬 O
春 O
两 O
季 O
必 O
有 O
发 O
作 O
， O
西 O
医 O
治 O
疗 O
可 O
以 O
暂 O
时 O
缓 O
解 O
病 O
情 O

试 O
验 O
组 O
实 O
施 O
中 B-中医治疗
医 I-中医治疗
食 I-中医治疗
疗 I-中医治疗
护 O
理 O
技 O
术 O
配 O
合 O
常 O
规 O
健 O
康 O
教 O
育 O
， O
对 O
照 O
组 O
实 O
施 O
常 O
规 O
健 O
康 O
教 O
育 O
， O
每 O
月 O
通 O
过 O
问 O
卷 O
调 O
查 O
了 O
解 O
患 O
者 O
功 B-西医诊断
能 I-西医诊断
性 I-西医诊断
便 I-西医诊断
秘 I-西医诊断
症 O
状 O
和 O
生 O
活 O
质 O
量 O
情 O
况 O
， O
与 O
同 O
期 O
的 O
对 O
照 O
组 O
比 O
较 O

结 O
论 O
： O
降 B-中医治疗
逆 I-中医治疗
除 I-中医治疗
胀 I-中医治疗
胶 I-中医治疗
囊 I-中医治疗
治 O
疗 O
功 B-西医诊断
能 I-西医诊断
性 I-西医诊断
消 I-西医诊断
化 I-西医诊断
不 I-西医诊断
良 I-西医诊断
脾 B-中医证候
胃 I-中医证候
气 I-中医证候
虚 I-中医证候
型 O
患 O
者 O
疗 O
效 O
显 O
著 O

中 O
医 O
辨 O
证 O
治 O
疗 O
慢 B-西医诊断
性 I-西医诊断
非 I-西医诊断
萎 I-西医诊断
缩 I-西医诊断
性 I-西医诊断
胃 I-西医诊断
炎 I-西医诊断
疗 O
效 O
观 O
察 O

治 O
宜 O
温 O
经 O
散 O
寒 O
， O
解 O
表 O
祛 O
湿 O
， O
麻 O
黄 O
附 O
子 O
细 O
辛 O
汤 O
加 O
茵 B-中药
陈 I-中药
１ O
８ O
克 O
， O
藿 O
梗 O
９ O
克 O
， O
大 O
腹 O
皮 O
６ O
克 O
、 O
云 O
苓 O
９ O
克 O
， O
川 O
朴 O
９ O
克 O

功 B-西医诊断
能 I-西医诊断
性 I-西医诊断
消 I-西医诊断
化 I-西医诊断
不 I-西医诊断
良 I-西医诊断
； O
脾 B-中医证候
胃 I-中医证候
气 I-中医证候
虚 I-中医证候
证 O
； O
香 B-方剂
砂 I-方剂
六 I-方剂
君 I-方剂
子 I-方剂
汤 I-方剂
； O
针 B-中医治疗
刺 I-中医治疗
疗 O
法 O
； O
胃 O
动 O
素 O
； O
胃 O
泌 O
素 O
； O
临 O
床 O
疗 O
效 O

证 O
属 O
肺 B-中医证候
肾 I-中医证候
俱 I-中医证候
虚 I-中医证候
， O
气 O
阴 O
两 O
虚 O
， O
心 O
阳 O
亦 O
衰 O

便 O
秘 O
； O
中 O
药 O
疗 O
法 O
； O
针 B-中医治疗
刺 I-中医治疗
疗 O
法 O

方 O
法 O
： O
选 O
取 O
２ O
０ O
１ O
２ O
年 O
１ O
月 O
— O
２ O
０ O
１ O
４ O
年 O
６ O
月 O
收 O
治 O
的 O
８ O
６ O
例 O
功 B-西医诊断
能 I-西医诊断
性 I-西医诊断
消 I-西医诊断
化 I-西医诊断
不 I-西医诊断
良 I-西医诊断
患 O
者 O
作 O
为 O
此 O
次 O
研 O
究 O
对 O
象 O
， O
按 O
照 O
随 O
机 O
数 O
表 O
法 O
随 O
机 O
抽 O
取 O
组 O
成 O
研 O
究 O
组 O
和 O
对 O
照 O
组 O
， O
每 O
组 O
４ O
３ O
例 O
， O
对 O
照 O
组 O
采 O
用 O
阿 O
嗪 O
米 O
特 O
肠 O
溶 O
片 O
， O
饭 O
后 O
服 O
用 O
， O
每 O
日 O
３ O
次 O
， O
每 O
次 O
２ O
片 O
和 O
马 B-西医治疗
来 I-西医治疗
酸 I-西医治疗
曲 I-西医治疗
美 I-西医治疗
布 I-西医治疗
汀 I-西医治疗
胶 I-西医治疗
囊 I-西医治疗
， O
饭 O
后 O
服 O
用 O
， O
每 O
日 O
３ O
次 O
， O
每 O
次 O
１ O
粒 O
进 O
行 O
治 O
疗 O

目 O
的 O
观 O
察 O
穴 B-中医治疗
位 I-中医治疗
埋 I-中医治疗
线 I-中医治疗
配 O
合 O
运 O
动 O
疗 O
法 O
治 O
疗 O
功 B-西医诊断
能 I-西医诊断
性 I-西医诊断
便 I-西医诊断
秘 I-西医诊断
的 O
临 O
床 O
疗 O
效 O

功 B-西医诊断
能 I-西医诊断
性 I-西医诊断
消 I-西医诊断
化 I-西医诊断
不 I-西医诊断
良 I-西医诊断
； O
中 O
西 O
医 O
结 O
合 O
疗 O
法 O
； O
消 O
痞 O
和 O
胃 O
汤 O
； O
西 B-西医治疗
沙 I-西医治疗
必 I-西医治疗
利 I-西医治疗

安 O
胃 O
汤 O
； O
脾 B-中医证候
虚 I-中医证候
血 I-中医证候
瘀 I-中医证候
型 O
； O
慢 B-西医诊断
性 I-西医诊断
萎 I-西医诊断
缩 I-西医诊断
性 I-西医诊断
胃 I-西医诊断
炎 I-西医诊断
； O
血 O
液 O
流 O
变 O
学 O

脾 B-中医证候
虚 I-中医证候
气 I-中医证候
滞 I-中医证候
； O
功 B-西医诊断
能 I-西医诊断
性 I-西医诊断
消 I-西医诊断
化 I-西医诊断
不 I-西医诊断
良 I-西医诊断
； O
中 O
药 O
合 O
中 O
频 O
药 O
透 O

去 O
年 O
仲 O
夏 O
胁 B-临床表现
痛 I-临床表现
加 O
剧 O
， O
腹 O
胀 O
、 O
纳 O
差 O
、 O
口 O
苦 O
、 O
倦 O
怠 O
， O
在 O
市 O
某 O
医 O
院 O
诊 O
为 O
肝 O
硬 O
化 O

不 O
能 O
与 O
胎 B-中医诊断
黄 I-中医诊断
并 O
论 O

入 O
院 O
症 O
见 O
： O
腹 B-临床表现
大 I-临床表现
胀 O
满 O
， O
面 O
目 O
俱 O
黄 O
， O
身 B-临床表现
黄 I-临床表现
， O
尿 B-临床表现
黄 I-临床表现
， O
脘 O
腹 O
痞 O
满 O
， O
纳 O
差 O
， O
大 O
便 B-临床表现
黄 I-临床表现
而 O
黏 O
滞 O
， O
舌 O
质 O
红 O
， O
苔 B-临床表现
黄 I-临床表现
腻 I-临床表现
， O
脉 O
弦 O

本 O
案 O
病 O
程 O
长 O
达 O
８ O
个 O
月 O
， O
且 O
原 O
患 O
胃 O
窦 O
癌 O
， O
诊 O
见 O
舌 O
瘀 O
黯 O
苔 B-临床表现
黄 I-临床表现
稍 O
腻 O
， O
脉 O
弦 O
数 O
略 O
滑 O

耳 O
穴 O
压 O
丸 O
加 O
穴 B-中医治疗
位 I-中医治疗
敷 I-中医治疗
贴 I-中医治疗
治 O
疗 O
功 B-西医诊断
能 I-西医诊断
性 I-西医诊断
便 I-西医诊断
秘 I-西医诊断
６ O
７ O
例 O

西 O
医 O
诊 O
为 O
急 B-西医诊断
性 I-西医诊断
胰 I-西医诊断
腺 I-西医诊断
炎 I-西医诊断

目 O
的 O
： O
探 O
讨 O
功 B-西医诊断
能 I-西医诊断
性 I-西医诊断
消 I-西医诊断
化 I-西医诊断
不 I-西医诊断
良 I-西医诊断
患 O
者 O
采 O
用 O
曲 B-西医治疗
美 I-西医治疗
布 I-西医治疗
汀 I-西医治疗
合 O
用 O
摩 O
罗 O
丹 O
治 O
疗 O
的 O
临 O
床 O
效 O
果 O

前 O
方 O
去 O
生 B-中药
明 I-中药
矾 I-中药
， O
加 O
王 B-中药
不 I-中药
留 I-中药
行 I-中药
１ O
０ O
ｇ O
， O
泽 B-中药
泻 I-中药
改 O
为 O
２ O
５ O
ｇ O

处 O
方 O
： O
防 B-中药
风 I-中药
、 O
白 B-中药
芍 I-中药
、 O
白 B-中药
术 I-中药
、 O
栀 O
子 O
、 O
苍 B-中药
术 I-中药
各 O
１ O
２ O
ｇ O
， O
荆 B-中药
芥 I-中药
、 O
连 B-中药
翘 I-中药
、 O
黄 B-中药
芩 I-中药
、 O
大 B-中药
黄 I-中药
（ O
后 O
下 O
） O
各 O
１ O
０ O
ｇ O
， O
石 O
膏 O
、 O
滑 B-中药
石 I-中药
（ O
布 O
包 O
） O
各 O
２ O
５ O
ｇ O
， O
茵 B-中药
陈 I-中药
２ O
０ O
ｇ O
， O
当 B-中药
归 I-中药
１ O
５ O
ｇ O
， O
玄 B-中药
明 I-中药
粉 I-中药
（ O
冲 O
服 O
） O
８ O
ｇ O
， O
薄 B-中药
荷 I-中药
（ O
后 O
下 O
） O
、 O
麻 B-中药
黄 I-中药
、 O
甘 O
草 B-中药
各 I-中药
６ O
ｇ O
， O
生 O
姜 O
２ O
片 O

两 O
组 O
均 O
取 O
中 O
脘 O
和 O
足 O
三 O
里 O
穴 O
， O
针 B-中医治疗
刺 I-中医治疗
组 O
予 O
以 O
针 B-中医治疗
刺 I-中医治疗
治 O
疗 O
， O
艾 O
灸 O
组 O
予 O
艾 O
灸 O
治 O
疗 O
， O
均 O
每 O
日 O
１ O
次 O
， O
连 O
续 O
５ O
次 O
为 O
一 O
疗 O
程 O
， O
疗 O
程 O
间 O
休 O
息 O
２ O
ｄ O
， O
治 O
疗 O
４ O
个 O
疗 O
程 O
， O
共 O
２ O
０ O
次 O

Ａ O
１ O
组 O
及 O
Ｂ O
１ O
分 O
别 O
接 O
受 O
二 B-西医治疗
甲 I-西医治疗
双 I-西医治疗
胍 I-西医治疗
联 O
合 O
甲 O
钴 O
胺 O
或 O
常 O
规 O
降 O
压 O
药 O
等 O
进 O
行 O
常 O
规 O
治 O
疗 O
， O
Ａ O
２ O
组 O
及 O
Ｂ O
２ O
组 O
分 O
别 O
接 O
受 O
二 B-西医治疗
甲 I-西医治疗
双 I-西医治疗
胍 I-西医治疗
联 O
合 O
α O
－ O
硫 O
辛 O
酸 O
或 O
厄 B-西医治疗
贝 I-西医治疗
沙 I-西医治疗
坦 I-西医治疗
治 O
疗 O
， O
各 O
组 O
均 O
连 O
续 O
治 O
疗 O
３ O
个 O
月 O

患 O
肾 B-西医诊断
病 I-西医诊断
综 I-西医诊断
合 I-西医诊断
征 I-西医诊断
２ O
年 O
， O
反 O
复 O
发 O
作 O
多 O
次 O
， O
曾 O
使 O
用 O
激 O
素 O
治 O
疗 O
， O
每 O
次 O
发 O
病 O
均 O
在 O
激 O
素 O
减 O
量 O
或 O
感 O
冒 O
之 O
后 O

患 O
者 O
全 B-临床表现
身 I-临床表现
发 I-临床表现
黄 I-临床表现
已 O
基 O
本 O
消 O
失 O
， O
饮 O
食 O
正 O
常 O

结 O
果 O
治 O
疗 O
组 O
在 O
上 B-临床表现
腹 I-临床表现
痛 I-临床表现
、 O
腹 B-临床表现
胀 I-临床表现
、 O
嗳 B-临床表现
气 I-临床表现
、 O
恶 B-临床表现
心 I-临床表现
和 O
呕 B-临床表现
吐 I-临床表现
、 O
泛 B-临床表现
酸 I-临床表现
等 O
常 O
见 O
症 O
状 O
改 O
善 O
方 O
面 O
优 O
于 O
对 O
照 O
组 O
（ O
Ｐ O
＜ O
０ O

中 O
医 O
诊 O
断 O
： O
黄 O
疸 O
（ O
阴 B-中医诊断
黄 I-中医诊断
） O
， O
寒 B-中医证候
湿 I-中医证候
瘀 I-中医证候
阻 I-中医证候
型 O

６ O
２ O
） O
分 O
、 O
上 B-临床表现
腹 I-临床表现
痛 I-临床表现
（ O
１ O

治 O
疗 O
组 O
予 O
服 O
用 O
中 O
药 O
安 B-方剂
胃 I-方剂
汤 I-方剂
治 O
疗 O

经 O
治 O
数 O
月 O
， O
其 O
效 O
欠 O
佳 O
， O
日 O
趋 O
消 B-临床表现
瘦 I-临床表现
， O
大 O
便 O
始 O
结 O
， O
且 O
发 O
现 O
右 O
胁 B-临床表现
下 I-临床表现
有 O
一 O
核 O
桃 O
大 O
小 O
之 O
肿 O
块 O

浮 B-临床表现
肿 I-临床表现
大 O
减 O
， O
巩 B-临床表现
膜 I-临床表现
黄 I-临床表现
染 I-临床表现
减 I-临床表现
轻 I-临床表现
， O
腹 O
部 O
平 O
软 O
， O
肝 O
肋 O
下 O
４ O
厘 O
米 O
， O
二 O
便 O
正 O
常 O

服 O
上 O
方 O
５ O
剂 O
后 O
， O
乏 O
力 O
、 O
心 B-临床表现
慌 I-临床表现
气 I-临床表现
短 I-临床表现
、 O
头 O
晕 O
等 O
症 O
好 O
转 O
， O
纳 O
食 O
有 O
增 O
， O
但 O
腹 O
胀 O
未 O
减 O

０ O
５ O
） O
， O
联 O
合 O
组 O
在 O
改 O
善 O
患 O
者 O
症 O
状 O
上 O
明 O
显 O
优 O
于 O
胃 O
复 O
春 O
组 O
， O
在 O
改 O
善 O
胃 B-临床表现
痛 I-临床表现
、 O
胃 B-临床表现
胀 I-临床表现
、 O
反 B-临床表现
酸 I-临床表现
症 O
状 O
上 O
明 O
显 O
优 O
于 O
中 O
药 O
组 O
， O
在 O
改 O
善 O
大 O
便 O
、 O
口 B-临床表现
干 I-临床表现
口 I-临床表现
苦 I-临床表现
上 O
与 O
中 O
药 O
组 O
相 O
当 O

辛 O
散 O
善 O
走 O
， O
能 O
通 O
行 O
十 O
二 O
经 O
， O
既 O
可 O
驱 O
在 O
表 O
之 O
风 O
， O
又 O
能 O
化 O
在 O
里 O
之 O
湿 O
， O
通 O
经 O
达 O
络 O
， O
可 O
导 O
可 O
宣 O
的 O
威 O
灵 B-中药
仙 I-中药
等 O
加 O
减 O
化 O
裁 O

治 O
疗 O
后 O
３ O
组 O
Ｇ O
Ａ O
Ｓ O
水 O
平 O
均 O
有 O
所 O
提 O
高 O
， O
治 O
疗 O
组 O
提 O
高 O
程 O
度 O
明 O
显 O
优 O
于 O
电 B-中医治疗
针 I-中医治疗
组 O
和 O
雷 O
贝 O
拉 O
唑 O
组 O
（ O
Ｐ O
均 O
＜ O
０ O

菖 B-中药
蒲 I-中药
、 O
木 B-中药
通 I-中药
各 O
５ O
克 O

利 O
气 O
豁 O
痰 O
， O
除 O
寒 O
暖 O
中 O
， O
散 O
肿 O
止 O
痛 O
， O
治 O
咳 B-临床表现
嗽 I-临床表现
反 O
胃 O
， O
痹 O
木 O
脚 O
气 O
， O
筋 O
骨 O
腰 O
节 O
诸 O
痛 O
（ O
《 O
本 O
草 O
纲 O
目 O
》 O
） O

结 O
论 O
： O
自 B-方剂
拟 I-方剂
健 I-方剂
脾 I-方剂
化 I-方剂
湿 I-方剂
汤 I-方剂
治 O
疗 O
脾 B-中医证候
虚 I-中医证候
湿 I-中医证候
蕴 I-中医证候
证 O
非 B-西医诊断
酒 I-西医诊断
精 I-西医诊断
性 I-西医诊断
脂 I-西医诊断
肪 I-西医诊断
肝 I-西医诊断
疗 O
效 O
显 O
著 O
． O

基 O
础 O
降 O
糖 O
治 O
疗 O
的 O
同 O
时 O
给 O
予 O
２ O
组 O
健 B-方剂
脾 I-方剂
祛 I-方剂
湿 I-方剂
方 I-方剂
治 O
疗 O
， O
观 O
察 O
组 O
另 O
取 O
肝 O
俞 O
、 O
足 O
三 O
里 O
、 O
丰 O
隆 O
、 O
太 O
冲 O
、 O
脾 O
俞 O
等 O
穴 O
位 O
电 B-中医治疗
针 I-中医治疗
治 O
疗 O
， O
２ O
４ O
周 O
后 O
比 O
较 O
２ O
组 O
患 O
者 O
的 O
总 O
有 O
效 O
率 O
、 O
血 O
糖 O
、 O
胰 O
岛 O
素 O
抵 O
抗 O
指 O
数 O
、 O
血 O
脂 O
、 O
肝 O
功 O
能 O
、 O
糖 O
化 O
血 O
红 O
蛋 O
白 O
水 O
平 O

应 O
用 O
下 O
瘀 O
血 O
汤 O
， O
大 B-中药
黄 I-中药
生 O
者 O
初 O
服 O
可 O
引 O
起 O
大 O
便 O
次 O
数 O
增 O
加 O
， O
但 O
连 O
续 O
服 O
用 O
即 O
转 O
为 O
正 O
常 O
， O
若 O
对 O
大 B-中药
黄 I-中药
特 O
别 O
敏 O
感 O
者 O
， O
可 O
用 O
制 O
大 B-中药
黄 I-中药

中 B-中医治疗
药 I-中医治疗
膏 I-中医治疗
方 I-中医治疗
配 O
合 O
生 O
物 O
反 O
馈 O
治 O
疗 O
慢 B-西医诊断
传 I-西医诊断
输 I-西医诊断
型 I-西医诊断
功 I-西医诊断
能 I-西医诊断
性 I-西医诊断
便 I-西医诊断
秘 I-西医诊断
的 O
疗 O
效 O
及 O
对 O
生 O
活 O
质 O
量 O
的 O
影 O
响 O

结 O
论 O
： O
肠 B-方剂
宁 I-方剂
汤 I-方剂
治 O
疗 O
腹 O
泻 O
型 O
肠 O
易 O
激 O
综 O
合 O
征 O
有 O
较 O
好 O
的 O
疗 O
效 O
． O

治 O
疗 O
组 O
给 O
予 O
柴 B-方剂
胡 I-方剂
疏 I-方剂
肝 I-方剂
散 I-方剂
加 O
Ｐ O
Ｐ O
Ｉ O
ｓ O
， O
对 O
照 O
组 O
给 O
予 O
Ｐ O
Ｐ O
Ｉ O
ｓ O
， O
疗 O
程 O
均 O
为 O
８ O
周 O

桑 B-中药
白 I-中药
皮 I-中药
、 O
赤 O
小 O
豆 O
、 O
生 B-中药
姜 I-中药
行 O
水 O
利 O
尿 O
排 O
毒 O

给 O
予 O
禁 O
食 O
、 O
胃 O
肠 O
减 O
压 O
、 O
抗 O
感 O
染 O
、 O
抑 O
酶 O
及 O
补 O
液 O
治 O
疗 O
， O
患 O
者 O
仍 O
腹 O
胀 O
痛 O
， O
恶 O
心 O
， O
大 B-临床表现
便 I-临床表现
不 O
通 O
， O
苔 O
腻 O
， O
脉 B-临床表现
滑 I-临床表现
数 I-临床表现

刻 O
诊 O
： O
患 O
儿 O
双 B-临床表现
眼 I-临床表现
睑 I-临床表现
浮 I-临床表现
肿 I-临床表现
， O
但 O
无 O
四 B-临床表现
肢 I-临床表现
浮 I-临床表现
肿 I-临床表现
， O
无 O
腹 B-临床表现
水 I-临床表现
， O
无 O
发 B-临床表现
热 I-临床表现
， O
纳 B-临床表现
食 I-临床表现
尚 I-临床表现
可 I-临床表现
， O
尿 B-临床表现
色 I-临床表现
深 I-临床表现
黄 I-临床表现
， O
无 B-临床表现
尿 I-临床表现
频 O
、 O
尿 O
急 O
、 O
尿 O
痛 O
， O
大 B-临床表现
便 I-临床表现
正 I-临床表现
常 I-临床表现
， O
舌 O
淡 O
红 O
， O
苔 B-临床表现
黄 I-临床表现
腻 I-临床表现
， O
脉 B-临床表现
滑 I-临床表现
数 I-临床表现

方 O
法 O
将 O
９ O
２ O
例 O
伴 B-西医诊断
异 I-西医诊断
型 I-西医诊断
增 I-西医诊断
生 I-西医诊断
慢 I-西医诊断
性 I-西医诊断
萎 I-西医诊断
缩 I-西医诊断
性 I-西医诊断
胃 I-西医诊断
炎 I-西医诊断
患 O
者 O
随 O
机 O
分 O
为 O
２ O
组 O
， O
对 O
照 O
组 O
４ O
６ O
例 O
给 O
予 O
胃 B-中医治疗
复 I-中医治疗
春 I-中医治疗
片 I-中医治疗
治 O
疗 O
， O
研 O
究 O
组 O
４ O
６ O
例 O
给 O
予 O
消 O
痞 O
愈 O
萎 O
汤 O
联 O
合 O
胃 B-中医治疗
复 I-中医治疗
春 I-中医治疗
片 I-中医治疗
治 O
疗 O
， O
２ O
组 O
均 O
持 O
续 O
治 O
疗 O
３ O
个 O
月 O

服 O
上 O
方 O
１ O
周 O
， O
咽 O
痛 O
减 O
腹 O
泻 O
止 O
， O
体 O
力 O
食 O
欲 O
渐 O
增 O
， O
黄 O
腻 O
苔 O
转 O
薄 O
白 O
， O
坚 O
持 O
健 B-中医治则
脾 I-中医治则
和 O
胃 O
大 O
法 O
， O
对 O
原 O
方 O
微 O
调 O
之 O
， O
去 O
连 O
翘 O
加 O
猪 O
苓 O
３ O
０ O
ｇ O
， O
女 O
贞 O
子 O
１ O
０ O
ｇ O
， O
黄 O
芪 O
３ O
０ O
ｇ O

但 O
若 O
胎 B-中医诊断
黄 I-中医诊断
不 O
退 O
， O
且 O
日 O
益 O
加 O
剧 O
， O
并 O
变 O
症 O
丛 O
生 O
， O
则 O
应 O
考 O
虑 O
新 O
生 O
儿 O
溶 O
血 O
性 O
黄 O
疸 O
， O
本 O
病 O
治 O
疗 O
甚 O
为 O
复 O
杂 O

３ O
月 O
２ O
１ O
日 O
经 O
院 O
内 O
会 O
诊 O
， O
诊 O
断 O
胰 B-西医诊断
腺 I-西医诊断
癌 I-西医诊断
晚 O
期 O
， O
认 O
为 O
手 O
术 O
不 O
容 O
易 O
做 O
， O
且 O
效 O
果 O
不 O
大 O

推 O
拿 O
配 O
合 O
西 B-西医治疗
沙 I-西医治疗
必 I-西医治疗
利 I-西医治疗
治 O
疗 O
儿 B-西医诊断
童 I-西医诊断
功 I-西医诊断
能 I-西医诊断
性 I-西医诊断
消 I-西医诊断
化 I-西医诊断
不 I-西医诊断
良 I-西医诊断
５ O
５ O
例 O
疗 O
效 O
观 O
察 O

０ O
５ O
） O
， O
对 O
照 O
组 O
治 O
疗 O
后 O
患 O
者 O
腹 B-临床表现
泻 I-临床表现
、 O
腹 B-临床表现
胀 I-临床表现
、 O
肛 O
门 O
坠 O
胀 O
感 O
评 O
分 O
亦 O
明 O
显 O
降 O
低 O
（ O
Ｐ O
＜ O
０ O

治 O
疗 O
组 O
采 O
用 O
香 B-方剂
砂 I-方剂
六 I-方剂
君 I-方剂
子 I-方剂
汤 I-方剂
加 O
减 O
（ O
黄 B-中药
芪 I-中药
３ O
０ O
ｇ O
， O
五 B-中药
味 I-中药
子 I-中药
１ O
０ O
ｇ O
， O
北 B-中药
沙 I-中药
参 I-中药
１ O
５ O
ｇ O
， O
白 B-中药
术 I-中药
１ O
０ O
ｇ O
， O
陈 B-中药
皮 I-中药
１ O
０ O
ｇ O
， O
砂 B-中药
仁 I-中药
６ O
ｇ O
， O
木 B-中药
香 I-中药
１ O
０ O
ｇ O
， O
生 B-中药
山 I-中药
楂 I-中药
１ O
０ O
ｇ O
， O
鸡 B-中药
内 I-中药
金 I-中药
１ O
０ O
ｇ O
， O
丹 B-中药
参 I-中药
１ O
５ O
ｇ O
， O
川 B-中药
芎 I-中药
１ O
５ O
ｇ O
， O
白 O
芍 O
１ O
０ O
ｇ O
， O
甘 B-中药
草 I-中药
６ O
ｇ O
） O

肠 O
易 O
激 O
综 O
合 O
征 O
； O
痛 B-方剂
泻 I-方剂
要 I-方剂
方 I-方剂
； O
谷 O
维 O
素 O
片 O
； O
盐 O
酸 O
小 O
檗 O
碱 O
片 O
； O
吗 O
丁 O
啉 O
片 O
； O
消 O
旋 O
山 O
莨 O
菪 O
碱 O
片 O

目 O
的 O
： O
观 O
察 O
疏 O
肝 O
健 O
脾 O
， O
活 O
血 O
利 O
湿 O
中 O
药 O
配 O
合 O
肝 B-西医治疗
病 I-西医治疗
治 I-西医治疗
疗 I-西医治疗
仪 I-西医治疗
治 O
疗 O
非 B-西医诊断
酒 I-西医诊断
精 I-西医诊断
性 I-西医诊断
脂 I-西医诊断
肪 I-西医诊断
肝 I-西医诊断
的 O
疗 O
效 O

慢 B-西医诊断
性 I-西医诊断
萎 I-西医诊断
缩 I-西医诊断
性 I-西医诊断
胃 I-西医诊断
炎 I-西医诊断
； O
益 O
胃 O
汤 O
； O
芍 B-方剂
药 I-方剂
甘 I-方剂
草 I-方剂
汤 I-方剂
； O
胃 B-中医证候
阴 I-中医证候
不 I-中医证候
足 I-中医证候
证 O
； O
吗 O
丁 O
啉 O

目 O
的 O
： O
观 O
察 O
六 O
君 O
子 O
汤 O
和 O
贝 B-西医治疗
洛 I-西医治疗
纳 I-西医治疗
治 O
疗 O
功 B-西医诊断
能 I-西医诊断
性 I-西医诊断
消 I-西医诊断
化 I-西医诊断
不 I-西医诊断
良 I-西医诊断
（ O
Ｆ O
Ｄ O
） O
的 O
疗 O
效 O
对 O
比 O

治 O
宜 O
清 B-中医治则
热 I-中医治则
利 I-中医治则
湿 I-中医治则
退 B-中医治则
黄 I-中医治则

因 O
双 B-临床表现
下 I-临床表现
肢 I-临床表现
欠 I-临床表现
温 I-临床表现
， O
足 B-临床表现
心 I-临床表现
刺 I-临床表现
痛 I-临床表现
４ O
年 O
， O
干 B-临床表现
咳 I-临床表现
反 O
复 O
发 O
作 O
７ O
年 O
就 O
诊 O

结 O
论 O
： O
香 B-方剂
砂 I-方剂
六 I-方剂
君 I-方剂
子 I-方剂
汤 I-方剂
治 O
疗 O
慢 B-西医诊断
性 I-西医诊断
萎 I-西医诊断
缩 I-西医诊断
性 I-西医诊断
胃 I-西医诊断
炎 I-西医诊断
疗 O
效 O
明 O
显 O

白 B-中药
术 I-中药
苦 O
温 O
健 O
脾 O
燥 O
湿 O
， O
茯 B-中药
苓 I-中药
甘 O
淡 O
渗 O
湿 O
， O
参 O
术 O
相 O
合 O
， O
则 O
健 O
脾 O
祛 O
湿 O
之 O
功 O
更 O
著 O

［ O
结 O
论 O
］ O
揿 B-中医治疗
针 I-中医治疗
联 O
合 O
莫 O
沙 O
必 O
利 O
治 O
疗 O
老 O
年 O
Ｆ O
Ｄ O
疗 O
效 O
确 O
切 O
， O
具 O
有 O
良 O
好 O
的 O
近 O
期 O
及 O
远 O
期 O
疗 O
效 O

出 O
院 O
返 O
里 O
后 O
一 O
直 O
上 B-临床表现
腹 I-临床表现
部 I-临床表现
痞 I-临床表现
满 I-临床表现
烦 I-临床表现
闷 I-临床表现
， O
呕 B-临床表现
恶 I-临床表现
嗳 B-临床表现
气 I-临床表现
， O
饮 B-临床表现
食 I-临床表现
无 I-临床表现
味 I-临床表现
， O
精 B-临床表现
神 I-临床表现
委 I-临床表现
顿 I-临床表现
， O
四 B-临床表现
肢 I-临床表现
乏 I-临床表现
力 I-临床表现
， O
大 B-临床表现
便 I-临床表现
溏 I-临床表现
泻 I-临床表现
， O
便 B-临床表现
色 I-临床表现
淡 I-临床表现
白 I-临床表现
， O
日 O
解 O
２ O
～ O
３ O
次 O

目 O
的 O
观 O
察 O
解 B-中医治疗
毒 I-中医治疗
化 I-中医治疗
浊 I-中医治疗
活 I-中医治疗
血 I-中医治疗
方 I-中医治疗
配 O
合 O
注 O
线 O
疗 O
法 O
治 O
疗 O
慢 O
性 O
萎 O
缩 O
性 O
胃 O
炎 O
（ O
Ｃ O
Ａ O
Ｇ O
） O
癌 O
前 O
病 O
变 O
的 O
临 O
床 O
疗 O
效 O

肝 O
气 O
犯 O
脾 O
， O
脾 O
失 O
健 O
运 O
， O
清 O
气 O
不 O
升 O
， O
浊 O
气 O
不 O
降 O
， O
正 O
气 O
日 O
衰 O
， O
水 O
湿 O
不 O
化 O
， O
积 B-中医诊断
聚 I-中医诊断
腹 O
腔 O
而 O
成 O
臌 B-中医诊断
胀 I-中医诊断

半 O
夏 O
泻 O
心 O
汤 O
联 O
合 O
埃 B-西医治疗
索 I-西医治疗
美 I-西医治疗
拉 I-西医治疗
唑 I-西医治疗
治 O
疗 O
慢 B-西医诊断
性 I-西医诊断
萎 I-西医诊断
缩 I-西医诊断
性 I-西医诊断
胃 I-西医诊断
炎 I-西医诊断
的 O
临 O
床 O
疗 O
效 O
观 O
察 O

主 O
诉 O
： O
面 B-临床表现
色 I-临床表现
苍 I-临床表现
白 I-临床表现
， O
间 O
断 O
发 O
热 O
已 O
年 O
余 O

结 O
论 O
日 B-其他治疗
光 I-其他治疗
浴 I-其他治疗
联 O
合 O
五 B-中医治疗
音 I-中医治疗
疗 I-中医治疗
法 I-中医治疗
能 O
有 O
效 O
改 O
善 O
功 B-西医诊断
能 I-西医诊断
性 I-西医诊断
消 I-西医诊断
化 I-西医诊断
不 I-西医诊断
良 I-西医诊断
症 O
状 O
． O

胃 O
食 O
管 O
反 O
流 O
病 O
； O
六 B-中医治疗
味 I-中医治疗
安 I-中医治疗
消 I-中医治疗
胶 I-中医治疗
囊 I-中医治疗
； O
奥 B-西医治疗
美 I-西医治疗
拉 I-西医治疗
唑 I-西医治疗

益 B-方剂
脾 I-方剂
涤 I-方剂
痰 I-方剂
化 I-方剂
瘀 I-方剂
方 I-方剂
治 O
疗 O
慢 B-西医诊断
性 I-西医诊断
萎 I-西医诊断
缩 I-西医诊断
性 I-西医诊断
胃 I-西医诊断
炎 I-西医诊断
３ O
２ O
例 O

目 O
的 O
： O
观 O
察 O
活 O
血 O
化 O
瘀 O
法 O
配 O
合 O
食 B-中医治疗
疗 I-中医治疗
治 O
疗 O
慢 O
性 O
萎 O
缩 O
性 O
胃 O
炎 O
的 O
疗 O
效 O

白 O
茅 O
根 O
、 O
虎 B-中药
杖 I-中药
清 O
热 O
利 O
湿 O
解 O
毒 O

对 O
照 O
组 O
患 O
者 O
采 O
用 O
奥 O
美 O
拉 O
唑 O
、 O
莫 B-西医治疗
沙 I-西医治疗
必 I-西医治疗
利 I-西医治疗
进 O
行 O
治 O
疗 O

２ O
０ O
０ O
４ O
年 O
７ O
月 O
１ O
４ O
日 O
二 O
诊 O
： O
患 O
者 O
诉 O
服 O
上 O
药 O
后 O
无 O
小 B-临床表现
便 I-临床表现
黄 I-临床表现
， O
纳 B-临床表现
差 I-临床表现
、 O
乏 B-临床表现
力 I-临床表现
有 O
所 O
减 O
轻 O
， O
但 O
仍 O
觉 O
腹 O
胀 O
痛 O
， O
舌 O
暗 O
红 O
、 O
苔 B-临床表现
薄 I-临床表现
干 I-临床表现
微 O
黄 O

舒 B-方剂
肝 I-方剂
和 I-方剂
胃 I-方剂
汤 I-方剂
对 O
肝 B-中医证候
胃 I-中医证候
不 I-中医证候
合 I-中医证候
型 O
Ｆ O
Ｄ O
患 O
者 O
Ｎ O
Ｄ O
Ｉ O
指 O
标 O
以 O
及 O
血 O
浆 O
Ｃ O
Ｋ O
Ｋ O
、 O
Ｖ O
Ｉ O
Ｐ O
的 O
影 O
响 O

各 O
症 O
候 O
改 O
善 O
情 O
况 O
比 O
较 O
上 O
， O
治 O
疗 O
组 O
改 O
善 O
最 O
明 O
显 O
的 O
是 O
上 B-临床表现
腹 I-临床表现
痛 I-临床表现
， O
其 O
次 O
为 O
上 B-临床表现
腹 I-临床表现
不 I-临床表现
适 I-临床表现
、 O
烧 B-临床表现
心 I-临床表现
、 O
嗳 B-临床表现
气 I-临床表现

方 O
法 O
： O
将 O
３ O
２ O
０ O
例 O
确 O
诊 O
为 O
功 B-西医诊断
能 I-西医诊断
性 I-西医诊断
消 I-西医诊断
化 I-西医诊断
不 I-西医诊断
良 I-西医诊断
患 O
者 O
随 O
机 O
分 O
为 O
４ O
组 O
： O
电 O
针 O
组 O
、 O
枳 B-中医治疗
术 I-中医治疗
宽 I-中医治疗
中 I-中医治疗
胶 I-中医治疗
囊 I-中医治疗
组 O
、 O
联 O
合 O
治 O
疗 O
组 O
及 O
西 O
药 O
组 O
， O
每 O
组 O
８ O
０ O
例 O

符 O
合 O
《 O
金 O
匮 O
要 O
略 O
》 O
水 O
气 O
上 O
冲 O
之 O
病 O
机 O
， O
遂 O
予 O
苓 B-方剂
桂 I-方剂
术 I-方剂
甘 I-方剂
汤 I-方剂
加 O
减 O
， O
平 O
冲 O
降 O
逆 O
， O
药 O
用 O
： O
茯 B-中药
苓 I-中药
１ O
５ O
ｇ O
， O
桂 B-中药
枝 I-中药
、 O
白 O
术 O
、 O
党 B-中药
参 I-中药
、 O
炙 B-中药
甘 I-中药
草 I-中药
、 O
杏 B-中药
仁 I-中药
各 O
１ O
０ O
ｇ O
， O
炮 B-中药
姜 I-中药
３ O
ｇ O

患 O
者 O
因 O
反 O
复 O
全 O
身 O
浮 B-临床表现
肿 I-临床表现
３ O
个 O
多 O
月 O
， O
曾 O
２ O
次 O
在 O
某 O
市 O
专 O
科 O
医 O
院 O
住 O
院 O
， O
确 O
诊 O
为 O
肾 O
病 O
综 O
合 O
征 O

刻 O
症 O
： O
头 O
晕 O
乏 O
力 O
， O
纳 O
差 O
厌 O
油 O
， O
口 O
干 O
口 O
苦 O
， O
胸 O
闷 O
腹 O
胀 O
， O
便 O
稀 O
尿 B-临床表现
少 I-临床表现

面 O
目 O
一 O
身 O
尽 O
黄 O
， O
尿 B-临床表现
赤 I-临床表现
如 O
茶 O
， O
量 B-临床表现
少 I-临床表现
大 O
便 B-临床表现
秘 I-临床表现
结 O
， O
腹 B-临床表现
胀 I-临床表现
纳 I-临床表现
少 I-临床表现
， O
呕 B-临床表现
恶 I-临床表现
， O
神 B-临床表现
疲 I-临床表现
乏 I-临床表现
力 I-临床表现
， O
舌 B-临床表现
苔 I-临床表现
黄 I-临床表现
垢 I-临床表现
， O
脉 B-临床表现
濡 I-临床表现

治 O
疗 O
组 O
单 O
项 O
症 O
状 O
（ O
胃 B-临床表现
腕 I-临床表现
胀 I-临床表现
痛 I-临床表现
不 I-临床表现
适 I-临床表现
、 O
纳 B-临床表现
少 I-临床表现
、 O
便 B-临床表现
溏 I-临床表现
、 O
院 B-临床表现
腹 I-临床表现
胀 I-临床表现
痛 I-临床表现
、 O
嗳 B-临床表现
气 I-临床表现
反 I-临床表现
酸 I-临床表现
、 O
神 B-临床表现
疲 I-临床表现
乏 I-临床表现
力 I-临床表现
） O
评 O
分 O
和 O
症 O
状 O
总 O
积 O
分 O
的 O
改 O
善 O
亦 O
优 O
于 O
对 O
照 O
组 O
（ O
均 O
Ｐ O
＜ O
０ O

舌 B-临床表现
红 I-临床表现
、 O
苔 B-临床表现
黄 I-临床表现
腻 I-临床表现
根 I-临床表现
厚 I-临床表现

诊 O
断 O
： O
中 O
医 O
： O
水 B-中医诊断
肿 I-中医诊断
（ O
风 B-中医证候
水 I-中医证候
相 I-中医证候
搏 I-中医证候
） O

消 O
化 O
不 O
良 O
； O
健 O
脾 O
和 O
胃 O
调 O
中 O
汤 O
； O
多 B-西医治疗
潘 I-西医治疗
立 I-西医治疗
酮 I-西医治疗
法 O
； O
谷 O
维 O
素 O
法 O

双 O
下 O
肢 O
凹 O
陷 O
性 O
水 B-临床表现
肿 I-临床表现

红 B-中药
枣 I-中药
三 O
枚 O

目 O
的 O
观 O
察 O
胃 O
祺 O
饮 O
治 O
疗 O
脾 B-中医证候
虚 I-中医证候
气 I-中医证候
滞 I-中医证候
型 O
功 B-西医诊断
能 I-西医诊断
性 I-西医诊断
消 I-西医诊断
化 I-西医诊断
不 I-西医诊断
良 I-西医诊断
（ O
Ｆ O
Ｄ O
） O
的 O
临 O
床 O
疗 O
效 O
及 O
其 O
对 O
血 O
浆 O
胃 O
动 O
素 O
（ O
Ｍ O
Ｔ O
Ｌ O
） O
的 O
影 O
响 O

用 O
葛 B-中药
根 I-中药
者 O
， O
升 O
津 O
也 O

５ O
月 O
２ O
４ O
日 O
诊 O
： O
患 O
者 O
自 O
觉 O
无 O
明 O
显 O
不 O
适 O
， O
中 O
医 O
辨 O
证 O
属 O
肾 B-中医证候
气 I-中医证候
虚 I-中医证候
衰 I-中医证候
， O
兼 O
有 O
瘀 B-中医证候
血 I-中医证候
， O
拟 O
温 B-中医治则
肾 I-中医治则
助 I-中医治则
气 I-中医治则
化 I-中医治则
为 O
主 O
， O
金 O
匮 O
肾 O
气 O
丸 O
加 O
味 O

提 O
示 O
： O
治 O
疗 O
慢 B-西医诊断
性 I-西医诊断
胃 I-西医诊断
炎 I-西医诊断
分 O
型 O
治 O
疗 O
， O
观 O
察 O
两 O
组 O
病 O
例 O
用 O
温 O
补 O
脾 O
胃 O
法 O
， O
养 O
阴 O
益 O
胃 O
法 O
在 O
临 O
床 O
疗 O
效 O
上 O
治 O
疗 O
慢 B-西医诊断
性 I-西医诊断
胃 I-西医诊断
炎 I-西医诊断
有 O
较 O
好 O
的 O
效 O
果 O
． O

怀 B-中药
牛 I-中药
膝 I-中药
补 O
肾 O
强 O
腰 O
， O
引 O
药 O
达 O
病 O
所 O

胃 O
食 O
管 O
反 O
流 O
病 O
； O
中 O
医 O
药 O
疗 O
法 O
； O
砂 O
半 O
理 O
中 O
汤 O
； O
小 B-方剂
陷 I-方剂
胸 I-方剂
汤 I-方剂

治 O
宜 O
宣 B-中医治则
肺 I-中医治则
解 I-中医治则
毒 I-中医治则

柴 O
胡 O
桂 O
枝 O
干 O
姜 O
汤 O
对 O
溃 B-西医诊断
疡 I-西医诊断
性 I-西医诊断
结 I-西医诊断
肠 I-西医诊断
炎 I-西医诊断
的 O
疗 O
效 O
分 O
析 O

身 B-临床表现
目 I-临床表现
中 I-临床表现
度 I-临床表现
黄 I-临床表现
染 I-临床表现
， O
右 B-临床表现
上 I-临床表现
腹 I-临床表现
及 I-临床表现
剑 I-临床表现
突 I-临床表现
下 I-临床表现
明 I-临床表现
显 I-临床表现
压 I-临床表现
痛 I-临床表现
， I-临床表现
轻 I-临床表现
度 I-临床表现
反 I-临床表现
跳 I-临床表现
痛 I-临床表现
， O
右 B-临床表现
上 I-临床表现
腹 I-临床表现
肌 I-临床表现
稍 I-临床表现
紧 I-临床表现
张 I-临床表现
， O
莫 O
非 O
氏 O
征 O
阳 O
性 O
， O
血 O
象 O
： O
白 O
细 O
胞 O
１ O
０ O
６ O
０ O
０ O
至 O
１ O
８ O
７ O
０ O
０ O
之 O
间 O
， O
中 O
性 O
８ O
２ O
至 O
９ O
２ O
％ O
之 O
间 O

疏 B-中医治疗
肝 I-中医治疗
胃 I-中医治疗
安 I-中医治疗
颗 I-中医治疗
粒 I-中医治疗
联 O
合 O
埃 O
索 O
美 O
拉 O
唑 O
镁 O
肠 O
溶 O
片 O
和 O
莫 B-西医治疗
沙 I-西医治疗
必 I-西医治疗
利 I-西医治疗
片 I-西医治疗
治 O
疗 O
胃 B-西医诊断
食 I-西医诊断
管 I-西医诊断
反 I-西医诊断
流 I-西医诊断
病 I-西医诊断
５ O
６ O
例 O
临 O
床 O
观 O
察 O

对 O
照 O
组 O
予 O
以 O
吗 B-西医治疗
丁 I-西医治疗
啉 I-西医治疗
（ O
西 O
安 O
杨 O
森 O
制 O
药 O
公 O
司 O
生 O
产 O
） O
， O
每 O
次 O
１ O
０ O
ｍ O
ｇ O
， O
每 O
日 O
３ O
次 O
， O
饭 O
前 O
３ O
０ O
ｍ O
ｉ O
ｎ O
服 O
用 O

方 O
法 O
功 B-西医诊断
能 I-西医诊断
性 I-西医诊断
便 I-西医诊断
秘 I-西医诊断
的 O
患 O
者 O
６ O
０ O
例 O
， O
随 O
机 O
分 O
为 O
治 O
疗 O
组 O
３ O
０ O
例 O
和 O
对 O
照 O
组 O
３ O
０ O
例 O
， O
治 O
疗 O
组 O
采 O
用 O
穴 B-中医治疗
位 I-中医治疗
埋 I-中医治疗
线 I-中医治疗
配 O
合 O
运 O
动 O
疗 O
法 O
治 O
疗 O
， O
对 O
照 O
组 O
口 O
服 O
枸 O
橼 O
酸 O
莫 O
沙 O
必 O
利 O
片 O
治 O
疗 O
， O
治 O
疗 O
周 O
期 O
均 O
为 O
８ O
周 O

中 O
医 O
治 O
疗 O
， O
非 B-西医诊断
酒 I-西医诊断
精 I-西医诊断
性 I-西医诊断
脂 I-西医诊断
肪 I-西医诊断
肝 I-西医诊断

穴 O
位 O
埋 O
线 O
结 O
合 O
中 B-中医治疗
药 I-中医治疗
敷 I-中医治疗
脐 I-中医治疗
干 O
预 O
功 B-西医诊断
能 I-西医诊断
性 I-西医诊断
便 I-西医诊断
秘 I-西医诊断
３ O
８ O
例 O
疗 O
效 O
观 O
察 O

此 O
例 O
西 O
医 O
诊 O
断 O
为 O
慢 B-西医诊断
性 I-西医诊断
胆 I-西医诊断
囊 I-西医诊断
炎 I-西医诊断
， O
疑 O
为 O
胰 O
腺 O
癌 O

治 O
拟 O
疏 O
肝 O
理 O
气 O
和 O
胃 O
之 O
法 O
， O
方 O
与 O
柴 B-方剂
胡 I-方剂
疏 I-方剂
肝 I-方剂
散 I-方剂
化 I-方剂
裁 I-方剂

目 O
的 O
： O
观 O
察 O
痛 B-方剂
泻 I-方剂
要 I-方剂
方 I-方剂
对 O
肝 B-中医证候
郁 I-中医证候
脾 I-中医证候
虚 I-中医证候
型 O
肠 B-西医诊断
易 I-西医诊断
激 I-西医诊断
综 I-西医诊断
合 I-西医诊断
征 I-西医诊断
（ O
ｉ O
ｒ O
ｒ O
ｉ O
ｔ O
ａ O
ｂ O
ｌ O
ｅ O
ｂ O
ｏ O
ｗ O
ｅ O
ｌ O
ｓ O
ｙ O
ｎ O
ｄ O
ｒ O
ｏ O
ｍ O
ｅ O
－ O
Ｄ O
， O
Ｉ O
Ｂ O
Ｓ O
－ O
Ｄ O
） O
的 O
临 O
床 O
疗 O
效 O
， O
通 O
过 O
比 O
治 O
疗 O
前 O
后 O
肠 O
道 O
菌 O
群 O
变 O
化 O
探 O
讨 O
其 O
调 O
节 O
脑 O
肠 O
交 O
互 O
机 O
制 O

活 B-方剂
血 I-方剂
清 I-方剂
胃 I-方剂
方 I-方剂
治 O
疗 O
慢 B-西医诊断
性 I-西医诊断
萎 I-西医诊断
缩 I-西医诊断
性 I-西医诊断
胃 I-西医诊断
炎 I-西医诊断
８ O
０ O
例 O

结 O
论 O
加 B-方剂
减 I-方剂
藿 I-方剂
朴 I-方剂
夏 I-方剂
苓 I-方剂
汤 I-方剂
配 O
合 O
胃 B-西医治疗
动 I-西医治疗
力 I-西医治疗
仪 I-西医治疗
治 O
疗 O
功 B-西医诊断
能 I-西医诊断
性 I-西医诊断
消 I-西医诊断
化 I-西医诊断
不 I-西医诊断
良 I-西医诊断
脾 B-中医证候
胃 I-中医证候
湿 I-中医证候
热 I-中医证候
证 O
患 O
者 O
疗 O
效 O
优 O
于 O
单 O
纯 O
中 O
药 O
或 O
西 O
药 O
治 O
疗 O
， O
能 O
有 O
效 O
缓 O
解 O
临 O
床 O
症 O
状 O
， O
安 O
全 O
无 O
副 O
作 O
用 O
， O
值 O
得 O
临 O
床 O
推 O
广 O

目 O
的 O
： O
观 O
察 O
中 O
西 O
医 O
结 O
合 O
治 O
疗 O
老 B-西医诊断
年 I-西医诊断
慢 I-西医诊断
性 I-西医诊断
功 I-西医诊断
能 I-西医诊断
性 I-西医诊断
便 I-西医诊断
秘 I-西医诊断
的 O
疗 O
效 O

药 O
物 O
组 O
成 O
： O
党 B-中药
参 I-中药
１ O
０ O
ｇ O

香 B-方剂
砂 I-方剂
六 I-方剂
君 I-方剂
子 I-方剂
汤 I-方剂
治 O
疗 O
慢 B-西医诊断
性 I-西医诊断
萎 I-西医诊断
缩 I-西医诊断
性 I-西医诊断
胃 I-西医诊断
炎 I-西医诊断
临 O
床 O
研 O
究 O

陈 B-中药
皮 I-中药
１ O
０ O
ｇ O
） O
治 O
疗 O

方 O
法 O
： O
将 O
６ O
４ O
例 O
本 O
病 O
患 O
者 O
按 O
就 O
诊 O
顺 O
序 O
随 O
机 O
分 O
为 O
两 O
组 O
， O
其 O
中 O
治 O
疗 O
组 O
３ O
２ O
例 O
给 O
予 O
柴 B-方剂
术 I-方剂
解 I-方剂
郁 I-方剂
汤 I-方剂
治 O
疗 O
， O
对 O
照 O
组 O
３ O
２ O
例 O
口 O
服 O
多 O
潘 O
立 O
酮 O
治 O
疗 O
， O
两 O
组 O
其 O
余 O
基 O
础 O
治 O
疗 O
相 O
同 O
， O
治 O
疗 O
４ O
周 O
为 O
１ O
个 O
疗 O
程 O

目 O
的 O
探 O
讨 O
功 B-西医诊断
能 I-西医诊断
性 I-西医诊断
便 I-西医诊断
秘 I-西医诊断
使 O
用 O
中 O
医 O
辨 O
证 O
治 O
疗 O
的 O
临 O
床 O
疗 O
效 O
及 O
安 O
全 O
性 O
评 O
价 O

初 O
诊 O
∶ O
证 O
见 O
身 B-临床表现
目 I-临床表现
发 I-临床表现
黄 I-临床表现
， O
其 O
色 O
如 O
橘 O
， O
往 O
来 O
寒 O
热 O
， O
右 O
胁 O
刷 O
痛 O
， O
腹 O
皮 O
微 O
急 O
， O
按 O
之 O
痛 O
剧 O
， O
胁 B-临床表现
下 I-临床表现
痞 I-临床表现
块 I-临床表现
， O
固 O
着 O
不 O
移 O
， O
呼 O
心 O
欲 O
吐 O
， O
大 O
便 B-临床表现
秘 I-临床表现
结 O
， O
色 O
如 O
陶 O
土 O
， O
小 B-临床表现
便 I-临床表现
短 I-临床表现
少 I-临床表现
， O
其 O
色 O
红 O
赤 O
， O
心 O
中 O
奥 O
侬 O
， O
口 B-临床表现
苦 I-临床表现
咽 I-临床表现
干 I-临床表现
， O
舌 B-临床表现
质 I-临床表现
红 I-临床表现
， O
苔 B-临床表现
黄 I-临床表现
腻 O
， O
脉 B-临床表现
弦 I-临床表现
数 I-临床表现

逆 O
萎 O
促 O
愈 O
汤 O
联 O
合 O
温 B-中医治疗
针 I-中医治疗
灸 I-中医治疗
治 O
疗 O
慢 B-西医诊断
性 I-西医诊断
萎 I-西医诊断
缩 I-西医诊断
性 I-西医诊断
胃 I-西医诊断
炎 I-西医诊断
的 O
临 O
床 O
疗 O
效 O
及 O
对 O
血 O
管 O
内 O
皮 O
因 O
子 O
的 O
影 O
响 O

目 O
的 O
观 O
察 O
中 B-中医治疗
药 I-中医治疗
硬 I-中医治疗
膏 I-中医治疗
贴 I-中医治疗
热 I-中医治疗
贴 I-中医治疗
敷 I-中医治疗
关 I-中医治疗
元 I-中医治疗
治 O
疗 O
脾 B-中医证候
肾 I-中医证候
阳 I-中医证候
虚 I-中医证候
型 O
功 B-西医诊断
能 I-西医诊断
性 I-西医诊断
便 I-西医诊断
秘 I-西医诊断
的 O
临 O
床 O
疗 O
效 O

目 O
的 O
： O
观 O
察 O
健 O
脾 O
化 O
理 O
， O
疏 O
肝 O
理 O
气 O
类 O
中 O
药 O
治 O
疗 O
非 B-西医诊断
酒 I-西医诊断
精 I-西医诊断
性 I-西医诊断
脂 I-西医诊断
肪 I-西医诊断
肝 I-西医诊断
的 O
临 O
床 O
疗 O
效 O

主 O
因 O
面 O
目 O
发 O
黄 O
， O
腹 B-临床表现
胀 I-临床表现
纳 I-临床表现
呆 I-临床表现
， O
猜 O
神 O
疲 B-临床表现
乏 I-临床表现
， O
多 O
处 O
求 O
医 O
效 O
果 O
不 O
显 O
， O
于 O
１ O
９ O
８ O
６ O
年 O
１ O
１ O
月 O
９ O
日 O
就 O
诊 O
， O
查 O
得 O
舌 B-临床表现
尖 I-临床表现
红 I-临床表现
， O
苔 B-临床表现
黄 I-临床表现
略 O
腻 O
， O
脉 O
滑 O
数 O

茵 O
陈 O
清 O
利 O
肝 O
胆 O
湿 O
热 O
退 B-中医治则
黄 I-中医治则
， O
利 B-中医治则
水 I-中医治则
作 O
用 O
亦 O
佳 O
， O
有 O
无 O
黄 B-中医诊断
疸 I-中医诊断
均 O
可 O
应 O
用 O
， O
实 O
践 O
证 O
明 O
， O
茵 O
陈 O
后 O
下 O
（ O
端 O
锅 O
前 O
１ O
６ O
分 O
钟 O
） O
效 O
果 O
更 O
好 O

方 O
法 O
选 O
取 O
２ O
０ O
１ O
２ O
年 O
１ O
１ O
月 O
— O
２ O
０ O
１ O
３ O
年 O
５ O
月 O
我 O
院 O
门 O
诊 O
功 B-西医诊断
能 I-西医诊断
性 I-西医诊断
便 I-西医诊断
秘 I-西医诊断
患 O
者 O
６ O
１ O
例 O
， O
随 O
机 O
分 O
为 O
Ａ O
、 O
Ｂ O
、 O
Ｃ O
３ O
组 O
， O
Ａ O
组 O
予 O
以 O
针 B-中医治疗
刺 I-中医治疗
天 O
枢 O
、 O
支 O
沟 O
、 O
足 O
三 O
里 O
、 O
上 O
巨 O
虚 O
、 O
中 O
脘 O
， O
每 O
日 O
１ O
次 O
， O
同 O
时 O
给 O
予 O
莫 O
沙 O
必 O
利 O
分 O
散 O
片 O
口 O
服 O
每 O
日 O
３ O
次 O

中 O
药 O
加 O
瑶 O
医 O
药 O
罐 O
组 O
（ O
Ｃ O
组 O
） O
２ O
７ O
例 O
， O
予 O
口 O
服 O
温 O
肾 O
健 O
脾 O
润 O
肠 O
方 O
的 O
基 O
础 O
上 O
加 O
用 O
瑶 B-中医治疗
医 I-中医治疗
药 I-中医治疗
罐 I-中医治疗
疗 I-中医治疗
法 I-中医治疗

功 B-西医诊断
能 I-西医诊断
性 I-西医诊断
消 I-西医诊断
化 I-西医诊断
不 I-西医诊断
良 I-西医诊断
以 O
腹 B-临床表现
痛 I-临床表现
、 O
餐 B-临床表现
后 I-临床表现
饱 I-临床表现
胀 I-临床表现
、 O
嗳 O
气 O
泛 O
酸 O
、 O
纳 B-临床表现
呆 I-临床表现
、 O
恶 B-临床表现
心 I-临床表现
欲 I-临床表现
呕 I-临床表现
为 O
主 O
要 O
临 O
床 O
表 O
现 O
， O
内 O
镜 O
检 O
查 O
无 O
阳 O
性 O
表 O
现 O
。 O
笔 O
者 O
运 O
用 O
中 O
药 O
健 O
脾 O
疏 O
肝 O
法 O
治 O
疗 O
该 O
病 O
４ O
０ O
例 O
， O
并 O
与 O
吗 O
丁 O
啉 O
治 O
疗 O
３ O
８ O
例 O
对 O
照 O
研 O
究 O
， O
现 O
结 O
果 O
报 O
道 O
如 O
下 O
。 O

功 O
能 O
性 O
便 O
秘 O
； O
老 O
年 O
患 O
者 O
； O
益 O
气 O
养 O
血 O
； O
针 B-中医治疗
灸 I-中医治疗

目 O
的 O
： O
观 O
察 O
基 O
于 O
中 O
医 O
辨 O
证 O
推 B-中医治疗
拿 I-中医治疗
手 O
法 O
治 O
疗 O
小 B-西医诊断
儿 I-西医诊断
功 I-西医诊断
能 I-西医诊断
性 I-西医诊断
便 I-西医诊断
秘 I-西医诊断
的 O
临 O
床 O
疗 O
效 O

慢 B-西医诊断
性 I-西医诊断
萎 I-西医诊断
缩 I-西医诊断
性 I-西医诊断
胃 I-西医诊断
炎 I-西医诊断
（ O
ｃ O
ｌ O
ａ O
ｒ O
ｏ O
ｎ O
ｉ O
ｃ O
ａ O
ｔ O
ｒ O
ｏ O
ｐ O
ｈ O
ｉ O
ｃ O
ｇ O
ａ O
ｓ O
ｔ O
ｒ O
ｉ O
ｔ O
ｉ O
ｓ O
， O
Ｃ O
Ａ O
Ｇ O
） O
是 O
消 O
化 O
系 O
统 O
的 O
一 O
种 O
慢 O
性 O
顽 O
固 O
性 O
多 O
发 O
病 O
， O
具 O
有 O
病 O
程 O
长 O
、 O
反 O
复 O
发 O
作 O
等 O
特 O
点 O
． O
临 O
床 O
主 O
要 O
表 O
现 O
为 O
胃 O
脘 B-临床表现
部 I-临床表现
痞 I-临床表现
闷 I-临床表现
、 O
胀 B-临床表现
满 I-临床表现
、 O
隐 B-临床表现
痛 I-临床表现
、 O
纳 B-临床表现
差 I-临床表现
、 O
嗳 B-临床表现
气 I-临床表现
、 O
反 B-临床表现
胃 I-临床表现
等 O
［ O
１ O
］ O
． O

六 B-中医治疗
味 I-中医治疗
安 I-中医治疗
消 I-中医治疗
胶 I-中医治疗
囊 I-中医治疗
与 O
莫 O
沙 O
必 O
利 O
联 O
用 O
对 O
慢 B-西医诊断
性 I-西医诊断
功 I-西医诊断
能 I-西医诊断
性 I-西医诊断
便 I-西医诊断
秘 I-西医诊断
的 O
有 O
效 O
性 O
探 O
究 O

丹 B-中药
参 I-中药
、 O
苡 B-中药
仁 I-中药
各 O
２ O
０ O
克 O

“ B-中医治则
从 I-中医治则
胃 I-中医治则
治 I-中医治则
咳 I-中医治则
” I-中医治则
法 O
治 O
疗 O
胃 B-西医诊断
食 I-西医诊断
管 I-西医诊断
反 I-西医诊断
流 I-西医诊断
性 I-西医诊断
咳 I-西医诊断
嗽 I-西医诊断
的 O
临 O
床 O
观 O
察 O

诊 O
为 O
肝 B-中医证候
肾 I-中医证候
阴 I-中医证候
虚 I-中医证候

２ O
０ O
０ O
６ O
年 O
６ O
月 O
９ O
日 O
六 O
诊 O
， O
食 B-临床表现
欲 I-临床表现
增 I-临床表现
进 I-临床表现
， O
大 O
便 O
２ O
日 O
一 O
行 O
， O
质 O
软 O

入 O
院 O
后 O
经 O
综 O
合 O
检 O
查 O
， O
诊 O
断 O
为 O
“ O
肝 B-西医诊断
硬 I-西医诊断
化 I-西医诊断
腹 I-西医诊断
水 I-西医诊断
、 O
慢 B-西医诊断
性 I-西医诊断
乙 I-西医诊断
型 I-西医诊断
肝 I-西医诊断
炎 I-西医诊断
” O

方 O
中 O
太 O
子 O
参 O
、 O
麦 O
冬 O
、 O
五 O
味 O
子 O
益 B-中医治则
气 I-中医治则
养 B-中医治则
心 I-中医治则

结 O
论 O
： O
归 O
脾 O
汤 O
合 O
逍 B-方剂
遥 I-方剂
散 I-方剂
加 O
减 O
治 O
疗 O
便 B-西医诊断
秘 I-西医诊断
型 I-西医诊断
肠 I-西医诊断
易 I-西医诊断
激 I-西医诊断
综 I-西医诊断
合 I-西医诊断
征 I-西医诊断
疗 O
效 O
满 O
意 O

结 O
论 O
： O
中 O
药 O
联 O
合 O
肝 B-西医治疗
病 I-西医治疗
治 I-西医治疗
疗 I-西医治疗
仪 I-西医治疗
治 O
疗 O
Ｎ O
Ａ O
Ｆ O
Ｌ O
疗 O
效 O
确 O
切 O
， O
能 O
改 O
善 O
患 O
者 O
肝 O
功 O
能 O
、 O
脂 O
质 O
代 O
谢 O
， O
改 O
善 O
Ｂ O
超 O
影 O
像 O
， O
降 O
低 O
血 O
脂 O
、 O
胰 O
岛 O
素 O
抵 O
抗 O
， O
疗 O
效 O
明 O
显 O
优 O
于 O
对 O
照 O
组 O

功 B-西医诊断
能 I-西医诊断
性 I-西医诊断
消 I-西医诊断
化 I-西医诊断
不 I-西医诊断
良 I-西医诊断
； O
脾 B-中医证候
虚 I-中医证候
气 I-中医证候
滞 I-中医证候
； O
中 O
医 O
药 O
疗 O
法 O
； O
健 B-方剂
脾 I-方剂
理 I-方剂
气 I-方剂
方 I-方剂

补 O
中 O
降 O
逆 O
饮 O
加 O
减 O
联 O
合 O
兰 B-西医治疗
索 I-西医治疗
拉 I-西医治疗
唑 I-西医治疗
治 O
疗 O
中 O
虚 O
气 O
逆 O
证 O
胃 B-西医诊断
食 I-西医诊断
管 I-西医诊断
反 I-西医诊断
流 I-西医诊断
病 I-西医诊断
临 O
床 O
研 O
究 O

０ O
５ O
， O
推 B-中医治疗
拿 I-中医治疗
组 O
、 O
食 O
疗 O
组 O
、 O
药 O
物 O
组 O
疗 O
效 O
相 O
当 O

药 O
用 O
： O
炙 O
黄 O
芪 O
， O
炙 O
党 O
参 O
、 O
焦 B-中药
白 I-中药
术 I-中药
各 O
１ O
５ O
ｇ O
， O
炙 O
升 O
麻 O
、 O
炙 O
甘 O
草 O
各 O
７ O
ｇ O
， O
柴 O
胡 O
９ O
ｇ O
， O
橘 O
皮 O
、 O
当 O
归 O
、 O
肉 O
苁 O
蓉 O
、 O
枸 O
杞 O
子 O
、 O
黑 O
芝 O
麻 O
、 O
郁 B-中药
李 I-中药
仁 I-中药
、 O
火 O
麻 B-中药
仁 I-中药
、 O
桃 O
仁 O
、 O
炮 O
甲 O
各 O
１ O
２ O
ｇ O
， O
大 B-中药
枣 I-中药
３ O
枚 O
， O
生 O
姜 O
２ O
片 O

益 O
气 O
健 O
脾 O
和 O
胃 O
法 O
治 O
疗 O
脾 B-中医证候
胃 I-中医证候
虚 I-中医证候
弱 I-中医证候
型 O
慢 B-西医诊断
性 I-西医诊断
萎 I-西医诊断
缩 I-西医诊断
性 I-西医诊断
胃 I-西医诊断
炎 I-西医诊断
患 O
者 O
的 O
疗 O
效 O

方 O
法 O
： O
将 O
１ O
１ O
６ O
例 O
慢 B-西医诊断
性 I-西医诊断
萎 I-西医诊断
缩 I-西医诊断
性 I-西医诊断
胃 I-西医诊断
炎 I-西医诊断
患 O
者 O
随 O
机 O
分 O
为 O
观 O
察 O
组 O
、 O
对 O
照 O
组 O
各 O
５ O
８ O
例 O

后 O
复 O
诊 O
多 O
次 O
， O
守 O
原 O
方 O
随 O
症 O
加 O
减 O
过 O
丹 B-中药
参 I-中药
、 O
党 B-中药
参 I-中药
、 O
白 O
术 O
、 O
玉 B-中药
米 I-中药
须 I-中药
、 O
郁 B-中药
金 I-中药
、 O
大 B-中药
黄 I-中药
、 O
枳 B-中药
实 I-中药
， O
断 O
续 O
服 O
至 O
２ O
１ O
剂 O
， O
病 O
渐 O
痊 O
愈 O

目 O
的 O
： O
观 O
察 O
中 O
医 O
辨 O
证 O
治 O
疗 O
慢 B-西医诊断
性 I-西医诊断
非 I-西医诊断
萎 I-西医诊断
缩 I-西医诊断
性 I-西医诊断
胃 I-西医诊断
炎 I-西医诊断
（ O
肝 B-中医证候
胃 I-中医证候
不 I-中医证候
和 I-中医证候
证 O
、 O
脾 B-中医证候
胃 I-中医证候
湿 I-中医证候
热 I-中医证候
证 O
） O
的 O
临 O
床 O
疗 O
效 O

疗 O
组 O
西 O
药 O
服 O
用 O
西 B-西医治疗
沙 I-西医治疗
必 I-西医治疗
利 I-西医治疗
（ O
西 O
安 O
杨 O
森 O
制 O
药 O
有 O
限 O
公 O
司 O
生 O
产 O
） O
每 O
次 O
５ O
ｍ O
ｇ O
， O
每 O
日 O
３ O
次 O
， O
餐 O
前 O
０ O

目 O
的 O
： O
了 O
解 O
中 O
药 O
治 O
疗 O
结 B-西医诊断
肠 I-西医诊断
黑 I-西医诊断
变 I-西医诊断
病 I-西医诊断
的 O
临 O
床 O
疗 O
效 O
及 O
结 O
肠 O
镜 O
疗 O
效 O
， O
并 O
与 O
福 B-西医治疗
松 I-西医治疗
进 O
行 O
对 O
照 O
研 O
究 O

自 O
拟 O
配 O
合 O
西 O
药 O
对 O
腹 B-西医诊断
泻 I-西医诊断
型 I-西医诊断
肠 I-西医诊断
易 I-西医诊断
激 I-西医诊断
综 I-西医诊断
合 I-西医诊断
征 I-西医诊断
重 O
叠 O
功 O
能 O
性 O
消 O
化 O
不 O
良 O
患 O
者 O
肠 O
道 O
菌 O
群 O
失 O
调 O
、 O
胃 O
肠 O
激 O
素 O
和 O
生 O
活 O
质 O
量 O
的 O
影 O
响 O

结 O
论 O
穴 B-中医治疗
位 I-中医治疗
埋 I-中医治疗
线 I-中医治疗
配 O
合 O
太 O
极 O
拳 O
运 O
动 O
治 O
疗 O
便 B-西医诊断
秘 I-西医诊断
型 I-西医诊断
肠 I-西医诊断
易 I-西医诊断
激 I-西医诊断
综 I-西医诊断
合 I-西医诊断
征 I-西医诊断
具 O
有 O
良 O
好 O
的 O
临 O
床 O
疗 O
效 O

茵 B-中药
陈 I-中药
６ O
０ O
ｇ O

蜥 B-方剂
蜴 I-方剂
胃 I-方剂
康 I-方剂
基 I-方剂
本 I-方剂
方 I-方剂
治 O
疗 O
慢 B-西医诊断
性 I-西医诊断
萎 I-西医诊断
缩 I-西医诊断
性 I-西医诊断
胃 I-西医诊断
炎 I-西医诊断
气 B-中医证候
阴 I-中医证候
不 I-中医证候
足 I-中医证候
、 O
毒 B-中医证候
瘀 I-中医证候
交 I-中医证候
阻 I-中医证候
证 O
临 O
床 O
研 O
究 O

证 O
属 O
脾 O
胃 O
虚 O
寒 O
， O
肝 B-中医证候
胆 I-中医证候
郁 I-中医证候
滞 I-中医证候

服 O
７ O
剂 O
后 O
黄 B-临床表现
疸 I-临床表现
， O
腹 B-临床表现
泻 I-临床表现
减 O
轻 O

益 O
气 O
疏 O
肝 O
方 O
合 O
穴 B-中医治疗
位 I-中医治疗
埋 I-中医治疗
线 I-中医治疗
辅 O
助 O
治 O
疗 O
幽 B-西医诊断
门 I-西医诊断
螺 I-西医诊断
杆 I-西医诊断
菌 I-西医诊断
阳 I-西医诊断
性 I-西医诊断
慢 I-西医诊断
性 I-西医诊断
萎 I-西医诊断
缩 I-西医诊断
性 I-西医诊断
胃 I-西医诊断
炎 I-西医诊断
肝 B-中医证候
郁 I-中医证候
气 I-中医证候
滞 I-中医证候
证 O
疗 O
效 O
及 O
对 O
实 O
验 O
室 O
指 O
标 O
水 O
平 O
的 O
影 O
响 O

常 O
规 O
治 O
疗 O
后 O
， O
病 O
情 O
稍 O
稳 O
定 O
， O
次 O
日 O
患 O
者 O
呃 B-中医诊断
逆 I-中医诊断
不 O
止 O
， O
肌 O
注 O
爱 O
茂 O
尔 O
、 O
６ O
５ O
４ O
— O
２ O
， O
口 O
服 O
柿 O
蒂 O
汤 O
等 O
多 O
种 O
治 O
疗 O
无 O
效 O

结 O
论 O
升 B-中医治疗
降 I-中医治疗
胶 I-中医治疗
囊 I-中医治疗
通 O
过 O
多 O
途 O
径 O
改 O
善 O
功 B-西医诊断
能 I-西医诊断
性 I-西医诊断
消 I-西医诊断
化 I-西医诊断
不 I-西医诊断
良 I-西医诊断
患 O
者 O
的 O
胃 O
动 O
力 O
， O
而 O
且 O
疗 O
效 O
确 O
切 O

方 O
法 O
选 O
取 O
我 O
科 O
２ O
０ O
１ O
５ O
年 O
９ O
月 O
－ O
２ O
０ O
１ O
６ O
年 O
９ O
月 O
符 O
合 O
功 B-西医诊断
能 I-西医诊断
性 I-西医诊断
便 I-西医诊断
秘 I-西医诊断
的 O
患 O
者 O
６ O
０ O
例 O
， O
并 O
随 O
机 O
分 O
为 O
治 O
疗 O
组 O
及 O
对 O
照 O
组 O
各 O
３ O
０ O
例 O
， O
对 O
照 O
组 O
给 O
予 O
聚 O
乙 O
二 O
醇 O
电 O
解 O
质 O
散 O
口 O
服 O
治 O
疗 O
， O
疗 O
程 O
２ O
周 O

猪 B-中药
苓 I-中药
、 O
阿 O
胶 O
（ O
烊 O
化 O
） O
、 O
麦 O
冬 O
、 O
生 O
地 O
、 O
川 O
子 O
、 O
枸 O
杞 O
、 O
当 O
归 O
、 O
田 O
基 O
黄 O
各 O
１ O
０ O
ｇ O

大 B-中药
黄 I-中药
攻 O
积 O
导 O
滞 O
， O
泻 O
火 O
凉 O
血 O
， O
活 O
血 O
祛 O
瘀 O
， O
利 O
湿 O
退 O
黄 O

炒 B-中药
三 I-中药
仙 I-中药
各 O
９ O
ｇ O

非 B-西医诊断
酒 I-西医诊断
精 I-西医诊断
性 I-西医诊断
脂 I-西医诊断
肪 I-西医诊断
肝 I-西医诊断
， O
中 O
医 O
综 O
合 O
治 O
疗 O
方 O
案 O
， O
临 O
床 O
研 O
究 O

结 O
果 O
： O
健 O
脾 O
消 O
痞 O
Ⅰ O
号 O
方 O
内 O
服 O
并 O
用 O
耳 B-中医治疗
穴 I-中医治疗
贴 I-中医治疗
压 I-中医治疗
治 O
疗 O
运 O
动 O
障 O
碍 O
型 O
功 B-西医诊断
能 I-西医诊断
性 I-西医诊断
消 I-西医诊断
化 I-西医诊断
不 I-西医诊断
良 I-西医诊断
对 O
单 O
项 O
症 O
状 O
的 O
改 O
善 O
均 O
优 O
于 O
对 O
照 O
组 O
（ O
Ｐ O
＜ O
０ O

痛 B-方剂
泻 I-方剂
要 I-方剂
方 I-方剂
； O
肠 B-西医诊断
易 I-西医诊断
激 I-西医诊断
综 I-西医诊断
合 I-西医诊断
征 I-西医诊断
腹 O
泻 O
型 O
； O
肠 O
道 O
菌 O
群 O
； O
脑 O
肠 O
交 O
互 O

诸 O
药 O
合 O
用 O
， O
共 O
奏 O
清 O
热 O
除 O
湿 O
， O
利 O
胆 O
退 B-中医治则
黄 I-中医治则
， O
化 O
瘀 O
止 O
痛 O
之 O
功 O
， O
并 O
兼 O
顾 O
护 O
阴 O
津 O

目 O
的 O
： O
观 O
察 O
中 O
西 O
医 O
结 O
合 O
治 O
疗 O
非 B-西医诊断
酒 I-西医诊断
精 I-西医诊断
性 I-西医诊断
脂 I-西医诊断
肪 I-西医诊断
肝 I-西医诊断
合 O
并 O
２ O
型 O
糖 O
尿 O
病 O
的 O
临 O
床 O
疗 O
效 O

结 O
论 O
： O
益 B-方剂
气 I-方剂
开 I-方剂
秘 I-方剂
方 I-方剂
联 O
合 O
生 O
物 O
反 O
馈 O
治 O
疗 O
脾 B-中医证候
气 I-中医证候
虚 I-中医证候
弱 I-中医证候
型 O
便 B-中医诊断
秘 I-中医诊断
具 O
有 O
较 O
好 O
的 O
临 O
床 O
疗 O
效 O
， O
适 O
宜 O
功 O
能 O
性 O
便 B-中医诊断
秘 I-中医诊断
脾 B-中医证候
气 I-中医证候
虚 I-中医证候
弱 I-中医证候
型 O
患 O
者 O

患 O
者 O
现 O
身 B-临床表现
目 I-临床表现
微 I-临床表现
黄 I-临床表现
， O
腹 B-临床表现
胀 I-临床表现
， O
腹 B-临床表现
大 I-临床表现
， O
体 O
倦 O
乏 B-临床表现
力 I-临床表现
， O
腰 B-临床表现
膝 I-临床表现
酸 I-临床表现
软 I-临床表现
， O
纳 B-临床表现
呆 I-临床表现
， O
便 B-临床表现
溏 I-临床表现
， O
每 O
日 O
２ O
～ O
３ O
次 O
， O
小 B-临床表现
便 I-临床表现
黄 I-临床表现
， O
舌 O
质 O
暗 O
红 O
， O
苔 B-临床表现
黄 I-临床表现
腻 I-临床表现
， O
舌 B-临床表现
下 I-临床表现
青 I-临床表现
筋 I-临床表现
暴 I-临床表现
露 I-临床表现
， O
脉 B-临床表现
弦 I-临床表现
细 I-临床表现
滑 I-临床表现

功 B-西医诊断
能 I-西医诊断
性 I-西医诊断
消 I-西医诊断
化 I-西医诊断
不 I-西医诊断
良 I-西医诊断
； O
健 O
脾 O
益 O
气 O
汤 O
； O
普 B-西医治疗
瑞 I-西医治疗
博 I-西医治疗
思 I-西医治疗

诊 O
断 O
： O
少 O
阴 O
肾 O
脉 O
瘀 O
阴 O
证 O
， O
伴 O
内 B-中医诊断
伤 I-中医诊断
咳 I-中医诊断
嗽 I-中医诊断

中 O
医 O
辨 O
证 O
分 O
型 O
治 O
疗 O
反 B-西医诊断
流 I-西医诊断
性 I-西医诊断
食 I-西医诊断
管 I-西医诊断
炎 I-西医诊断
６ O
６ O
例 O
临 O
床 O
疗 O
效 O
观 O
察 O

中 O
西 O
医 O
结 O
合 O
治 O
疗 O
功 B-西医诊断
能 I-西医诊断
性 I-西医诊断
消 I-西医诊断
化 I-西医诊断
不 I-西医诊断
良 I-西医诊断
９ O
６ O
例 O
疗 O
效 O
观 O
察 O

方 O
法 O
： O
治 O
疗 O
组 O
２ O
１ O
例 O
应 O
用 O
降 B-中医治疗
逆 I-中医治疗
除 I-中医治疗
胀 I-中医治疗
胶 I-中医治疗
囊 I-中医治疗
治 O
疗 O
， O
对 O
照 O
组 O
２ O
０ O
例 O
应 O
用 O
吗 O
叮 O
啉 O
治 O
疗 O

Ⅱ O
组 O
６ O
１ O
例 O
， O
采 O
用 O
埃 B-西医治疗
索 I-西医治疗
美 I-西医治疗
拉 I-西医治疗
唑 I-西医治疗
治 O
疗 O

目 O
的 O
： O
对 O
半 O
夏 O
泻 O
心 O
汤 O
联 O
合 O
针 B-中医治疗
灸 I-中医治疗
治 O
疗 O
寒 O
热 O
错 O
杂 O
型 O
胃 B-西医诊断
食 I-西医诊断
管 I-西医诊断
反 I-西医诊断
流 I-西医诊断
病 I-西医诊断
（ O
Ｇ O
Ｅ O
Ｒ O
Ｄ O
） O
的 O
临 O
床 O
疗 O
效 O
进 O
行 O
观 O
察 O

在 O
上 B-临床表现
腹 I-临床表现
烧 I-临床表现
灼 I-临床表现
感 I-临床表现
、 O
抑 B-临床表现
郁 I-临床表现
或 I-临床表现
烦 I-临床表现
躁 I-临床表现
易 I-临床表现
怒 I-临床表现
的 O
症 O
状 O
评 O
分 O
方 O
面 O
， O
２ O
组 O
患 O
者 O
疗 O
效 O
相 O
当 O
， O
差 O
异 O
无 O
统 O
计 O
学 O
意 O
义 O
（ O
Ｐ O
＞ O
０ O

患 O
者 O
全 B-临床表现
身 I-临床表现
发 I-临床表现
黄 I-临床表现
， O
右 B-临床表现
侧 I-临床表现
胸 I-临床表现
胁 I-临床表现
隐 I-临床表现
痛 I-临床表现
， O
腹 B-临床表现
痛 I-临床表现
胀 B-临床表现
满 I-临床表现
恶 B-临床表现
心 I-临床表现
呕 I-临床表现
吐 I-临床表现
， O
不 O
能 O
进 O
食 O
， O
食 O
入 O
则 O
吐 O

目 O
的 O
探 O
讨 O
柴 O
胡 O
舒 O
肝 O
丸 O
联 O
合 O
雷 B-西医治疗
贝 I-西医治疗
拉 I-西医治疗
唑 I-西医治疗
治 O
疗 O
老 B-西医诊断
年 I-西医诊断
慢 I-西医诊断
性 I-西医诊断
萎 I-西医诊断
缩 I-西医诊断
性 I-西医诊断
胃 I-西医诊断
炎 I-西医诊断
的 O
临 O
床 O
效 O
果 O
及 O
其 O
血 O
清 O
胃 O
泌 O
素 O
与 O
内 O
皮 O
素 O
的 O
水 O
平 O
变 O
化 O

益 O
胃 O
生 O
津 O
汤 O
治 O
疗 O
慢 B-西医诊断
性 I-西医诊断
萎 I-西医诊断
缩 I-西医诊断
性 I-西医诊断
胃 I-西医诊断
炎 I-西医诊断
的 O
临 O
床 O
研 O
究 O

治 O
宜 O
软 O
肝 O
散 B-中医治则
结 I-中医治则
， O
化 B-中医治则
瘀 I-中医治则
缩 O
脾 O
， O
清 B-中医治则
热 I-中医治则
利 B-中医治则
水 I-中医治则

方 O
法 O
： O
采 O
用 O
运 B-方剂
脾 I-方剂
化 I-方剂
浊 I-方剂
冲 I-方剂
剂 I-方剂
（ O
清 B-中药
半 I-中药
夏 I-中药
、 O
薤 B-中药
白 I-中药
、 O
黄 B-中药
连 I-中药
、 O
黄 B-中药
芩 I-中药
、 O
党 B-中药
参 I-中药
、 O
薏 B-中药
苡 I-中药
仁 I-中药
、 O
川 B-中药
芎 I-中药
、 O
三 B-中药
七 I-中药
、 O
决 B-中药
明 I-中药
子 I-中药
、 O
丹 B-中药
参 I-中药
、 O
郁 B-中药
金 I-中药
、 O
白 O
芍 O
等 O
） O
治 O
疗 O
本 O
病 O
５ O
５ O
例 O
， O
并 O
设 O
对 O
照 O
组 O
， O
观 O
察 O
治 O
疗 O
前 O
后 O
症 O
状 O
、 O
体 O
征 O
、 O
血 O
清 O
生 O
化 O
、 O
肝 O
Ｃ O
Ｔ O
等 O
指 O
标 O
的 O
变 O
化 O

复 B-方剂
方 I-方剂
蜥 I-方剂
蜴 I-方剂
散 I-方剂
不 O
同 O
微 O
粒 O
组 O
合 O
剂 O
； O
慢 O
性 O
萎 O
缩 O
性 O
胃 O
炎 O
； O
临 O
床 O
研 O
究 O

证 O
属 O
： O
阳 B-中医诊断
黄 I-中医诊断
， O
湿 O
热 O
内 O
蕴 O
， O
热 B-中医证候
重 I-中医证候
于 I-中医证候
湿 I-中医证候

慢 B-西医诊断
性 I-西医诊断
萎 I-西医诊断
缩 I-西医诊断
性 I-西医诊断
胃 I-西医诊断
炎 I-西医诊断
／ O
中 O
医 O
药 O
疗 O
法 O
， O
消 O
萎 O
饮 O

方 O
法 O
： O
随 O
机 O
选 O
取 O
２ O
０ O
１ O
１ O
年 O
９ O
月 O
— O
２ O
０ O
１ O
３ O
年 O
９ O
月 O
期 O
间 O
我 O
院 O
接 O
收 O
救 O
治 O
的 O
１ O
６ O
０ O
例 O
非 B-西医诊断
酒 I-西医诊断
精 I-西医诊断
性 I-西医诊断
脂 I-西医诊断
肪 I-西医诊断
肝 I-西医诊断
患 O
者 O

结 O
论 O
柴 O
胡 O
舒 O
肝 O
丸 O
联 O
合 O
雷 B-西医治疗
贝 I-西医治疗
拉 I-西医治疗
唑 I-西医治疗
治 O
疗 O
老 B-西医诊断
年 I-西医诊断
慢 I-西医诊断
性 I-西医诊断
萎 I-西医诊断
缩 I-西医诊断
性 I-西医诊断
胃 I-西医诊断
炎 I-西医诊断
， O
能 O
够 O
明 O
显 O
提 O
高 O
临 O
床 O
有 O
效 O
率 O
， O
改 O
善 O
临 O
床 O
症 O
状 O
以 O
及 O
胃 O
黏 O
膜 O
病 O
变 O
， O
提 O
高 O
胃 O
泌 O
素 O
分 O
泌 O
， O
减 O
少 O
血 O
清 O
中 O
的 O
内 O
皮 O
素 O
含 O
量 O
， O
治 O
疗 O
效 O
果 O
较 O
为 O
理 O
想 O

痛 B-方剂
泻 I-方剂
要 I-方剂
方 I-方剂
治 O
疗 O
肠 O
易 O
激 O
综 O
合 O
征 O
临 O
床 O
研 O
究 O

六 B-方剂
君 I-方剂
子 I-方剂
汤 I-方剂
； O
补 O
气 O
剂 O
； O
四 O
逆 O
散 O
； O
和 O
解 O
剂 O
； O
慢 B-西医诊断
性 I-西医诊断
萎 I-西医诊断
缩 I-西医诊断
性 I-西医诊断
胃 I-西医诊断
炎 I-西医诊断
； O

中 O
医 O
诊 O
断 O
为 O
急 O
性 O
脾 B-中医诊断
心 I-中医诊断
痛 I-中医诊断
， O
辨 O
证 O
属 O
酒 O
食 O
无 O
度 O
， O
湿 O
热 O
蕴 O
结 O
， O
热 O
毒 O
内 O
迫 O
， O
逆 O
陷 O
胰 O
腺 O
， O
气 B-中医证候
机 I-中医证候
壅 I-中医证候
滞 I-中医证候
， O
血 O
行 O
不 O
畅 O
， O
湿 B-中医证候
热 I-中医证候
瘀 I-中医证候
血 I-中医证候
相 O
互 O
胶 B-中医证候
结 I-中医证候

揆 O
度 O
病 O
机 O
， O
乃 O
属 O
过 O
用 O
理 O
气 O
疏 O
导 O
而 O
致 O
阳 O
虚 O
气 O
陷 O
、 O
升 O
降 O
失 O
职 O
， O
故 O
冶 O
予 O
回 B-方剂
阳 I-方剂
升 I-方剂
陷 I-方剂
汤 I-方剂
加 I-方剂
味 I-方剂
： O
黄 B-中药
芪 I-中药
１ O
８ O
克 O
， O
当 B-中药
归 I-中药
、 O
干 B-中药
姜 I-中药
， O
桂 B-中药
枝 I-中药
、 O
陈 B-中药
皮 I-中药
各 O
６ O
克 O
， O
升 B-中药
麻 I-中药
、 O
柴 O
胡 O
、 O
生 B-中药
甘 I-中药
草 I-中药
各 O
３ O
克 O
， O
生 B-中药
牡 I-中药
蛎 I-中药
、 O
赤 B-中药
芍 I-中药
各 O
９ O
克 O

目 O
的 O
： O
研 O
究 O
探 O
讨 O
祛 O
瘀 O
消 O
积 O
颗 O
粒 O
治 O
疗 O
中 O
医 O
辨 O
证 O
属 O
胃 B-中医证候
络 I-中医证候
瘀 I-中医证候
阻 I-中医证候
证 O
慢 B-西医诊断
性 I-西医诊断
萎 I-西医诊断
缩 I-西医诊断
性 I-西医诊断
胃 I-西医诊断
炎 I-西医诊断
（ O
Ｃ O
Ａ O
Ｇ O
） O
的 O
胃 O
镜 O
下 O
中 O
医 O
微 O
观 O
辨 O
证 O
应 O
用 O

以 O
２ O
组 O
患 O
者 O
治 O
疗 O
前 O
后 O
上 B-临床表现
腹 I-临床表现
疼 I-临床表现
痛 I-临床表现
、 O
上 B-临床表现
腹 I-临床表现
饱 I-临床表现
胀 I-临床表现
、 O
纳 B-临床表现
差 I-临床表现
、 O
嗳 B-临床表现
气 I-临床表现
、 O
恶 B-临床表现
心 I-临床表现
、 O
呕 B-临床表现
吐 I-临床表现
等 O
的 O
症 O
状 O
为 O
观 O
察 O
项 O
目 O
， O
进 O
行 O
量 O
化 O
评 O
分 O
， O
评 O
价 O
其 O
综 O
合 O
疗 O
效 O

功 B-西医诊断
能 I-西医诊断
性 I-西医诊断
消 I-西医诊断
化 I-西医诊断
不 I-西医诊断
良 I-西医诊断
； O
背 B-中医治疗
俞 I-中医治疗
指 I-中医治疗
针 I-中医治疗
疗 I-中医治疗
法 I-中医治疗
； O
半 B-方剂
夏 I-方剂
泻 I-方剂
心 I-方剂
汤 I-方剂
； O
寒 B-中医证候
热 I-中医证候
错 I-中医证候
杂 I-中医证候
； O
胃 O
动 O
素 O
； O
胃 O
泌 O
素 O
； O
胆 O
囊 O
收 O
缩 O
素 O

对 O
照 O
组 O
予 O
非 B-西医治疗
比 I-西医治疗
麸 I-西医治疗
小 I-西医治疗
麦 I-西医治疗
纤 I-西医治疗
维 I-西医治疗
素 I-西医治疗
颗 I-西医治疗
粒 I-西医治疗
＋ O
乳 B-西医治疗
果 I-西医治疗
糖 I-西医治疗
口 I-西医治疗
服 I-西医治疗
液 I-西医治疗
方 O
案 O
， O
观 O
察 O
组 O
在 O
上 O
述 O
基 O
础 O
上 O
联 O
合 O
采 O
用 O
中 B-中医治疗
药 I-中医治疗
取 I-中医治疗
穴 I-中医治疗
贴 I-中医治疗
敷 I-中医治疗
并 O
手 O
法 O
推 B-中医治疗
拿 I-中医治疗
， O
疗 O
程 O
均 O
为 O
３ O
周 O
， O
治 O
疗 O
结 O
束 O
后 O
进 O
行 O
肛 O
门 O
直 O
肠 O
动 O
力 O
学 O
检 O
查 O
， O
比 O
较 O
两 O
组 O
大 O
便 O
次 O
数 O
、 O
大 O
便 O
性 O
状 O
改 O
善 O
情 O
况 O

所 O
泻 O
之 O
便 O
污 O
秽 O
稠 O
黏 O
， O
上 B-临床表现
腹 I-临床表现
痛 I-临床表现
大 O
轻 O
， O
体 O
温 O
３ O
６ O

中 O
医 O
学 O
针 O
对 O
早 O
期 O
肝 B-西医诊断
硬 I-西医诊断
化 I-西医诊断
的 O
病 O
机 O
注 O
重 O
整 O
体 O
观 O
念 O
， O
辨 O
证 O
施 O
治 O
可 O
收 O
到 O
较 O
好 O
的 O
效 O
果 O

结 O
论 O
电 O
针 O
合 B-中医治疗
募 I-中医治疗
俞 I-中医治疗
配 I-中医治疗
穴 I-中医治疗
治 O
疗 O
功 O
能 O
性 O
肠 O
病 O
具 O
有 O
良 O
好 O
的 O
双 O
向 O
调 O
节 O
作 O
用 O

祛 O
脂 O
护 O
肝 O
汤 O
； O
非 B-西医诊断
酒 I-西医诊断
精 I-西医诊断
性 I-西医诊断
脂 I-西医诊断
肪 I-西医诊断
肝 I-西医诊断
； O
中 O
医 O
药 O
疗 O
法 O
； O
大 O
黄 O
廑 O
虫 O
丸 O
； O
近 O
期 O
疗 O
效 O
； O

拟 O
方 O
： O
大 O
戟 O
５ O
ｇ O
， O
芫 B-中药
花 I-中药
５ O
ｇ O
， O
甘 B-中药
遂 I-中药
５ O
ｇ O
， O
大 B-中药
枣 I-中药
３ O
０ O
ｇ O
， O
黄 O
芪 O
３ O
０ O
ｇ O
， O
防 O
己 O
１ O
５ O
ｇ O
， O
车 O
前 O
子 O
３ O
０ O
ｇ O
， O
泽 O
泻 O
１ O
５ O
ｇ O
， O
枳 O
实 O
１ O
５ O
ｇ O
， O
生 O
军 O
（ O
后 O
下 O
） O
１ O
５ O
ｇ O
， O
黑 O
丑 O
１ O
２ O
ｇ O
， O
槟 O
榔 O
１ O
５ O
ｇ O
， O
水 O
煎 O
服 O

结 O
论 O
： O
运 O
脾 O
消 O
食 O
汤 O
合 O
多 O
潘 O
立 O
酮 O
治 O
疗 O
脾 O
虚 O
食 O
滞 O
型 O
功 B-西医诊断
能 I-西医诊断
性 I-西医诊断
消 I-西医诊断
化 I-西医诊断
不 I-西医诊断
良 I-西医诊断
临 O
床 O
疗 O
效 O
显 O
著 O
， O
且 O
可 O
明 O
显 O
改 O
善 O
临 O
床 O
症 O
状 O

结 O
论 O
通 B-方剂
腑 I-方剂
化 I-方剂
瘀 I-方剂
方 I-方剂
治 O
疗 O
非 O
酒 O
精 O
性 O
脂 O
肪 O
性 O
肝 O
病 O
临 O
床 O
疗 O
效 O
显 O
著 O
， O
且 O
远 O
期 O
疗 O
效 O
较 O
佳 O

结 O
论 O
胃 B-中医治疗
康 I-中医治疗
宁 I-中医治疗
治 O
疗 O
脾 B-中医证候
虚 I-中医证候
寒 I-中医证候
热 I-中医证候
瘀 I-中医证候
毒 I-中医证候
型 O
慢 B-西医诊断
性 I-西医诊断
萎 I-西医诊断
缩 I-西医诊断
性 I-西医诊断
胃 I-西医诊断
炎 I-西医诊断
伴 I-西医诊断
胃 I-西医诊断
癌 I-西医诊断
前 I-西医诊断
病 I-西医诊断
变 I-西医诊断
临 O
床 O
疗 O
效 O
满 O
意 O
， O
可 O
显 O
著 O
改 O
善 O
患 O
者 O
临 O
床 O
症 O
状 O
， O
缓 O
解 O
胃 O
黏 O
膜 O
炎 O
症 O
， O
逆 O
转 O
胃 O
黏 O
膜 O
萎 O
缩 O
和 O
肠 O
上 O
皮 O
化 O
生 O
， O
降 O
低 O
胃 O
黏 O
膜 O
Ｃ O
Ｏ O
Ｘ O
－ O
２ O
蛋 O
白 O
表 O
达 O
可 O
能 O
为 O
机 O
制 O
之 O
一 O

治 O
宜 O
利 O
湿 O
清 O
热 O
解 O
毒 O
， O
行 B-中医治则
气 I-中医治则
活 I-中医治则
血 I-中医治则

目 O
的 O
： O
通 O
过 O
腹 O
部 O
穴 O
位 O
按 O
摩 O
、 O
腹 O
部 O
按 O
摩 O
配 O
合 O
中 B-中医治疗
药 I-中医治疗
大 I-中医治疗
承 I-中医治疗
气 I-中医治疗
汤 I-中医治疗
直 I-中医治疗
肠 I-中医治疗
滴 I-中医治疗
入 I-中医治疗
达 O
到 O
疏 O
通 O
气 O
血 O
， O
活 O
血 O
通 O
闭 O
， O
降 O
逆 O
通 O
便 O
， O
促 O
进 O
胃 O
肠 O
动 O
力 O
及 O
胃 O
肠 O
蠕 O
动 O
， O
改 O
善 O
便 O
秘 O
直 O
至 O
达 O
到 O
治 O
疗 O
便 O
秘 O
的 O
目 O
的 O

消 O
化 O
复 O
宁 O
汤 O
联 O
合 O
瑞 B-西医治疗
巴 I-西医治疗
派 I-西医治疗
特 I-西医治疗
治 O
疗 O
慢 B-西医诊断
性 I-西医诊断
萎 I-西医诊断
缩 I-西医诊断
性 I-西医诊断
胃 I-西医诊断
炎 I-西医诊断
肝 B-中医证候
郁 I-中医证候
脾 I-中医证候
虚 I-中医证候
证 O
疗 O
效 O
及 O
对 O
患 O
者 O
胃 O
镜 O
组 O
织 O
学 O
和 O
Ｈ O
ｐ O
ｙ O
ｌ O
ｏ O
ｒ O
ｉ O
清 O
除 O
率 O
的 O
影 O
响 O

功 B-西医诊断
能 I-西医诊断
性 I-西医诊断
消 I-西医诊断
化 I-西医诊断
不 I-西医诊断
良 I-西医诊断
是 O
一 O
种 O
常 O
见 O
的 O
消 O
化 O
道 O
疾 O
病 O
， O
患 O
者 O
以 O
腹 B-临床表现
胀 I-临床表现
、 O
腹 B-临床表现
痛 I-临床表现
、 O
嗳 B-临床表现
气 I-临床表现
早 I-临床表现
饱 I-临床表现
为 O
主 O
要 O
症 O
状 O
， O
大 O
多 O
伴 O
有 O
消 O
瘦 O

治 O
疗 O
组 O
采 O
用 O
指 B-中医治疗
针 I-中医治疗
治 O
疗 O
， O
对 O
照 O
１ O
组 O
采 O
用 O
针 O
刺 O
治 O
疗 O
， O
对 O
照 O
２ O
组 O
口 O
服 O
奥 O
美 O
拉 O
唑 O

消 O
痞 O
愈 O
萎 O
汤 O
联 O
合 O
埋 B-中医治疗
线 I-中医治疗
疗 I-中医治疗
法 I-中医治疗
治 O
疗 O
慢 B-西医诊断
性 I-西医诊断
萎 I-西医诊断
缩 I-西医诊断
性 I-西医诊断
胃 I-西医诊断
炎 I-西医诊断
并 I-西医诊断
肠 I-西医诊断
上 I-西医诊断
皮 I-西医诊断
化 I-西医诊断
生 O
临 O
床 O
研 O
究 O

治 O
当 O
力 O
挽 O
险 O
境 O
， O
速 O
投 O
茵 B-方剂
陈 I-方剂
蒿 I-方剂
汤 I-方剂
加 I-方剂
味 I-方剂
： O
绵 O
茵 B-中药
陈 I-中药
１ O
０ O
克 O
， O
焦 O
山 O
栀 O
６ O
克 O
， O
生 O
苡 O
仁 O
１ O
５ O
克 O
， O
制 O
川 O
军 O
６ O
克 O
， O
虎 B-中药
杖 I-中药
根 I-中药
１ O
０ O
克 O
， O
左 O
秦 B-中药
艽 I-中药
１ O
０ O
克 O
， O
土 B-中药
茯 I-中药
苓 I-中药
１ O
５ O
克 O
， O
平 B-中药
地 I-中药
木 I-中药
１ O
０ O
克 O
， O
焦 B-中药
麦 I-中药
芽 I-中药
１ O
５ O
克 O
， O
生 O
甘 O
草 O
６ O
克 O

石 B-中药
菖 I-中药
蒲 I-中药
１ O
０ O
ｇ O

目 O
的 O
： O
观 O
察 O
健 B-方剂
脾 I-方剂
疏 I-方剂
肝 I-方剂
方 I-方剂
治 O
疗 O
功 B-西医诊断
能 I-西医诊断
性 I-西医诊断
消 I-西医诊断
化 I-西医诊断
不 I-西医诊断
良 I-西医诊断
的 O
临 O
床 O
疗 O
效 O

乃 O
用 O
补 O
血 O
方 O
辅 O
以 O
清 O
利 O
之 O
品 O
， O
拟 O
四 B-方剂
物 I-方剂
汤 I-方剂
加 O
茵 B-中药
陈 I-中药
、 O
茯 B-中药
苓 I-中药
治 O
之 O

草 B-中药
果 I-中药
１ O
０ O
ｇ O

ｐ O
ｙ O
ｌ O
ｏ O
ｒ O
ｉ O
阳 O
性 O
Ｆ O
Ｄ O
患 O
者 O
１ O
０ O
８ O
例 O
随 O
机 O
分 O
为 O
２ O
组 O
， O
治 O
疗 O
组 O
采 O
用 O
六 B-中医治疗
味 I-中医治疗
安 I-中医治疗
消 I-中医治疗
胶 I-中医治疗
囊 I-中医治疗
加 O
标 O
准 O
三 O
联 O
抗 O
Ｈ O

结 O
论 O
消 O
痞 O
愈 O
萎 O
汤 O
联 O
合 O
胃 B-中医治疗
复 I-中医治疗
春 I-中医治疗
片 I-中医治疗
治 O
疗 O
伴 B-西医诊断
异 I-西医诊断
型 I-西医诊断
增 I-西医诊断
生 I-西医诊断
慢 I-西医诊断
性 I-西医诊断
萎 I-西医诊断
缩 I-西医诊断
性 I-西医诊断
胃 I-西医诊断
炎 I-西医诊断
疗 O
效 O
显 O
著 O

住 O
院 O
期 O
间 O
查 O
肝 O
功 O
： O
总 O
胆 O
红 O
素 O
２ O
１ O
ｍ O
ｇ O
％ O
， O
直 O
胆 O
１ O
０ O
ｍ O
ｇ O
％ O
， O
谷 O
丙 O
转 O
氨 O
酶 O
２ O
６ O
０ O
Ｉ O
Ｕ O
／ O
Ｌ O
， O
结 O
合 O
其 O
他 O
检 O
查 O
确 O
诊 O
为 O
乳 B-西医诊断
儿 I-西医诊断
肝 I-西医诊断
炎 I-西医诊断
综 I-西医诊断
合 I-西医诊断
征 I-西医诊断
， O
治 O
疗 O
一 O
周 O
效 O
果 O
不 O
佳 O
而 O
出 O
院 O

穴 B-中医治疗
位 I-中医治疗
贴 I-中医治疗
敷 I-中医治疗
结 O
合 O
拔 O
罐 O
疗 O
法 O
治 O
疗 O
功 B-西医诊断
能 I-西医诊断
性 I-西医诊断
消 I-西医诊断
化 I-西医诊断
不 I-西医诊断
良 I-西医诊断
疗 O
效 O
观 O
察 O

【 O
方 O
法 O
】 O
将 O
９ O
２ O
例 O
慢 B-西医诊断
性 I-西医诊断
萎 I-西医诊断
缩 I-西医诊断
性 I-西医诊断
胃 I-西医诊断
炎 I-西医诊断
患 O
者 O
随 O
机 O
分 O
为 O
埋 O
线 O
组 O
４ O
７ O
例 O
和 O
针 O
刺 O
组 O
４ O
５ O
例 O

辨 O
为 O
少 B-中医证候
阳 I-中医证候
阳 I-中医证候
明 I-中医证候
合 I-中医证候
病 I-中医证候

方 O
用 O
当 B-方剂
归 I-方剂
四 I-方剂
逆 I-方剂
汤 I-方剂
加 I-方剂
减 I-方剂
： O
黄 B-中药
芪 I-中药
３ O
０ O
克 O
　 O
党 B-中药
参 I-中药
３ O
０ O
克 O
　 O
枸 B-中药
杞 I-中药
３ O
０ O
克 O
　 O
鸡 B-中药
血 I-中药
藤 I-中药
３ O
０ O
克 O
　 O
淫 B-中药
羊 I-中药
藿 I-中药
１ O
５ O
克 O
　 O
丹 B-中药
参 I-中药
１ O
５ O
克 O
　 O
白 O
术 O
１ O
０ O
克 O
　 O
当 B-中药
归 I-中药
１ O
０ O
克 O
　 O
片 B-中药
姜 I-中药
黄 I-中药
１ O
０ O
克 O
　 O
炮 B-中药
姜 I-中药
１ O
０ O
克 O
　 O
附 B-中药
片 I-中药
６ O
克 O
　 O
肉 B-中药
桂 I-中药
６ O
克 O
连 O
服 O
６ O
剂 O
， O
感 O
觉 O
精 O
神 O
稍 O
佳 O

以 O
黄 B-方剂
连 I-方剂
解 I-方剂
毒 I-方剂
汤 I-方剂
合 I-方剂
茵 I-方剂
陈 I-方剂
蒿 I-方剂
汤 I-方剂
加 I-方剂
味 I-方剂

脉 O
数 O
转 O
缓 O
， O
小 B-临床表现
便 I-临床表现
已 I-临床表现
转 I-临床表现
清 I-临床表现
长 I-临床表现

结 O
论 O
： O
在 O
常 O
规 O
治 O
疗 O
的 O
基 O
础 O
上 O
加 O
用 O
加 O
味 O
三 O
香 O
汤 O
治 O
疗 O
肝 B-中医证候
郁 I-中医证候
脾 I-中医证候
虚 I-中医证候
型 O
功 B-西医诊断
能 I-西医诊断
性 I-西医诊断
消 I-西医诊断
化 I-西医诊断
不 I-西医诊断
良 I-西医诊断
患 O
者 O
能 O
进 O
一 O
步 O
提 O
高 O
临 O
床 O
治 O
疗 O
效 O
果 O
， O
改 O
善 O
患 O
者 O
的 O
抑 O
郁 O
焦 O
虑 O
状 O
况 O

０ O
５ O
） O
， O
腹 B-中医治疗
部 I-中医治疗
推 I-中医治疗
拿 I-中医治疗
组 O
的 O
血 O
浆 O
脑 O
肠 O
肽 O
指 O
标 O
含 O
量 O
与 O
安 O
慰 O
剂 O
组 O
相 O
比 O
较 O
存 O
在 O
显 O
著 O
差 O
异 O
（ O
Ｐ O
＜ O
０ O

对 O
照 O
组 O
服 O
用 O
莫 B-西医治疗
沙 I-西医治疗
必 I-西医治疗
利 I-西医治疗

柔 O
肝 O
利 O
胆 O
法 O
治 O
疗 O
功 B-西医诊断
能 I-西医诊断
性 I-西医诊断
消 I-西医诊断
化 I-西医诊断
不 I-西医诊断
良 I-西医诊断
２ O
４ O
０ O
例 O
临 O
床 O
研 O
究 O

目 O
的 O
： O
观 O
察 O
辨 B-中医治疗
证 I-中医治疗
针 I-中医治疗
刺 I-中医治疗
对 O
功 B-西医诊断
能 I-西医诊断
性 I-西医诊断
消 I-西医诊断
化 I-西医诊断
不 I-西医诊断
良 I-西医诊断
（ O
Ｆ O
Ｄ O
） O
患 O
者 O
生 O
活 O
质 O
量 O
的 O
影 O
响 O
， O
以 O
评 O
价 O
临 O
床 O
疗 O
效 O

目 O
的 O
： O
探 O
讨 O
半 O
夏 O
泻 O
心 O
汤 O
合 O
香 B-方剂
砂 I-方剂
养 I-方剂
胃 I-方剂
丸 I-方剂
加 I-方剂
减 I-方剂
对 O
慢 B-西医诊断
性 I-西医诊断
萎 I-西医诊断
缩 I-西医诊断
性 I-西医诊断
胃 I-西医诊断
炎 I-西医诊断
（ O
Ｃ O
Ａ O
Ｇ O
） O
患 O
者 O
血 O
清 O
胃 O
泌 O
素 O
（ O
Ｇ O
Ａ O
Ｓ O
） O
、 O
内 O
皮 O
素 O
－ O
１ O
（ O
Ｅ O
Ｔ O
－ O
１ O
） O
、 O
白 O
介 O
素 O
族 O
（ O
Ｉ O
Ｌ O
ｓ O
） O
水 O
平 O
的 O
影 O
响 O

方 O
法 O
选 O
取 O
成 O
都 O
市 O
西 O
区 O
医 O
院 O
２ O
０ O
１ O
６ O
年 O
１ O
月 O
－ O
２ O
０ O
１ O
７ O
年 O
１ O
２ O
月 O
收 O
治 O
的 O
功 B-西医诊断
能 I-西医诊断
性 I-西医诊断
消 I-西医诊断
化 I-西医诊断
不 I-西医诊断
良 I-西医诊断
患 O
者 O
７ O
０ O
例 O

肝 O
功 O
能 O
检 O
查 O
： O
黄 B-临床表现
疸 I-临床表现
指 O
数 O
稍 O
升 O
高 O
， O
谷 O
丙 O
转 O
氨 O
酶 O
持 O
续 O
在 O
１ O
０ O
０ O
单 O
位 O
以 O
上 O

再 O
以 O
理 B-中医治则
中 I-中医治则
健 I-中医治则
胃 I-中医治则
消 I-中医治则
导 I-中医治则
， O
方 O
投 O
： O
木 B-中药
香 I-中药
８ O
克 O
， O
厚 B-中药
朴 I-中药
８ O
克 O
， O
枳 B-中药
壳 I-中药
８ O
克 O
， O
白 O
术 O
１ O
０ O
克 O
， O
干 B-中药
姜 I-中药
４ O
克 O
， O
太 B-中药
子 I-中药
参 I-中药
１ O
５ O
克 O
， O
当 B-中药
归 I-中药
１ O
０ O
克 O
， O
赤 B-中药
芍 I-中药
１ O
０ O
克 O
， O
三 B-中药
仙 I-中药
１ O
０ O
克 O
， O
黄 B-中药
连 I-中药
３ O
克 O
， O
甘 B-中药
草 I-中药
３ O
克 O
， O
３ O
剂 O
， O
水 O
煎 O
服 O

诊 O
断 O
： O
黄 O
疸 O
属 O
阴 B-中医诊断
黄 I-中医诊断

方 O
法 O
： O
治 O
疗 O
组 O
３ O
０ O
例 O
给 O
予 O
加 B-方剂
味 I-方剂
柴 I-方剂
芍 I-方剂
六 I-方剂
君 I-方剂
颗 I-方剂
粒 I-方剂
（ O
柴 B-中药
胡 I-中药
、 O
白 O
芍 O
、 O
陈 B-中药
皮 I-中药
、 O
半 B-中药
夏 I-中药
、 O
党 B-中药
参 I-中药
、 O
茯 B-中药
苓 I-中药
等 O
） O
治 O
疗 O
， O
对 O
照 O
组 O
３ O
０ O
例 O
给 O
予 O
吗 O
丁 O
啉 O
治 O
疗 O

中 O
药 O
合 O
艾 B-中医治疗
灸 I-中医治疗
治 O
疗 O
肠 B-西医诊断
易 I-西医诊断
激 I-西医诊断
综 I-西医诊断
合 I-西医诊断
征 I-西医诊断
４ O
０ O
例 O
临 O
床 O
观 O
察 O

目 O
的 O
： O
观 O
察 O
胃 O
和 O
冲 O
剂 O
Ⅱ O
号 O
治 O
疗 O
慢 B-西医诊断
性 I-西医诊断
萎 I-西医诊断
缩 I-西医诊断
性 I-西医诊断
胃 I-西医诊断
炎 I-西医诊断
（ O
ｃ O
ｈ O
ｒ O
ｏ O
ｎ O
ｉ O
ｃ O
ａ O
ｔ O
ｒ O
ｏ O
ｐ O
ｈ O
ｉ O
ｃ O
ｇ O
ａ O
ｓ O
ｔ O
ｒ O
ｉ O
ｔ O
ｉ O
ｓ O
， O
Ｃ O
Ａ O
Ｇ O
） O
寒 B-中医证候
热 I-中医证候
错 I-中医证候
杂 I-中医证候
证 O
的 O
临 O
床 O
疗 O
效 O

如 O
胃 O
纳 B-临床表现
不 I-临床表现
佳 I-临床表现
则 O
略 O
加 O
麦 O
芽 O
、 O
神 B-中药
曲 I-中药
以 O
消 O
食 O
导 O
滞 O
， O
心 O
火 O
较 O
盛 O
则 O
略 O
加 O
川 O
黄 B-中药
连 I-中药
、 O
栀 O
子 O
以 O
清 O
心 O
降 O
火 O

３ O
剂 O
后 O
， O
解 O
大 O
便 O
３ O
次 O
， O
量 O
多 O
， O
色 O
转 O
淡 O
， O
略 O
臭 O
秽 O
， O
无 O
明 O
显 O
腹 O
胀 O
腹 B-临床表现
痛 I-临床表现
， O
胃 O
纳 O
较 O
前 O
增 O
， O
腹 O
平 O
软 O
， O
无 O
压 O
痛 O
， O
肠 O
鸣 O
音 O
约 O
７ O
次 O
／ O
ｍ O
ｉ O
ｎ O

目 O
的 O
： O
探 O
讨 O
柴 B-方剂
胡 I-方剂
疏 I-方剂
肝 I-方剂
散 I-方剂
加 I-方剂
味 I-方剂
联 O
合 O
黛 B-西医治疗
力 I-西医治疗
新 I-西医治疗
治 O
疗 O
肝 B-中医证候
郁 I-中医证候
气 I-中医证候
滞 I-中医证候
型 O
功 B-西医诊断
能 I-西医诊断
性 I-西医诊断
消 I-西医诊断
化 I-西医诊断
不 I-西医诊断
良 I-西医诊断
的 O
疗 O
效 O

敷 O
脐 O
； O
灸 B-中医治疗
法 I-中医治疗
； O
功 B-西医诊断
能 I-西医诊断
性 I-西医诊断
便 I-西医诊断
秘 I-西医诊断

结 O
论 O
上 O
焦 O
宣 O
痹 O
汤 O
联 O
合 O
泮 B-西医治疗
托 I-西医治疗
拉 I-西医治疗
唑 I-西医治疗
可 O
以 O
明 O
显 O
改 O
善 O
胃 O
食 O
管 O
反 O
流 O
性 O
咳 O
嗽 O
患 O
者 O
的 O
中 O
医 O
症 O
状 O
及 O
咳 O
嗽 O
症 O
状 O
， O
明 O
显 O
提 O
高 O
其 O
临 O
床 O
疗 O
效 O
， O
为 O
治 O
疗 O
胃 O
食 O
管 O
反 O
流 O
性 O
咳 O
嗽 O
（ O
湿 O
热 O
证 O
） O
提 O
供 O
了 O
有 O
效 O
的 O
治 O
疗 O
方 O
法 O

五 B-方剂
磨 I-方剂
饮 I-方剂
； O
功 B-西医诊断
能 I-西医诊断
性 I-西医诊断
消 I-西医诊断
化 I-西医诊断
不 I-西医诊断
良 I-西医诊断
； O
疗 O
效 O
研 O
究 O

方 O
一 O
： O
鹿 O
胶 O
６ O
克 O
（ O
溶 O
化 O
） O
　 O
杜 O
仲 O
１ O
０ O
克 O
　 O
熟 O
地 O
１ O
２ O
克 O
　 O
川 O
断 O
１ O
０ O
克 O
　 O
白 O
术 O
６ O
克 O
　 O
党 B-中药
参 I-中药
１ O
５ O
克 O
　 O
怀 O
牛 O
膝 O
１ O
０ O
克 O
　 O
茯 O
苓 O
１ O
２ O
克 O
　 O
炙 O
甘 O
草 O
６ O
克 O
方 O
二 O
： O
巴 O
戟 O
１ O
０ O
克 O
　 O
鹿 O
胶 O
６ O
克 O
（ O
溶 O
化 O
） O
　 O
土 O
鳖 O
６ O
克 O
　 O
首 O
乌 O
１ O
０ O
克 O
　 O
砂 O
仁 O
３ O
克 O
　 O
熟 O
地 O
１ O
５ O
克 O
　 O
故 B-中药
纸 I-中药
６ O
克 O
　 O
黄 O
芪 O
１ O
０ O
克 O
　 O
炙 O
甘 O
草 O
６ O
克 O
上 O
两 O
方 O
均 O
加 O
地 B-中药
稔 I-中药
根 I-中药
（ O
炒 O
） O
１ O
５ O
克 O
、 O
岗 B-中药
稔 I-中药
子 I-中药
１ O
５ O
克 O
、 O
黑 B-中药
老 I-中药
虎 I-中药
１ O
５ O
克 O

中 O
医 O
诊 O
断 O
： O
肝 B-中医诊断
积 I-中医诊断

结 O
论 O
： O
舒 O
肝 O
片 O
能 O
显 O
著 O
提 O
高 O
肝 B-中医证候
胃 I-中医证候
不 I-中医证候
和 I-中医证候
型 O
功 B-西医诊断
能 I-西医诊断
性 I-西医诊断
消 I-西医诊断
化 I-西医诊断
不 I-西医诊断
良 I-西医诊断
患 O
者 O
的 O
胃 O
内 O
钡 O
条 O
排 O
空 O
率 O
， O
促 O
进 O
胃 O
动 O
力 O

１ O
９ O
８ O
５ O
－ O
１ O
０ O
－ O
１ O
７ O
二 O
诊 O
： O
右 B-临床表现
胁 I-临床表现
隐 I-临床表现
痛 I-临床表现
减 I-临床表现
轻 I-临床表现
， O
舌 B-临床表现
苔 I-临床表现
尚 I-临床表现
白 I-临床表现
， O
根 O
部 O
已 O
不 O
黄 O
， O
脉 O
沉 O
滑 O
略 O
弦 O

被 O
北 O
京 O
某 O
医 O
院 O
诊 O
为 O
“ O
亚 B-西医诊断
急 I-西医诊断
性 I-西医诊断
肝 I-西医诊断
坏 I-西医诊断
死 I-西医诊断
” O
、 O
“ O
黄 B-西医诊断
色 I-西医诊断
肝 I-西医诊断
萎 I-西医诊断
缩 I-西医诊断
” O

目 O
的 O
以 O
中 O
医 O
药 O
传 O
统 O
理 O
论 O
为 O
指 O
导 O
， O
研 O
究 O
中 O
医 O
辨 O
证 O
分 O
型 O
治 O
疗 O
反 B-西医诊断
流 I-西医诊断
性 I-西医诊断
食 I-西医诊断
管 I-西医诊断
炎 I-西医诊断
的 O
临 O
床 O
疗 O
效 O

证 O
属 O
中 B-中医证候
虚 I-中医证候
外 I-中医证候
寒 I-中医证候
侵 I-中医证候
袭 I-中医证候
， O
蛔 B-中医证候
虫 I-中医证候
阻 I-中医证候
滞 I-中医证候

结 O
论 O
穴 O
位 O
埋 O
线 O
结 O
合 O
中 B-中医治疗
药 I-中医治疗
敷 I-中医治疗
脐 I-中医治疗
可 O
明 O
显 O
改 O
善 O
功 B-西医诊断
能 I-西医诊断
性 I-西医诊断
便 I-西医诊断
秘 I-西医诊断
患 O
者 O
临 O
床 O
症 O
状 O
， O
且 O
近 O
期 O
、 O
远 O
期 O
疗 O
效 O
确 O
切 O

普 O
通 O
针 O
刺 O
组 O
取 O
穴 O
同 O
辨 B-中医治疗
证 I-中医治疗
针 I-中医治疗
刺 I-中医治疗
组 O
主 O
穴 O

舌 O
红 O
、 O
苔 O
根 B-临床表现
黄 I-临床表现

消 O
化 O
不 O
良 O
； O
功 O
能 O
性 O
； O
枳 B-中医治疗
术 I-中医治疗
宽 I-中医治疗
中 I-中医治疗
胶 I-中医治疗
囊 I-中医治疗
； O
穴 O
位 O
埋 O
线 O

车 B-中药
前 I-中药
草 I-中药
、 O
车 B-中药
前 I-中药
仁 I-中药
、 O
川 B-中药
木 I-中药
通 I-中药
、 O
滑 B-中药
石 I-中药
利 O
水 O
渗 O
湿 O
泻 O
火 O
达 O
“ O
小 O
便 O
利 O
白 O
” O
黄 O
疸 O
自 O
退 O

证 O
属 O
术 O
后 O
正 O
气 O
已 O
伤 O
、 O
毒 O
火 O
内 O
炽 O
， O
外 O
窜 O
经 O
络 O
气 O
血 O
两 O
燔 O
， O
热 O
毒 O
充 O
斥 O
周 O
身 O
表 O
里 O
上 O
下 O
， O
血 O
热 O
伤 O
阴 O
， O
血 O
凝 O
成 O
瘀 O
， O
心 B-中医证候
窍 I-中医证候
瘀 I-中医证候
闭 I-中医证候
之 O
候 O

结 O
果 O
： O
生 O
物 O
反 O
馈 O
训 O
练 O
配 O
合 O
针 B-中医治疗
刺 I-中医治疗
疗 I-中医治疗
法 I-中医治疗
和 O
聚 O
乙 O
二 O
醇 O
粉 O
总 O
有 O
效 O
率 O
分 O
别 O
为 O
８ O
３ O

当 B-中医治疗
飞 I-中医治疗
利 I-中医治疗
肝 I-中医治疗
宁 I-中医治疗
胶 I-中医治疗
囊 I-中医治疗
联 O
合 O
生 O
活 O
干 O
预 O
治 O
疗 O
非 O
酒 O
精 O
性 O
脂 O
肪 O
肝 O
的 O
疗 O
效 O
观 O
察 O

联 O
合 O
组 O
４ O
０ O
例 O
采 O
用 O
枳 B-中医治疗
术 I-中医治疗
宽 I-中医治疗
中 I-中医治疗
胶 I-中医治疗
囊 I-中医治疗
联 O
合 O
莫 O
沙 O
比 O
利 O
联 O
合 O
治 O
疗 O

结 O
论 O
： O
安 B-方剂
胃 I-方剂
汤 I-方剂
加 I-方剂
味 I-方剂
治 O
疗 O
脾 B-中医证候
虚 I-中医证候
血 I-中医证候
瘀 I-中医证候
型 O
Ｃ O
Ａ O
Ｇ O
具 O
有 O
较 O
好 O
的 O
临 O
床 O
疗 O
效 O
， O
能 O
有 O
效 O
改 O
善 O
患 O
者 O
的 O
中 O
医 O
证 O
候 O
， O
降 O
低 O
患 O
者 O
的 O
血 O
液 O
流 O
变 O
学 O
指 O
标 O
水 O
平 O

方 O
法 O
： O
将 O
１ O
２ O
０ O
例 O
肝 B-中医证候
郁 I-中医证候
脾 I-中医证候
虚 I-中医证候
型 O
功 B-西医诊断
能 I-西医诊断
性 I-西医诊断
消 I-西医诊断
化 I-西医诊断
不 I-西医诊断
良 I-西医诊断
的 O
患 O
者 O
按 O
照 O
随 O
机 O
数 O
字 O
表 O
法 O
随 O
机 O
分 O
为 O
治 O
疗 O
组 O
和 O
对 O
照 O
组 O
各 O
６ O
０ O
例 O
， O
均 O
予 O
一 O
般 O
治 O
疗 O
， O
治 O
疗 O
组 O
加 O
用 O
四 B-方剂
逆 I-方剂
散 I-方剂
加 I-方剂
味 I-方剂
中 O
药 O
汤 O
剂 O
治 O
疗 O
， O
对 O
照 O
组 O
加 O
用 O
耐 O
信 O
及 O
吗 O
丁 O
啉 O
治 O
疗 O

目 O
的 O
： O
观 O
察 O
肝 B-中医治疗
脾 I-中医治疗
舒 I-中医治疗
合 I-中医治疗
剂 I-中医治疗
治 O
疗 O
肝 B-中医证候
热 I-中医证候
脾 I-中医证候
虚 I-中医证候
型 O
便 B-西医诊断
秘 I-西医诊断
型 I-西医诊断
肠 I-西医诊断
易 I-西医诊断
激 I-西医诊断
综 I-西医诊断
合 I-西医诊断
征 I-西医诊断
（ O
Ｃ O
－ O
Ｉ O
Ｂ O
Ｓ O
） O
的 O
临 O
床 O
疗 O
效 O

目 O
的 O
探 O
讨 O
芪 O
莲 O
舒 O
痞 O
汤 O
治 O
疗 O
慢 B-西医诊断
性 I-西医诊断
萎 I-西医诊断
缩 I-西医诊断
性 I-西医诊断
胃 I-西医诊断
炎 I-西医诊断
伴 I-西医诊断
癌 I-西医诊断
前 I-西医诊断
病 I-西医诊断
变 I-西医诊断
的 O
临 O
床 O
疗 O
效 O

功 B-西医诊断
能 I-西医诊断
性 I-西医诊断
消 I-西医诊断
化 I-西医诊断
不 I-西医诊断
良 I-西医诊断
； O
运 O
脾 O
消 O
食 O
汤 O
； O
多 O
潘 O
立 O
酮 O

２ O
２ O
） O
分 O
、 O
口 B-临床表现
苦 I-临床表现
口 I-临床表现
臭 I-临床表现
（ O
０ O

功 B-西医诊断
能 I-西医诊断
性 I-西医诊断
消 I-西医诊断
化 I-西医诊断
不 I-西医诊断
良 I-西医诊断
； O
辨 O
证 O
论 O
治 O

方 O
法 O
将 O
１ O
６ O
０ O
例 O
阴 B-中医证候
虚 I-中医证候
型 O
Ｃ O
Ｆ O
Ｃ O
患 O
者 O
随 O
机 O
分 O
为 O
２ O
组 O

缘 O
患 O
者 O
因 O
胆 O
囊 O
结 O
石 O
于 O
８ O
３ O
年 O
４ O
月 O
行 O
胆 O
囊 O
切 O
除 O
， O
术 O
中 O
伤 O
及 O
副 O
肝 O
管 O
， O
而 O
行 O
胆 O
肠 O
吻 O
合 O
术 O
， O
术 O
后 O
出 O
现 O
发 B-临床表现
热 I-临床表现
、 O
黄 O
疸 O
而 O
来 O
我 O
院 O
， O
经 O
Ｅ O
Ｒ O
Ｃ O
Ｐ O
检 O
查 O
诊 O
断 O
为 O
“ O
胆 O
总 O
管 O
损 O
伤 O
” O

结 O
论 O
： O
半 O
夏 O
泻 O
心 O
汤 O
结 O
合 O
＂ O
温 B-中医治疗
通 I-中医治疗
针 I-中医治疗
法 I-中医治疗
＂ O
治 O
疗 O
功 B-西医诊断
能 I-西医诊断
性 I-西医诊断
消 I-西医诊断
化 I-西医诊断
不 I-西医诊断
良 I-西医诊断
， O
临 O
床 O
疗 O
效 O
优 O
于 O
单 O
纯 O
＂ O
温 B-中医治疗
通 I-中医治疗
针 I-中医治疗
法 I-中医治疗
＂ O

胃 O
萎 O
方 O
； O
慢 B-西医诊断
性 I-西医诊断
萎 I-西医诊断
缩 I-西医诊断
性 I-西医诊断
胃 I-西医诊断
炎 I-西医诊断
； O
脾 B-中医证候
虚 I-中医证候
瘀 I-中医证候
滞 I-中医证候
证 O
； O
随 O
机 O
对 O
照 O
试 O
验 O

茵 B-中药
陈 I-中药
３ O
０ O
ｇ O
， O
大 B-中药
黄 I-中药
１ O
５ O
ｇ O
（ O
后 O
下 O
） O
， O
生 B-中药
地 I-中药
２ O
０ O
ｇ O
， O
黄 B-中药
芩 I-中药
１ O
５ O
ｇ O
， O
郁 B-中药
金 I-中药
１ O
２ O
ｇ O
， O
柴 B-中药
胡 I-中药
１ O
２ O
ｇ O
， O
建 B-中药
曲 I-中药
２ O
０ O
ｇ O

太 B-中药
子 I-中药
参 I-中药
３ O
０ O
克 O

治 O
疗 O
前 O
后 O
组 O
内 O
比 O
较 O
， O
除 O
纳 B-临床表现
食 I-临床表现
减 I-临床表现
少 I-临床表现
外 O
， O
两 O
组 O
中 O
医 O
证 O
候 O
各 O
项 O
积 O
分 O
及 O
排 O
便 O
间 O
隔 O
时 O
间 O
均 O
较 O
治 O
疗 O
前 O
减 O
少 O
（ O
Ｐ O
＜ O
０ O

治 O
疗 O
组 O
给 O
予 O
化 B-方剂
浊 I-方剂
解 I-方剂
毒 I-方剂
方 I-方剂
， O
每 O
日 O
１ O
剂 O

乃 O
转 O
以 O
养 O
阴 O
固 O
本 O
， O
化 O
痰 O
散 O
结 O
， O
遂 O
按 O
上 O
方 O
去 O
灵 B-中药
仙 I-中药
、 O
苡 B-中药
仁 I-中药
、 O
海 B-中药
龙 I-中药
、 O
海 B-中药
马 I-中药
、 O
海 B-中药
柏 I-中药
及 O
三 B-中药
棱 I-中药
、 O
莪 O
术 O
， O
据 O
证 O
加 O
入 O
首 B-中药
乌 I-中药
３ O
０ O
克 O
， O
女 B-中药
贞 I-中药
子 I-中药
、 O
旱 B-中药
莲 I-中药
草 I-中药
各 O
１ O
５ O
克 O
， O
继 O
续 O
服 O
食 O
３ O
０ O
剂 O

目 O
的 O
： O
观 O
察 O
疏 O
肝 O
解 O
郁 O
， O
健 O
脾 O
止 O
泻 O
类 O
中 O
药 O
配 O
伍 O
对 O
肠 B-西医诊断
易 I-西医诊断
激 I-西医诊断
综 I-西医诊断
合 I-西医诊断
征 I-西医诊断
的 O
临 O
床 O
疗 O
效 O

查 O
体 O
： O
身 O
目 O
黄 O
染 O
， O
其 O
色 O
鲜 O
明 O
， O
面 O
色 O
晦 O
暗 O
， O
口 O
唇 O
紫 O
暗 O
， O
肝 O
掌 O
征 O
阳 O
性 O
， O
肝 O
区 O
无 O
叩 O
击 O
痛 O
， O
腹 O
水 O
征 O
阴 O
性 O
， O
舌 O
质 O
暗 O
红 O
、 O
苔 B-临床表现
黄 I-临床表现
厚 I-临床表现
腻 I-临床表现
， O
脉 B-临床表现
象 I-临床表现
沉 I-临床表现
弦 I-临床表现
滑 O

处 O
方 O
： O
柴 B-中药
胡 I-中药
、 O
当 B-中药
归 I-中药
各 O
１ O
２ O
ｇ O
， O
桂 B-中药
枝 I-中药
、 O
黄 B-中药
芩 I-中药
、 O
法 B-中药
半 I-中药
夏 I-中药
各 O
１ O
０ O
ｇ O
， O
太 B-中药
子 I-中药
参 I-中药
１ O
５ O
ｇ O
， O
白 B-中药
芍 I-中药
２ O
５ O
ｇ O
， O
干 B-中药
姜 I-中药
９ O
ｇ O
， O
炙 B-中药
甘 I-中药
草 I-中药
６ O
ｇ O

方 O
法 O
： O
采 O
用 O
前 O
瞻 O
性 O
单 O
盲 O
法 O
， O
将 O
８ O
５ O
例 O
便 O
秘 O
患 O
者 O
随 O
机 O
分 O
为 O
实 O
验 O
组 O
和 O
对 O
照 O
组 O
， O
与 O
患 O
者 O
签 O
署 O
知 O
情 O
同 O
意 O
书 O
， O
常 O
规 O
中 B-中医治疗
药 I-中医治疗
大 I-中医治疗
承 I-中医治疗
气 I-中医治疗
汤 I-中医治疗
直 I-中医治疗
肠 I-中医治疗
滴 I-中医治疗
入 I-中医治疗
、 O
饮 O
食 O
护 O
理 O
、 O
排 O
便 O
训 O
练 O
行 O
为 O
干 O
预 O
、 O
情 O
志 O
护 O
理 O
的 O
为 O
对 O
照 O
组 O
， O
实 O
验 O
组 O
在 O
此 O
基 O
础 O
上 O
接 O
受 O
穴 O
位 O
按 O
压 O
和 O
腹 O
部 O
按 O
摩 O
每 O
周 O
７ O
次 O

中 O
西 O
医 O
结 O
合 O
治 O
疗 O
腹 O
泻 O
型 O
肠 B-西医诊断
易 I-西医诊断
激 I-西医诊断
综 I-西医诊断
合 I-西医诊断
征 I-西医诊断
６ O
８ O
例 O

结 O
论 O
温 O
经 O
汤 O
联 O
合 O
壮 B-中医治疗
医 I-中医治疗
药 I-中医治疗
线 I-中医治疗
点 I-中医治疗
灸 I-中医治疗
疗 I-中医治疗
法 I-中医治疗
治 O
疗 O
慢 B-西医诊断
性 I-西医诊断
萎 I-西医诊断
缩 I-西医诊断
性 I-西医诊断
胃 I-西医诊断
炎 I-西医诊断
疗 O
效 O
确 O
切 O

故 O
用 O
猪 B-方剂
苓 I-方剂
汤 I-方剂
育 O
阴 O
利 O
水 O
， O
一 O
贯 O
煎 O
养 O
肝 O
柔 O
肝 O
， O
配 O
茵 O
陈 O
、 O
赤 O
芍 O
、 O
丹 O
参 O
、 O
虎 O
杖 O
、 O
田 O
基 O
黄 O
退 O
黄 O
， O
活 O
血 O

方 O
法 O
： O
诊 O
于 O
天 O
津 O
市 O
中 O
医 O
药 O
研 O
究 O
院 O
附 O
属 O
医 O
院 O
的 O
胃 B-西医诊断
癌 I-西医诊断
前 I-西医诊断
病 I-西医诊断
变 I-西医诊断
患 O
者 O
共 O
９ O
６ O
名 O

化 O
浊 O
消 O
脂 O
汤 O
合 O
双 B-西医治疗
环 I-西医治疗
醇 I-西医治疗
片 I-西医治疗
治 O
疗 O
非 B-西医诊断
酒 I-西医诊断
精 I-西医诊断
性 I-西医诊断
脂 I-西医诊断
肪 I-西医诊断
肝 I-西医诊断
４ O
５ O
例 O
临 O
床 O
观 O
察 O

拟 O
痛 B-方剂
泻 I-方剂
要 I-方剂
方 I-方剂
加 I-方剂
减 I-方剂

六 B-中医治疗
味 I-中医治疗
能 I-中医治疗
消 I-中医治疗
胶 I-中医治疗
囊 I-中医治疗
联 O
合 O
莫 O
沙 O
比 O
利 O
对 O
功 B-西医诊断
能 I-西医诊断
性 I-西医诊断
消 I-西医诊断
化 I-西医诊断
不 I-西医诊断
良 I-西医诊断
患 O
者 O
胃 O
动 O
力 O
的 O
影 O
响 O

方 O
用 O
清 B-方剂
瘟 I-方剂
败 I-方剂
毒 I-方剂
饮 I-方剂
加 I-方剂
减 I-方剂
主 O
之 O

处 O
方 O
： O
桃 B-中药
仁 I-中药
１ O
０ O
克 O
， O
大 B-中药
黄 I-中药
９ O
克 O
， O
芒 B-中药
硝 I-中药
９ O
克 O
， O
桂 B-中药
枝 I-中药
６ O
克 O
， O
甘 B-中药
草 I-中药
３ O
克 O
， O
土 B-中药
鳖 I-中药
６ O
克 O
（ O
或 O
虻 O
虫 O
３ O
克 O
） O
， O
延 O
胡 O
９ O
克 O
， O
乳 B-中药
香 I-中药
、 O
没 B-中药
药 I-中药
各 O
６ O
克 O
， O
丹 B-中药
参 I-中药
９ O
克 O

健 O
脾 O
理 O
气 O
法 O
治 O
疗 O
脾 B-中医证候
虚 I-中医证候
气 I-中医证候
滞 I-中医证候
证 O
功 B-西医诊断
能 I-西医诊断
性 I-西医诊断
消 I-西医诊断
化 I-西医诊断
不 I-西医诊断
良 I-西医诊断
疗 O
效 O
及 O
５ O
－ O
Ｈ O
Ｔ O
、 O
Ｍ O
Ｔ O
Ｌ O
、 O
Ｇ O
ｈ O
ｒ O
ｅ O
ｌ O
ｉ O
ｎ O
水 O
平 O
研 O
究 O

目 O
的 O
： O
比 O
较 O
辨 O
证 O
取 B-中医治疗
穴 I-中医治疗
针 I-中医治疗
刺 I-中医治疗
和 O
西 O
药 O
多 O
潘 O
立 O
酮 O
治 O
疗 O
功 B-西医诊断
能 I-西医诊断
性 I-西医诊断
消 I-西医诊断
化 I-西医诊断
不 I-西医诊断
良 I-西医诊断
的 O
疗 O
效 O
差 O
异 O

背 B-中医治疗
俞 I-中医治疗
指 I-中医治疗
针 I-中医治疗
疗 I-中医治疗
法 I-中医治疗
； O
功 B-西医诊断
能 I-西医诊断
性 I-西医诊断
消 I-西医诊断
化 I-西医诊断
不 I-西医诊断
良 I-西医诊断
； O
任 O
督 O
二 O
脉 O
穴 O
位 O
皮 O
温 O

功 B-西医诊断
能 I-西医诊断
性 I-西医诊断
消 I-西医诊断
化 I-西医诊断
不 I-西医诊断
良 I-西医诊断
； O
胃 B-中医治疗
安 I-中医治疗
胶 I-中医治疗
囊 I-中医治疗
； O
黛 O
力 O
新 O
； O
临 O
床 O
研 O
究 O

其 O
母 O
代 O
诉 O
： O
近 O
日 O
来 O
精 O
神 O
疲 B-临床表现
乏 I-临床表现
， O
小 O
便 O
色 O
黄 O
如 O
茶 O
， O
食 O
欲 O
减 O
退 O
， O
恶 B-临床表现
心 I-临床表现
厌 O
油 O
， O
上 O
腹 O
闷 O
胀 O
， O
大 O
便 B-临床表现
秘 I-临床表现
结 O
， O
特 O
来 O
就 O
诊 O

目 O
的 O
观 O
察 O
和 O
评 O
价 O
安 B-方剂
胃 I-方剂
汤 I-方剂
治 O
疗 O
功 B-西医诊断
能 I-西医诊断
性 I-西医诊断
消 I-西医诊断
化 I-西医诊断
不 I-西医诊断
良 I-西医诊断
寒 O
热 O
错 O
杂 O
证 O
的 O
有 O
效 O
性 O
及 O
其 O
对 O
患 O
者 O
血 O
浆 O
胃 O
动 O
素 O
和 O
血 O
清 O
胃 O
泌 O
素 O
水 O
平 O
的 O
影 O
响 O
， O
为 O
安 B-方剂
胃 I-方剂
汤 I-方剂
的 O
临 O
床 O
应 O
用 O
和 O
科 O
研 O
开 O
发 O
提 O
供 O
新 O
的 O
依 O
据 O

病 O
人 O
自 B-临床表现
觉 I-临床表现
胸 I-临床表现
闷 I-临床表现
， O
心 B-临床表现
悸 I-临床表现
， O
气 B-临床表现
短 I-临床表现
口 B-临床表现
干 I-临床表现
， O
不 B-临床表现
能 I-临床表现
平 I-临床表现
卧 I-临床表现
， O
腹 O
部 O
胀 O
满 O
， O
小 B-临床表现
便 I-临床表现
少 I-临床表现
， O
一 O
昼 O
夜 O
仅 O
３ O
５ O
０ O
ｍ O
ｌ O
， O
大 O
便 B-临床表现
秘 I-临床表现
结 O
１ O
周 O
１ O
行 O

目 O
的 O
： O
探 O
讨 O
柴 O
胡 O
疏 O
肝 O
散 O
联 O
合 O
布 B-西医治疗
拉 I-西医治疗
氏 I-西医治疗
酵 I-西医治疗
母 I-西医治疗
菌 I-西医治疗
治 O
疗 O
小 B-西医诊断
儿 I-西医诊断
功 I-西医诊断
能 I-西医诊断
性 I-西医诊断
消 I-西医诊断
化 I-西医诊断
不 I-西医诊断
良 I-西医诊断
（ O
Ｆ O
Ｄ O
） O
的 O
临 O
床 O
疗 O
效 O
及 O
对 O
血 O
清 O
细 O
胞 O
因 O
子 O
、 O
胃 O
肠 O
激 O
素 O
表 O
达 O
的 O
影 O
响 O

方 O
法 O
对 O
肠 O
易 O
激 O
综 O
合 O
征 O
伴 O
发 O
焦 B-西医诊断
虑 I-西医诊断
患 O
者 O
按 O
照 O
入 O
组 O
顺 O
序 O
分 O
组 O
， O
每 O
组 O
各 O
１ O
１ O
７ O
例 O

查 O
： O
精 B-临床表现
神 I-临床表现
不 I-临床表现
振 I-临床表现

腹 O
部 O
穴 O
位 O
按 O
摩 O
、 O
腹 O
部 O
按 O
摩 O
配 O
合 O
中 B-中医治疗
药 I-中医治疗
大 I-中医治疗
承 I-中医治疗
气 I-中医治疗
汤 I-中医治疗
直 I-中医治疗
肠 I-中医治疗
滴 I-中医治疗
入 I-中医治疗
对 O
功 B-西医诊断
能 I-西医诊断
性 I-西医诊断
便 I-西医诊断
秘 I-西医诊断
患 O
者 O
的 O
影 O
响 O

［ O
４ O
９ O
０ O
４ O
０ O
６ O
６ O
］ O
结 O
肠 O
疾 O
病 O
； O
［ O
６ O
０ O
６ O
５ O
０ O
６ O
６ O
］ O
功 O
能 O
性 O
； O
［ O
８ O
９ O
７ O
５ O
４ O
５ O
４ O
］ O
肠 B-方剂
宁 I-方剂
汤 I-方剂
； O
［ O
８ O
７ O
２ O
６ O
３ O
６ O
３ O
］ O
辨 O
证 O
分 O
型 O
； O

［ O
４ O
６ O
１ O
５ O
７ O
４ O
２ O
］ O
慢 B-西医诊断
性 I-西医诊断
萎 I-西医诊断
缩 I-西医诊断
性 I-西医诊断
胃 I-西医诊断
炎 I-西医诊断
； O
［ O
２ O
９ O
０ O
６ O
４ O
２ O
７ O
］ O
脾 O
胃 O
虚 O
弱 O
； O
瘀 B-中医证候
阻 I-中医证候
胃 I-中医证候
络 I-中医证候
； O
建 B-方剂
中 I-方剂
振 I-方剂
萎 I-方剂
汤 I-方剂
； O
治 O
疗 O
； O
［ O
３ O
３ O
３ O
９ O
９ O
２ O
４ O
］ O
中 O
医 O
药 O
疗 O
法 O
； O

潞 B-中药
党 I-中药
、 O
当 B-中药
归 I-中药
、 O
白 B-中药
术 I-中药
白 B-中药
芍 I-中药
、 O
陈 B-中药
皮 I-中药
各 O
１ O
０ O
克 O
， O
茯 B-中药
苓 I-中药
、 O
大 B-中药
腹 I-中药
皮 I-中药
各 O
１ O
２ O
克 O
， O
玉 B-中药
竹 I-中药
１ O
５ O
克 O
， O
北 B-中药
沙 I-中药
参 I-中药
、 O
生 B-中药
鳖 I-中药
甲 I-中药
各 O
２ O
０ O
克 O
， O
黄 B-中药
芪 I-中药
、 O
白 O
花 O
蛇 O
舌 O
草 O
、 O
半 B-中药
枝 I-中药
莲 I-中药
各 O
３ O
０ O
克 O
， O
广 B-中药
木 I-中药
香 I-中药
３ O
克 O
， O
砂 B-中药
仁 I-中药
（ O
后 O
入 O
） O
６ O
克 O

舌 B-临床表现
淡 I-临床表现
边 I-临床表现
有 I-临床表现
齿 I-临床表现
痕 I-临床表现
， O
苔 B-临床表现
白 I-临床表现
， O
脉 B-临床表现
沉 I-临床表现
细 I-临床表现
无 I-临床表现
力 I-临床表现

方 O
法 O
： O
将 O
９ O
５ O
例 O
脾 B-中医证候
虚 I-中医证候
型 O
功 B-西医诊断
能 I-西医诊断
性 I-西医诊断
消 I-西医诊断
化 I-西医诊断
不 I-西医诊断
良 I-西医诊断
患 O
者 O
随 O
机 O
分 O
为 O
两 O
组 O
， O
６ O
５ O
例 O
用 O
加 B-方剂
味 I-方剂
枳 I-方剂
实 I-方剂
消 I-方剂
痞 I-方剂
汤 I-方剂
（ O
枳 B-中药
壳 I-中药
、 O
五 B-中药
爪 I-中药
龙 I-中药
、 O
黄 B-中药
芪 I-中药
、 O
白 O
术 O
、 O
砂 B-中药
仁 I-中药
等 O
） O
治 O
疗 O
， O
并 O
与 O
３ O
０ O
例 O
吗 O
丁 O
啉 O
治 O
疗 O
者 O
进 O
行 O
对 O
照 O

对 O
照 O
组 O
４ O
２ O
例 O
， O
给 O
予 O
莫 B-西医治疗
沙 I-西医治疗
比 I-西医治疗
利 I-西医治疗
治 O
疗 O
， O
观 O
察 O
组 O
４ O
４ O
例 O
， O
采 O
用 O
莫 B-西医治疗
沙 I-西医治疗
比 I-西医治疗
利 I-西医治疗
联 O
合 O
鼓 B-方剂
气 I-方剂
通 I-方剂
魄 I-方剂
汤 I-方剂
（ O
黄 B-中药
芪 I-中药
、 O
党 B-中药
参 I-中药
、 O
白 O
术 O
、 O
升 B-中药
麻 I-中药
、 O
柴 B-中药
胡 I-中药
、 O
炙 B-中药
甘 I-中药
草 I-中药
、 O
杏 B-中药
仁 I-中药
、 O
郁 B-中药
李 I-中药
仁 I-中药
、 O
桃 B-中药
仁 I-中药
） O
并 O
配 O
合 O
脐 B-中医治疗
贴 I-中医治疗
的 O
方 O
法 O
治 O
疗 O

治 O
疗 O
组 O
采 O
用 O
中 O
药 O
痛 B-方剂
泻 I-方剂
要 I-方剂
方 I-方剂
加 I-方剂
味 I-方剂
（ O
处 O
方 O
： O
炒 B-中药
白 I-中药
术 I-中药
、 O
防 B-中药
风 I-中药
、 O
白 B-中药
芍 I-中药
、 O
陈 B-中药
皮 I-中药
、 O
木 B-中药
香 I-中药
、 O
茯 B-中药
苓 I-中药
、 O
白 B-中药
扁 I-中药
豆 I-中药
、 O
山 B-中药
药 I-中药
、 O
黄 B-中药
芩 I-中药
、 O
柴 B-中药
胡 I-中药
） O
配 O
合 O
心 B-其他治疗
理 I-其他治疗
疗 I-其他治疗
法 I-其他治疗
治 O
疗 O

胃 O
和 O
冲 O
剂 O
Ⅱ O
号 O
治 O
疗 O
慢 B-西医诊断
性 I-西医诊断
萎 I-西医诊断
缩 I-西医诊断
性 I-西医诊断
胃 I-西医诊断
炎 I-西医诊断
寒 B-中医证候
热 I-中医证候
错 I-中医证候
杂 I-中医证候
证 O
临 O
床 O
研 O
究 O

目 O
的 O
观 O
察 O
中 B-中医治疗
医 I-中医治疗
五 I-中医治疗
音 I-中医治疗
疗 I-中医治疗
法 I-中医治疗
联 O
合 O
辨 O
体 O
调 O
质 O
膳 O
食 O
干 O
预 O
在 O
肠 B-西医诊断
易 I-西医诊断
激 I-西医诊断
综 I-西医诊断
合 I-西医诊断
征 I-西医诊断
（ O
Ｉ O
Ｂ O
Ｓ O
） O
患 O
者 O
中 O
的 O
临 O
床 O
应 O
用 O
效 O
果 O

方 O
法 O
： O
将 O
８ O
４ O
例 O
不 O
同 O
程 O
度 O
慢 B-西医诊断
性 I-西医诊断
萎 I-西医诊断
缩 I-西医诊断
性 I-西医诊断
胃 I-西医诊断
炎 I-西医诊断
的 O
患 O
者 O
， O
采 O
用 O
萎 O
胃 O
颗 O
粒 O
配 O
合 O
耳 B-中医治疗
穴 I-中医治疗
压 I-中医治疗
豆 I-中医治疗
进 O
行 O
治 O
疗 O

水 B-中药
牛 I-中药
角 I-中药
、 O
黄 B-中药
连 I-中药
清 O
热 O
凉 O
肝 O
， O
恐 O
热 O
毒 O
动 O
血 O
， O
为 O
截 O
断 O
病 O
势 O

目 O
的 O
： O
观 O
察 O
健 B-方剂
脾 I-方剂
舒 I-方剂
肝 I-方剂
方 I-方剂
治 O
疗 O
功 B-西医诊断
能 I-西医诊断
性 I-西医诊断
消 I-西医诊断
化 I-西医诊断
不 I-西医诊断
良 I-西医诊断
的 O
疗 O
效 O

茵 O
陈 O
蒿 O
汤 O
合 O
四 B-方剂
逆 I-方剂
散 I-方剂
治 O
疗 O
非 B-西医诊断
酒 I-西医诊断
精 I-西医诊断
性 I-西医诊断
脂 I-西医诊断
肪 I-西医诊断
肝 I-西医诊断
伴 I-西医诊断
高 I-西医诊断
同 I-西医诊断
型 I-西医诊断
半 I-西医诊断
胱 I-西医诊断
氨 I-西医诊断
酸 I-西医诊断
血 I-西医诊断
症 I-西医诊断
临 O
床 O
观 O
察 O

主 O
诉 O
： O
失 B-西医诊断
眠 I-西医诊断
８ O
月 O
余 O

结 O
果 O
： O
泰 B-西医治疗
胃 I-西医治疗
美 I-西医治疗
组 O
总 O
有 O
效 O
率 O
为 O
９ O
２ O
１ O
％ O
， O
旋 O
复 O
代 O
赭 O
汤 O
组 O
为 O
８ O
９ O
５ O
％ O
， O
而 O
中 O
西 O
医 O
结 O
合 O
的 O
泰 B-西医治疗
胃 I-西医治疗
美 I-西医治疗
合 O
旋 O
复 O
代 O
赭 O
汤 O
组 O
为 O
１ O
０ O
０ O
％ O
， O
与 O
上 O
两 O
组 O
相 O
比 O
Ｐ O
＜ O
０ O

益 O
气 O
健 O
脾 O
和 O
胃 O
法 O
； O
脾 B-中医证候
胃 I-中医证候
虚 I-中医证候
弱 I-中医证候
证 O
； O
慢 B-西医诊断
性 I-西医诊断
萎 I-西医诊断
缩 I-西医诊断
性 I-西医诊断
胃 I-西医诊断
炎 I-西医诊断
； O
中 O
药 O
方 O
剂 O
； O
胃 O
； O
肠 O
道 O
； O
中 O
医 O
证 O
候 O
积 O
分 O
； O
总 O
有 O
效 O
率 O
； O
临 O
床 O
疗 O
效 O

结 O
论 O
安 B-中医治疗
络 I-中医治疗
化 I-中医治疗
纤 I-中医治疗
丸 I-中医治疗
联 O
合 O
复 O
方 O
二 O
氯 O
醋 O
酸 O
二 O
异 O
丙 O
胺 O
可 O
安 O
全 O
有 O
效 O
地 O
治 O
疗 O
非 O
酒 O
精 O
性 O
脂 O
肪 O
性 O
肝 O
病 O

胃 O
炎 O
； O
萎 O
缩 O
性 O
； O
脾 B-中医证候
胃 I-中医证候
虚 I-中医证候
寒 I-中医证候
型 O
； O
温 B-中医治疗
通 I-中医治疗
针 I-中医治疗
法 I-中医治疗
； O
随 O
机 O
对 O
照 O
试 O
验 O

［ O
结 O
论 O
］ O
五 O
花 O
芍 O
草 O
加 O
味 O
汤 O
合 O
心 B-其他治疗
理 I-其他治疗
干 I-其他治疗
预 I-其他治疗
对 O
功 B-西医诊断
能 I-西医诊断
性 I-西医诊断
消 I-西医诊断
化 I-西医诊断
不 I-西医诊断
良 I-西医诊断
有 O
较 O
好 O
疗 O
效 O

按 O
： O
阴 B-中医诊断
黄 I-中医诊断
、 O
阳 O
黄 O
在 O
临 O
床 O
中 O
， O
有 O
时 O
仅 O
从 O
色 O
泽 O
上 O
不 O
易 O
分 O
辨 O
清 O
楚 O

药 O
用 O
： O
大 B-中药
黄 I-中药
９ O
ｇ O
（ O
后 O
下 O
） O
， O
茵 B-中药
陈 I-中药
１ O
５ O
ｇ O
， O
茯 B-中药
苓 I-中药
１ O
０ O
ｇ O
， O
甘 B-中药
草 I-中药
３ O
ｇ O

疏 O
肝 O
健 O
脾 O
活 O
血 O
方 O
联 O
合 O
水 B-中医治疗
飞 I-中医治疗
蓟 I-中医治疗
宾 I-中医治疗
胶 I-中医治疗
囊 I-中医治疗
治 O
疗 O
非 B-西医诊断
酒 I-西医诊断
精 I-西医诊断
性 I-西医诊断
脂 I-西医诊断
肪 I-西医诊断
肝 I-西医诊断
疗 O
效 O
观 O
察 O

【 O
目 O
的 O
】 O
观 O
察 O
劳 O
绍 O
贤 O
教 O
授 O
经 O
验 O
方 O
疏 O
肝 O
和 O
胃 O
方 O
治 O
疗 O
肝 B-中医证候
胃 I-中医证候
不 I-中医证候
和 I-中医证候
型 O
功 B-西医诊断
能 I-西医诊断
性 I-西医诊断
消 I-西医诊断
化 I-西医诊断
不 I-西医诊断
良 I-西医诊断
的 O
临 O
床 O
疗 O
效 O

开 O
郁 O
消 O
痞 O
方 O
； O
米 O
氮 O
平 O
； O
功 B-西医诊断
能 I-西医诊断
性 I-西医诊断
消 I-西医诊断
化 I-西医诊断
不 I-西医诊断
良 I-西医诊断
； O
体 O
质 O
量 O
减 O
轻 O

方 O
法 O
： O
随 O
机 O
抽 O
取 O
２ O
０ O
１ O
２ O
年 O
５ O
月 O
至 O
２ O
０ O
１ O
４ O
年 O
１ O
２ O
月 O
我 O
院 O
收 O
治 O
的 O
１ O
３ O
２ O
例 O
功 B-西医诊断
能 I-西医诊断
性 I-西医诊断
消 I-西医诊断
化 I-西医诊断
不 I-西医诊断
良 I-西医诊断
患 O
者 O
的 O
临 O
床 O
资 O
料 O
， O
按 O
照 O
随 O
机 O
数 O
字 O
表 O
法 O
将 O
患 O
者 O
均 O
分 O
为 O
实 O
验 O
组 O
和 O
对 O
照 O
组 O
， O
每 O
组 O
患 O
者 O
例 O
数 O
为 O
６ O
６ O
例 O

参 B-方剂
芍 I-方剂
术 I-方剂
防 I-方剂
汤 I-方剂
治 O
疗 O
中 B-西医诊断
老 I-西医诊断
年 I-西医诊断
功 I-西医诊断
能 I-西医诊断
性 I-西医诊断
消 I-西医诊断
化 I-西医诊断
不 I-西医诊断
良 I-西医诊断
２ O
０ O
３ O
例 O

目 O
的 O
观 O
察 O
胃 B-中医治疗
三 I-中医治疗
针 I-中医治疗
联 O
合 O
质 O
子 O
泵 O
抑 O
制 O
剂 O
（ O
Ｐ O
Ｐ O
Ｉ O
） O
三 O
联 O
疗 O
法 O
治 O
疗 O
幽 O
门 O
螺 O
杆 O
菌 O
（ O
Ｈ O
ｐ O
） O
阳 O
性 O
慢 O
性 O
萎 O
缩 O
性 O
胃 O
炎 O
临 O
床 O
疗 O
效 O

视 O
患 B-临床表现
者 I-临床表现
形 I-临床表现
体 I-临床表现
消 I-临床表现
瘦 I-临床表现
， O
腹 B-临床表现
大 I-临床表现
如 I-临床表现
鼓 I-临床表现
， O
舌 O
绛 O
红 O
苔 B-临床表现
白 I-临床表现
厚 I-临床表现
少 O
津 O
， O
脉 B-临床表现
弦 I-临床表现
细 I-临床表现
数 I-临床表现

厚 B-中药
朴 I-中药
１ O
０ O
ｇ O

便 O
秘 O
； O
气 B-中医证候
阴 I-中医证候
两 I-中医证候
虚 I-中医证候
； O
益 O
气 O
养 O
阴 O
； O
中 O
药 O
疗 O
法 O

功 B-西医诊断
能 I-西医诊断
性 I-西医诊断
消 I-西医诊断
化 I-西医诊断
不 I-西医诊断
良 I-西医诊断
； O
脾 B-中医证候
胃 I-中医证候
虚 I-中医证候
寒 I-中医证候
证 O
； O
生 O
活 O
质 O
量 O

济 O
川 O
煎 O
联 O
合 O
枳 B-方剂
术 I-方剂
丸 I-方剂
治 O
疗 O
中 B-西医诊断
老 I-西医诊断
年 I-西医诊断
慢 I-西医诊断
性 I-西医诊断
功 I-西医诊断
能 I-西医诊断
性 I-西医诊断
便 I-西医诊断
秘 I-西医诊断
疗 O
效 O
观 O
察 O

旋 O
覆 O
代 O
赭 O
汤 O
合 O
左 B-方剂
金 I-方剂
丸 I-方剂
治 O
疗 O
胃 B-西医诊断
食 I-西医诊断
管 I-西医诊断
反 I-西医诊断
流 I-西医诊断
病 I-西医诊断
３ O
３ O
例 O
分 O
析 O

方 O
法 O
： O
将 O
６ O
０ O
例 O
胃 B-西医诊断
食 I-西医诊断
管 I-西医诊断
反 I-西医诊断
流 I-西医诊断
病 I-西医诊断
患 O
者 O
随 O
机 O
分 O
为 O
两 O
组 O
， O
对 O
照 O
组 O
３ O
０ O
例 O
常 O
规 O
服 O
用 O
多 O
潘 O
立 O
酮 O
及 O
兰 O
索 O
拉 O
唑 O
， O
治 O
疗 O
组 O
３ O
０ O
例 O
在 O
常 O
规 O
治 O
疗 O
基 O
础 O
上 O
加 O
用 O
贺 O
州 O
土 B-中医治疗
瑶 I-中医治疗
整 I-中医治疗
脊 I-中医治疗
疗 I-中医治疗
法 I-中医治疗
联 O
合 O
烫 O
熨 O
疗 O
法 O
， O
两 O
组 O
疗 O
程 O
均 O
为 O
４ O
周 O
， O
比 O
较 O
两 O
组 O
患 O
者 O
治 O
疗 O
前 O
后 O
临 O
床 O
症 O
状 O
、 O
胃 O
镜 O
下 O
黏 O
膜 O
表 O
现 O

舌 O
质 O
淡 O
红 O
、 O
苔 B-临床表现
白 I-临床表现
， O
脉 B-临床表现
弦 I-临床表现
细 I-临床表现

西 O
医 O
诊 O
断 O
： O
肺 O
心 O
病 O
急 O
性 O
发 O
作 O
， O
心 B-西医诊断
功 I-西医诊断
能 I-西医诊断
不 I-西医诊断
全 I-西医诊断
三 I-西医诊断
级 I-西医诊断

【 O
方 O
法 O
】 O
将 O
６ O
０ O
例 O
慢 B-西医诊断
性 I-西医诊断
功 I-西医诊断
能 I-西医诊断
性 I-西医诊断
便 I-西医诊断
秘 I-西医诊断
患 O
者 O
随 O
机 O
分 O
为 O
治 O
疗 O
组 O
和 O
对 O
照 O
组 O
， O
每 O
组 O
各 O
３ O
０ O
例 O
， O
治 O
疗 O
组 O
给 O
予 O
白 O
术 O
升 O
降 O
汤 O
联 O
合 O
琥 B-西医治疗
珀 I-西医治疗
酸 I-西医治疗
普 I-西医治疗
芦 I-西医治疗
卡 I-西医治疗
必 I-西医治疗
利 I-西医治疗
治 O
疗 O
， O
对 O
照 O
组 O
给 O
予 O
单 O
纯 O
口 O
服 O
琥 B-西医治疗
珀 I-西医治疗
酸 I-西医治疗
普 I-西医治疗
芦 I-西医治疗
卡 I-西医治疗
必 I-西医治疗
利 I-西医治疗
治 O
疗 O
， O
观 O
察 O
２ O
组 O
患 O
者 O
的 O
中 O
医 O
证 O
候 O
疗 O
效 O
、 O
便 O
秘 O
症 O
状 O
改 O
善 O
疗 O
效 O
、 O
随 O
访 O
疗 O
效 O
和 O
疗 O
程 O
结 O
束 O
后 O
３ O
个 O
月 O
的 O
复 O
发 O
情 O
况 O

从 O
寒 O
湿 O
毒 O
论 O
治 O
慢 B-西医诊断
性 I-西医诊断
萎 I-西医诊断
缩 I-西医诊断
性 I-西医诊断
胃 I-西医诊断
炎 I-西医诊断
癌 I-西医诊断
前 I-西医诊断
病 I-西医诊断
变 I-西医诊断
的 O
临 O
床 O
观 O
察 O

按 O
： O
本 O
例 O
患 O
者 O
以 O
黄 B-中医诊断
疸 I-中医诊断
为 O
主 O
， O
兼 O
厌 O
油 O
纳 B-临床表现
呆 I-临床表现
， O
恶 B-临床表现
心 I-临床表现
呕 O
吐 O
， O
脾 O
胃 O
失 O
运 O
之 O
证 O
， O
责 O
之 O
于 O
肝 O
脾 O
胃 O
三 O
脏 O
， O
为 O
湿 O
热 O
蕴 O
积 O
肝 O
胆 O
， O
疏 O
泄 O
失 O
职 O
， O
乘 O
逆 O
脾 O
胃 O
， O
致 O
脾 O
虚 O
失 O
运 O
， O
故 O
治 O
疗 O
从 O
清 O
热 O
利 O
湿 O
入 O
手 O
， O
湿 O
热 O
分 O
离 O
， O
黄 B-中医诊断
疸 I-中医诊断
退 O
， O
辅 O
之 O
于 O
健 O
脾 O
助 O
食 O
之 O
品 O
而 O
收 O
功 O

四 O
磨 O
汤 O
； O
功 B-西医诊断
能 I-西医诊断
性 I-西医诊断
消 I-西医诊断
化 I-西医诊断
不 I-西医诊断
良 I-西医诊断
； O
肝 B-中医证候
脾 I-中医证候
气 I-中医证候
滞 I-中医证候
； O
生 O
长 O
抑 O
素 O
； O
Ｐ O
物 O
质 O

病 O
情 O
危 O
重 O
， O
阴 O
阳 O
欲 O
绝 O
， O
治 O
以 O
气 B-中医治则
阴 I-中医治则
双 I-中医治则
补 I-中医治则
， O
活 O
血 O
退 O
黄 O

方 O
法 O
将 O
６ O
０ O
例 O
功 B-西医诊断
能 I-西医诊断
性 I-西医诊断
消 I-西医诊断
化 I-西医诊断
不 I-西医诊断
良 I-西医诊断
患 O
者 O
随 O
机 O
分 O
为 O
下 O
合 O
穴 O
组 O
、 O
募 O
穴 O
组 O
、 O
合 B-中医治疗
募 I-中医治疗
配 I-中医治疗
穴 I-中医治疗
组 O
， O
均 O
每 O
日 O
１ O
次 O
， O
每 O
星 O
期 O
５ O
次 O
， O
连 O
续 O
观 O
察 O
治 O
疗 O
４ O
星 O
期 O

方 O
法 O
： O
治 O
疗 O
组 O
３ O
３ O
０ O
例 O
（ O
口 O
服 O
胃 B-中医治疗
宁 I-中医治疗
胶 I-中医治疗
囊 I-中医治疗
， O
由 O
柴 B-中药
胡 I-中药
、 O
白 O
芍 O
、 O
白 B-中药
术 I-中药
、 O
枳 B-中药
实 I-中药
合 B-中药
欢 I-中药
皮 I-中药
、 O
茯 B-中药
苓 I-中药
、 O
半 B-中药
夏 I-中药
、 O
甘 B-中药
草 I-中药
组 O
成 O
） O
， O
对 O
照 O
组 O
１ O
１ O
０ O
例 O
（ O
口 O
服 O
吗 O
丁 O
啉 O
１ O
０ O
ｍ O
ｇ O
） O
， O
治 O
疗 O
４ O
周 O

方 O
中 O
大 O
小 B-中药
蓟 I-中药
、 O
藕 B-中药
节 I-中药
炭 I-中药
、 O
鲜 B-中药
茅 I-中药
根 I-中药
凉 O
血 O
止 O
血 O

本 O
案 O
患 O
者 O
嗜 O
酒 O
致 O
湿 B-中医证候
热 I-中医证候
蕴 I-中医证候
结 I-中医证候
中 O
下 O
焦 O
， O
兼 O
有 O
瘀 O
血 O

观 O
察 O
组 O
治 O
疗 O
后 O
胃 B-临床表现
痞 I-临床表现
胀 I-临床表现
痛 I-临床表现
（ O
１ O

功 B-西医诊断
能 I-西医诊断
性 I-西医诊断
消 I-西医诊断
化 I-西医诊断
不 I-西医诊断
良 I-西医诊断
， O
脾 B-中医证候
虚 I-中医证候
气 I-中医证候
滞 I-中医证候
型 O
， O
健 B-方剂
脾 I-方剂
消 I-方剂
胀 I-方剂
丸 I-方剂
， O
中 O
医 O
症 O
侯 O
评 O
分 O
， O
临 O
床 O
疗 O
效 O

肠 B-西医诊断
易 I-西医诊断
激 I-西医诊断
综 I-西医诊断
合 I-西医诊断
征 I-西医诊断
； O
五 O
音 O
疗 O
法 O
； O
辨 O
体 O
调 O
质 O
； O
膳 O
食 O
干 O
预 O
； O
护 O
理 O
； O
疗 O
效 O

精 O
神 O
转 O
佳 O
， O
食 O
量 O
增 O
加 O
， O
晦 O
滞 O
之 O
色 O
渐 O
转 O
鲜 O
明 O
， O
但 O
仍 O
时 O
时 O
头 B-临床表现
晕 I-临床表现
， O
腹 O
水 O
足 B-临床表现
肿 I-临床表现
未 O
消 O
， O
根 O
苔 O
灰 O
黑 O
不 O
化 O
而 O
少 O
液 O
， O
脉 O
细 O
弦 O
不 O
实 O
， O
尺 O
部 O
沉 O
弱 O

俞 O
募 O
配 O
穴 O
； O
埋 O
线 O
疗 O
法 O
； O
慢 B-西医诊断
性 I-西医诊断
萎 I-西医诊断
缩 I-西医诊断
性 I-西医诊断
胃 I-西医诊断
炎 I-西医诊断
； O
胃 O
动 O
素 O
／ O
血 O
液 O
； O
胃 O
电 O
图 O

西 O
医 O
： O
风 B-西医诊断
湿 I-西医诊断
性 I-西医诊断
心 I-西医诊断
脏 I-西医诊断
病 I-西医诊断
、 O
二 O
尖 O
瓣 O
狭 O
窄 O
并 O
关 O
闭 O
不 O
全 O

５ O
７ O
） O
分 O
、 O
早 B-临床表现
饱 I-临床表现
（ O
１ O

目 O
的 O
： O
观 O
察 O
针 B-中医治疗
刺 I-中医治疗
和 O
耳 B-中医治疗
压 I-中医治疗
联 O
合 O
微 O
生 O
态 O
制 O
剂 O
治 O
疗 O
Ｉ O
Ｂ O
Ｓ O
患 O
者 O
的 O
临 O
床 O
疗 O
效 O
及 O
探 O
讨 O
对 O
胃 O
肠 O
激 O
素 O
Ｖ O
Ｉ O
Ｐ O
、 O
Ｎ O
Ｐ O
Ｙ O
水 O
平 O
影 O
响 O

中 O
药 O
序 O
贯 O
疗 O
法 O
治 O
疗 O
腹 B-西医诊断
泻 I-西医诊断
型 I-西医诊断
肠 I-西医诊断
易 I-西医诊断
激 I-西医诊断
综 I-西医诊断
合 I-西医诊断
征 I-西医诊断
４ O
３ O
例 O

因 O
患 O
者 O
出 O
现 O
“ O
痛 O
、 O
吐 O
、 O
胀 O
、 O
闭 O
” O
肠 O
梗 O
阻 O
征 O
象 O
， O
为 O
求 O
中 O
药 O
治 O
疗 O
， O
特 O
邀 O
潘 O
师 O
会 O
诊 O
： O
患 O
者 O
腹 O
胀 O
、 O
腹 B-临床表现
痛 I-临床表现
明 O
显 O
， O
时 O
有 O
呕 B-临床表现
吐 I-临床表现
， O
为 O
胃 O
内 O
容 O
物 O
， O
大 O
便 O
４ O
日 O
未 O
解 O

目 O
的 O
探 O
讨 O
恩 O
替 O
卡 O
韦 O
联 O
合 O
强 B-中医治疗
肝 I-中医治疗
胶 I-中医治疗
囊 I-中医治疗
治 O
疗 O
慢 O
性 O
乙 O
型 O
肝 O
炎 O
合 O
并 O
非 B-西医诊断
酒 I-西医诊断
精 I-西医诊断
性 I-西医诊断
脂 I-西医诊断
肪 I-西医诊断
肝 I-西医诊断
患 O
者 O
的 O
临 O
床 O
疗 O
效 O

针 B-中医治疗
刺 I-中医治疗
与 O
艾 O
灸 O
治 O
疗 O
功 B-西医诊断
能 I-西医诊断
性 I-西医诊断
消 I-西医诊断
化 I-西医诊断
不 I-西医诊断
良 I-西医诊断
： O
随 O
机 O
对 O
照 O
研 O
究 O

余 O
药 O
凉 O
水 O
浸 O
泡 O
１ O
ｈ O
， O
文 O
火 O
令 O
小 O
沸 O
煎 O
２ O
５ O
ｍ O
ｉ O
ｎ O
， O
加 O
入 O
大 B-中药
黄 I-中药
， O
继 O
煎 O
５ O
ｍ O
ｉ O
ｎ O
虑 O
过 O

对 O
照 O
组 O
４ O
０ O
例 O
口 O
服 O
黛 B-西医治疗
力 I-西医治疗
新 I-西医治疗
治 O
疗 O

视 O
其 O
面 B-临床表现
背 I-临床表现
而 I-临床表现
灰 I-临床表现
暗 I-临床表现
， O
巩 B-临床表现
膜 I-临床表现
深 I-临床表现
黄 I-临床表现
， O
少 B-临床表现
神 I-临床表现
， O
唇 O
干 O
， O
呼 B-临床表现
吸 I-临床表现
微 I-临床表现
弱 I-临床表现
微 I-临床表现
咳 I-临床表现
， O
指 O
纹 O
背 O
， O
舌 O
淡 O
白 O

方 O
法 O
： O
将 O
１ O
６ O
８ O
例 O
功 B-西医诊断
能 I-西医诊断
性 I-西医诊断
消 I-西医诊断
化 I-西医诊断
不 I-西医诊断
良 I-西医诊断
（ O
Ｆ O
Ｄ O
） O
脾 B-中医证候
胃 I-中医证候
虚 I-中医证候
寒 I-中医证候
证 O
患 O
者 O
随 O
机 O
分 O
为 O
口 O
服 O
中 O
药 O
组 O
、 O
韦 B-中医治疗
氏 I-中医治疗
整 I-中医治疗
脊 I-中医治疗
手 I-中医治疗
法 I-中医治疗
组 O
和 O
联 O
合 O
治 O
疗 O
组 O
， O
分 O
别 O
采 O
用 O
口 O
服 O
加 O
味 O
理 O
中 O
汤 O
、 O
韦 B-中医治疗
氏 I-中医治疗
整 I-中医治疗
脊 I-中医治疗
手 I-中医治疗
法 I-中医治疗
以 O
及 O
以 O
上 O
两 O
种 O
方 O
法 O
结 O
合 O
治 O
疗 O
， O
疗 O
程 O
均 O
为 O
６ O
周 O

无 O
腹 B-临床表现
肌 I-临床表现
紧 I-临床表现
张 I-临床表现
和 O
反 B-临床表现
跳 I-临床表现
痛 I-临床表现

柴 O
胃 O
苏 O
胶 O
囊 O
； O
多 O
潘 O
立 O
酮 O
； O
功 B-西医诊断
能 I-西医诊断
性 I-西医诊断
消 I-西医诊断
化 I-西医诊断
不 I-西医诊断
良 I-西医诊断

脉 B-临床表现
沉 I-临床表现
缓 I-临床表现
无 O
力 O
， O
舌 O
质 O
暗 O
紫 O
， O
苔 B-临床表现
白 I-临床表现
滑 I-临床表现
润 I-临床表现

次 O
日 O
再 O
诊 O
： O
药 O
后 O
解 B-临床表现
恶 I-临床表现
臭 I-临床表现
稀 I-临床表现
便 I-临床表现
， O
矢 B-临床表现
气 I-临床表现
频 I-临床表现
转 I-临床表现
， O
腹 B-临床表现
胀 I-临床表现
减 I-临床表现
轻 I-临床表现
， O
肠 B-临床表现
鸣 I-临床表现
出 I-临床表现
现 I-临床表现
， O
尿 B-临床表现
量 I-临床表现
增 I-临床表现
多 I-临床表现
， O
仍 O
有 O
低 B-临床表现
热 I-临床表现
， O
口 B-临床表现
干 I-临床表现
欲 I-临床表现
饮 I-临床表现
， O
面 B-临床表现
赤 I-临床表现
仍 O
存 O
， O
苔 B-临床表现
薄 I-临床表现
黄 I-临床表现
， O
脉 O
弦 O
数 O

方 O
法 O
： O
选 O
择 O
脾 B-中医证候
虚 I-中医证候
肝 I-中医证候
郁 I-中医证候
型 O
Ｆ O
Ｄ O
１ O
２ O
０ O
例 O
， O
随 O
机 O
分 O
三 O
组 O
， O
治 O
疗 O
组 O
（ O
健 O
胃 O
舒 O
颗 O
粒 O
） O
７ O
０ O
例 O
， O
中 O
药 O
对 O
照 O
组 O
（ O
胃 O
苏 O
颗 O
粒 O
） O
２ O
５ O
例 O
， O
西 O
药 O
对 O
照 O
组 O
（ O
西 O
沙 O
必 O
利 O
） O
２ O
５ O
例 O
， O
采 O
用 O
评 O
分 O
法 O
， O
观 O
察 O
各 O
组 O
临 O
床 O
疗 O
效 O
、 O
Ｂ O
超 O
测 O
胃 O
液 O
体 O
半 O
排 O
空 O
变 O
化 O
以 O
及 O
用 O
药 O
安 O
全 O
性 O
指 O
标 O

目 O
的 O
观 O
察 O
加 B-方剂
减 I-方剂
藿 I-方剂
朴 I-方剂
夏 I-方剂
苓 I-方剂
汤 I-方剂
配 O
合 O
胃 B-西医治疗
动 I-西医治疗
力 I-西医治疗
仪 I-西医治疗
治 O
疗 O
功 B-西医诊断
能 I-西医诊断
性 I-西医诊断
消 I-西医诊断
化 I-西医诊断
不 I-西医诊断
良 I-西医诊断
脾 B-中医证候
胃 I-中医证候
湿 I-中医证候
热 I-中医证候
证 O
患 O
者 O
的 O
临 O
床 O
疗 O
效 O
及 O
安 O
全 O
性 O

中 O
医 O
辨 O
证 O
： O
心 B-中医证候
气 I-中医证候
虚 I-中医证候
衰 O
， O
血 O
脉 O
瘀 O
阻 O
， O
兼 O
肝 O
脾 O
胃 O
脉 O
瘀 O
阻 O
， O
气 B-中医证候
机 I-中医证候
壅 I-中医证候
塞 I-中医证候
， O
水 B-中医证候
饮 I-中医证候
停 I-中医证候
聚 I-中医证候

方 O
法 O
将 O
６ O
０ O
例 O
慢 B-西医诊断
性 I-西医诊断
萎 I-西医诊断
缩 I-西医诊断
性 I-西医诊断
胃 I-西医诊断
炎 I-西医诊断
患 O
者 O
随 O
机 O
分 O
为 O
２ O
组 O

济 O
川 O
煎 O
加 O
味 O
联 O
合 O
身 B-其他治疗
心 I-其他治疗
干 I-其他治疗
预 I-其他治疗
治 O
疗 O
老 B-西医诊断
年 I-西医诊断
功 I-西医诊断
能 I-西医诊断
性 I-西医诊断
便 I-西医诊断
秘 I-西医诊断
临 O
床 O
研 O
究 O

腹 B-中医诊断
痛 I-中医诊断
症 O
状 O
于 O
８ O
月 O
４ O
日 O
就 O
诊 O
后 O
消 O
失 O
， O
Ｎ O
Ｒ O
Ｓ O
疼 O
痛 O
评 O
分 O
０ O
分 O
， O
舌 B-临床表现
暗 I-临床表现
淡 O
， O
苔 B-临床表现
白 I-临床表现

Ｂ O
组 O
： O
２ O
８ O
例 O
， O
双 B-西医治疗
歧 I-西医治疗
三 I-西医治疗
联 I-西医治疗
活 I-西医治疗
菌 I-西医治疗
胶 O
囊 O
每 O
次 O
４ O
２ O
０ O
ｍ O
ｇ O
， O
ｂ O
ｉ O
ｄ O
， O
ｐ O
ｏ O

０ O
５ O
， O
提 O
示 O
健 O
脾 O
行 O
气 O
法 O
治 O
疗 O
功 B-西医诊断
能 I-西医诊断
性 I-西医诊断
消 I-西医诊断
化 I-西医诊断
不 I-西医诊断
良 I-西医诊断
脾 B-中医证候
虚 I-中医证候
气 I-中医证候
滞 I-中医证候
型 O
总 O
体 O
疗 O
效 O
优 O
于 O
对 O
照 O
组 O

笔 O
者 O
自 O
２ O
０ O
０ O
２ O
年 O
以 O
来 O
采 O
用 O
七 O
星 O
针 O
叩 O
刺 O
加 O
体 B-中医治疗
针 I-中医治疗
治 O
疗 O
本 O
病 O
， O
取 O
得 O
了 O
较 O
好 O
的 O
疗 O
效 O
， O
现 O
报 O
道 O
如 O
下 O

健 O
脾 O
行 O
气 O
法 O
治 O
疗 O
功 B-西医诊断
能 I-西医诊断
性 I-西医诊断
消 I-西医诊断
化 I-西医诊断
不 I-西医诊断
良 I-西医诊断
临 O
床 O
观 O
察 O

胃 O
炎 O
方 O
对 O
脾 B-中医证候
胃 I-中医证候
湿 I-中医证候
热 I-中医证候
型 O
慢 B-西医诊断
性 I-西医诊断
萎 I-西医诊断
缩 I-西医诊断
性 I-西医诊断
胃 I-西医诊断
炎 I-西医诊断
的 O
疗 O
效 O
及 O
对 O
患 O
者 O
Ｉ O
Ｆ O
Ｎ O
－ O
β O
、 O
自 O
由 O
基 O
的 O
影 O
响 O

０ O
５ O
） O
， O
脾 B-中医证候
胃 I-中医证候
湿 I-中医证候
热 I-中医证候
证 O
、 O
胃 B-中医证候
阴 I-中医证候
不 I-中医证候
足 I-中医证候
证 O
病 O
理 O
学 O
表 O
现 O
差 O
异 O
无 O
统 O
计 O
学 O
意 O
义 O
（ O
Ｐ O
＞ O
０ O

柴 B-中药
胡 I-中药
１ O
２ O
克 O
、 O
黄 B-中药
芩 I-中药
１ O
０ O
克 O
、 O
党 B-中药
参 I-中药
９ O
克 O
、 O
生 B-中药
姜 I-中药
３ O
克 O
、 O
大 B-中药
枣 I-中药
５ O
枚 O
、 O
法 B-中药
夏 I-中药
９ O
克 O
、 O
茵 B-中药
陈 I-中药
１ O
５ O
克 O
、 O
滑 B-中药
石 I-中药
１ O
５ O
克 O
、 O
板 O
兰 O
根 O
１ O
５ O
克 O
、 O
建 B-中药
曲 I-中药
２ O
０ O
克 O
， O
甘 B-中药
草 I-中药
３ O
克 O

胃 B-西医诊断
食 I-西医诊断
管 I-西医诊断
反 I-西医诊断
流 I-西医诊断
性 I-西医诊断
咳 I-西医诊断
嗽 I-西医诊断
； O
通 O
降 O
和 O
胃 O
方 O
； O
从 O
胃 O
治 O
咳 O
； O
Ｓ O
Ｆ O
－ O
３ O
６ O

结 O
合 O
西 O
医 O
支 O
持 O
疗 O
法 O
， O
用 O
药 O
半 O
月 O
， O
Ｂ O
超 O
示 O
腹 B-临床表现
水 I-临床表现
消 I-临床表现
退 I-临床表现
、 O
脾 O
脏 O
回 O
缩 O
、 O
住 O
院 O
月 O
余 O
， O
出 O
院 O
调 O
养 O

方 O
法 O
： O
选 O
取 O
２ O
０ O
１ O
２ O
年 O
５ O
月 O
— O
２ O
０ O
１ O
３ O
年 O
９ O
月 O
１ O
３ O
６ O
例 O
功 B-西医诊断
能 I-西医诊断
性 I-西医诊断
便 I-西医诊断
秘 I-西医诊断
患 O
者 O
， O
以 O
掷 O
币 O
法 O
分 O
随 O
机 O
分 O
为 O
试 O
验 O
组 O
６ O
８ O
例 O
和 O
对 O
照 O
组 O
６ O
８ O
例 O
， O
对 O
照 O
组 O
给 O
予 O
聚 O
乙 O
二 O
醇 O
４ O
０ O
０ O
０ O
散 O
（ O
福 O
松 O
） O
２ O
０ O
ｇ O
， O
１ O
次 O
／ O
ｄ O
， O
口 O
服 O

目 O
的 O
研 O
究 O
瑞 B-西医治疗
舒 I-西医治疗
伐 I-西医治疗
他 I-西医治疗
汀 I-西医治疗
联 O
合 O
多 O
烯 O
磷 O
脂 O
酰 O
胆 O
碱 O
治 O
疗 O
非 B-西医诊断
酒 I-西医诊断
精 I-西医诊断
性 I-西医诊断
脂 I-西医诊断
肪 I-西医诊断
肝 I-西医诊断
合 O
并 O
颈 O
动 O
脉 O
粥 O
样 O
硬 O
化 O
斑 O
块 O
患 O
者 O
的 O
临 O
床 O
疗 O
效 O

蛔 O
虫 O
遇 O
辛 O
则 O
伏 O
， O
闻 O
酸 O
得 O
静 O
， O
得 O
苦 O
则 O
下 O
， O
故 O
用 O
乌 B-中药
梅 I-中药
酸 O
以 O
制 O
蛔 O
， O
花 B-中药
椒 I-中药
辛 O
温 O
杀 O
蛔 O
， O
黄 B-中药
芩 I-中药
、 O
黄 B-中药
连 I-中药
苦 O
寒 O
下 O
蛔 O

从 O
临 O
床 O
症 O
状 O
看 O
， O
患 O
者 O
病 O
延 O
日 O
久 O
， O
阴 O
血 O
暗 O
耗 O
， O
营 O
血 O
大 O
亏 O
， O
且 O
有 O
气 O
随 O
血 O
脱 O
之 O
势 O
， O
而 O
颈 O
部 O
巨 O
大 O
之 O
淋 O
巴 O
结 O
， O
若 O
不 O
予 O
控 O
制 O
， O
可 O
导 O
致 O
呼 O
吸 O
吞 O
咽 O
受 O
阻 O
， O
按 O
肿 O
块 O
之 O
部 O
位 O
， O
中 O
医 O
谓 O
： O
“ O
瘿 B-中医诊断
瘤 I-中医诊断
” O
乃 O
痰 B-中医证候
郁 I-中医证候
血 I-中医证候
瘀 I-中医证候
凝 I-中医证候
结 I-中医证候
而 O
成 O

刻 O
诊 O
： O
形 B-临床表现
体 I-临床表现
消 I-临床表现
瘦 I-临床表现
， O
神 B-临床表现
情 I-临床表现
倦 I-临床表现
怠 I-临床表现
， O
头 B-临床表现
晕 I-临床表现
， O
面 B-临床表现
黑 I-临床表现
无 I-临床表现
泽 I-临床表现
， O
大 B-临床表现
便 I-临床表现
不 I-临床表现
畅 I-临床表现
， I-临床表现
呈 I-临床表现
柏 I-临床表现
油 I-临床表现
样 I-临床表现
， O
舌 O
紫 O
、 O
苔 B-临床表现
黄 I-临床表现
厚 I-临床表现
腻 I-临床表现
， O
脉 B-临床表现
数 I-临床表现
大 I-临床表现
无 I-临床表现
力 I-临床表现

结 O
论 O
： O
益 B-方剂
气 I-方剂
养 I-方剂
阴 I-方剂
方 I-方剂
治 O
疗 O
气 B-中医证候
阴 I-中医证候
两 I-中医证候
虚 I-中医证候
型 O
慢 B-西医诊断
性 I-西医诊断
功 I-西医诊断
能 I-西医诊断
性 I-西医诊断
便 I-西医诊断
秘 I-西医诊断
可 O
提 O
高 O
临 O
床 O
疗 O
效 O
， O
降 O
低 O
症 O
状 O
积 O
分 O
， O
改 O
善 O
Ｓ O
Ｐ O
、 O
Ｍ O
Ｔ O
Ｌ O
及 O
Ｎ O
Ｏ O
水 O
平 O

结 O
果 O
正 O
常 O
人 O
与 O
脾 B-中医证候
虚 I-中医证候
气 I-中医证候
滞 I-中医证候
证 O
Ｆ O
Ｄ O
患 O
者 O
在 O
血 O
清 O
Ｇ O
ｈ O
ｒ O
ｅ O
ｌ O
ｉ O
ｎ O
水 O
平 O
上 O
存 O
在 O
显 O
著 O
差 O
异 O
， O
但 O
在 O
血 O
清 O
５ O
－ O
Ｈ O
Ｔ O
、 O
Ｍ O
Ｔ O
Ｌ O
未 O
发 O
现 O
明 O
显 O
差 O
异 O

方 O
法 O
将 O
功 B-西医诊断
能 I-西医诊断
性 I-西医诊断
消 I-西医诊断
化 I-西医诊断
不 I-西医诊断
良 I-西医诊断
患 O
者 O
１ O
２ O
４ O
例 O
随 O
机 O
分 O
成 O
治 O
疗 O
组 O
和 O
对 O
照 O
组 O
， O
每 O
组 O
６ O
２ O
例 O
， O
对 O
照 O
组 O
给 O
予 O
西 B-西医治疗
沙 I-西医治疗
比 I-西医治疗
利 I-西医治疗
、 O
雷 O
贝 O
拉 O
唑 O
治 O
疗 O
， O
治 O
疗 O
组 O
患 O
者 O
在 O
此 O
基 O
础 O
上 O
每 O
晚 O
加 O
用 O
氟 O
西 O
汀 O
治 O
疗 O
， O
治 O
疗 O
８ O
周 O
后 O
观 O
察 O
２ O
组 O
治 O
疗 O
效 O
果 O

目 O
的 O
： O
观 O
察 O
右 B-方剂
归 I-方剂
丸 I-方剂
加 O
减 O
治 O
疗 O
脾 B-中医证候
肾 I-中医证候
阳 I-中医证候
虚 I-中医证候
型 O
功 O
能 O
性 O
便 O
秘 O
（ O
Ｃ O
Ｆ O
Ｃ O
） O
的 O
临 O
床 O
效 O
果 O
以 O
及 O
对 O
血 O
清 O
超 O
氧 O
化 O
物 O
歧 O
化 O
酶 O
（ O
Ｓ O
Ｏ O
Ｄ O
） O
和 O
丙 O
二 O
醛 O
（ O
Ｍ O
Ｄ O
Ａ O
） O
的 O
影 O
响 O

慢 B-西医诊断
性 I-西医诊断
萎 I-西医诊断
缩 I-西医诊断
性 I-西医诊断
胃 I-西医诊断
炎 I-西医诊断
， O
中 O
医 O
药 O
， O
针 O
灸 O
， O
夹 O
脊 O
穴 O

中 O
药 O
治 O
疗 O
； O
西 O
药 O
； O
功 B-西医诊断
能 I-西医诊断
性 I-西医诊断
消 I-西医诊断
化 I-西医诊断
不 I-西医诊断
良 I-西医诊断

结 O
论 O
： O
益 O
气 O
活 O
血 O
方 O
联 O
合 O
四 B-西医治疗
联 I-西医治疗
疗 I-西医治疗
法 I-西医治疗
能 O
改 O
善 O
Ｈ O
ｐ O
阳 O
性 O
Ｃ O
Ａ O
Ｇ O
患 O
者 O
的 O
主 O
要 O
临 O
床 O
症 O
状 O
， O
增 O
强 O
胃 O
黏 O
膜 O
的 O
分 O
泌 O
功 O
能 O
， O
提 O
高 O
血 O
清 O
中 O
Ｐ O
Ｇ O
的 O
含 O
量 O
， O
降 O
低 O
炎 O
性 O
反 O
应 O
因 O
子 O
水 O
平 O
， O
安 O
全 O
有 O
效 O
， O
值 O
得 O
临 O
床 O
推 O
广 O
应 O
用 O

对 O
照 O
组 O
给 O
予 O
维 B-西医治疗
酶 I-西医治疗
素 I-西医治疗
、 O
猴 B-西医治疗
头 I-西医治疗
菌 I-西医治疗
片 I-西医治疗
治 O
疗 O

结 O
论 O
： O
Ｉ O
Ｂ O
Ｓ O
患 O
者 O
与 O
正 O
常 O
健 O
康 O
人 O
血 O
浆 O
脑 O
肠 O
肽 O
指 O
标 O
Ｃ O
Ｇ O
Ｒ O
Ｐ O
、 O
Ｓ O
Ｐ O
、 O
Ｖ O
Ｉ O
Ｐ O
、 O
Ｃ O
Ｃ O
Ｋ O
相 O
比 O
较 O
存 O
在 O
显 O
著 O
差 O
异 O
， O
腹 B-中医治疗
部 I-中医治疗
推 I-中医治疗
拿 I-中医治疗
对 O
于 O
指 O
标 O
可 O
以 O
起 O
到 O
明 O
显 O
改 O
善 O
作 O
用 O
， O
证 O
明 O
Ｉ O
Ｂ O
Ｓ O
患 O
者 O
血 O
浆 O
Ｃ O
Ｇ O
Ｒ O
Ｐ O
、 O
Ｓ O
Ｐ O
、 O
Ｖ O
Ｉ O
Ｐ O
、 O
Ｃ O
Ｃ O
Ｋ O
等 O
脑 O
肠 O
肽 O
的 O
变 O
化 O
是 O
Ｉ O
Ｂ O
Ｓ O
致 O
病 O
的 O
物 O
质 O
基 O
础 O
， O
且 O
腹 B-中医治疗
部 I-中医治疗
推 I-中医治疗
拿 I-中医治疗
可 O
以 O
对 O
其 O
进 O
行 O
干 O
预 O
调 O
控 O

目 O
的 O
初 O
步 O
评 O
价 O
深 B-中医治疗
刺 I-中医治疗
天 I-中医治疗
枢 I-中医治疗
治 O
疗 O
功 B-西医诊断
能 I-西医诊断
性 I-西医诊断
便 I-西医诊断
秘 I-西医诊断
的 O
临 O
床 O
疗 O
效 O
及 O
针 O
刺 O
深 O
浅 O
与 O
功 B-西医诊断
能 I-西医诊断
性 I-西医诊断
便 I-西医诊断
秘 I-西医诊断
针 O
刺 O
效 O
应 O
的 O
关 O
系 O

醋 B-中药
炒 I-中药
柴 I-中药
胡 I-中药
、 O
佛 B-中药
手 I-中药
各 O
３ O
克 O
， O
生 B-中药
大 I-中药
黄 I-中药
、 O
生 B-中药
甘 I-中药
草 I-中药
各 O
２ O
克 O
， O
三 O
剂 O
， O
每 O
日 O
一 O
剂 O

对 O
照 O
组 O
患 O
者 O
进 O
行 O
常 O
规 O
药 O
物 O
治 O
疗 O
， O
观 O
察 O
组 O
患 O
者 O
运 O
用 O
舒 B-方剂
肝 I-方剂
和 I-方剂
胃 I-方剂
汤 I-方剂
治 O
疗 O
， O
对 O
比 O
两 O
组 O
患 O
者 O
治 O
疗 O
后 O
综 O
合 O
有 O
效 O
率 O
、 O
中 O
医 O
症 O
状 O
积 O
分 O
、 O
血 O
浆 O
Ｃ O
Ｋ O
Ｋ O
、 O
Ｖ O
Ｉ O
Ｐ O
的 O
变 O
化 O
情 O
况 O
以 O
及 O
Ｎ O
Ｄ O
Ｉ O
指 O
标 O
改 O
善 O
效 O
果 O

功 O
能 O
性 O
消 O
化 O
不 O
良 O
； O
柴 O
胡 O
疏 O
肝 O
散 O
； O
小 O
儿 O
； O
布 B-西医治疗
拉 I-西医治疗
氏 I-西医治疗
酵 I-西医治疗
母 I-西医治疗
菌 I-西医治疗
； O
细 O
胞 O
因 O
子 O
类 O
； O
胃 O
饥 O
饿 O
激 O
素 O

更 O
以 O
鸡 B-中药
内 I-中药
金 I-中药
、 O
海 B-中药
金 I-中药
沙 I-中药
、 O
金 B-中药
钱 I-中药
草 I-中药
利 O
湿 O
涤 O
石 O

舌 O
红 O
、 O
苔 O
黄 O
， O
脉 B-临床表现
弦 I-临床表现
细 I-临床表现

胃 B-西医诊断
食 I-西医诊断
管 I-西医诊断
反 I-西医诊断
流 I-西医诊断
病 I-西医诊断
； O
肝 O
胃 O
郁 O
热 O
； O
反 O
流 O
性 O
疾 O
病 O
问 O
卷 O
； O
火 O
针 O
； O
针 B-中医治疗
刺 I-中医治疗

结 O
论 O
： O
补 B-方剂
中 I-方剂
益 I-方剂
气 I-方剂
汤 I-方剂
加 I-方剂
减 I-方剂
联 O
合 O
穴 B-中医治疗
位 I-中医治疗
敷 I-中医治疗
贴 I-中医治疗
治 O
疗 O
脾 B-中医证候
胃 I-中医证候
气 I-中医证候
虚 I-中医证候
型 O
Ｆ O
Ｄ O
疗 O
效 O
理 O
想 O
， O
可 O
显 O
著 O
改 O
善 O
患 O
者 O
临 O
床 O
症 O
状 O
、 O
消 O
化 O
不 O
良 O
指 O
数 O
及 O
Ｇ O
Ａ O
Ｓ O
、 O
Ｍ O
Ｔ O
Ｌ O
水 O
平 O
， O
提 O
高 O
其 O
生 O
活 O
质 O
量 O
， O
且 O
不 O
良 O
反 O
应 O
轻 O
， O
值 O
得 O
在 O
临 O
床 O
推 O
广 O

Ｃ O
组 O
４ O
１ O
例 O
， O
采 O
用 O
单 O
纯 O
针 B-中医治疗
刺 I-中医治疗
治 O
疗 O
， O
疗 O
程 O
结 O
束 O
后 O
观 O
察 O
和 O
评 O
价 O
患 O
者 O
疗 O
效 O
情 O
况 O
、 O
复 O
发 O
率 O
、 O
以 O
及 O
治 O
疗 O
前 O
后 O
血 O
浆 O
Ｖ O
Ｉ O
Ｐ O
、 O
Ｎ O
Ｐ O
Ｙ O
水 O
平 O
变 O
化 O

初 O
诊 O
： O
头 B-临床表现
昏 I-临床表现
乏 B-临床表现
力 I-临床表现
， O
口 B-临床表现
苦 I-临床表现
咽 B-临床表现
干 I-临床表现
， O
胸 B-临床表现
闷 I-临床表现
气 I-临床表现
短 I-临床表现
， O
咳 B-临床表现
嗽 I-临床表现
吐 B-临床表现
痰 I-临床表现
， O
腹 B-临床表现
胀 I-临床表现
纳 B-临床表现
差 I-临床表现
， O
四 B-临床表现
肢 I-临床表现
无 I-临床表现
力 I-临床表现
， O
手 B-临床表现
心 I-临床表现
发 I-临床表现
热 I-临床表现
， O
心 B-临床表现
烦 I-临床表现
失 I-临床表现
眠 I-临床表现
， O
腰 B-临床表现
膝 I-临床表现
酸 I-临床表现
软 I-临床表现
， O
大 O
便 O
溏 O
， O
日 O
二 O
次 O
， O
尿 B-临床表现
少 I-临床表现
色 I-临床表现
黄 I-临床表现

治 O
疗 O
组 O
给 O
予 O
加 B-方剂
味 I-方剂
逍 I-方剂
遥 I-方剂
散 I-方剂
治 O
疗 O
， O
对 O
照 O
组 O
给 O
予 O
多 O
潘 O
立 O
酮 O
治 O
疗 O
， O
４ O
周 O
后 O
观 O
察 O
两 O
组 O
病 O
例 O
临 O
床 O
疗 O
效 O
及 O
两 O
组 O
病 O
例 O
治 O
疗 O
前 O
后 O
Ｍ O
Ｔ O
Ｌ O
和 O
Ｓ O
Ｐ O
含 O
量 O
变 O
化 O

半 B-方剂
夏 I-方剂
泻 I-方剂
心 I-方剂
汤 I-方剂
加 I-方剂
减 I-方剂
对 O
非 B-西医诊断
酒 I-西医诊断
精 I-西医诊断
性 I-西医诊断
脂 I-西医诊断
肪 I-西医诊断
肝 I-西医诊断
的 O
临 O
床 O
疗 O
效 O
及 O
对 O
胰 O
岛 O
素 O
抵 O
抗 O
的 O
调 O
节 O
效 O
果 O
观 O
察 O

结 O
论 O
： O
健 O
脾 O
益 O
气 O
汤 O
能 O
更 O
好 O
地 O
缓 O
解 O
Ｆ O
Ｄ O
症 O
状 O
， O
与 O
普 B-西医治疗
瑞 I-西医治疗
博 I-西医治疗
思 I-西医治疗
联 O
合 O
治 O
疗 O
， O
疗 O
效 O
高 O
， O
无 O
任 O
何 O
副 O
反 O
应 O
， O
且 O
两 O
者 O
的 O
治 O
疗 O
作 O
用 O
相 O
加 O
， O
可 O
提 O
高 O
Ｆ O
Ｄ O
的 O
疗 O
效 O

四 O
逆 O
散 O
合 O
六 B-方剂
君 I-方剂
子 I-方剂
汤 I-方剂
治 O
疗 O
慢 B-西医诊断
性 I-西医诊断
萎 I-西医诊断
缩 I-西医诊断
性 I-西医诊断
胃 I-西医诊断
炎 I-西医诊断
３ O
８ O
例 O

（ O
４ O
） O
子 B-中医治疗
午 I-中医治疗
流 I-中医治疗
注 I-中医治疗
开 I-中医治疗
穴 I-中医治疗
疗 I-中医治疗
法 I-中医治疗
组 O
能 O
够 O
有 O
效 O
地 O
提 O
高 O
患 O
者 O
血 O
清 O
胃 O
泌 O
素 O
、 O
血 O
浆 O
胃 O
动 O
素 O
水 O
平 O
， O
与 O
西 O
药 O
组 O
比 O
较 O
具 O
有 O
显 O
著 O
性 O
差 O
异 O
（ O
Ｐ O
＜ O
０ O

证 O
乃 O
腑 O
实 O
不 O
通 O
， O
里 B-中医证候
热 I-中医证候
炽 I-中医证候
盛 I-中医证候
， O
津 O
液 O
灼 O
耗 O

肾 B-中医证候
阳 I-中医证候
虚 I-中医证候
衰 I-中医证候
， O
不 O
能 O
为 O
脾 O
胃 O
蒸 O
化 O
水 O
谷 O
运 O
其 O
精 O
微 O
， O
五 O
脏 O
失 O
养 O
， O
精 O
血 O
内 O
夺 O
， O
肾 O
精 O
失 O
藏 O
， O
精 O
衰 O
则 O
阳 O
不 O
振 O
， O
致 O
使 O
阴 O
寒 O
内 O
盛 O
， O
寒 O
则 O
凝 O
滞 O
， O
从 O
而 O
导 O
致 O
血 O
行 O
不 O
畅 O
而 O
发 O
病 O

目 O
的 O
： O
观 O
察 O
祛 O
瘀 O
化 O
痰 O
法 O
治 O
疗 O
萎 B-西医诊断
缩 I-西医诊断
性 I-西医诊断
胃 I-西医诊断
炎 I-西医诊断
伴 I-西医诊断
异 I-西医诊断
型 I-西医诊断
增 I-西医诊断
生 I-西医诊断
的 O
临 O
床 O
疗 O
效 O

柴 O
胡 O
桂 O
枝 O
干 O
姜 O
汤 O
； O
柳 O
氮 O
磺 O
吡 O
啶 O
； O
溃 B-西医诊断
疡 I-西医诊断
性 I-西医诊断
结 I-西医诊断
肠 I-西医诊断
炎 I-西医诊断

健 B-中医治疗
胃 I-中医治疗
合 I-中医治疗
剂 I-中医治疗
治 O
疗 O
小 O
儿 O
功 O
能 O
性 O
消 O
化 O
不 O
良 O
８ O
１ O
例 O
临 O
床 O
观 O
察 O

刻 O
诊 O
∶ O
腹 B-临床表现
大 I-临床表现
如 I-临床表现
鼓 I-临床表现
， O
如 B-临床表现
囊 I-临床表现
裹 I-临床表现
水 I-临床表现
， O
青 B-临床表现
筋 I-临床表现
显 I-临床表现
露 I-临床表现
， O
下 B-临床表现
肢 I-临床表现
浮 I-临床表现
肿 I-临床表现
按 B-临床表现
之 I-临床表现
如 I-临床表现
泥 I-临床表现
， O
两 B-临床表现
胁 I-临床表现
肋 I-临床表现
䐜 I-临床表现
胀 I-临床表现
， O
食 B-临床表现
纳 I-临床表现
不 I-临床表现
佳 I-临床表现
， O
目 B-临床表现
黄 I-临床表现
、 O
身 B-临床表现
黄 I-临床表现
， O
小 B-临床表现
便 I-临床表现
黄 I-临床表现
少 I-临床表现
， O
舌 O
质 O
偏 O
红 O
， O
舌 B-临床表现
苔 I-临床表现
黄 I-临床表现
腻 I-临床表现
， O
脉 B-临床表现
弦 I-临床表现
细 I-临床表现
数 I-临床表现

脉 O
沉 O
细 O
弱 O
， O
舌 O
质 O
紫 O
暗 O
， O
苔 B-临床表现
薄 I-临床表现
白 I-临床表现

治 O
法 O
当 O
以 O
化 B-中医治则
气 I-中医治则
利 I-中医治则
水 I-中医治则
消 O
肿 O
法 O

目 O
的 O
： O
探 O
讨 O
济 O
川 O
煎 O
加 O
味 O
联 O
合 O
身 B-其他治疗
心 I-其他治疗
干 I-其他治疗
预 I-其他治疗
治 O
疗 O
老 B-西医诊断
年 I-西医诊断
功 I-西医诊断
能 I-西医诊断
性 I-西医诊断
便 I-西医诊断
秘 I-西医诊断
的 O
临 O
床 O
疗 O
效 O

【 O
目 O
的 O
】 O
观 O
察 O
升 O
降 O
胶 O
囊 O
治 O
疗 O
功 B-西医诊断
能 I-西医诊断
性 I-西医诊断
消 I-西医诊断
化 I-西医诊断
不 I-西医诊断
良 I-西医诊断
肝 B-中医证候
郁 I-中医证候
脾 I-中医证候
虚 I-中医证候
证 O
的 O
疗 O
效 O

功 B-西医诊断
能 I-西医诊断
性 I-西医诊断
消 I-西医诊断
化 I-西医诊断
不 I-西医诊断
良 I-西医诊断
； O
穴 B-中医治疗
位 I-中医治疗
敷 I-中医治疗
贴 I-中医治疗
； O
胃 O
炎 O
片 O

目 O
的 O
： O
观 O
察 O
脂 B-中医治疗
肝 I-中医治疗
丸 I-中医治疗
治 O
疗 O
痰 O
浊 O
瘀 O
结 O
型 O
非 O
酒 O
精 O
性 O
脂 O
肪 O
性 O
肝 O
病 O
的 O
临 O
床 O
疗 O
效 O
及 O
其 O
与 O
中 O
医 O
证 O
候 O
疗 O
效 O
的 O
相 O
关 O
性 O

０ O
５ O
） O
， O
雷 O
贝 O
拉 O
唑 O
组 O
疗 O
效 O
优 O
于 O
电 B-中医治疗
针 I-中医治疗
组 O
（ O
Ｐ O
＜ O
０ O

胡 O
× O
， O
女 O
、 O
３ O
７ O
岁 O
、 O
已 O
婚 O
， O
诉 O
患 O
慢 O
肾 O
４ O
年 O
多 O
， O
感 O
冒 O
则 O
发 O
， O
一 O
周 O
前 O
淋 O
浴 O
后 O
畏 B-临床表现
冷 I-临床表现
、 O
发 B-临床表现
烧 I-临床表现
， O
随 O
即 O
颜 B-临床表现
面 I-临床表现
及 I-临床表现
下 I-临床表现
肢 I-临床表现
浮 I-临床表现
肿 I-临床表现
， O
伴 O
尿 B-临床表现
少 I-临床表现
、 O
腰 B-临床表现
酸 I-临床表现
、 O
咽 B-临床表现
痛 I-临床表现
， O
咳 B-临床表现
嗽 I-临床表现

石 B-中药
韦 I-中药
、 O
大 B-中药
腹 I-中药
皮 I-中药
、 O
生 B-中药
地 I-中药
榆 I-中药
、 O
生 O
大 B-中药
黄 I-中药
通 O
腑 O
降 O
浊 O
、 O
利 O
尿 O
消 O
肿 O

中 O
西 O
药 O
联 O
合 O
用 O
药 O
治 O
疗 O
运 B-西医诊断
动 I-西医诊断
障 I-西医诊断
碍 I-西医诊断
型 I-西医诊断
功 I-西医诊断
能 I-西医诊断
性 I-西医诊断
消 I-西医诊断
化 I-西医诊断
不 I-西医诊断
良 I-西医诊断
附 O
１ O
５ O
６ O
例 O
病 O
例 O
报 O
告 O

连 O
服 O
二 O
剂 O
后 O
， O
面 B-临床表现
黄 I-临床表现
减 O
退 O
， O
肤 O
色 O
转 O
泽 O

【 O
方 O
法 O
】 O
将 O
符 O
合 O
纳 O
入 O
标 O
准 O
的 O
１ O
１ O
０ O
例 O
功 B-西医诊断
能 I-西医诊断
性 I-西医诊断
消 I-西医诊断
化 I-西医诊断
不 I-西医诊断
良 I-西医诊断
患 O
者 O
随 O
机 O
分 O
为 O
中 O
药 O
组 O
和 O
西 O
药 O
组 O
各 O
５ O
５ O
例 O

目 O
的 O
观 O
察 O
壮 O
药 O
消 O
痞 O
导 O
滞 O
片 O
治 O
疗 O
功 B-西医诊断
能 I-西医诊断
性 I-西医诊断
消 I-西医诊断
化 I-西医诊断
不 I-西医诊断
良 I-西医诊断
（ O
Ｆ O
Ｄ O
） O
的 O
临 O
床 O
疗 O
效 O

结 O
论 O
（ O
１ O
） O
电 O
针 O
和 O
普 O
通 O
针 O
刺 O
治 O
疗 O
气 B-中医证候
虚 I-中医证候
型 O
功 B-西医诊断
能 I-西医诊断
性 I-西医诊断
便 I-西医诊断
秘 I-西医诊断
均 O
可 O
获 O
良 O
效 O

本 O
年 O
２ O
月 O
， O
腹 B-临床表现
痛 I-临床表现
、 O
腹 B-临床表现
泻 I-临床表现
、 O
腹 B-临床表现
胀 I-临床表现
加 O
重 O
， O
且 O
伴 O
有 O
低 B-临床表现
热 I-临床表现
， O
不 O
能 O
支 O
持 O
全 O
日 O
工 O
作 O
， O
开 O
始 O
半 O
休 O

目 O
的 O
： O
观 O
察 O
柴 B-方剂
胡 I-方剂
疏 I-方剂
肝 I-方剂
散 I-方剂
加 I-方剂
减 I-方剂
配 O
合 O
西 O
药 O
西 B-西医治疗
沙 I-西医治疗
必 I-西医治疗
利 I-西医治疗
治 O
疗 O
气 B-中医证候
滞 I-中医证候
型 O
功 B-西医诊断
能 I-西医诊断
性 I-西医诊断
消 I-西医诊断
化 I-西医诊断
不 I-西医诊断
良 I-西医诊断
的 O
临 O
床 O
疗 O
效 O

１ O
０ O
剂 O
药 O
尽 O
， O
面 B-临床表现
色 I-临床表现
红 I-临床表现
润 I-临床表现
， O
全 O
身 O
有 O
力 O
， O
中 O
脘 O
舒 O
适 O
， O
肿 O
块 O
消 O
失 O

服 O
至 O
１ O
０ O
剂 O
， O
浮 O
肿 O
及 O
腹 O
水 O
消 O
尽 O
， O
泛 B-临床表现
吐 I-临床表现
清 I-临床表现
水 I-临床表现
亦 O
止 O

方 O
中 O
黄 B-中药
芪 I-中药
补 O
气 O
健 O
脾 O
利 O
尿 O
， O
能 O
促 O
进 O
肝 O
细 O
胞 O
合 O
成 O
白 O
蛋 O
白 O
， O
抑 O
制 O
间 O
质 O
细 O
胞 O
胶 O
原 O
合 O
成 O
， O
促 O
进 O
细 O
胞 O
免 O
疫 O
， O
从 O
而 O
减 O
轻 O
肝 O
细 O
胞 O
变 O
性 O
、 O
坏 O
死 O
及 O
炎 O
症 O
反 O
应 O

逍 O
遥 O
散 O
联 O
合 O
匹 B-西医治疗
维 I-西医治疗
溴 I-西医治疗
铵 I-西医治疗
片 I-西医治疗
治 O
疗 O
腹 B-西医诊断
泻 I-西医诊断
型 I-西医诊断
肠 I-西医诊断
易 I-西医诊断
激 I-西医诊断
综 I-西医诊断
合 I-西医诊断
征 I-西医诊断
临 O
床 O
观 O
察 O

上 O
焦 O
宣 O
痹 O
汤 O
联 O
合 O
泮 B-西医治疗
托 I-西医治疗
拉 I-西医治疗
唑 I-西医治疗
治 O
疗 O
胃 O
食 O
管 O
反 O
流 O
性 O
咳 O
嗽 O
（ O
湿 O
热 O
证 O
） O
的 O
临 O
床 O
研 O
究 O

方 O
法 O
： O
１ O
１ O
０ O
例 O
肝 B-中医证候
郁 I-中医证候
脾 I-中医证候
虚 I-中医证候
型 O
反 O
流 O
性 O
食 O
管 O
炎 O
患 O
者 O
随 O
机 O
分 O
为 O
两 O
组 O
（ O
ｎ O
＝ O
５ O
５ O
） O
， O
对 O
照 O
组 O
患 O
者 O
应 O
用 O
泮 O
托 O
拉 O
唑 O
肠 O
溶 O
胶 O
囊 O
， O
观 O
察 O
组 O
应 O
用 O
柴 B-方剂
芍 I-方剂
六 I-方剂
君 I-方剂
汤 I-方剂
加 I-方剂
减 I-方剂
， O
比 O
较 O
两 O
组 O
患 O
者 O
治 O
疗 O
前 O
后 O
症 O
状 O
变 O
化 O
、 O
胃 O
镜 O
下 O
食 O
管 O
病 O
变 O
程 O
度 O
及 O
不 O
良 O
反 O
应 O
等 O
情 O
况 O

目 O
的 O
： O
观 O
察 O
柴 O
胡 O
疏 O
肝 O
散 O
加 O
减 O
联 O
合 O
质 B-西医治疗
子 I-西医治疗
泵 I-西医治疗
抑 I-西医治疗
制 I-西医治疗
剂 I-西医治疗
（ O
Ｐ O
Ｐ O
Ｉ O
） O
治 O
疗 O
高 B-西医诊断
原 I-西医诊断
地 I-西医诊断
区 I-西医诊断
胃 I-西医诊断
食 I-西医诊断
管 I-西医诊断
反 I-西医诊断
流 I-西医诊断
病 I-西医诊断
（ O
ｇ O
ａ O
ｓ O
ｔ O
ｒ O
ｏ O
ｅ O
ｓ O
ｏ O
ｐ O
ｈ O
ａ O
ｇ O
ｅ O
ａ O
ｌ O
ｒ O
ｅ O
ｆ O
ｌ O
ｕ O
ｓ O
ｄ O
ｉ O
ｓ O
ｅ O
ａ O
ｓ O
ｅ O
， O
Ｇ O
Ｅ O
Ｒ O
Ｄ O
） O
的 O
疗 O
效 O

目 O
的 O
： O
观 O
察 O
中 O
医 O
调 B-中医治则
肝 I-中医治则
理 I-中医治则
脾 I-中医治则
通 I-中医治则
腑 I-中医治则
法 O
结 O
合 O
饮 O
食 O
治 O
疗 O
便 B-西医诊断
秘 I-西医诊断
型 I-西医诊断
肠 I-西医诊断
易 I-西医诊断
激 I-西医诊断
综 I-西医诊断
合 I-西医诊断
征 I-西医诊断
患 O
者 O
的 O
临 O
床 O
疗 O
效 O

按 O
： O
本 O
例 O
患 O
者 O
心 B-中医证候
气 I-中医证候
虚 I-中医证候
衰 O
， O
血 O
脉 O
瘀 O
阻 O
， O
已 O
涉 O
及 O
到 O
肝 O
脾 O
胃 O
， O
致 O
肝 O
脾 O
胃 O
血 O
脉 O
瘀 O
阻 O
， O
肝 O
失 O
疏 O
泄 O
， O
脾 O
失 O
健 O
运 O
， O
胃 O
失 O
和 O
降 O
则 O
见 O
胁 O
下 O
痞 O
块 O
（ O
肝 O
大 O
） O
、 O
脘 O
腹 B-临床表现
胀 I-临床表现
满 I-临床表现
、 O
胁 B-临床表现
胀 I-临床表现
疼 B-临床表现
痛 I-临床表现
、 O
纳 B-临床表现
呆 I-临床表现
、 O
下 O
肢 O
水 B-临床表现
肿 I-临床表现
、 O
尿 B-临床表现
少 I-临床表现
、 O
大 O
便 B-临床表现
溏 I-临床表现

目 O
的 O
： O
观 O
察 O
香 B-方剂
砂 I-方剂
六 I-方剂
君 I-方剂
子 I-方剂
汤 I-方剂
治 O
疗 O
慢 B-西医诊断
性 I-西医诊断
萎 I-西医诊断
缩 I-西医诊断
性 I-西医诊断
胃 I-西医诊断
炎 I-西医诊断
的 O
临 O
床 O
效 O
果 O

患 O
者 O
臌 O
胀 O
两 O
年 O
， O
多 O
服 O
利 O
尿 O
伤 O
阴 O
之 O
品 O
， O
然 O
水 O
道 O
不 O
利 O
， O
邪 O
无 O
出 O
路 O
， O
湿 B-中医证候
热 I-中医证候
交 O
织 O
， O
滋 O
蔓 O
难 O
图 O

中 B-中医治疗
药 I-中医治疗
硬 I-中医治疗
膏 I-中医治疗
贴 I-中医治疗
热 I-中医治疗
贴 I-中医治疗
敷 I-中医治疗
关 I-中医治疗
元 I-中医治疗
治 O
疗 O
脾 B-中医证候
肾 I-中医证候
阳 I-中医证候
虚 I-中医证候
型 O
功 B-西医诊断
能 I-西医诊断
性 I-西医诊断
便 I-西医诊断
秘 I-西医诊断
临 O
床 O
观 O
察 O

诊 O
断 O
： O
不 O
寐 O
、 O
鼓 B-中医诊断
胀 I-中医诊断
（ O
中 O
医 O
） O
， O
失 B-西医诊断
眠 I-西医诊断
症 O
、 O
肝 B-西医诊断
硬 I-西医诊断
化 I-西医诊断
失 O
代 O
偿 O
期 O
（ O
西 O
医 O
） O

方 O
法 O
： O
选 O
择 O
Ｃ O
Ａ O
Ｇ O
脾 B-中医证候
虚 I-中医证候
瘀 I-中医证候
滞 I-中医证候
证 O
患 O
者 O
９ O
０ O
例 O
， O
随 O
机 O
分 O
为 O
治 O
疗 O
组 O
６ O
０ O
例 O
和 O
对 O
照 O
组 O
３ O
０ O
例 O

２ O
月 O
１ O
１ O
日 O
二 O
诊 O
： O
浮 B-临床表现
肿 I-临床表现
明 O
显 O
减 O
轻 O
， O
已 O
能 O
下 O
床 O
行 O
走 O
， O
血 O
压 O
正 O
常 O
， O
入 O
睡 O
困 O
难 O
且 O
易 O
醒 O
， O
曾 O
有 O
舌 O
痈 O
， O
无 O
心 B-临床表现
悸 I-临床表现
， O
纳 O
少 O
， O
四 O
末 O
不 O
温 O
， O
腿 O
有 O
瘀 O
斑 O
， O
大 O
便 O
不 O
爽 O
， O
舌 O
淡 O
， O
苔 B-临床表现
薄 I-临床表现
白 I-临床表现
， O
脉 O
弦 O
细 O

遵 O
原 O
方 O
继 O
服 O
１ O
４ O
剂 O
， O
双 B-临床表现
下 I-临床表现
肢 I-临床表现
轻 I-临床表现
肿 I-临床表现
， O
无 O
脘 O
腹 B-临床表现
胀 I-临床表现
满 I-临床表现
及 O
胁 B-临床表现
胀 I-临床表现
疼 B-临床表现
痛 I-临床表现
， O
无 O
心 O
悸 O
气 B-临床表现
喘 I-临床表现
， O
纳 B-临床表现
可 I-临床表现
， O
便 B-临床表现
调 I-临床表现

２ O
０ O
０ O
３ O
年 O
９ O
月 O
２ O
５ O
日 O
入 O
院 O
， O
入 O
院 O
前 O
一 O
天 O
晚 O
餐 O
进 O
食 O
油 O
腻 O
食 O
物 O
及 O
饮 O
啤 O
酒 O
５ O
ｈ O
后 O
出 O
现 O
上 B-临床表现
腹 I-临床表现
胀 I-临床表现
痛 I-临床表现
， O
伴 B-临床表现
恶 I-临床表现
心 I-临床表现
、 O
呕 B-临床表现
吐 I-临床表现
， O
发 O
病 O
后 O
未 O
再 O
进 O
食 O
， O
排 O
不 O
成 O
形 O
稀 B-临床表现
便 I-临床表现
５ O
次 O
、 O
量 O
小 O
， O
无 O
排 O
气 O
， O
小 O
便 O
量 O
小 O

２ O
个 O
月 O
前 O
自 O
觉 O
乏 B-临床表现
力 I-临床表现
、 O
腹 O
胀 O
、 O
下 O
肢 O
浮 O
肿 O
、 O
小 O
便 O
黄 O
赤 O
， O
在 O
某 O
大 O
医 O
院 O
诊 O
断 O
为 O
酒 B-西医诊断
精 I-西医诊断
性 I-西医诊断
肝 I-西医诊断
硬 I-西医诊断
化 I-西医诊断
（ O
失 O
代 O
偿 O
期 O
） O
， O
腹 B-西医诊断
水 I-西医诊断
， O
低 B-西医诊断
蛋 I-西医诊断
白 I-西医诊断
血 I-西医诊断
症 I-西医诊断
， O
脾 O
功 O
能 O
亢 O
进 O

当 O
归 O
、 O
乌 B-中药
药 I-中药
调 O
和 O
气 O
血 O
， O
提 O
高 O
机 O
体 O
免 O
疫 O
功 O
能 O

复 B-方剂
方 I-方剂
蜥 I-方剂
蜴 I-方剂
散 I-方剂
不 O
同 O
微 O
粒 O
组 O
合 O
剂 O
治 O
疗 O
慢 O
性 O
萎 O
缩 O
性 O
胃 O
炎 O
临 O
床 O
研 O
究 O

查 O
体 O
： O
舌 B-临床表现
绛 I-临床表现
紫 I-临床表现
无 I-临床表现
苔 I-临床表现
， O
脉 B-临床表现
细 I-临床表现
稍 I-临床表现
数 I-临床表现

试 O
验 O
组 O
每 O
晚 O
采 O
用 O
自 O
拟 O
通 B-中医治疗
肠 I-中医治疗
便 I-中医治疗
膏 I-中医治疗
贴 I-中医治疗
敷 I-中医治疗
足 O
阳 O
明 O
胃 O
经 O
的 O
天 O
枢 O
穴 O
， O
每 O
日 O
１ O
次 O

针 B-中医治疗
刺 I-中医治疗
； O
资 O
生 O
汤 O
加 O
减 O
； O
脾 B-中医证候
胃 I-中医证候
虚 I-中医证候
弱 I-中医证候
型 O
； O
慢 B-西医诊断
性 I-西医诊断
萎 I-西医诊断
缩 I-西医诊断
性 I-西医诊断
胃 I-西医诊断
炎 I-西医诊断

治 O
宜 O
化 O
滞 O
清 O
肠 O
， O
主 O
以 O
白 B-方剂
头 I-方剂
翁 I-方剂
汤 I-方剂
加 I-方剂
味 I-方剂
： O
白 O
头 O
翁 O
１ O
２ O
克 O
， O
秦 B-中药
皮 I-中药
９ O
克 O
， O
焦 B-中药
白 I-中药
术 I-中药
９ O
克 O
， O
山 B-中药
药 I-中药
９ O
克 O
， O
川 O
黄 B-中药
连 I-中药
９ O
克 O
， O
生 O
槐 B-中药
实 I-中药
１ O
２ O
克 O
， O
泽 B-中药
泻 I-中药
９ O
克 O
， O
陈 O
皮 O
９ O
克 O
， O
川 O
黄 B-中药
柏 I-中药
９ O
克 O
， O
茯 B-中药
苓 I-中药
１ O
５ O
克 O
， O
木 B-中药
香 I-中药
８ O
克 O
， O
炒 O
莱 B-中药
菔 I-中药
子 I-中药
９ O
克 O
， O
焦 B-中药
三 I-中药
仙 I-中药
各 O
９ O
克 O

按 O
： O
肝 O
硬 O
化 O
腹 B-临床表现
水 I-临床表现
属 O
中 O
医 O
“ O
臌 O
胀 O
” O
范 O
畴 O
， O
其 O
基 O
本 O
病 O
机 O
是 O
肝 O
脾 O
受 O
损 O
， O
运 O
化 O
失 O
常 O
， O
气 O
血 O
阻 O
滞 O
， O
水 O
气 O
内 O
停 O

海 B-中药
浮 I-中药
石 I-中药
、 O
煅 B-中药
龙 I-中药
牡 O
、 O
炮 O
甲 O
片 O
软 B-中药
坚 I-中药
散 I-中药
结 I-中药
， O
桔 O
梗 O
引 O
经 O
入 O
肺 O

证 O
属 O
肝 B-中医证候
郁 I-中医证候
血 I-中医证候
虚 I-中医证候
、 O
气 B-中医证候
滞 I-中医证候
血 I-中医证候
瘀 I-中医证候
、 O
湿 O
热 O
内 O
蕴 O

二 O
诊 O
： O
腹 O
胀 O
稍 O
减 O
， O
黄 O
疸 O
减 O
退 O
不 O
明 O
显 O
， O
于 O
前 O
方 O
中 O
加 O
干 B-中药
姜 I-中药
１ O

对 O
照 O
组 O
采 O
用 O
四 B-西医治疗
联 I-西医治疗
疗 I-西医治疗
法 I-西医治疗
治 O
疗 O
， O
观 O
察 O
组 O
采 O
用 O
益 O
气 O
活 O
血 O
方 O
联 O
合 O
四 B-西医治疗
联 I-西医治疗
疗 I-西医治疗
法 I-西医治疗
治 O
疗 O
， O
２ O
组 O
分 O
别 O
于 O
治 O
疗 O
前 O
（ O
第 O
０ O
天 O
） O
及 O
治 O
疗 O
后 O
（ O
第 O
４ O
０ O
天 O
） O
进 O
行 O
Ｐ O
Ｇ O
检 O
测 O

卢 O
某 O
某 O
， O
女 O
， O
５ O
１ O
岁 O
， O
干 O
部 O
， O
于 O
９ O
５ O
年 O
１ O
月 O
３ O
日 O
因 O
右 O
上 O
胁 O
肋 O
隐 O
痛 O
， O
黄 B-中医诊断
疸 I-中医诊断
１ O
３ O
天 O
， O
伴 O
发 O
热 O
１ O
０ O
天 O
为 O
主 O
证 O
住 O
入 O
本 O
院 O
传 O
染 O
科 O
（ O
住 O
院 O
号 O
０ O
１ O
９ O
２ O
１ O
４ O
） O
， O
并 O
见 O
口 B-临床表现
苦 I-临床表现
纳 O
差 O
， O
头 B-临床表现
痛 I-临床表现
， O
大 O
便 O
秘 O
（ O
三 O
日 O
一 O
行 O
） O
、 O
小 O
便 O
深 O
黄 O
， O
身 O
热 O
３ O
８ O
℃ O
， O
肋 O
下 O
肝 O
大 O
一 O
横 O
指 O
并 O
按 O
痛 O
明 O
显 O

本 O
病 O
病 O
因 O
主 O
要 O
责 O
之 O
于 O
湿 O
， O
正 O
如 O
《 O
金 O
匮 O
要 O
略 O
》 O
所 O
言 O
： O
“ O
黄 O
家 O
所 O
得 O
， O
从 O
湿 O
得 O
之 O
” O
基 O
本 O
病 O
机 O
为 O
肝 O
脾 O
不 O
调 O
， O
湿 O
阻 O
血 O
滞 O
， O
胆 O
汁 O
不 O
循 O
常 O
道 O
而 O
外 O
溢 O
， O
是 O
以 O
迁 O
延 O
反 O
复 O
， O
其 O
证 O
与 O
当 B-中药
归 I-中药
芍 O
散 O
证 O
虽 O
不 O
相 O
同 O
， O
但 O
其 O
病 O
机 O
与 O
之 O
相 O
合 O

结 O
论 O
： O
益 O
胃 O
活 O
血 O
颗 O
粒 O
可 O
明 O
显 O
改 O
善 O
患 O
者 O
血 B-中医证候
瘀 I-中医证候
证 O
及 O
其 O
血 O
液 O
流 O
变 O
学 O
指 O
标 O
， O
这 O
对 O
治 O
疗 O
高 O
原 O
地 O
区 O
慢 B-西医诊断
性 I-西医诊断
萎 I-西医诊断
缩 I-西医诊断
性 I-西医诊断
胃 I-西医诊断
炎 I-西医诊断
有 O
重 O
要 O
指 O
导 O
意 O
义 O
． O

一 O
般 O
情 O
况 O
可 O
， O
咽 O
部 O
暗 O
红 O
， O
双 O
侧 O
扁 O
桃 O
体 O
不 O
肿 O
大 O
， O
心 O
肺 O
（ O
一 O
） O
， O
腹 O
水 O
征 O
（ O
一 O
） O
， O
双 O
肾 O
区 O
叩 O
击 O
痛 O
（ O
＋ O
） O
， O
双 O
下 O
肢 O
中 O
度 O
浮 B-临床表现
肿 I-临床表现

诊 O
断 O
为 O
原 B-西医诊断
发 I-西医诊断
性 I-西医诊断
肝 I-西医诊断
胆 I-西医诊断
管 I-西医诊断
结 I-西医诊断
石 I-西医诊断
伴 I-西医诊断
感 I-西医诊断
染 I-西医诊断
， O
急 B-西医诊断
性 I-西医诊断
胆 I-西医诊断
囊 I-西医诊断
炎 I-西医诊断
（ O
湿 B-中医证候
热 I-中医证候
型 I-中医证候
） O

柴 B-方剂
胡 I-方剂
疏 I-方剂
肝 I-方剂
散 I-方剂
对 O
功 B-西医诊断
能 I-西医诊断
性 I-西医诊断
消 I-西医诊断
化 I-西医诊断
不 I-西医诊断
良 I-西医诊断
肝 B-中医证候
气 I-中医证候
郁 I-中医证候
结 I-中医证候
证 O
患 O
者 O
胃 O
动 O
力 O
及 O
胃 O
肠 O
激 O
素 O
的 O
影 O
响 O

３ O
０ O
ｇ O
， O
西 B-中药
党 I-中药
参 I-中药
１ O
５ O
ｇ O
， O
全 B-中药
当 I-中药
归 I-中药
９ O
ｇ O
， O
炒 B-中药
山 I-中药
药 I-中药
１ O
５ O
ｇ O
， O
云 B-中药
茯 I-中药
苓 I-中药
１ O
０ O
ｇ O
， O
炙 B-中药
甘 I-中药
草 I-中药
１ O
０ O
ｇ O
， O
炒 O
白 O
术 O
１ O
０ O
ｇ O

方 O
法 O
将 O
１ O
２ O
１ O
例 O
脾 B-中医证候
虚 I-中医证候
气 I-中医证候
逆 I-中医证候
型 O
胃 B-西医诊断
食 I-西医诊断
管 I-西医诊断
反 I-西医诊断
流 I-西医诊断
病 I-西医诊断
患 O
者 O
随 O
机 O
分 O
为 O
治 O
疗 O
组 O
与 O
对 O
照 O
组 O

欣 O
胃 O
颗 O
粒 O
； O
气 B-中医证候
阴 I-中医证候
两 I-中医证候
虚 I-中医证候
兼 I-中医证候
血 I-中医证候
瘀 I-中医证候
型 O
； O
慢 B-西医诊断
性 I-西医诊断
萎 I-西医诊断
缩 I-西医诊断
性 I-西医诊断
胃 I-西医诊断
炎 I-西医诊断
； O
临 O
床 O
观 O
察 O

对 O
照 O
组 O
采 O
用 O
辛 B-西医治疗
伐 I-西医治疗
他 I-西医治疗
汀 I-西医治疗
口 O
服 O
治 O
疗 O
， O
治 O
疗 O
组 O
在 O
对 O
照 O
组 O
基 O
础 O
上 O
加 O
用 O
参 O
苓 O
白 O
术 O
散 O
口 O
服 O
治 O
疗 O

后 O
再 O
次 O
反 B-临床表现
复 I-临床表现
剑 I-临床表现
下 I-临床表现
及 I-临床表现
右 I-临床表现
上 I-临床表现
腹 I-临床表现
痛 I-临床表现
， I-临床表现
向 I-临床表现
背 I-临床表现
部 I-临床表现
放 I-临床表现
射 I-临床表现
， O
伴 O
畏 B-临床表现
寒 I-临床表现
（ I-临床表现
有 I-临床表现
时 I-临床表现
寒 I-临床表现
战 I-临床表现
） I-临床表现
、 O
高 B-临床表现
热 I-临床表现
（ O
３ O
９ O
℃ O
－ O
４ O
０ O
℃ O
） O
、 O
全 O
身 O
不 O
适 O
， O
约 O
每 O
２ O
０ O
天 O
至 O
一 O
月 O
发 O
作 O
一 O
次 O
， O
不 O
敢 O
进 O
油 O
脂 O
饮 O
食 O
， O
每 O
经 O
输 O
液 O
抗 O
感 O
染 O
缓 O
解 O

结 O
果 O
： O
Ａ O
组 O
治 O
疗 O
６ O
周 O
后 O
脘 B-临床表现
腹 I-临床表现
胀 I-临床表现
满 I-临床表现
、 O
嗳 B-临床表现
气 I-临床表现
泛 I-临床表现
酸 I-临床表现
评 O
分 O
与 O
同 O
组 O
治 O
疗 O
前 O
比 O
较 O
， O
差 O
异 O
均 O
具 O
有 O
统 O
计 O
学 O
意 O
义 O
（ O
Ｐ O
＜ O
０ O

麦 B-中药
冬 I-中药
１ O
０ O
克 O

黄 B-中药
芩 I-中药
９ O
ｇ O

（ O
２ O
） O
治 O
疗 O
组 O
在 O
改 O
善 O
功 B-西医诊断
能 I-西医诊断
性 I-西医诊断
消 I-西医诊断
化 I-西医诊断
不 I-西医诊断
良 I-西医诊断
的 O
临 O
床 O
症 O
状 O
上 O
优 O
于 O
对 O
照 O
组 O

白 O
术 O
、 O
苍 B-中药
术 I-中药
、 O
陈 B-中药
皮 I-中药
芳 O
香 O
温 O
中 O
， O
燥 O
湿 O
醒 O
脾 O
， O
使 O
湿 O
从 O
中 O
化 O
， O
以 O
除 O
生 O
湿 O
之 O
源 O

功 O
能 O
性 O
便 O
秘 O
； O
中 B-中医治疗
药 I-中医治疗
敷 I-中医治疗
贴 I-中医治疗
； O
按 O
摩 O
； O
点 O
穴 O

胃 O
萎 O
方 O
治 O
疗 O
慢 B-西医诊断
性 I-西医诊断
萎 I-西医诊断
缩 I-西医诊断
性 I-西医诊断
胃 I-西医诊断
炎 I-西医诊断
脾 B-中医证候
虚 I-中医证候
瘀 I-中医证候
滞 I-中医证候
证 O
的 O
临 O
床 O
疗 O
效 O
观 O
察 O

２ O
０ O
０ O
５ O
－ O
０ O
１ O
— O
２ O
０ O
０ O
７ O
－ O
０ O
６ O
， O
我 O
们 O
自 O
拟 O
健 B-方剂
脾 I-方剂
疏 I-方剂
肝 I-方剂
方 I-方剂
治 O
疗 O
Ｆ O
Ｄ O
肝 B-中医证候
郁 I-中医证候
脾 I-中医证候
虚 I-中医证候
型 O
５ O
０ O
例 O
， O
并 O
与 O
吗 O
叮 O
啉 O
治 O
疗 O
５ O
０ O
例 O
对 O
照 O
观 O
察 O
， O
观 O
察 O
对 O
胃 O
排 O
空 O
功 O
能 O
的 O
影 O
响 O
， O
结 O
果 O
如 O
下 O

现 O
代 O
药 O
理 O
研 O
究 O
证 O
明 O
， O
桂 B-中药
枝 I-中药
所 O
含 O
有 O
效 O
成 O
分 O
之 O
一 O
— O
— O
桂 O
皮 O
油 O
能 O
使 O
血 O
管 O
扩 O
张 O
， O
调 O
整 O
血 O
液 O
循 O
环 O

枳 O
实 O
； O
生 B-中药
白 I-中药
术 I-中药
； O
生 O
物 O
反 O
馈 O
； O
功 O
能 O
性 O
便 O
秘 O
； O
肛 O
门 O
直 O
肠 O
动 O
力 O
学 O

功 B-西医诊断
能 I-西医诊断
性 I-西医诊断
消 I-西医诊断
化 I-西医诊断
不 I-西医诊断
良 I-西医诊断
； O
参 B-中医治疗
苓 I-中医治疗
胃 I-中医治疗
消 I-中医治疗
胶 I-中医治疗
囊 I-中医治疗
； O
多 B-西医治疗
潘 I-西医治疗
立 I-西医治疗
酮 I-西医治疗
； O
胃 O
排 O
空 O

治 O
以 O
益 B-中医治则
气 I-中医治则
养 B-中医治则
心 I-中医治则
、 O
理 B-中医治则
气 I-中医治则
通 O
脉 O
、 O
疏 B-中医治则
肝 I-中医治则
和 I-中医治则
胃 I-中医治则
、 O
健 B-中医治则
脾 I-中医治则
利 I-中医治则
水 I-中医治则

结 O
论 O
： O
中 O
药 O
结 O
合 O
针 B-中医治疗
灸 I-中医治疗
治 O
疗 O
慢 B-西医诊断
性 I-西医诊断
功 I-西医诊断
能 I-西医诊断
性 I-西医诊断
便 I-西医诊断
秘 I-西医诊断
疗 O
效 O
显 O
著 O

荷 O
叶 O
调 O
脂 O
疏 O
肝 O
汤 O
； O
［ O
４ O
３ O
３ O
８ O
９ O
０ O
６ O
］ O
利 B-西医治疗
拉 I-西医治疗
鲁 I-西医治疗
肽 I-西医治疗
； O
［ O
２ O
５ O
２ O
７ O
６ O
７ O
３ O
］ O
糖 O
耐 O
量 O
异 O
常 O
； O
［ O
６ O
６ O
９ O
５ O
２ O
６ O
１ O
］ O
非 O
酒 O
精 O
性 O
脂 O
肪 O
肝 O
； O

目 O
的 O
： O
临 O
床 O
观 O
察 O
中 O
医 O
药 O
胃 O
转 O
安 O
一 O
、 O
二 O
号 O
冲 O
剂 O
对 O
胃 B-西医诊断
癌 I-西医诊断
前 I-西医诊断
病 I-西医诊断
变 I-西医诊断
患 O
者 O
的 O
治 O
疗 O
效 O
果 O
及 O
对 O
胃 O
蛋 O
白 O
酶 O
原 O
的 O
影 O
响 O

生 B-中药
大 I-中药
黄 I-中药
苦 O
降 O
， O
荡 O
涤 O
积 O
滞 O
、 O
驱 O
蛔 O
杀 O
虫 O
， O
在 O
大 O
剂 O
温 O
热 O
药 O
中 O
加 O
一 O
味 O
苦 O
寒 O
药 O
， O
无 O
助 O
邪 O
之 O
弊 O
， O
却 O
有 O
反 O
佐 O
之 O
功 O

芦 B-中药
巴 I-中药
子 I-中药
苦 O
温 O
纯 O
阳 O
， O
能 O
入 O
肾 O
补 O
命 O
门 O
， O
暖 O
丹 O
田 O
， O
壮 O
元 O
阳 O
， O
元 O
阳 O
不 O
足 O
， O
冷 O
气 O
潜 O
伏 O
不 O
能 O
归 O
元 O
者 O
益 O
之 O
（ O
《 O
本 O
草 O
求 O
真 O
》 O
） O
， O
此 O
五 O
者 O
共 O
为 O
佐 O
使 O
药 O

针 B-中医治疗
灸 I-中医治疗
配 O
合 O
当 O
归 O
四 O
逆 O
汤 O
治 O
疗 O
慢 B-西医诊断
性 I-西医诊断
萎 I-西医诊断
缩 I-西医诊断
性 I-西医诊断
胃 I-西医诊断
炎 I-西医诊断
疗 O
效 O
观 O
察 O

治 O
宜 O
视 O
病 O
情 O
虚 O
实 O
轻 O
重 O
， O
分 O
清 O
先 O
后 O
缓 O
急 O
， O
灵 O
活 O
化 O
裁 O
， O
先 O
予 O
清 O
热 O
养 O
阴 O
， O
化 O
痰 O
解 O
毒 O
， O
散 O
结 O
消 O
坚 O
， O
以 O
达 O
热 O
去 O
痰 O
消 O
， O
即 O
用 O
自 B-方剂
拟 I-方剂
花 I-方剂
贝 I-方剂
汤 I-方剂

９ O
ｍ O
ｇ O
／ O
ｄ O
Ｌ O
， O
黄 B-中医诊断
疸 I-中医诊断
重 O

柴 O
胡 O
加 O
龙 O
骨 O
牡 O
蛎 O
汤 O
联 O
合 O
兰 B-西医治疗
索 I-西医治疗
拉 I-西医治疗
唑 I-西医治疗
治 O
疗 O
非 B-西医诊断
糜 I-西医诊断
烂 I-西医诊断
性 I-西医诊断
胃 I-西医诊断
食 I-西医诊断
管 I-西医诊断
反 I-西医诊断
流 I-西医诊断
病 I-西医诊断
４ O
５ O
例 O

通 B-中医治疗
便 I-中医治疗
止 I-中医治疗
痛 I-中医治疗
露 I-中医治疗
治 O
疗 O
功 B-西医诊断
能 I-西医诊断
性 I-西医诊断
便 I-西医诊断
秘 I-西医诊断
１ O
６ O
０ O
例 O

方 O
法 O
将 O
９ O
５ O
例 O
气 B-中医证候
虚 I-中医证候
血 I-中医证候
瘀 I-中医证候
型 O
慢 B-西医诊断
性 I-西医诊断
萎 I-西医诊断
缩 I-西医诊断
性 I-西医诊断
胃 I-西医诊断
炎 I-西医诊断
患 O
者 O
随 O
机 O
分 O
为 O
对 O
照 O
组 O
４ O
８ O
例 O
和 O
治 O
疗 O
组 O
４ O
７ O
例 O
， O
对 O
照 O
组 O
给 O
予 O
胃 O
复 O
春 O
片 O
治 O
疗 O
， O
治 O
疗 O
组 O
给 O
予 O
丹 B-中医治疗
芪 I-中医治疗
祛 I-中医治疗
瘀 I-中医治疗
止 I-中医治疗
痛 I-中医治疗
颗 I-中医治疗
粒 I-中医治疗
治 O
疗 O
， O
２ O
组 O
疗 O
程 O
均 O
为 O
１ O
２ O
周 O

结 O
论 O
六 B-方剂
味 I-方剂
安 I-方剂
消 I-方剂
散 I-方剂
联 O
合 O
伊 O
托 O
必 O
利 O
可 O
有 O
效 O
缓 O
解 O
慢 B-西医诊断
性 I-西医诊断
功 I-西医诊断
能 I-西医诊断
性 I-西医诊断
便 I-西医诊断
秘 I-西医诊断
患 O
者 O
临 O
床 O
症 O
状 O
， O
改 O
善 O
肠 O
道 O
功 O
能 O
， O
同 O
时 O
缓 O
解 O
患 O
者 O
焦 O
虑 O
、 O
抑 O
郁 O
情 O
绪 O
， O
且 O
疗 O
效 O
优 O
于 O
伊 O
托 O
必 O
利 O
治 O
疗 O

结 O
论 O
： O
通 O
过 O
联 O
合 O
半 O
夏 O
泻 O
心 O
汤 O
和 O
针 B-中医治疗
灸 I-中医治疗
显 O
著 O
提 O
高 O
了 O
寒 O
热 O
错 O
杂 O
型 O
Ｇ O
Ｅ O
Ｒ O
Ｄ O
的 O
临 O
床 O
疗 O
效 O
， O
患 O
者 O
中 O
医 O
症 O
状 O
积 O
分 O
和 O
食 O
道 O
压 O
力 O
得 O
到 O
明 O
显 O
改 O
善 O
， O
明 O
显 O
提 O
升 O
了 O
患 O
者 O
生 O
活 O
质 O
量 O
， O
值 O
得 O
在 O
后 O
期 O
临 O
床 O
中 O
推 O
广 O
应 O
用 O

结 O
论 O
： O
温 O
中 O
消 O
秘 O
汤 O
结 O
合 O
生 B-其他治疗
物 I-其他治疗
反 I-其他治疗
馈 I-其他治疗
治 O
疗 O
功 B-西医诊断
能 I-西医诊断
性 I-西医诊断
便 I-西医诊断
秘 I-西医诊断
优 O
于 O
莫 O
沙 O
必 O
利 O
组 O
， O
温 O
中 O
消 O
秘 O
汤 O
结 O
合 O
生 B-其他治疗
物 I-其他治疗
反 I-其他治疗
馈 I-其他治疗
治 O
疗 O
功 B-西医诊断
能 I-西医诊断
性 I-西医诊断
便 I-西医诊断
秘 I-西医诊断
为 O
治 O
疗 O
功 B-西医诊断
能 I-西医诊断
性 I-西医诊断
便 I-西医诊断
秘 I-西医诊断
的 O
较 O
佳 O
方 O
法 O

槐 B-中药
花 I-中药
、 O
地 O
榆 O
、 O
大 B-中药
黄 I-中药
、 O
白 B-中药
茅 I-中药
根 I-中药
内 O
清 O
浊 O
毒 O
， O
则 O
中 O
焦 O
畅 O
达 O
， O
不 O
健 O
脾 O
而 O
脾 O
自 O
运 O

按 O
： O
本 O
例 O
为 O
胆 O
结 O
石 O
胆 O
囊 O
炎 O
手 O
术 O
后 O
， O
而 O
见 O
脘 O
腹 O
痞 O
满 O
， O
呕 B-临床表现
恶 I-临床表现
嗳 B-临床表现
气 I-临床表现
， O
食 O
纳 O
不 O
香 O
， O
便 O
溏 O
色 O
白 O
等 O
症 O
， O
前 O
医 O
见 O
溏 O
泻 O
便 O
白 O
诊 O
为 O
术 O
后 O
脾 O
胃 O
虚 O
弱 O
， O
叠 O
进 O
益 O
气 O
健 O
脾 O
之 O
品 O
， O
药 O
石 O
不 O
中 O
的 O
， O
病 O
情 O
如 O
故 O

功 B-西医诊断
能 I-西医诊断
性 I-西医诊断
消 I-西医诊断
化 I-西医诊断
不 I-西医诊断
良 I-西医诊断
； O
多 O
虑 O
平 O
； O
仕 O
乐 O
生 O

查 O
体 O
： O
右 O
下 O
肺 O
呼 O
吸 O
音 O
消 O
失 O
， O
右 O
第 O
７ O
肋 O
叩 O
诊 O
浊 O
音 O
， O
腹 O
水 O
征 O
（ O
＋ O
） O
， O
双 O
下 O
肢 O
重 O
度 O
指 O
凹 O
性 O
水 B-中医诊断
肿 I-中医诊断

结 O
论 O
： O
柴 O
胡 O
疏 O
肝 O
散 O
合 O
小 B-方剂
陷 I-方剂
胸 I-方剂
汤 I-方剂
治 O
疗 O
非 B-西医诊断
糜 I-西医诊断
烂 I-西医诊断
性 I-西医诊断
反 I-西医诊断
流 I-西医诊断
性 I-西医诊断
食 I-西医诊断
管 I-西医诊断
炎 I-西医诊断
疗 O
效 O
显 O
著 O

肠 O
疾 O
病 O
／ O
中 O
医 O
药 O
疗 O
法 O
， O
复 O
方 O
（ O
中 O
药 O
） O
／ O
治 O
疗 O
应 O
用 O
， O
＠ O
逍 B-方剂
遥 I-方剂
散 I-方剂
／ O
治 O
疗 O
应 O
用 O
， O
益 O
气 O
药 O
剂 O
／ O
治 O
疗 O
应 O
用 O
， O
理 O
气 O
药 O
剂 O
／ O
治 O
疗 O
应 O
用 O

６ O
０ O
Ｉ O
Ｕ O
／ O
Ｌ O
） O
， O
白 O
蛋 O
白 O
２ O
６ O
ｇ O
／ O
Ｌ O
， O
球 O
蛋 O
白 O
３ O
７ O
ｇ O
／ O
Ｌ O
， O
西 O
医 O
诊 O
断 O
： O
乙 B-西医诊断
型 I-西医诊断
肝 I-西医诊断
炎 I-西医诊断
肝 I-西医诊断
硬 I-西医诊断
化 I-西医诊断
失 I-西医诊断
代 I-西医诊断
偿 I-西医诊断

中 O
西 O
医 O
结 O
合 O
治 O
疗 O
慢 B-西医诊断
性 I-西医诊断
萎 I-西医诊断
缩 I-西医诊断
性 I-西医诊断
胃 I-西医诊断
炎 I-西医诊断
的 O
效 O
果 O
评 O
价 O

方 O
法 O
： O
将 O
６ O
８ O
例 O
Ｃ O
Ａ O
Ｇ O
气 B-中医证候
虚 I-中医证候
血 I-中医证候
瘀 I-中医证候
型 O
患 O
者 O
随 O
机 O
分 O
为 O
治 O
疗 O
组 O
和 O
对 O
照 O
组 O
各 O
３ O
４ O
例 O
， O
治 O
疗 O
组 O
给 O
予 O
万 O
年 O
荞 O
、 O
水 O
三 O
七 O
药 O
对 O
加 O
味 O
内 O
服 O
治 O
疗 O
， O
对 O
照 O
组 O
给 O
予 O
胃 O
复 O
春 O
片 O
４ O
片 O
／ O
次 O
， O
３ O
次 O
／ O
ｄ O
治 O
疗 O
， O
疗 O
程 O
１ O
２ O
周 O

９ O
℃ O
， O
急 B-临床表现
性 I-临床表现
病 I-临床表现
容 I-临床表现
， O
精 B-临床表现
神 I-临床表现
困 I-临床表现
倦 I-临床表现
， O
心 B-临床表现
肺 I-临床表现
无 I-临床表现
异 I-临床表现
常 I-临床表现
， O
腹 O
部 O
情 O
况 O
如 O
前 O
述 O
， O
舌 O
淡 O
少 O
津 O
、 O
苔 B-临床表现
黄 I-临床表现
厚 I-临床表现
而 I-临床表现
腻 I-临床表现
， O
脉 O
细 O
数 O

败 O
酱 O
草 O
、 O
板 B-中药
蓝 I-中药
根 I-中药
以 O
降 O
絮 O
， O
并 O
防 O
止 O
肝 O
细 O
胞 O
损 O
害 O

结 O
论 O
自 O
拟 O
运 O
肠 O
通 O
腑 O
煎 O
剂 O
与 O
马 B-西医治疗
来 I-西医治疗
酸 I-西医治疗
曲 I-西医治疗
美 I-西医治疗
布 I-西医治疗
汀 I-西医治疗
联 O
合 O
用 O
药 O
， O
可 O
明 O
显 O
改 O
善 O
便 B-西医诊断
秘 I-西医诊断
型 I-西医诊断
肠 I-西医诊断
易 I-西医诊断
激 I-西医诊断
综 I-西医诊断
合 I-西医诊断
征 I-西医诊断
患 O
者 O
各 O
种 O
临 O
床 O
症 O
状 O
， O
患 O
者 O
生 O
活 O
质 O
量 O
明 O
显 O
提 O
高 O
， O
有 O
推 O
广 O
价 O
值 O

小 B-方剂
陷 I-方剂
胸 I-方剂
汤 I-方剂
化 I-方剂
裁 I-方剂
治 O
疗 O
非 O
酒 O
精 O
性 O
脂 O
肪 O
肝 O
临 O
床 O
研 O
究 O

茯 B-中药
苓 I-中药
健 O
脾 O
渗 O
湿 O
， O
泽 O
泻 O
淡 O
渗 O
利 O
湿 O
， O
以 O
达 O
湿 O
祛 O
黄 O
退 O

苍 B-中药
术 I-中药
１ O
５ O
ｇ O

结 O
论 O
消 O
痞 O
愈 O
萎 O
汤 O
联 O
合 O
胃 B-中医治疗
复 I-中医治疗
春 I-中医治疗
片 I-中医治疗
治 O
疗 O
Ｃ O
Ａ O
Ｇ O
伴 O
Ｉ O
Ｍ O
或 O
Ｄ O
ｙ O
ｓ O
能 O
明 O
显 O
改 O
善 O
患 O
者 O
临 O
床 O
症 O
状 O
， O
在 O
一 O
定 O
程 O
度 O
上 O
可 O
逆 O
转 O
胃 O
黏 O
膜 O
病 O
理 O
改 O
变 O

出 O
院 O
后 O
肝 O
区 O
一 O
直 O
隐 O
隐 O
作 O
痛 O
， O
巩 B-临床表现
膜 I-临床表现
稍 I-临床表现
黄 I-临床表现
染 I-临床表现
， O
尿 B-临床表现
黄 I-临床表现
， O
精 B-临床表现
神 I-临床表现
差 I-临床表现
， O
食 B-临床表现
欲 I-临床表现
不 I-临床表现
振 I-临床表现
， O
舌 B-临床表现
苔 I-临床表现
薄 I-临床表现
腻 I-临床表现
， O
质 O
稍 O
紫 O
， O
近 O
日 O
复 O
查 O
， O
肝 O
超 O
声 O
波 O
提 O
示 O
肝 O
肿 O
大 O

证 O
属 O
湿 B-中医证候
热 I-中医证候
疫 I-中医证候
毒 I-中医证候
蕴 I-中医证候
积 I-中医证候
肝 I-中医证候
胆 I-中医证候

目 O
的 O
评 O
价 O
疏 B-中医治疗
肝 I-中医治疗
胃 I-中医治疗
安 I-中医治疗
颗 I-中医治疗
粒 I-中医治疗
联 O
合 O
埃 O
索 O
美 O
拉 O
唑 O
镁 O
肠 O
溶 O
片 O
和 O
莫 B-西医治疗
沙 I-西医治疗
必 I-西医治疗
利 I-西医治疗
片 I-西医治疗
治 O
疗 O
胃 B-西医诊断
食 I-西医诊断
管 I-西医诊断
反 I-西医诊断
流 I-西医诊断
病 I-西医诊断
的 O
临 O
床 O
疗 O
效 O

元 B-中药
胡 I-中药
１ O
０ O
克 O

方 O
法 O
采 O
用 O
多 O
中 O
心 O
、 O
随 O
机 O
、 O
双 O
盲 O
的 O
方 O
法 O
将 O
１ O
６ O
２ O
例 O
脾 B-中医证候
胃 I-中医证候
虚 I-中医证候
寒 I-中医证候
证 O
功 B-西医诊断
能 I-西医诊断
性 I-西医诊断
消 I-西医诊断
化 I-西医诊断
不 I-西医诊断
良 I-西医诊断
患 O
者 O
分 O
为 O
试 O
验 O
组 O
和 O
对 O
照 O
组 O
， O
分 O
别 O
采 O
用 O
中 O
药 O
和 O
安 O
慰 O
剂 O
治 O
疗 O
， O
疗 O
程 O
４ O
周 O
， O
治 O
疗 O
结 O
束 O
后 O
第 O
１ O
个 O
月 O
随 O
访 O

其 O
中 O
尤 O
其 O
是 O
鸡 B-中药
内 I-中药
金 I-中药
能 O
化 O
铁 O
、 O
铜 O
、 O
瓷 O
、 O
石 O
等 O
异 O
物 O
， O
善 O
于 O
消 O
石 O
化 O
积 O
， O
又 O
能 O
增 O
强 O
中 O
焦 O
消 O
化 O
功 O
能 O
， O
笔 O
者 O
常 O
用 O
此 O
药 O
加 O
入 O
应 O
证 O
汤 O
药 O
中 O
使 O
用 O
， O
以 O
治 O
疗 O
肝 O
胆 O
结 O
石 O
， O
每 O
收 O
良 O
效 O
， O
堪 O
称 O
治 O
肝 O
胆 O
结 O
石 O
的 O
良 O
药 O

方 O
法 O
将 O
７ O
５ O
例 O
Ｆ O
Ｄ O
肝 B-中医证候
胃 I-中医证候
郁 I-中医证候
热 I-中医证候
证 O
患 O
者 O
随 O
机 O
分 O
为 O
治 O
疗 O
组 O
３ O
８ O
例 O
与 O
对 O
照 O
组 O
３ O
７ O
例 O
， O
对 O
照 O
组 O
服 O
用 O
西 O
药 O
吗 O
丁 O
啉 O
片 O
剂 O
与 O
安 O
慰 O
剂 O
（ O
糖 O
水 O
） O
， O
治 O
疗 O
组 O
服 O
用 O
加 O
减 O
四 O
逆 O
散 O
汤 O
剂 O
与 O
安 O
慰 O
剂 O
片 O
剂 O

非 B-西医诊断
酒 I-西医诊断
精 I-西医诊断
性 I-西医诊断
脂 I-西医诊断
肪 I-西医诊断
肝 I-西医诊断
； O
Ｓ O
Ｏ O
Ｄ O
； O
Ｍ O
Ｄ O
Ａ O
； O
中 O
医 O
药 O
疗 O
法 O

结 O
论 O
： O
车 B-中药
前 I-中药
子 I-中药
生 I-中药
粉 I-中药
对 O
慢 O
性 O
功 O
能 O
性 O
便 O
秘 O
疗 O
效 O
确 O
切 O
显 O
著 O
， O
复 O
发 O
率 O
低 O
， O
极 O
具 O
开 O
发 O
推 O
广 O
应 O
用 O
价 O
值 O

中 O
西 O
医 O
结 O
合 O
治 O
疗 O
功 B-西医诊断
能 I-西医诊断
性 I-西医诊断
消 I-西医诊断
化 I-西医诊断
不 I-西医诊断
良 I-西医诊断
３ O
９ O
例 O

中 O
医 O
诊 O
断 O
： O
泄 B-中医诊断
泻 I-中医诊断
病 I-中医诊断
（ O
脾 B-中医证候
胃 I-中医证候
虚 I-中医证候
弱 I-中医证候
型 I-中医证候
证 I-中医证候
） O

治 O
之 O
之 O
法 O
， O
于 O
清 B-中医治则
利 I-中医治则
湿 I-中医治则
热 I-中医治则
之 O
剂 O
中 O
加 O
入 O
舒 O
肝 O
解 O
郁 O
、 O
祛 B-中医治则
瘀 I-中医治则
或 O
驱 O
蛔 O
之 O
品 O
， O
则 O
胆 O
道 O
清 O
而 O
黄 O
自 O
退 O
矣 O

目 O
的 O
观 O
察 O
自 O
拟 O
疏 O
肝 O
健 O
脾 O
化 O
浊 O
汤 O
联 O
合 O
多 B-西医治疗
烯 I-西医治疗
磷 I-西医治疗
脂 I-西医治疗
酰 I-西医治疗
胆 I-西医治疗
碱 I-西医治疗
治 O
疗 O
新 B-西医诊断
发 I-西医诊断
非 I-西医诊断
酒 I-西医诊断
精 I-西医诊断
性 I-西医诊断
脂 I-西医诊断
肪 I-西医诊断
肝 I-西医诊断
（ O
Ｎ O
Ａ O
Ｆ O
Ｌ O
Ｄ O
） O
患 O
者 O
的 O
疗 O
效 O
及 O
对 O
炎 O
性 O
反 O
应 O
和 O
氧 O
化 O
－ O
抗 O
氧 O
化 O
系 O
统 O
失 O
衡 O
的 O
影 O
响 O

中 O
西 O
药 O
物 O
联 O
用 O
治 O
疗 O
慢 B-西医诊断
性 I-西医诊断
萎 I-西医诊断
缩 I-西医诊断
性 I-西医诊断
胃 I-西医诊断
炎 I-西医诊断
５ O
８ O
例 O

慢 B-西医诊断
性 I-西医诊断
萎 I-西医诊断
缩 I-西医诊断
性 I-西医诊断
胃 I-西医诊断
炎 I-西医诊断
６ O
种 O
证 O
型 O
胃 O
镜 O
像 O
和 O
病 O
理 O
学 O
表 O
现 O
研 O
究 O

服 O
药 O
７ O
剂 O
， O
尿 O
量 O
显 O
著 O
增 O
加 O
， O
２ O
４ O
ｈ O
２ O
５ O
０ O
０ O
ｍ O
ｌ O
左 O
右 O
， O
大 B-临床表现
便 I-临床表现
基 O
本 O
１ O
行 O
／ O
ｄ O
， O
去 O
甘 O
遂 O
， O
改 O
大 O
黄 O
为 O
１ O
０ O
ｇ O
， O
茵 O
陈 O
蒿 O
为 O
３ O
０ O
ｇ O

目 O
的 O
： O
观 O
察 O
温 B-中医治疗
中 I-中医治疗
健 I-中医治疗
脾 I-中医治疗
脐 I-中医治疗
贴 I-中医治疗
对 O
肠 B-西医诊断
易 I-西医诊断
激 I-西医诊断
综 I-西医诊断
合 I-西医诊断
征 I-西医诊断
脾 B-中医证候
虚 I-中医证候
湿 I-中医证候
阻 I-中医证候
型 O
患 O
者 O
的 O
临 O
床 O
疗 O
效 O

心 O
脏 O
彩 O
超 O
示 O
： O
冠 B-西医诊断
心 I-西医诊断
病 I-西医诊断
， O
全 O
心 O
衰 O
竭 O

目 O
的 O
： O
观 O
察 O
四 O
逆 O
二 O
陈 O
平 O
胃 O
散 O
治 O
疗 O
功 B-西医诊断
能 I-西医诊断
性 I-西医诊断
消 I-西医诊断
化 I-西医诊断
不 I-西医诊断
良 I-西医诊断
肝 B-中医证候
郁 I-中医证候
脾 I-中医证候
虚 I-中医证候
、 O
湿 B-中医证候
阻 I-中医证候
气 I-中医证候
滞 I-中医证候
型 O
的 O
临 O
床 O
疗 O
效 O

治 O
则 O
： O
清 B-中医治则
热 I-中医治则
利 I-中医治则
湿 I-中医治则
、 O
通 B-中医治则
腑 I-中医治则
退 I-中医治则
黄 I-中医治则

结 O
论 O
加 O
味 O
柴 O
胡 O
疏 O
肝 O
散 O
治 O
疗 O
功 B-西医诊断
能 I-西医诊断
性 I-西医诊断
消 I-西医诊断
化 I-西医诊断
不 I-西医诊断
良 I-西医诊断
肝 B-中医证候
郁 I-中医证候
气 I-中医证候
滞 I-中医证候
证 O
患 O
者 O
疗 O
效 O
确 O
切 O
， O
能 O
明 O
显 O
改 O
善 O
中 O
医 O
证 O
候 O
， O
提 O
高 O
胃 O
电 O
频 O
率 O
和 O
幅 O
值 O
， O
增 O
加 O
胃 O
动 O
力 O
， O
安 O
全 O
无 O
副 O
作 O
用 O
， O
值 O
得 O
临 O
床 O
推 O
广 O

结 O
论 O
香 B-方剂
术 I-方剂
砂 I-方剂
片 I-方剂
对 O
人 O
体 O
有 O
明 O
显 O
的 O
促 O
消 O
化 O
功 O
能 O
， O
且 O
对 O
人 O
体 O
健 O
康 O
无 O
不 O
良 O
影 O
响 O

目 O
的 O
： O
观 O
察 O
腹 B-中医治疗
针 I-中医治疗
疗 O
法 O
联 O
合 O
心 O
理 O
治 O
疗 O
对 O
功 B-西医诊断
能 I-西医诊断
性 I-西医诊断
消 I-西医诊断
化 I-西医诊断
不 I-西医诊断
良 I-西医诊断
（ O
Ｆ O
Ｄ O
） O
合 O
并 O
焦 O
虑 O
抑 O
郁 O
状 O
态 O
患 O
者 O
的 O
疗 O
效 O

砂 B-中药
仁 I-中药
６ O
ｇ O

败 B-中药
酱 I-中药
草 I-中药
１ O
０ O
ｇ O

埋 O
线 O
组 O
可 O
明 O
显 O
改 O
善 O
慢 B-西医诊断
性 I-西医诊断
萎 I-西医诊断
缩 I-西医诊断
性 I-西医诊断
胃 I-西医诊断
炎 I-西医诊断
患 O
者 O
临 O
床 O
常 O
见 O
的 O
上 B-临床表现
腹 I-临床表现
部 I-临床表现
疼 I-临床表现
痛 I-临床表现
、 O
嗳 O
气 O
、 O
嘈 B-临床表现
杂 I-临床表现
、 O
恶 B-临床表现
心 I-临床表现
及 O
不 O
适 O
感 O
等 O
症 O
状 O
（ O
与 O
治 O
疗 O
前 O
比 O
较 O
， O
Ｐ O
＜ O
０ O

自 O
述 O
春 O
耕 O
劳 O
作 O
后 O
约 O
一 O
星 O
期 O
， O
腹 O
胀 O
， O
神 O
疲 O
， O
畏 B-临床表现
寒 I-临床表现
， O
四 O
肢 O
不 O
温 O
， O
身 O
目 O
发 O
黄 O
， O
面 B-临床表现
色 I-临床表现
晦 I-临床表现
暗 I-临床表现
， O
食 O
少 O
脘 B-临床表现
闷 I-临床表现
， O
大 O
便 O
溏 O

方 O
用 O
茵 B-中药
陈 I-中药
蒿 O
汤 O
清 O
热 O
利 O
胆 O

方 O
法 O
： O
８ O
３ O
例 O
新 O
生 O
儿 O
Ｇ O
Ｅ O
Ｒ O
随 O
机 O
分 O
为 O
３ O
组 O
： O
四 B-方剂
磨 I-方剂
汤 I-方剂
组 O
３ O
０ O
例 O
， O
西 O
沙 O
比 O
利 O
组 O
２ O
７ O
例 O
， O
常 O
规 O
治 O
疗 O
组 O
２ O
６ O
例 O

治 O
疗 O
组 O
以 O
枳 B-方剂
术 I-方剂
丸 I-方剂
加 I-方剂
味 I-方剂
（ O
处 O
方 O
： O
） O
治 O
疗 O

结 O
果 O
： O
① O
善 B-方剂
胃 I-方剂
Ⅰ I-方剂
号 I-方剂
方 I-方剂
治 O
疗 O
后 O
总 O
有 O
效 O
率 O
明 O
显 O
优 O
于 O
对 O
照 O
组 O

０ O
５ O
） O
， O
且 O
麻 B-方剂
枳 I-方剂
降 I-方剂
浊 I-方剂
方 I-方剂
组 O
治 O
疗 O
后 O
降 O
低 O
水 O
平 O
较 O
复 O
方 O
芦 O
荟 O
胶 O
囊 O
组 O
及 O
西 O
沙 O
必 O
利 O
片 O
组 O
更 O
明 O
显 O
（ O
Ｐ O
＜ O
０ O

〔 O
按 O
〕 O
该 O
例 O
因 O
七 O
情 O
郁 O
结 O
， O
饮 O
食 O
内 O
伤 O
， O
肝 O
脾 O
失 O
和 O
， O
气 O
机 O
不 O
调 O
等 O
多 O
种 O
原 O
因 O
， O
致 O
肝 O
脾 O
脉 O
络 O
壅 O
塞 O
， O
血 O
瘀 O
气 O
滞 O
， O
三 O
焦 O
与 O
气 O
化 O
失 O
司 O
， O
浊 O
水 O
积 O
于 O
体 O
内 O
而 O
成 O
臌 B-中医诊断
胀 I-中医诊断

记 O
录 O
两 O
组 O
患 O
者 O
穴 B-中医治疗
位 I-中医治疗
贴 I-中医治疗
敷 I-中医治疗
出 O
现 O
的 O
不 O
良 O
反 O
应 O

患 O
者 O
素 O
有 O
慢 B-西医诊断
性 I-西医诊断
胃 I-西医诊断
炎 I-西医诊断
两 O
年 O
余 O
， O
病 O
情 O
常 O
反 O
复 O

黄 B-中医诊断
疸 I-中医诊断
退 O
后 O
， O
正 O
气 O
略 O
虚 O
， O
方 O
中 O
加 O
入 O
党 O
参 O
、 O
白 O
术 O
既 O
健 O
脾 O
益 O
气 O
， O
又 O
防 O
三 O
棱 O
、 O
莪 O
术 O
攻 O
伐 O
太 O
过 O

慢 B-西医诊断
性 I-西医诊断
萎 I-西医诊断
缩 I-西医诊断
性 I-西医诊断
胃 I-西医诊断
炎 I-西医诊断
； O
胃 B-中医治疗
萎 I-中医治疗
复 I-中医治疗
健 I-中医治疗
汤 I-中医治疗
； O
果 O
胶 O
铋 O
； O
疗 O
效 O

症 O
见 O
： O
乏 B-临床表现
力 I-临床表现
气 B-临床表现
短 I-临床表现
， O
食 B-临床表现
欲 I-临床表现
不 I-临床表现
振 I-临床表现
， O
腹 B-临床表现
胀 I-临床表现
如 I-临床表现
鼓 I-临床表现
， O
双 B-临床表现
下 I-临床表现
肢 I-临床表现
凹 I-临床表现
陷 I-临床表现
性 I-临床表现
浮 I-临床表现
肿 I-临床表现
， O
小 B-临床表现
便 I-临床表现
黄 I-临床表现
少 I-临床表现

连 O
服 O
３ O
８ O
剂 O
， O
至 O
４ O
月 O
９ O
日 O
， O
颈 O
部 O
肿 O
大 O
淋 O
巴 O
结 O
已 O
见 O
缩 O
小 O
， O
局 O
部 O
活 O
动 O
较 O
自 O
如 O
， O
睡 O
好 O
神 O
佳 O
， O
痰 O
易 O
咳 O
出 O
， O
无 O
头 B-临床表现
痛 I-临床表现
， O
口 O
不 O
苦 O
， O
颈 O
部 O
已 O
不 O
用 O
小 O
手 O
帕 O
裹 O
住 O
， O
但 O
仍 O
有 O
胁 B-临床表现
痛 I-临床表现
， O
开 O
始 O
恢 O
复 O
半 O
天 O
工 O
作 O

因 O
腹 O
痛 O
呕 O
吐 O
， O
恶 O
寒 O
发 O
热 O
（ O
Ｔ O
３ O
９ O
℃ O
） O
住 O
院 O
， O
经 O
检 O
查 O
确 O
诊 O
为 O
（ O
１ O
） O
急 B-西医诊断
性 I-西医诊断
胰 I-西医诊断
腺 I-西医诊断
炎 I-西医诊断
， O
（ O
２ O
） O
麻 O
痹 O
性 O
肠 O
梗 O
阻 O
， O
西 O
医 O
用 O
禁 O
食 O
， O
补 O
液 O
支 O
持 O
疗 O
法 O
， O
抗 O
菌 O
素 O
， O
肛 O
门 O
导 O
气 O
等 O
， O
疗 O
效 O
不 O
佳 O
， O
乃 O
邀 O
吾 O
会 O
诊 O

马 B-西医治疗
普 I-西医治疗
替 I-西医治疗
林 I-西医治疗
； O
柴 O
胡 O
疏 O
肝 O
丸 O
； O
功 B-西医诊断
能 I-西医诊断
性 I-西医诊断
消 I-西医诊断
化 I-西医诊断
不 I-西医诊断
良 I-西医诊断

３ O
月 O
１ O
１ O
日 O
： O
腹 B-临床表现
痛 I-临床表现
未 I-临床表现
作 I-临床表现
， O
大 B-临床表现
便 I-临床表现
通 I-临床表现
畅 I-临床表现
， O
体 B-临床表现
温 I-临床表现
正 I-临床表现
常 I-临床表现
， O
伤 B-临床表现
口 I-临床表现
肿 I-临床表现
痛 I-临床表现
渐 I-临床表现
轻 I-临床表现
解 I-临床表现
， O
仍 O
有 O
食 B-临床表现
少 I-临床表现
脘 B-临床表现
闷 I-临床表现
， O
舌 B-临床表现
苔 I-临床表现
较 I-临床表现
灰 I-临床表现
白 I-临床表现
腻 I-临床表现

归 O
脾 O
汤 O
合 O
逍 B-方剂
遥 I-方剂
散 I-方剂
治 O
疗 O
便 B-西医诊断
秘 I-西医诊断
型 I-西医诊断
肠 I-西医诊断
易 I-西医诊断
激 I-西医诊断
综 I-西医诊断
合 I-西医诊断
征 I-西医诊断
临 O
床 O
研 O
究 O

结 O
论 O
： O
滋 B-中医治疗
阴 I-中医治疗
润 I-中医治疗
肠 I-中医治疗
口 I-中医治疗
服 I-中医治疗
液 I-中医治疗
配 O
合 O
腹 O
式 O
呼 O
吸 O
能 O
显 O
著 O
提 O
高 O
老 B-西医诊断
年 I-西医诊断
功 I-西医诊断
能 I-西医诊断
性 I-西医诊断
便 I-西医诊断
秘 O
的 O
治 O
疗 O
效 O
果 O
． O

目 O
的 O
： O
观 O
察 O
加 O
味 O
枳 O
术 O
汤 O
治 O
疗 O
功 B-西医诊断
能 I-西医诊断
性 I-西医诊断
消 I-西医诊断
化 I-西医诊断
不 I-西医诊断
良 I-西医诊断
（ O
Ｆ O
Ｄ O
） O
的 O
临 O
床 O
效 O
果 O

外 O
科 O
会 O
诊 O
为 O
不 B-西医诊断
全 I-西医诊断
性 I-西医诊断
肠 I-西医诊断
梗 I-西医诊断
阻 I-西医诊断

香 O
砂 O
六 O
君 O
子 O
汤 O
合 O
柴 B-方剂
胡 I-方剂
疏 I-方剂
肝 I-方剂
散 I-方剂
加 O
减 O
治 O
疗 O
萎 B-西医诊断
缩 I-西医诊断
性 I-西医诊断
胃 I-西医诊断
炎 I-西医诊断
脾 B-中医证候
胃 I-中医证候
虚 I-中医证候
弱 I-中医证候
型 O
的 O
临 O
床 O
观 O
察 O

【 O
结 O
论 O
】 O
健 B-方剂
脾 I-方剂
调 I-方剂
中 I-方剂
消 I-方剂
痞 I-方剂
方 I-方剂
对 O
功 B-西医诊断
能 I-西医诊断
性 I-西医诊断
消 I-西医诊断
化 I-西医诊断
不 I-西医诊断
良 I-西医诊断
患 O
者 O
的 O
治 O
疗 O
有 O
显 O
著 O
效 O
果 O

目 O
的 O
观 O
察 O
藿 O
香 O
正 O
气 O
丸 O
、 O
马 O
来 O
酸 O
曲 O
美 O
布 O
汀 O
联 O
合 O
乳 B-西医治疗
酸 I-西医治疗
菌 I-西医治疗
胶 I-西医治疗
囊 I-西医治疗
治 O
疗 O
感 O
染 O
后 O
肠 O
易 O
激 O
综 O
合 O
征 O
（ O
Ｉ O
Ｂ O
Ｓ O
） O
合 O
并 O
小 O
肠 O
细 O
菌 O
过 O
度 O
生 O
长 O
（ O
Ｓ O
Ｉ O
Ｂ O
Ｏ O
） O
的 O
疗 O
效 O
及 O
对 O
血 O
清 O
降 O
钙 O
素 O
基 O
因 O
相 O
关 O
肽 O
（ O
Ｃ O
Ｇ O
Ｒ O
Ｐ O
） O
、 O
内 O
皮 O
素 O
（ O
Ｅ O
Ｔ O
） O
、 O
神 O
经 O
肽 O
Ｙ O
（ O
Ｎ O
Ｐ O
Ｙ O
） O
的 O
影 O
响 O

半 O
夏 O
泻 O
心 O
汤 O
化 O
裁 O
治 O
疗 O
功 B-西医诊断
能 I-西医诊断
性 I-西医诊断
消 I-西医诊断
化 I-西医诊断
不 I-西医诊断
良 I-西医诊断
５ O
６ O
例 O
临 O
床 O
观 O
察 O

同 O
时 O
， O
治 O
疗 O
完 O
成 O
３ O
个 O
月 O
后 O
对 O
两 O
组 O
患 O
者 O
分 O
别 O
进 O
行 O
随 O
访 O
， O
分 O
别 O
比 O
较 O
和 O
分 O
析 O
两 O
组 O
功 B-西医诊断
能 I-西医诊断
性 I-西医诊断
消 I-西医诊断
化 I-西医诊断
不 I-西医诊断
良 I-西医诊断
患 O
者 O
治 O
疗 O
前 O
后 O
临 O
床 O
症 O
状 O
体 O
征 O
积 O
分 O
、 O
临 O
床 O
治 O
疗 O
效 O
果 O
以 O
及 O
３ O
个 O
月 O
后 O
病 O
情 O
复 O
发 O
情 O
况 O

方 O
法 O
： O
将 O
符 O
合 O
诊 O
断 O
标 O
准 O
的 O
１ O
２ O
０ O
例 O
患 O
者 O
随 O
机 O
分 O
为 O
中 O
药 O
组 O
（ O
萎 O
胃 O
通 O
调 O
汤 O
） O
、 O
穴 O
位 O
组 O
（ O
复 O
方 O
当 O
归 O
注 O
射 O
液 O
穴 B-中医治疗
位 I-中医治疗
注 I-中医治疗
射 I-中医治疗
） O
、 O
中 O
药 O
加 O
穴 O
位 O
组 O
（ O
萎 O
胃 O
通 O
调 O
汤 O
加 O
穴 B-中医治疗
位 I-中医治疗
注 I-中医治疗
射 I-中医治疗
） O
、 O
对 O
照 O
组 O
（ O
胃 O
复 O
春 O
片 O
） O
４ O
组 O
， O
治 O
疗 O
３ O
个 O
月 O

对 O
照 O
组 O
给 O
予 O
枸 O
橼 O
酸 O
莫 O
沙 O
比 O
利 O
片 O
治 O
疗 O
， O
观 O
察 O
组 O
在 O
此 O
基 O
础 O
上 O
给 O
予 O
自 O
拟 O
三 B-方剂
仁 I-方剂
汤 I-方剂
治 O
疗 O
， O
２ O
组 O
均 O
以 O
４ O
周 O
为 O
１ O
个 O
疗 O
程 O
， O
治 O
疗 O
１ O
个 O
疗 O
程 O
后 O
， O
观 O
察 O
２ O
组 O
治 O
疗 O
前 O
后 O
临 O
床 O
症 O
状 O
评 O
分 O
、 O
胃 O
排 O
空 O
指 O
标 O
及 O
胃 O
肠 O
激 O
素 O
水 O
平 O
变 O
化 O
情 O
况 O
， O
评 O
估 O
２ O
组 O
疗 O
效 O

方 O
以 O
柴 B-方剂
胡 I-方剂
疏 I-方剂
肝 I-方剂
散 I-方剂
合 I-方剂
胃 I-方剂
苓 I-方剂
汤 I-方剂
加 I-方剂
减 I-方剂
： O
北 O
柴 B-中药
胡 I-中药
６ O
ｇ O
， O
制 B-中药
香 I-中药
附 I-中药
９ O
ｇ O
， O
郁 O
金 O
９ O
ｇ O
， O
陈 B-中药
皮 I-中药
６ O
ｇ O
， O
川 B-中药
芎 I-中药
６ O
ｇ O
， O
白 O
芍 O
９ O
ｇ O
， O
苍 B-中药
术 I-中药
９ O
ｇ O
， O
厚 B-中药
朴 I-中药
９ O
ｇ O
， O
茯 B-中药
苓 I-中药
１ O
５ O
ｇ O
， O
猪 B-中药
苓 I-中药
１ O
５ O
ｇ O
， O
白 B-中药
术 I-中药
９ O
ｇ O
， O
泽 B-中药
泻 I-中药
１ O
５ O
ｇ O

肠 O
易 O
激 O
综 O
合 O
征 O
； O
腹 B-临床表现
泻 I-临床表现
型 O
； O
推 B-中医治疗
拿 I-中医治疗
； O
抑 O
郁 O
； O
生 O
活 O
质 O
量 O
； O
血 O
清 O
５ O
－ O
Ｈ O
Ｔ O

痛 B-方剂
泻 I-方剂
要 I-方剂
方 I-方剂
加 I-方剂
味 I-方剂
配 O
合 O
心 B-其他治疗
理 I-其他治疗
疗 I-其他治疗
法 I-其他治疗
治 O
疗 O
腹 B-西医诊断
泻 I-西医诊断
型 I-西医诊断
肠 I-西医诊断
易 I-西医诊断
激 I-西医诊断
综 I-西医诊断
合 I-西医诊断
征 I-西医诊断
３ O
０ O
例 O
疗 O
效 O
观 O
察 O

治 O
疗 O
组 O
以 O
疏 B-中医治疗
香 I-中医治疗
灸 I-中医治疗
联 O
合 O
心 O
理 O
疏 O
导 O
治 O
疗 O

目 O
的 O
： O
观 O
察 O
自 O
拟 O
益 O
胃 O
和 O
营 O
汤 O
联 O
合 O
莫 O
沙 O
必 O
利 O
治 O
疗 O
功 B-西医诊断
能 I-西医诊断
性 I-西医诊断
消 I-西医诊断
化 I-西医诊断
不 I-西医诊断
良 I-西医诊断
的 O
临 O
床 O
疗 O
效 O

该 O
案 O
灌 O
肠 O
方 O
中 O
以 O
大 O
剂 O
量 O
的 O
白 B-中药
芍 I-中药
缓 O
急 O
止 O
痛 O
， O
配 O
甘 O
草 O
酸 O
甘 O
化 O
阴 O
润 O
燥 O
以 O
缓 O
解 O
梗 O
阻 O
局 O
部 O
的 O
痉 O
挛 O
， O
生 O
大 B-中药
黄 I-中药
通 O
腑 O
活 O
血 O
， O
三 B-中药
七 I-中药
粉 I-中药
、 O
三 B-中药
棱 I-中药
、 O
莪 O
术 O
、 O
水 O
蛭 O
逐 O
瘀 O
散 O
结 O
， O
诸 O
药 O
合 O
用 O
， O
刚 O
柔 O
相 O
济 O
， O
避 O
免 O
逐 O
瘀 O
药 O
的 O
破 O
血 O
动 O
血 O
之 O
弊 O

治 O
疗 O
组 O
４ O
５ O
例 O
在 O
对 O
照 O
组 O
治 O
疗 O
基 O
础 O
上 O
加 O
当 B-中医治疗
飞 I-中医治疗
利 I-中医治疗
肝 I-中医治疗
宁 I-中医治疗
胶 I-中医治疗
囊 I-中医治疗
治 O
疗 O

方 O
法 O
： O
对 O
组 O
照 O
５ O
２ O
例 O
， O
给 O
予 O
匹 B-西医治疗
维 I-西医治疗
溴 I-西医治疗
铵 I-西医治疗
和 O
培 B-西医治疗
菲 I-西医治疗
康 I-西医治疗
口 O
服 O

肝 O
功 O
黄 B-中医诊断
疸 I-中医诊断
指 O
数 O
为 O
１ O
３ O
０ O
单 O
位 O
， O
谷 O
丙 O
转 O
氨 O
酶 O
２ O
３ O
０ O
单 O
位 O
（ O
金 O
氏 O
法 O
） O
， O
麝 O
浊 O
１ O
７ O
单 O
位 O
， O
锌 O
浊 O
２ O
０ O
单 O
位 O
以 O
上 O

中 O
药 O
达 B-中医治疗
立 I-中医治疗
通 I-中医治疗
颗 I-中医治疗
粒 I-中医治疗
联 O
合 O
质 O
子 O
泵 O
抑 O
制 O
剂 O
治 O
疗 O
胃 B-西医诊断
食 I-西医诊断
管 I-西医诊断
反 I-西医诊断
流 I-西医诊断
病 I-西医诊断
疗 O
效 O
观 O
察 O

入 O
院 O
诊 O
断 O
： O
病 B-西医诊断
毒 I-西医诊断
性 I-西医诊断
肝 I-西医诊断
炎 I-西医诊断
， O
乙 O
型 O
， O
慢 O
性 O
重 O
度 O

方 O
法 O
： O
将 O
４ O
６ O
例 O
Ｎ O
Ａ O
Ｆ O
Ｌ O
Ｄ O
合 O
并 O
Ｈ O
Ｕ O
Ａ O
的 O
患 O
者 O
随 O
机 O
分 O
为 O
两 O
组 O
， O
治 O
疗 O
组 O
２ O
５ O
例 O
， O
予 O
以 O
中 B-方剂
药 I-方剂
脂 I-方剂
Ⅰ I-方剂
方 I-方剂
（ O
由 O
白 B-中药
术 I-中药
、 O
茯 B-中药
苓 I-中药
、 O
桑 B-中药
寄 I-中药
生 I-中药
、 O
巴 O
戟 O
天 O
、 O
象 B-中药
贝 I-中药
母 I-中药
、 O
粉 B-中药
萆 I-中药
薜 I-中药
等 O
组 O
成 O
） O
， O
水 O
煎 O
服 O

目 O
的 O
： O
观 O
察 O
健 B-中医治疗
脾 I-中医治疗
消 I-中医治疗
胀 I-中医治疗
颗 I-中医治疗
粒 I-中医治疗
对 O
功 B-西医诊断
能 I-西医诊断
性 I-西医诊断
消 I-西医诊断
化 I-西医诊断
不 I-西医诊断
良 I-西医诊断
痞 O
满 O
脾 B-中医证候
虚 I-中医证候
气 I-中医证候
滞 I-中医证候
证 O
患 O
者 O
的 O
治 O
疗 O
效 O
果 O
和 O
安 O
全 O
性 O

方 O
法 O
： O
分 O
析 O
５ O
２ O
例 O
功 B-西医诊断
能 I-西医诊断
性 I-西医诊断
消 I-西医诊断
化 I-西医诊断
不 I-西医诊断
良 I-西医诊断
患 O
者 O
的 O
病 O
例 O
资 O
料 O
， O
其 O
中 O
治 O
疗 O
组 O
应 O
用 O
健 O
胃 O
消 O
胀 O
合 O
剂 O
治 O
疗 O
３ O
２ O
例 O
， O
对 O
照 O
组 O
采 O
用 O
枸 O
橼 O
酸 O
莫 O
沙 O
比 O
利 O
胶 O
囊 O
治 O
疗 O
２ O
０ O
例 O
， O
治 O
疗 O
４ O
周 O
后 O
随 O
访 O
３ O
月 O
， O
观 O
察 O
２ O
组 O
患 O
者 O
治 O
疗 O
前 O
后 O
临 O
床 O
疗 O
效 O

代 O
谢 O
组 O
学 O
结 O
果 O
表 O
明 O
， O
电 B-中医治疗
针 I-中医治疗
或 O
西 O
药 O
治 O
疗 O
１ O
个 O
疗 O
程 O
均 O
可 O
以 O
使 O
患 O
者 O
血 O
浆 O
代 O
谢 O
水 O
平 O
向 O
正 O
常 O
组 O
恢 O
复 O
， O
但 O
治 O
疗 O
４ O
个 O
疗 O
程 O
后 O
针 O
灸 O
组 O
主 O
要 O
使 O
患 O
者 O
体 O
内 O
乳 O
酸 O
、 O
葡 O
萄 O
糖 O
和 O
乙 O
酰 O
乙 O
酸 O
的 O
含 O
量 O
提 O
高 O
， O
西 O
药 O
组 O
则 O
主 O
要 O
表 O
现 O
为 O
降 O
低 O
胆 O
碱 O
、 O
亮 O
氨 O
酸 O
／ O
异 O
亮 O
氨 O
酸 O
的 O
水 O
平 O

结 O
论 O
滋 B-方剂
阴 I-方剂
养 I-方剂
血 I-方剂
润 I-方剂
肠 I-方剂
汤 I-方剂
治 O
疗 O
老 B-西医诊断
年 I-西医诊断
功 I-西医诊断
能 I-西医诊断
性 I-西医诊断
便 I-西医诊断
秘 I-西医诊断
有 O
较 O
好 O
疗 O
效 O

两 O
组 O
患 O
者 O
均 O
服 O
用 O
芪 B-西医治疗
蓉 I-西医治疗
润 I-西医治疗
肠 I-西医治疗
口 I-西医治疗
服 I-西医治疗
液 I-西医治疗
， O
１ O
４ O
ｄ O
为 O
１ O
个 O
疗 O
程 O
， O
连 O
续 O
２ O
个 O
疗 O
程 O

证 O
属 O
脾 O
土 O
虚 O
弱 O
， O
气 O
血 O
不 O
足 O
， O
营 B-中医证候
卫 I-中医证候
不 I-中医证候
和 I-中医证候
， O
治 O
以 O
健 B-中医治则
脾 I-中医治则
益 I-中医治则
气 I-中医治则
， O
养 O
血 O
和 O
营 O

３ O
诊 O
： O
服 O
药 O
后 O
又 O
水 O
泻 O
十 O
多 O
次 O
， O
吐 O
一 O
二 O
次 O
， O
腹 B-中医诊断
水 I-中医诊断
消 O
去 O
十 O
分 O
之 O
八 O
， O
体 O
重 O
又 O
减 O
轻 O
１ O
０ O
ｋ O
ｇ O

药 O
方 O
选 O
用 O
燮 O
枢 O
汤 O
的 O
一 O
大 O
部 O
分 O
药 O
物 O
（ O
柴 O
胡 O
、 O
黄 B-中药
芩 I-中药
、 O
炒 B-中药
川 I-中药
楝 I-中药
子 I-中药
、 O
片 B-中药
姜 I-中药
黄 I-中药
、 O
泽 B-中药
泻 I-中药
、 O
皂 B-中药
刺 I-中药
， O
后 O
来 O
又 O
加 O
了 O
原 O
方 O
中 O
的 O
刺 B-中药
蒺 I-中药
藜 I-中药
、 O
红 B-中药
花 I-中药
、 O
焦 B-中药
四 I-中药
仙 I-中药
） O
疏 O
调 O
肝 O
气 O
、 O
活 O
瘀 O
散 O
结 O

善 O
胃 O
Ⅰ O
— O
Ⅲ O
号 O
方 O
治 O
疗 O
慢 B-西医诊断
性 I-西医诊断
萎 I-西医诊断
缩 I-西医诊断
性 I-西医诊断
胃 I-西医诊断
炎 I-西医诊断
胃 I-西医诊断
癌 I-西医诊断
前 I-西医诊断
病 I-西医诊断
变 I-西医诊断
的 O
临 O
床 O
研 O
究 O

方 O
用 O
桃 B-方剂
核 I-方剂
承 I-方剂
气 I-方剂
汤 I-方剂
加 I-方剂
味 I-方剂
： O
桃 B-中药
仁 I-中药
、 O
大 B-中药
黄 I-中药
、 O
三 B-中药
棱 I-中药
、 O
莪 O
术 O
、 O
当 B-中药
归 I-中药
尾 I-中药
、 O
川 B-中药
芎 I-中药
各 O
１ O
０ O
克 O
， O
芒 B-中药
硝 I-中药
（ O
分 O
冲 O
） O
、 O
桂 B-中药
枝 I-中药
、 O
炙 B-中药
甘 I-中药
草 I-中药
各 O
６ O
克 O
， O
水 O
煎 O
服 O

自 O
拟 O
降 O
脂 O
保 O
肝 O
汤 O
治 O
疗 O
非 B-西医诊断
酒 I-西医诊断
精 I-西医诊断
性 I-西医诊断
脂 I-西医诊断
肪 I-西医诊断
肝 I-西医诊断
６ O
２ O
例 O

二 O
诊 O
仍 O
改 O
用 O
麻 B-中药
仁 I-中药
丸 O
、 O
济 O
川 O
煎 O
以 O
润 O
肠 O
温 O
肾 O
通 O
便 O

方 O
法 O
将 O
患 O
者 O
５ O
７ O
例 O
随 O
机 O
分 O
为 O
两 O
组 O
， O
治 O
疗 O
组 O
予 O
以 O
小 B-方剂
陷 I-方剂
胸 I-方剂
汤 I-方剂
化 I-方剂
裁 I-方剂
， O
对 O
照 O
组 O
给 O
服 O
血 O
脂 O
康 O

１ O
月 O
９ O
日 O
复 O
诊 O
， O
精 B-临床表现
神 I-临床表现
好 I-临床表现
转 I-临床表现
， O
黄 B-中医诊断
疸 I-中医诊断
已 O
退 O
， O
面 B-临床表现
色 I-临床表现
淡 I-临床表现
白 I-临床表现
， O
胁 B-临床表现
隐 I-临床表现
痛 I-临床表现
减 I-临床表现
轻 I-临床表现
， O
疲 B-临床表现
倦 I-临床表现
大 I-临床表现
减 I-临床表现
， O
已 O
无 O
头 B-临床表现
痛 I-临床表现
， O
舌 O
质 O
淡 O
白 O
， O
苔 B-临床表现
薄 I-临床表现
白 I-临床表现
， O
脉 O
缓 O

证 O
属 O
外 O
感 O
热 O
邪 O
， O
入 O
里 O
久 O
蕴 O
不 O
解 O
， O
湿 B-中医证候
热 I-中医证候
熏 I-中医证候
蒸 I-中医证候
肝 I-中医证候
胆 I-中医证候
， O
脾 O
胃 O
运 O
化 O
失 O
司 O
， O
胆 O
汁 O
外 O
溢 O
而 O
发 O
黄 O

结 O
论 O
： O
疏 B-中医治疗
肝 I-中医治疗
和 I-中医治疗
络 I-中医治疗
颗 I-中医治疗
粒 I-中医治疗
联 O
合 O
埃 B-西医治疗
索 I-西医治疗
美 I-西医治疗
拉 I-西医治疗
唑 I-西医治疗
治 O
疗 O
Ｃ O
Ａ O
Ｇ O
有 O
较 O
好 O
的 O
疗 O
效 O
， O
是 O
临 O
床 O
上 O
值 O
得 O
进 O
一 O
步 O
研 O
究 O
推 O
广 O
应 O
用 O
的 O
方 O
法 O

处 O
方 O
： O
柴 B-中药
胡 I-中药
６ O
ｇ O
， O
当 B-中药
归 I-中药
１ O
０ O
ｇ O
， O
炒 B-中药
川 I-中药
芎 I-中药
１ O
０ O
ｇ O
， O
赤 O
白 B-中药
芍 I-中药
（ O
各 O
） O
１ O
５ O
ｇ O
， O
五 B-中药
灵 I-中药
脂 I-中药
１ O
０ O
ｇ O
， O
延 B-中药
胡 I-中药
索 I-中药
１ O
０ O
ｇ O
， O
徐 B-中药
长 I-中药
卿 I-中药
５ O
ｇ O
， O
乌 B-中药
药 I-中药
１ O
０ O
ｇ O
， O
炒 B-中药
白 I-中药
术 I-中药
１ O
０ O
ｇ O
， O
炮 B-中药
姜 I-中药
炭 I-中药
５ O
ｇ O
， O
制 B-中药
香 I-中药
附 I-中药
１ O
０ O
ｇ O
， O
炙 B-中药
甘 I-中药
草 I-中药
６ O
ｇ O
， O
谷 O
麦 B-中药
芽 I-中药
（ O
各 O
） O
３ O
０ O
ｇ O
， O
川 B-中药
百 I-中药
合 I-中药
３ O
０ O
ｇ O
， O
百 B-中药
部 I-中药
１ O
０ O
ｇ O

方 O
法 O
： O
将 O
内 O
镜 O
和 O
病 O
理 O
确 O
诊 O
为 O
慢 O
性 O
萎 O
缩 O
性 O
胃 O
炎 O
伴 O
胃 O
黏 O
膜 O
异 O
型 O
增 O
生 O
且 O
符 O
合 O
中 O
医 O
血 B-中医证候
瘀 I-中医证候
热 I-中医证候
毒 I-中医证候
证 O
型 O
的 O
８ O
２ O
例 O
患 O
者 O
， O
随 O
机 O
分 O
为 O
治 O
疗 O
组 O
和 O
对 O
照 O
组 O

目 O
的 O
： O
寻 O
找 O
治 O
疗 O
便 B-西医诊断
秘 I-西医诊断
型 I-西医诊断
肠 I-西医诊断
易 I-西医诊断
激 I-西医诊断
综 I-西医诊断
合 I-西医诊断
征 I-西医诊断
（ O
Ｉ O
Ｂ O
Ｓ O
） O
的 O
最 O
佳 O
方 O
案 O

浮 B-临床表现
肿 I-临床表现
明 O
显 O
减 O
轻 O

一 O
贯 O
煎 O
合 O
麦 B-方剂
门 I-方剂
冬 I-方剂
汤 I-方剂
治 O
疗 O
慢 B-西医诊断
性 I-西医诊断
萎 I-西医诊断
缩 I-西医诊断
性 I-西医诊断
胃 I-西医诊断
炎 I-西医诊断
４ O
２ O
例 O

方 O
用 O
补 B-方剂
中 I-方剂
益 I-方剂
气 I-方剂
汤 I-方剂
加 I-方剂
味 I-方剂
： O
黄 B-中药
芪 I-中药
３ O
０ O
ｇ O
， O
党 B-中药
参 I-中药
３ O
０ O
ｇ O
， O
焦 B-中药
白 I-中药
术 I-中药
１ O
５ O
ｇ O
， O
当 O
归 O
６ O
ｇ O
， O
陈 O
皮 O
９ O
ｇ O
， O
升 O
麻 O
３ O
ｇ O
， O
柴 O
胡 O
３ O
ｇ O
， O
煨 O
葛 O
根 O
３ O
０ O
ｇ O
， O
罂 O
粟 O
壳 O
１ O
０ O
ｇ O
， O
诃 O
子 O
１ O
２ O
ｇ O
， O
砂 O
仁 O
１ O
０ O
ｇ O
， O
白 O
头 O
翁 O
１ O
５ O
ｇ O
， O
炙 O
甘 O
草 O
６ O
ｇ O

方 O
法 O
： O
将 O
１ O
２ O
０ O
例 O
脾 B-中医证候
胃 I-中医证候
虚 I-中医证候
弱 I-中医证候
证 O
功 B-西医诊断
能 I-西医诊断
性 I-西医诊断
消 I-西医诊断
化 I-西医诊断
不 I-西医诊断
良 I-西医诊断
患 O
者 O
随 O
机 O
分 O
为 O
２ O
组 O
， O
治 O
疗 O
组 O
６ O
０ O
例 O
， O
采 O
用 O
香 B-中医治疗
砂 I-中医治疗
枳 I-中医治疗
术 I-中医治疗
颗 I-中医治疗
粒 I-中医治疗
治 O
疗 O
， O
对 O
照 O
组 O
６ O
０ O
例 O
， O
采 O
用 O
多 O
潘 O
立 O
酮 O
治 O
疗 O
， O
疗 O
程 O
均 O
为 O
２ O
周 O
， O
评 O
价 O
两 O
组 O
患 O
者 O
胃 O
肠 O
激 O
素 O
（ O
乙 O
酰 O
胆 O
碱 O
酯 O
酶 O
， O
胃 O
动 O
素 O
） O
、 O
症 O
状 O
评 O
分 O
等 O
指 O
标 O
， O
观 O
察 O
两 O
组 O
治 O
疗 O
效 O
果 O
， O
并 O
比 O
较 O
两 O
组 O
疗 O
效 O
的 O
差 O
异 O

在 O
某 O
妇 O
保 O
院 O
排 O
除 O
溶 O
血 O
性 O
、 O
肝 O
源 O
性 O
黄 B-中医诊断
疸 I-中医诊断
， O
血 O
常 O
规 O
正 O
常 O

［ O
方 O
法 O
］ O
采 O
用 O
随 O
机 O
、 O
双 O
盲 O
的 O
方 O
法 O
将 O
１ O
０ O
４ O
例 O
脾 B-中医证候
胃 I-中医证候
湿 I-中医证候
热 I-中医证候
证 O
功 B-西医诊断
能 I-西医诊断
性 I-西医诊断
消 I-西医诊断
化 I-西医诊断
不 I-西医诊断
良 I-西医诊断
患 O
者 O
分 O
为 O
治 O
疗 O
组 O
和 O
对 O
照 O
组 O
， O
分 O
别 O
采 O
用 O
胃 O
病 O
Ⅲ O
号 O
和 O
安 O
慰 O
剂 O
治 O
疗 O
， O
疗 O
程 O
４ O
周 O
， O
治 O
疗 O
结 O
束 O
后 O
第 O
１ O
个 O
月 O
随 O
访 O

寒 O
水 O
阻 O
滞 O
， O
气 O
血 O
不 O
运 O
， O
故 O
颜 O
面 O
唇 B-临床表现
甲 I-临床表现
紫 B-临床表现
绀 I-临床表现

路 O
师 O
独 O
具 O
匠 O
心 O
， O
从 O
肺 O
肾 O
入 O
手 O
， O
标 O
本 O
兼 O
顾 O
， O
方 O
用 O
真 O
武 O
汤 O
合 O
葶 O
苈 O
大 B-中药
枣 I-中药
泻 O
肺 O
汤 O
， O
温 O
阳 O
利 O
水 O
、 O
泻 O
肺 O
平 O
喘 O
， O
加 O
干 B-中药
姜 I-中药
、 O
桂 B-中药
枝 I-中药
、 O
人 O
参 O
以 O
回 O
阳 O
固 O
脱 O

辨 O
证 O
： O
素 O
体 O
肺 O
脾 O
虚 O
弱 O
， O
近 O
感 O
风 O
寒 O
， O
肺 O
脾 O
失 O
职 O
， O
引 O
发 O
水 O
肿 O
， O
属 O
风 B-中医证候
水 I-中医证候
证 I-中医证候

方 O
法 O
： O
选 O
取 O
２ O
０ O
１ O
４ O
年 O
１ O
月 O
— O
２ O
０ O
１ O
６ O
年 O
８ O
月 O
在 O
广 O
西 O
中 O
医 O
药 O
大 O
学 O
附 O
属 O
瑞 O
康 O
医 O
院 O
消 O
化 O
内 O
科 O
住 O
院 O
被 O
诊 O
断 O
为 O
脾 B-中医证候
胃 I-中医证候
气 I-中医证候
虚 I-中医证候
证 O
功 B-西医诊断
能 I-西医诊断
性 I-西医诊断
消 I-西医诊断
化 I-西医诊断
不 I-西医诊断
良 I-西医诊断
的 O
１ O
２ O
０ O
例 O
患 O
者 O
， O
按 O
照 O
随 O
机 O
数 O
字 O
表 O
法 O
分 O
为 O
治 O
疗 O
组 O
（ O
６ O
２ O
例 O
） O
和 O
对 O
照 O
组 O
（ O
５ O
８ O
例 O
） O

患 O
者 O
肝 O
肾 O
之 O
阴 O
难 O
于 O
速 O
补 O
， O
痰 O
瘀 O
之 O
结 O
难 O
于 O
速 O
消 O
， O
故 O
当 O
务 O
之 O
急 O
， O
应 O
以 O
养 B-中医治则
阴 I-中医治则
健 B-中医治则
脾 I-中医治则
利 I-中医治则
水 I-中医治则
、 O
调 B-中医治则
理 I-中医治则
肝 I-中医治则
脾 I-中医治则
为 O
法 O

予 O
茵 B-中药
陈 I-中药
蒿 O
汤 O
， O
１ O
周 O
后 O
， O
黄 O
疸 O
见 O
减 O
， O
谷 O
丙 O
转 O
氨 O
酶 O
降 O
至 O
４ O
９ O
５ O
单 O
位 O
， O
但 O
絮 O
状 O
反 O
应 O
反 O
见 O
上 O
升 O
， O
麝 O
浊 O
２ O
０ O
单 O
位 O

中 O
药 O
组 O
给 O
予 O
资 O
生 O
汤 O
加 O
减 O
治 O
疗 O
， O
针 O
药 O
组 O
在 O
中 O
药 O
组 O
治 O
疗 O
基 O
础 O
上 O
给 O
予 O
针 B-中医治疗
刺 I-中医治疗
胃 O
俞 O
、 O
脾 O
俞 O
和 O
中 O
脘 O
为 O
主 O
穴 O
进 O
行 O
治 O
疗 O
， O
疗 O
程 O
均 O
为 O
４ O
９ O
ｄ O

目 O
的 O
观 O
察 O
上 O
焦 O
宣 O
痹 O
汤 O
联 O
合 O
泮 B-西医治疗
托 I-西医治疗
拉 I-西医治疗
唑 I-西医治疗
治 O
疗 O
胃 O
食 O
管 O
反 O
流 O
性 O
咳 O
嗽 O
（ O
湿 O
热 O
证 O
） O
的 O
临 O
床 O
疗 O
效 O
， O
并 O
探 O
讨 O
其 O
作 O
用 O
机 O
制 O

结 O
论 O
： O
厚 O
朴 O
温 O
中 O
汤 O
加 O
味 O
配 O
伍 O
吗 B-西医治疗
丁 I-西医治疗
啉 I-西医治疗
有 O
助 O
于 O
改 O
善 O
血 O
浆 O
胃 O
动 O
素 O
及 O
生 O
长 O
抑 O
素 O
水 O
平 O
， O
缓 O
解 O
临 O
床 O
症 O
状 O
， O
提 O
高 O
临 O
床 O
疗 O
效 O
， O
是 O
一 O
种 O
安 O
全 O
有 O
效 O
的 O
中 O
西 O
药 O
结 O
合 O
治 O
疗 O
方 O
案 O

自 O
诉 O
饮 B-临床表现
食 I-临床表现
欠 I-临床表现
佳 I-临床表现
， O
口 B-临床表现
干 I-临床表现
不 I-临床表现
欲 I-临床表现
多 I-临床表现
饮 I-临床表现
， O
精 O
神 O
尚 O
可 O
， O
时 O
觉 O
右 B-临床表现
胁 I-临床表现
肋 I-临床表现
隐 I-临床表现
痛 I-临床表现
不 I-临床表现
适 I-临床表现
， O
大 O
便 O
正 O
常 O
， O
小 B-临床表现
便 I-临床表现
如 I-临床表现
浓 I-临床表现
茶 I-临床表现
样 I-临床表现

疏 B-方剂
肝 I-方剂
健 I-方剂
脾 I-方剂
方 I-方剂
治 O
疗 O
非 B-西医诊断
酒 I-西医诊断
精 I-西医诊断
性 I-西医诊断
脂 I-西医诊断
肪 I-西医诊断
肝 I-西医诊断
３ O
２ O
例 O

大 B-中药
腹 I-中药
皮 I-中药
１ O
０ O
ｇ O

四 O
诊 O
： O
服 O
药 O
２ O
１ O
剂 O
， O
黄 B-临床表现
疸 I-临床表现
消 O
退 O
， O
体 O
力 O
恢 O
复 O
明 O
显 O
， O
腹 O
部 O
仍 O
时 O
感 O
不 O
适 O
， O
脉 O
沉 O
而 O
有 O
力 O
， O
舌 O
红 O
苔 O
薄 O

结 O
论 O
砂 O
半 O
理 O
中 O
汤 O
合 O
小 B-方剂
陷 I-方剂
胸 I-方剂
汤 I-方剂
治 O
疗 O
胃 O
食 O
管 O
反 O
流 O
性 O
疾 O
病 O
有 O
较 O
理 O
想 O
的 O
近 O
期 O
疗 O
效 O
， O
能 O
有 O
效 O
改 O
善 O
烧 O
心 O
、 O
反 O
胃 O
等 O
主 O
要 O
症 O
状 O
和 O
内 O
镜 O
下 O
病 O
变 O
程 O
度 O

法 O
当 O
清 O
热 O
除 O
湿 O
、 O
行 O
气 O
和 O
中 O
， O
方 O
用 O
退 B-方剂
黄 I-方剂
汤 I-方剂
加 O
减 O
： O
茵 B-中药
陈 I-中药
１ O
０ O
ｇ O
， O
栀 B-中药
子 I-中药
３ O
ｇ O
， O
金 B-中药
钱 I-中药
草 I-中药
３ O
０ O
ｇ O
， O
车 B-中药
前 I-中药
草 I-中药
３ O
０ O
ｇ O
， O
车 B-中药
前 I-中药
仁 I-中药
１ O
５ O
ｇ O
， O
川 B-中药
木 I-中药
通 I-中药
６ O
ｇ O
， O
滑 B-中药
石 I-中药
１ O
５ O
ｇ O
， O
连 B-中药
翘 I-中药
３ O
ｇ O
， O
香 B-中药
櫞 I-中药
３ O
ｇ O
， O
香 B-中药
附 I-中药
９ O
ｇ O
， O
白 O
蔻 O
３ O
ｇ O
， O
鸡 B-中药
内 I-中药
金 I-中药
１ O
０ O
ｇ O
， O
炒 B-中药
麦 I-中药
芽 I-中药
１ O
５ O
ｇ O
， O
炒 B-中药
谷 I-中药
芽 I-中药
１ O
５ O
ｇ O

无 O
恶 B-临床表现
心 I-临床表现
呕 I-临床表现
吐 I-临床表现

健 B-方剂
脾 I-方剂
理 I-方剂
气 I-方剂
汤 I-方剂
治 O
疗 O
功 B-西医诊断
能 I-西医诊断
性 I-西医诊断
消 I-西医诊断
化 I-西医诊断
不 I-西医诊断
良 I-西医诊断
临 O
床 O
观 O
察 O

Ⅲ O
组 O
７ O
３ O
例 O
， O
采 O
用 O
中 O
药 O
疏 B-中医治疗
肝 I-中医治疗
和 I-中医治疗
络 I-中医治疗
颗 I-中医治疗
粒 I-中医治疗
联 O
合 O
埃 B-西医治疗
索 I-西医治疗
美 I-西医治疗
拉 I-西医治疗
唑 I-西医治疗
治 O
疗 O

李 O
师 O
认 O
为 O
本 O
病 O
系 O
湿 B-中医证候
热 I-中医证候
疫 O
毒 O
之 O
邪 O
， O
内 O
伏 O
肝 O
胆 O
， O
日 O
久 O
气 O
滞 O
络 O
阻 O
， O
致 O
气 O
、 O
血 O
、 O
水 O
蕴 O
结 O
中 O
州 O
而 O
成 O

目 O
的 O
评 O
价 O
中 O
药 O
序 O
贯 O
治 O
疗 O
方 O
案 O
对 O
腹 B-西医诊断
泻 I-西医诊断
型 I-西医诊断
肠 I-西医诊断
易 I-西医诊断
激 I-西医诊断
综 I-西医诊断
合 I-西医诊断
征 I-西医诊断
的 O
临 O
床 O
疗 O
效 O

“ O
阳 B-中医证候
虚 I-中医证候
则 O
生 O
寒 O
” O
， O
故 O
以 O
温 O
养 O
助 O
长 O
肝 O
阳 O
为 O
主 O
而 O
收 O
效 O

但 O
又 O
不 O
可 O
一 O
味 O
扶 O
正 O
， O
恐 O
有 O
留 O
邪 O
之 O
弊 O
， O
致 O
余 O
毒 O
复 O
燃 O
而 O
癌 O
肿 O
复 O
发 O
， O
必 O
须 O
配 O
合 O
行 O
气 O
化 O
痰 O
、 O
解 B-中医治则
毒 I-中医治则
散 I-中医治则
结 I-中医治则
之 O
品 O
以 O
清 O
除 O
余 O
毒 O

目 O
的 O
： O
观 O
察 O
健 B-方剂
脾 I-方剂
理 I-方剂
气 I-方剂
方 I-方剂
治 O
疗 O
脾 B-中医证候
虚 I-中医证候
气 I-中医证候
滞 I-中医证候
型 O
功 B-西医诊断
能 I-西医诊断
性 I-西医诊断
消 I-西医诊断
化 I-西医诊断
不 I-西医诊断
良 I-西医诊断
的 O
临 O
床 O
疗 O
效 O

白 B-中药
术 I-中药
１ O
２ O
ｇ O

结 O
论 O
： O
保 B-中医治疗
和 I-中医治疗
丸 I-中医治疗
超 I-中医治疗
微 I-中医治疗
配 I-中医治疗
方 I-中医治疗
制 I-中医治疗
剂 I-中医治疗
对 O
功 B-西医诊断
能 I-西医诊断
性 I-西医诊断
消 I-西医诊断
化 I-西医诊断
不 I-西医诊断
良 I-西医诊断
具 O
有 O
较 O
好 O
的 O
临 O
床 O
疗 O
效 O
， O
能 O
有 O
效 O
的 O
改 O
善 O
受 O
试 O
者 O
的 O
临 O
床 O
症 O
状 O
， O
超 O
微 O
配 O
方 O
制 O
剂 O
仅 O
需 O
要 O
传 O
统 O
剂 O
型 O
的 O
１ O
／ O
５ O
即 O
可 O
有 O
效 O
， O
而 O
１ O
／ O
３ O
超 O
微 O
配 O
方 O
制 O
剂 O
剂 O
量 O
就 O
可 O
以 O
和 O
传 O
统 O
剂 O
量 O
疗 O
效 O
相 O
同 O

结 O
论 O
： O
针 B-中医治疗
刺 I-中医治疗
加 O
耳 O
穴 O
疗 O
法 O
治 O
疗 O
伴 O
有 O
抑 O
郁 O
焦 O
虑 O
症 O
状 O
的 O
Ｆ O
Ｄ O
患 O
者 O
有 O
肯 O
定 O
的 O
疠 O
໔ O
疡 O

方 O
法 O
选 O
择 O
１ O
５ O
０ O
例 O
脾 O
胃 O
虚 O
寒 O
型 O
Ｃ O
Ａ O
Ｇ O
患 O
者 O
， O
按 O
照 O
密 O
封 O
信 O
封 O
法 O
随 O
机 O
均 O
分 O
为 O
对 O
照 O
组 O
与 O
联 O
合 O
组 O
， O
每 O
组 O
７ O
５ O
例 O
， O
对 O
照 O
组 O
给 O
予 O
当 O
归 O
四 O
逆 O
汤 O
治 O
疗 O
， O
联 O
合 O
组 O
给 O
予 O
针 B-中医治疗
灸 I-中医治疗
配 O
合 O
当 O
归 O
四 O
逆 O
汤 O
治 O
疗 O
， O
治 O
疗 O
２ O
８ O
ｄ O

因 O
乏 O
力 O
纳 O
差 O
、 O
腹 O
胀 O
尿 B-临床表现
少 I-临床表现
二 O
年 O
， O
加 O
剧 O
一 O
月 O
， O
于 O
１ O
９ O
８ O
７ O
年 O
５ O
月 O
３ O
０ O
日 O
入 O
院 O

加 O
味 O
三 O
香 O
汤 O
； O
肝 B-中医证候
郁 I-中医证候
脾 I-中医证候
虚 I-中医证候
型 O
； O
功 B-西医诊断
能 I-西医诊断
性 I-西医诊断
消 I-西医诊断
化 I-西医诊断
不 I-西医诊断
良 I-西医诊断
； O
抑 O
郁 O
； O
焦 O
虑 O

中 O
药 O
组 O
４ O
０ O
例 O
采 O
用 O
枳 B-中医治疗
术 I-中医治疗
宽 I-中医治疗
中 I-中医治疗
胶 I-中医治疗
囊 I-中医治疗
， O
每 O
次 O
３ O
粒 O
， O
每 O
日 O
３ O
次 O
， O
口 O
服 O

运 B-中医治疗
脾 I-中医治疗
化 I-中医治疗
浊 I-中医治疗
颗 I-中医治疗
粒 I-中医治疗
治 O
疗 O
胃 B-中医证候
热 I-中医证候
脾 I-中医证候
困 I-中医证候
型 O
非 B-西医诊断
酒 I-西医诊断
精 I-西医诊断
性 I-西医诊断
脂 I-西医诊断
肪 I-西医诊断
性 I-西医诊断
肝 I-西医诊断
病 I-西医诊断
的 O
临 O
床 O
研 O
究 O

方 O
法 O
将 O
８ O
０ O
例 O
慢 B-西医诊断
性 I-西医诊断
功 I-西医诊断
能 I-西医诊断
性 I-西医诊断
便 I-西医诊断
秘 I-西医诊断
（ O
气 B-中医证候
阴 I-中医证候
两 I-中医证候
虚 I-中医证候
证 O
） O
患 O
者 O
随 O
机 O
分 O
为 O
２ O
组 O

０ O
５ O
） O
， O
而 O
恶 B-临床表现
心 I-临床表现
、 O
嗳 B-临床表现
气 I-临床表现
的 O
改 O
善 O
两 O
组 O
间 O
无 O
明 O
显 O
差 O
异 O
（ O
Ｐ O
＞ O
０ O

结 O
果 O
： O
Ｎ O
Ｄ O
Ｉ O
量 O
表 O
显 O
示 O
电 B-中医治疗
针 I-中医治疗
及 O
西 O
药 O
治 O
疗 O
Ｆ O
Ｄ O
均 O
有 O
效 O
， O
但 O
针 O
灸 O
在 O
提 O
高 O
患 O
者 O
生 O
活 O
质 O
量 O
方 O
面 O
优 O
于 O
西 O
药 O
组 O

方 O
法 O
： O
将 O
便 O
秘 O
型 O
Ｉ O
Ｂ O
Ｓ O
患 O
者 O
９ O
０ O
例 O
分 O
为 O
两 O
组 O
， O
Ａ O
组 O
４ O
５ O
例 O
口 O
服 O
气 B-中医治疗
滞 I-中医治疗
胃 I-中医治疗
痛 I-中医治疗
颗 I-中医治疗
粒 I-中医治疗
＋ O
乳 O
果 O
糖 O
， O
Ｂ O
组 O
４ O
５ O
例 O
口 O
服 O
乳 O
果 O
糖 O
， O
治 O
疗 O
８ O
周 O

视 O
其 O
巩 O
膜 O
及 O
皮 O
肤 O
深 O
度 O
黄 O
染 O
， O
色 O
泽 O
鲜 O
明 O
， O
舌 O
红 O
苔 B-临床表现
黄 I-临床表现
腻 I-临床表现
， O
脉 B-临床表现
弦 I-临床表现
数 I-临床表现

目 O
的 O
观 O
察 O
益 O
气 O
消 O
痞 O
汤 O
治 O
疗 O
脾 B-中医证候
胃 I-中医证候
虚 I-中医证候
弱 I-中医证候
型 O
慢 B-西医诊断
性 I-西医诊断
萎 I-西医诊断
缩 I-西医诊断
性 I-西医诊断
胃 I-西医诊断
炎 I-西医诊断
的 O
临 O
床 O
疗 O
效 O

结 O
论 O
： O
通 O
便 O
汤 O
联 O
合 O
思 B-西医治疗
连 I-西医治疗
康 I-西医治疗
治 O
疗 O
婴 B-西医诊断
幼 I-西医诊断
儿 I-西医诊断
功 I-西医诊断
能 I-西医诊断
性 I-西医诊断
便 I-西医诊断
秘 I-西医诊断
有 O
较 O
好 O
的 O
临 O
床 O
疗 O
效 O
， O
安 O
全 O
性 O
高 O

二 O
药 O
可 O
助 O
白 B-中药
术 I-中药
、 O
茯 B-中药
苓 I-中药
健 O
脾 O
祛 O
湿 O
而 O
止 O
泻 O

中 O
医 O
诊 O
断 O
： O
脾 B-中医证候
气 I-中医证候
虚 I-中医证候
弱 I-中医证候
， O
水 B-中医证候
湿 I-中医证候
壅 I-中医证候
塞 I-中医证候
型 O
水 O
肿 O

结 O
论 O
： O
云 B-中药
母 I-中药
石 I-中药
连 O
用 O
痛 O
泻 O
要 O
方 O
加 O
味 O
治 O
疗 O
腹 B-西医诊断
泻 I-西医诊断
型 I-西医诊断
肠 I-西医诊断
易 I-西医诊断
激 I-西医诊断
综 I-西医诊断
合 I-西医诊断
征 I-西医诊断
肝 O
郁 O
脾 O
虚 O
证 O
在 O
改 O
善 O
胃 O
肠 O
道 O
症 O
状 O
及 O
解 O
除 O
精 O
神 O
抑 O
郁 O
或 O
焦 O
虑 O
状 O
态 O
方 O
面 O
具 O
有 O
优 O
势 O

拟 O
方 O
： O
柴 O
胡 O
９ O
ｇ O
， O
黄 B-中药
芩 I-中药
９ O
ｇ O
， O
焦 B-中药
山 I-中药
栀 I-中药
９ O
ｇ O
， O
枳 B-中药
实 I-中药
９ O
ｇ O
， O
茵 B-中药
陈 I-中药
３ O
０ O
ｇ O
， O
茯 B-中药
苓 I-中药
１ O
５ O
ｇ O
， O
薏 B-中药
苡 I-中药
仁 I-中药
１ O
５ O
ｇ O
， O
泽 B-中药
泻 I-中药
１ O
５ O
ｇ O
， O
山 B-中药
楂 I-中药
１ O
５ O
ｇ O
， O
大 B-中药
黄 I-中药
（ O
后 O
下 O
） O
６ O
～ O
９ O
ｇ O
， O
太 B-中药
子 I-中药
参 I-中药
１ O
５ O
～ O
３ O
０ O
ｇ O
， O
赤 B-中药
芍 I-中药
１ O
５ O
～ O
２ O
５ O
ｇ O

复 B-中医治疗
方 I-中医治疗
甘 I-中医治疗
草 I-中医治疗
酸 I-中医治疗
苷 I-中医治疗
联 O
合 O
血 O
脂 O
康 O
治 O
疗 O
青 O
少 O
年 O
非 B-西医诊断
酒 I-西医诊断
精 I-西医诊断
性 I-西医诊断
脂 I-西医诊断
肪 I-西医诊断
肝 I-西医诊断
疗 O
效 O
观 O
察 O

结 O
论 O
： O
自 O
拟 O
降 O
脂 O
护 O
肝 O
方 O
具 O
有 O
明 O
显 O
的 O
保 O
肝 O
降 O
酶 O
疗 O
效 O
， O
还 O
可 O
以 O
改 O
善 O
非 B-西医诊断
酒 I-西医诊断
精 I-西医诊断
性 I-西医诊断
脂 I-西医诊断
肪 I-西医诊断
肝 I-西医诊断
的 O
肝 O
脏 O
组 O
织 O
脂 O
肪 O
变 O
性 O
、 O
炎 O
症 O
及 O
纤 O
维 O
化 O
的 O
程 O
度 O
， O
这 O
可 O
能 O
与 O
调 O
控 O
肝 O
细 O
胞 O
凋 O
亡 O
有 O
关 O

功 B-西医诊断
能 I-西医诊断
性 I-西医诊断
消 I-西医诊断
化 I-西医诊断
不 I-西医诊断
良 I-西医诊断
（ O
Ｆ O
Ｄ O
） O
是 O
指 O
具 O
有 O
反 B-临床表现
复 I-临床表现
或 I-临床表现
持 I-临床表现
续 I-临床表现
性 I-临床表现
上 I-临床表现
腹 I-临床表现
不 I-临床表现
适 I-临床表现
或 I-临床表现
疼 I-临床表现
痛 I-临床表现
、 O
餐 O
后 O
加 O
重 O
， O
同 O
时 O
可 O
伴 O
有 O
上 B-临床表现
腹 I-临床表现
饱 I-临床表现
胀 I-临床表现
感 I-临床表现
、 O
嗳 B-临床表现
气 I-临床表现
、 O
恶 B-临床表现
心 I-临床表现
、 O
呕 B-临床表现
吐 I-临床表现
等 O
４ O
各 O
项 O
检 O
查 O
排 O
除 O
引 O
起 O
这 O
些 O
症 O
状 O
的 O
器 O
质 O
性 O
疾 O
病 O
６ O
的 O
临 O
床 O
综 O
合 O
征 O

对 O
照 O
组 O
采 O
用 O
常 O
规 O
药 O
物 O
治 O
疗 O
， O
治 O
疗 O
组 O
在 O
对 O
照 O
组 O
基 O
础 O
上 O
采 O
用 O
艾 O
灸 O
配 O
合 O
口 O
服 O
半 B-方剂
夏 I-方剂
泻 I-方剂
心 I-方剂
汤 I-方剂
加 O
减 O
治 O
疗 O

藿 B-中药
香 I-中药
、 O
麦 B-中药
芽 I-中药
理 O
脾 O
健 O
胃 O
， O
又 O
防 O
止 O
茵 B-中药
陈 I-中药
等 O
苦 O
寒 O
之 O
味 O
败 O
胃 O

两 O
组 O
均 O
以 O
奥 O
美 O
拉 O
唑 O
为 O
基 O
础 O
治 O
疗 O
， O
治 O
疗 O
组 O
加 O
用 O
胃 B-中医治疗
宁 I-中医治疗
茶 I-中医治疗
袋 I-中医治疗
泡 I-中医治疗
剂 I-中医治疗
泡 O
服 O
， O
对 O
照 O
组 O
加 O
用 O
莫 O
沙 O
比 O
利 O
分 O
散 O
片 O
口 O
服 O
， O
４ O
周 O
为 O
１ O
疗 O
程 O
， O
两 O
组 O
均 O
治 O
疗 O
１ O
疗 O
程 O

入 O
院 O
时 O
体 O
征 O
： O
慢 B-临床表现
性 I-临床表现
肝 I-临床表现
病 I-临床表现
面 I-临床表现
容 I-临床表现
， O
前 O
胸 O
散 O
在 O
蜘 B-临床表现
蛛 I-临床表现
痣 I-临床表现
， O
肝 B-临床表现
掌 I-临床表现
征 I-临床表现
明 I-临床表现
显 I-临床表现
， O
舌 O
黯 O
红 O
， O
苔 B-临床表现
白 I-临床表现
， O
脉 O
弦 O
滑 O

（ O
３ O
） O
益 B-中医治则
气 I-中医治则
养 I-中医治则
阴 I-中医治则
、 O
活 B-中医治则
血 I-中医治则
清 I-中医治则
热 I-中医治则
中 O
药 O
每 O
日 O
１ O
剂 O

服 O
二 O
剂 O
咳 O
止 O
， O
面 O
尚 O
微 O
黄 O
， O
便 O
泻 O
好 O
转 O
， O
食 B-临床表现
差 I-临床表现
， O
发 B-临床表现
呕 I-临床表现

中 O
西 O
医 O
结 O
合 O
； O
老 B-西医诊断
年 I-西医诊断
功 I-西医诊断
能 I-西医诊断
性 I-西医诊断
便 I-西医诊断
秘 I-西医诊断
； O
西 B-西医治疗
沙 I-西医治疗
必 I-西医治疗
利 I-西医治疗
； O
当 O
归 O
芍 O
药 O
汤 O
； O
临 O
床 O
疗 O
效 O

诊 O
为 O
机 B-西医诊断
械 I-西医诊断
性 I-西医诊断
肠 I-西医诊断
梗 I-西医诊断
阻 I-西医诊断

温 O
胆 O
汤 O
加 O
味 O
合 O
奥 B-西医治疗
美 I-西医治疗
拉 I-西医治疗
唑 I-西医治疗
治 O
疗 O
胃 B-西医诊断
食 I-西医诊断
管 I-西医诊断
反 I-西医诊断
流 I-西医诊断
病 I-西医诊断
临 O
床 O
观 O
察 O

结 O
论 O
： O
益 O
气 O
健 O
脾 O
、 O
滋 O
阴 O
润 O
肠 O
通 O
便 O
法 O
治 O
疗 O
功 B-西医诊断
能 I-西医诊断
性 I-西医诊断
便 I-西医诊断
秘 I-西医诊断
（ O
气 B-中医证候
阴 I-中医证候
亏 I-中医证候
虚 I-中医证候
型 O
） O
有 O
较 O
好 O
的 O
临 O
床 O
疗 O
效 O

肝 O
炎 O
后 O
肝 O
硬 O
化 O
失 O
代 O
偿 O
期 O
， O
一 O
般 O
状 O
态 O
较 O
差 O
， O
身 O
体 B-临床表现
羸 I-临床表现
瘦 I-临床表现
不 O
支 O
， O
面 B-临床表现
色 I-临床表现
黧 I-临床表现
黑 I-临床表现
， O
巩 B-临床表现
膜 I-临床表现
黄 I-临床表现
染 I-临床表现
， O
口 B-临床表现
唇 I-临床表现
干 I-临床表现
燥 I-临床表现
， O
高 B-临床表现
度 I-临床表现
腹 I-临床表现
水 I-临床表现
， O
腹 B-临床表现
部 I-临床表现
膨 I-临床表现
隆 I-临床表现
， O
Ｂ O
超 O
显 O
示 O
肝 O
脏 O
已 O
明 O
显 O
缩 O
小 O
， O
脾 O
肿 O
大 O
位 O
于 O
肋 O
下 O
３ O
横 O
指 O
， O
脘 O
腹 B-临床表现
胀 I-临床表现
满 I-临床表现
不 B-临床表现
能 I-临床表现
饮 I-临床表现
食 I-临床表现
， O
腹 O
胀 O
难 O
于 O
行 O
动 O
， O
大 B-临床表现
便 I-临床表现
不 I-临床表现
爽 I-临床表现
， O
３ O
日 O
１ O
行 O
， O
小 B-临床表现
便 I-临床表现
量 I-临床表现
少 I-临床表现
， O
颜 O
色 O
黄 O
赤 O
， O
舌 O
质 O
红 O
， O
舌 B-临床表现
苔 I-临床表现
白 I-临床表现
厚 I-临床表现
而 O
干 O
， O
脉 B-临床表现
沉 I-临床表现
弦 I-临床表现
滑 I-临床表现

４ O
℃ O
， O
面 B-临床表现
黄 I-临床表现
， O
身 B-临床表现
黄 I-临床表现
， O
白 O
睛 O
黄 O
稍 O
暗 O
晦 O
， O
大 O
便 O
溏 O
薄 O
， O
小 B-临床表现
便 I-临床表现
深 I-临床表现
黄 I-临床表现
， O
脘 B-临床表现
腹 I-临床表现
胀 I-临床表现
满 I-临床表现
， O
食 B-临床表现
少 I-临床表现
厌 I-临床表现
油 I-临床表现
， O
身 B-临床表现
重 I-临床表现
头 I-临床表现
闷 I-临床表现
， O
少 B-临床表现
气 I-临床表现
懒 I-临床表现
言 I-临床表现
， O
右 B-临床表现
胁 I-临床表现
胀 I-临床表现
痛 I-临床表现
， O
舌 B-临床表现
边 I-临床表现
尖 I-临床表现
红 I-临床表现
绛 I-临床表现
， O
舌 O
苔 O
黄 O
厚 O
而 O
腻 O
， O
脉 B-临床表现
滑 I-临床表现
数 I-临床表现

后 O
见 O
口 O
干 O
不 O
欲 O
饮 O
、 O
口 O
黏 O
、 O
舌 O
红 O
苔 O
薄 O
腻 O
、 O
脉 O
细 O
数 O
， O
用 O
清 O
热 O
利 O
湿 O
法 O
， O
方 O
宗 O
三 B-方剂
仁 I-方剂
汤 I-方剂
加 O
减 O
： O
杏 B-中药
仁 I-中药
１ O
０ O
ｇ O
， O
苡 B-中药
仁 I-中药
１ O
０ O
ｇ O
， O
蔻 O
仁 O
１ O
０ O
ｇ O
， O
法 B-中药
半 I-中药
夏 I-中药
１ O
０ O
ｇ O
， O
厚 B-中药
朴 I-中药
１ O
０ O
ｇ O
， O
通 B-中药
草 I-中药
３ O
ｇ O
， O
淡 B-中药
竹 I-中药
叶 I-中药
１ O
０ O
ｇ O
， O
滑 B-中药
石 I-中药
３ O
０ O
ｇ O
， O
茯 B-中药
苓 I-中药
１ O
５ O
ｇ O

方 O
法 O
： O
对 O
１ O
０ O
６ O
例 O
脾 B-中医证候
虚 I-中医证候
湿 I-中医证候
蕴 I-中医证候
证 O
非 B-西医诊断
酒 I-西医诊断
精 I-西医诊断
性 I-西医诊断
脂 I-西医诊断
肪 I-西医诊断
肝 I-西医诊断
患 O
者 O
按 O
就 O
诊 O
顺 O
序 O
１ O
∶ O
１ O
等 O
分 O
为 O
自 B-方剂
拟 I-方剂
健 I-方剂
脾 I-方剂
化 I-方剂
湿 I-方剂
汤 I-方剂
方 O
治 O
疗 O
组 O
、 O
对 O
照 O
组 O
两 O
组 O
， O
每 O
组 O
病 O
例 O
５ O
３ O
例 O

柴 B-中药
胡 I-中药
、 O
枳 B-中药
壳 I-中药
、 O
郁 B-中药
金 I-中药
疏 B-中医治则
肝 I-中医治则
理 I-中医治则
气 I-中医治则

临 O
床 O
多 O
选 O
用 O
茵 O
陈 O
蒿 O
汤 O
、 O
茵 O
陈 O
五 O
苓 O
散 O
、 O
麻 O
黄 O
连 O
翘 O
赤 B-中药
小 I-中药
豆 I-中药
汤 O
、 O
鳖 O
甲 O
煎 O
丸 O
等 O
化 O
裁 O
治 O
疗 O

方 O
法 O
将 O
６ O
８ O
例 O
符 O
合 O
罗 O
马 O
Ⅲ O
诊 O
断 O
标 O
准 O
的 O
老 B-西医诊断
年 I-西医诊断
功 I-西医诊断
能 I-西医诊断
性 I-西医诊断
便 I-西医诊断
秘 I-西医诊断
患 O
者 O
随 O
机 O
分 O
为 O
治 O
疗 O
组 O
（ O
３ O
５ O
例 O
） O
和 O
对 O
照 O
组 O
（ O
３ O
３ O
例 O
） O
， O
分 O
别 O
采 O
用 O
中 B-中医治疗
药 I-中医治疗
敷 I-中医治疗
贴 I-中医治疗
联 O
合 O
按 O
摩 O
点 O
穴 O
、 O
麻 O
仁 O
软 O
胶 O
囊 O
治 O
疗 O

功 B-西医诊断
能 I-西医诊断
性 I-西医诊断
消 I-西医诊断
化 I-西医诊断
不 I-西医诊断
良 I-西医诊断
； O
针 B-中医治疗
刺 I-中医治疗
疗 O
法 O
； O
艾 O
灸 O
疗 O
法 O
； O
穴 O
， O
中 O
脘 O
； O
穴 O
， O
足 O
三 O
里 O
； O
随 O
机 O
对 O
照 O
试 O
验 O
； O

目 O
的 O
探 O
讨 O
桔 O
梗 O
汤 O
联 O
合 O
枳 B-方剂
术 I-方剂
丸 I-方剂
治 O
疗 O
慢 B-西医诊断
性 I-西医诊断
功 I-西医诊断
能 I-西医诊断
性 I-西医诊断
便 I-西医诊断
秘 I-西医诊断
的 O
临 O
床 O
疗 O
效 O

结 O
果 O
患 O
者 O
服 O
用 O
４ O
周 O
后 O
， O
双 B-西医治疗
歧 I-西医治疗
三 I-西医治疗
联 I-西医治疗
活 I-西医治疗
菌 I-西医治疗
联 O
合 O
聚 O
乙 O
二 O
醇 O
４ O
０ O
０ O
０ O
散 O
剂 O
组 O
明 O
显 O
优 O
于 O
单 O
用 O
双 B-西医治疗
歧 I-西医治疗
三 I-西医治疗
联 I-西医治疗
活 I-西医治疗
菌 I-西医治疗
组 O
和 O
聚 O
乙 O
二 O
醇 O
４ O
０ O
０ O
０ O
散 O
剂 O
组 O
， O
未 O
发 O
现 O
不 O
良 O
反 O
应 O

萎 O
胃 O
颗 O
粒 O
配 O
合 O
耳 B-中医治疗
穴 I-中医治疗
压 I-中医治疗
豆 I-中医治疗
对 O
慢 B-西医诊断
性 I-西医诊断
萎 I-西医诊断
缩 I-西医诊断
性 I-西医诊断
胃 I-西医诊断
炎 I-西医诊断
患 O
者 O
胃 O
黏 O
膜 O
Ｎ O
Ｆ O
－ O
κ O
Ｂ O
通 O
路 O
的 O
影 O
响 O

目 O
的 O
探 O
讨 O
解 O
郁 O
消 O
痞 O
汤 O
联 O
合 O
氟 B-西医治疗
哌 I-西医治疗
噻 I-西医治疗
吨 I-西医治疗
美 I-西医治疗
利 I-西医治疗
曲 I-西医治疗
辛 I-西医治疗
片 I-西医治疗
对 O
功 B-西医诊断
能 I-西医诊断
性 I-西医诊断
消 I-西医诊断
化 I-西医诊断
不 I-西医诊断
良 I-西医诊断
伴 I-西医诊断
焦 I-西医诊断
虑 I-西医诊断
患 O
者 O
的 O
临 O
床 O
疗 O
效 O

功 B-西医诊断
能 I-西医诊断
性 I-西医诊断
消 I-西医诊断
化 I-西医诊断
不 I-西医诊断
良 I-西医诊断
； O
舒 O
肝 O
解 O
郁 O
和 O
胃 O
； O
中 O
西 O
医 O
结 O
合 O

方 O
法 O
纳 O
入 O
２ O
１ O
２ O
例 O
胃 B-西医诊断
食 I-西医诊断
管 I-西医诊断
反 I-西医诊断
流 I-西医诊断
病 I-西医诊断
患 O
者 O
， O
分 O
为 O
糜 O
烂 O
性 O
食 O
管 O
炎 O
（ O
ｅ O
ｒ O
ｏ O
ｓ O
ｉ O
ｖ O
ｅ O
ｅ O
ｓ O
ｏ O
ｐ O
ｈ O
ａ O
ｇ O
ｉ O
ｔ O
ｉ O
ｓ O
， O
Ｅ O
Ｅ O
） O
和 O
非 O
糜 O
烂 O
性 O
反 O
流 O
病 O
（ O
ｎ O
ｏ O
ｎ O
－ O
ｅ O
ｒ O
ｏ O
ｓ O
ｉ O
ｖ O
ｅ O
ｒ O
ｅ O
ｆ O
ｌ O
ｕ O
ｘ O
ｄ O
ｉ O
ｓ O
ｅ O
ａ O
ｓ O
ｅ O
， O
Ｎ O
Ｅ O
Ｒ O
Ｄ O
） O
两 O
组 O
， O
每 O
组 O
１ O
０ O
６ O
例 O
， O
所 O
收 O
集 O
患 O
者 O
均 O
符 O
合 O
中 O
医 O
肝 B-中医证候
胃 I-中医证候
郁 I-中医证候
热 I-中医证候
证 O
诊 O
断 O

结 O
论 O
： O
在 O
常 O
规 O
治 O
疗 O
的 O
基 O
础 O
上 O
加 O
用 O
加 O
味 O
三 O
香 O
汤 O
治 O
疗 O
肝 B-中医证候
郁 I-中医证候
脾 I-中医证候
虚 I-中医证候
型 O
功 B-西医诊断
能 I-西医诊断
性 I-西医诊断
消 I-西医诊断
化 I-西医诊断
不 I-西医诊断
良 I-西医诊断
患 O
者 O
能 O
进 O
一 O
步 O
提 O
高 O
临 O
床 O
治 O
疗 O
效 O
果 O
， O
改 O
善 O
患 O
者 O
的 O
抑 O
郁 O
焦 O
虑 O
状 O
况 O

以 O
香 B-方剂
砂 I-方剂
六 I-方剂
君 I-方剂
子 I-方剂
汤 I-方剂
化 I-方剂
裁 I-方剂
： O
藿 B-中药
香 I-中药
１ O
０ O
ｇ O

方 O
法 O
： O
将 O
１ O
７ O
６ O
例 O
Ｃ O
Ａ O
Ｇ O
患 O
者 O
随 O
机 O
分 O
为 O
２ O
组 O
， O
治 O
疗 O
组 O
９ O
６ O
例 O
用 O
胃 B-方剂
灵 I-方剂
汤 I-方剂
（ O
组 O
成 O
： O
党 B-中药
参 I-中药
、 O
茯 B-中药
苓 I-中药
、 O
丹 B-中药
参 I-中药
、 O
香 B-中药
附 I-中药
、 O
焦 B-中药
三 I-中药
仙 I-中药
、 O
蒲 B-中药
公 I-中药
英 I-中药
、 O
高 B-中药
良 I-中药
姜 I-中药
、 O
女 B-中药
贞 I-中药
子 I-中药
、 O
白 O
芍 O
、 O
桂 B-中药
枝 I-中药
、 O
大 B-中药
黄 I-中药
、 O
炙 B-中药
甘 I-中药
草 I-中药
、 O
炙 B-中药
黄 I-中药
芪 I-中药
、 O
白 B-中药
术 I-中药
） O
治 O
疗 O
， O
对 O
照 O
组 O
８ O
０ O
例 O
用 O
西 O
药 O
对 O
症 O
治 O
疗 O

目 O
的 O
观 O
察 O
麻 B-中医治疗
仁 I-中医治疗
软 I-中医治疗
胶 I-中医治疗
囊 I-中医治疗
联 O
合 O
双 O
歧 O
杆 O
菌 O
乳 O
杆 O
菌 O
三 O
联 O
活 O
菌 O
片 O
治 O
疗 O
热 B-西医诊断
积 I-西医诊断
证 I-西医诊断
功 I-西医诊断
能 I-西医诊断
性 I-西医诊断
便 I-西医诊断
秘 I-西医诊断
的 O
临 O
床 O
疗 O
效 O

联 O
合 O
莫 B-西医治疗
沙 I-西医治疗
必 I-西医治疗
利 I-西医治疗
５ O
ｍ O
ｇ O
， O
餐 O
前 O
半 O
小 O
时 O
口 O
服 O
， O
３ O
次 O
／ O
ｄ O

方 O
法 O
１ O
２ O
０ O
例 O
胃 B-西医诊断
食 I-西医诊断
管 I-西医诊断
反 I-西医诊断
流 I-西医诊断
病 I-西医诊断
患 O
者 O
随 O
机 O
分 O
为 O
对 O
照 O
组 O
和 O
治 O
疗 O
组 O
各 O
６ O
０ O
例 O
， O
对 O
照 O
组 O
给 O
予 O
埃 O
索 O
美 O
拉 O
唑 O
镁 O
肠 O
溶 O
片 O
（ O
２ O
０ O
ｍ O
ｇ O
／ O
次 O
， O
每 O
日 O
２ O
次 O
） O
和 O
莫 B-西医治疗
沙 I-西医治疗
必 I-西医治疗
利 I-西医治疗
片 I-西医治疗
（ O
５ O
ｍ O
ｇ O
／ O
次 O
， O
每 O
日 O
３ O
次 O
） O
治 O
疗 O
， O
治 O
疗 O
组 O
在 O
对 O
照 O
组 O
的 O
基 O
础 O
上 O
给 O
予 O
疏 B-中医治疗
肝 I-中医治疗
胃 I-中医治疗
安 I-中医治疗
颗 I-中医治疗
粒 I-中医治疗
治 O
疗 O
， O
每 O
日 O
１ O
剂 O
， O
两 O
组 O
疗 O
程 O
均 O
为 O
８ O
周 O

消 B-方剂
痰 I-方剂
降 I-方剂
脂 I-方剂
方 I-方剂
联 O
合 O
多 B-西医治疗
烯 I-西医治疗
磷 I-西医治疗
脂 I-西医治疗
酰 I-西医治疗
胆 I-西医治疗
碱 I-西医治疗
治 O
疗 O
非 O
酒 O
精 O
性 O
脂 O
肪 O
肝 O
的 O
临 O
床 O
观 O
察 O

诊 O
断 O
重 B-西医诊断
症 I-西医诊断
肝 I-西医诊断
炎 I-西医诊断
一 I-西医诊断
肝 I-西医诊断
昏 I-西医诊断
迷 I-西医诊断
前 I-西医诊断
期 I-西医诊断

祛 O
瘀 O
药 O
与 O
行 O
气 O
利 O
水 O
药 O
同 O
用 O
， O
这 O
又 O
是 O
周 O
氏 O
治 O
疗 O
各 O
型 O
肝 B-西医诊断
硬 I-西医诊断
化 I-西医诊断
腹 O
水 O
所 O
常 O
遵 O
循 O
的 O
用 O
药 O
准 O
则 O

目 O
的 O
： O
观 O
察 O
运 O
脾 O
消 O
食 O
汤 O
合 O
多 O
潘 O
立 O
酮 O
治 O
疗 O
脾 O
虚 O
食 O
滞 O
型 O
功 B-西医诊断
能 I-西医诊断
性 I-西医诊断
消 I-西医诊断
化 I-西医诊断
不 I-西医诊断
良 I-西医诊断
（ O
Ｆ O
Ｄ O
） O
的 O
临 O
床 O
疗 O
效 O

舒 B-方剂
肝 I-方剂
和 I-方剂
胃 I-方剂
汤 I-方剂
； O
功 B-西医诊断
能 I-西医诊断
性 I-西医诊断
消 I-西医诊断
化 I-西医诊断
不 I-西医诊断
良 I-西医诊断
； O
Ｎ O
Ｄ O
Ｉ O
； O
血 O
浆 O
Ｃ O
Ｋ O
Ｋ O
、 O
Ｖ O
Ｉ O
Ｐ O

就 O
诊 O
时 O
患 O
者 O
精 O
神 O
不 O
佳 O
， O
形 O
体 O
消 B-临床表现
瘦 I-临床表现
， O
面 O
色 O
晦 O
黄 O
， O
白 O
睛 O
黄 O
染 O
， O
舌 O
质 O
绛 O
， O
胁 B-临床表现
下 I-临床表现
刺 B-临床表现
痛 I-临床表现
， O
大 O
便 B-临床表现
秘 I-临床表现
结 O
， O
苔 B-临床表现
略 I-临床表现
黄 I-临床表现
较 B-临床表现
燥 I-临床表现
边 O
尖 O
有 B-临床表现
瘀 I-临床表现
点 I-临床表现
， O
脉 O
沉 O
涩 O
无 O
力 O

３ O
天 O
后 O
二 O
诊 O
： O
患 O
者 O
服 O
药 O
后 O
大 O
便 O
排 O
出 O
， O
每 O
日 O
１ O
次 O
， O
腹 B-临床表现
胀 I-临床表现
痛 I-临床表现
减 O
轻 O
， O
进 O
食 O
略 O
有 O
增 O
加 O
， O
口 B-临床表现
干 I-临床表现
苦 O
减 O
轻 O
， O
睡 O
眠 O
有 O
所 O
好 O
转 O
， O
夜 O
尿 O
仍 O
多 O
， O
仍 O
感 O
肛 B-临床表现
门 I-临床表现
坠 I-临床表现
胀 I-临床表现
， O
疲 O
倦 O
乏 B-临床表现
力 I-临床表现
， O
腰 B-临床表现
酸 I-临床表现
， O
舌 O
黯 O
红 O
， O
舌 O
边 O
齿 O
痕 O
， O
苔 B-临床表现
白 I-临床表现
， O
脉 O
沉 O
弱 O

目 O
的 O
： O
观 O
察 O
中 O
西 O
医 O
结 O
合 O
治 O
疗 O
功 B-西医诊断
能 I-西医诊断
性 I-西医诊断
消 I-西医诊断
化 I-西医诊断
不 I-西医诊断
良 I-西医诊断
的 O
临 O
床 O
疗 O
效 O
。 O
方 O
法 O
： O
将 O
１ O
８ O
０ O
例 O
患 O
者 O
随 O
机 O
分 O
为 O
治 O
疗 O
组 O
９ O
３ O
例 O
， O
对 O
照 O
组 O
８ O
９ O
例 O
。 O
对 O
照 O
组 O
采 O
取 O
单 O
纯 O
西 O
药 O
多 B-西医治疗
潘 I-西医治疗
立 I-西医治疗
酮 I-西医治疗
治 O
疗 O
， O
西 O
医 O
结 O
合 O
治 O
疗 O
组 O
在 O
西 O
药 O
治 O
疗 O
基 O
础 O
上 O
加 O
用 O
香 O
砂 O
六 O
君 O
子 O
汤 O
加 O
减 O
。 O
结 O
果 O
： O
中 O
西 O
医 O
结 O
合 O
治 O
疗 O
功 B-西医诊断
能 I-西医诊断
性 I-西医诊断
消 I-西医诊断
化 I-西医诊断
不 I-西医诊断
良 I-西医诊断
， O
比 O
单 O
纯 O
用 O
西 O
药 O
治 O
疗 O
效 O
果 O
好 O
。 O

目 O
的 O
： O
观 O
察 O
自 B-方剂
拟 I-方剂
化 I-方剂
痰 I-方剂
行 I-方剂
瘀 I-方剂
方 I-方剂
治 O
疗 O
非 B-西医诊断
酒 I-西医诊断
精 I-西医诊断
性 I-西医诊断
脂 I-西医诊断
肪 I-西医诊断
肝 I-西医诊断
的 O
疗 O
效 O

结 O
论 O
对 O
功 B-西医诊断
能 I-西医诊断
性 I-西医诊断
消 I-西医诊断
化 I-西医诊断
不 I-西医诊断
良 I-西医诊断
患 O
者 O
， O
氟 O
哌 O
噻 O
吨 O
美 O
利 O
曲 O
辛 O
联 O
合 O
六 B-中医治疗
味 I-中医治疗
安 I-中医治疗
消 I-中医治疗
胶 I-中医治疗
囊 I-中医治疗
能 O
明 O
显 O
改 O
善 O
患 O
者 O
消 O
化 O
不 O
良 O
症 O
状 O
及 O
生 O
活 O
质 O
量 O

槟 B-中药
榔 I-中药
１ O
０ O
ｇ O

功 B-西医诊断
能 I-西医诊断
性 I-西医诊断
消 I-西医诊断
化 I-西医诊断
不 I-西医诊断
良 I-西医诊断
； O
四 O
逆 O
散 O
； O
六 O
君 O
子 O
汤 O
； O
中 O
西 O
医 O
结 O
合 O
疗 O
法 O
； O
疗 O
效 O
观 O
察 O

唯 O
用 O
三 B-方剂
仁 I-方剂
汤 I-方剂
加 I-方剂
减 I-方剂
， O
宣 O
化 O
畅 O
中 O
， O
清 O
热 O
化 O
湿 O
， O
方 O
为 O
合 O
辙 O

神 O
色 O
转 O
佳 O
， O
尚 O
有 O
黄 O
疸 O
， O
为 O
之 O
更 O
方 O
： O
当 B-中药
归 I-中药
、 O
红 B-中药
花 I-中药
、 O
赤 B-中药
芍 I-中药
、 O
炙 B-中药
鸡 I-中药
内 I-中药
金 I-中药
、 O
防 O
己 O
、 O
三 B-中药
棱 I-中药
、 O
莪 B-中药
术 I-中药
、 O
熟 B-中药
附 I-中药
片 I-中药
（ O
先 O
煎 O
） O
、 O
郁 B-中药
金 I-中药
各 O
１ O
０ O
ｇ O
， O
苍 B-中药
术 I-中药
、 O
白 B-中药
术 I-中药
、 O
青 B-中药
皮 I-中药
、 O
陈 O
皮 O
、 O
川 B-中药
桂 I-中药
枝 I-中药
各 O
６ O
ｇ O
， O
煨 O
诃 O
子 O
肉 O
１ O
２ O
ｇ O
， O
茯 B-中药
苓 I-中药
、 O
垂 B-中药
盆 I-中药
草 I-中药
各 O
１ O
８ O
ｇ O
， O
八 O
月 O
札 O
２ O
０ O
ｇ O
， O
丹 B-中药
参 I-中药
１ O
５ O
ｇ O
， O
玉 B-中药
米 I-中药
须 I-中药
３ O
０ O
ｇ O
， O
７ O
剂 O

西 O
医 O
诊 O
断 O
： O
① O
急 B-西医诊断
性 I-西医诊断
阑 I-西医诊断
尾 I-西医诊断
炎 I-西医诊断
穿 I-西医诊断
孔 I-西医诊断
伴 I-西医诊断
脓 I-西医诊断
肿 I-西医诊断

西 O
医 O
治 O
疗 O
方 O
面 O
， O
笔 O
者 O
考 O
虑 O
其 O
周 O
身 O
浮 B-临床表现
肿 I-临床表现
及 O
大 O
量 O
腹 O
水 O
， O
血 O
容 O
量 O
已 O
相 O
对 O
不 O
足 O
， O
又 O
心 O
动 O
较 O
缓 O
， O
故 O
不 O
用 O
强 O
心 O
甙 O
类 O
强 O
心 O
， O
而 O
应 O
用 O
多 O
巴 O
胺 O
４ O
０ O
ｍ O
ｇ O
， O
酚 O
妥 O
拉 O
明 O
２ O
０ O
ｍ O
ｇ O
以 O
扩 O
充 O
主 O
要 O
脏 O
器 O
血 O
管 O
， O
减 O
轻 O
心 O
脏 O
负 O
荷 O
以 O
减 O
少 O
腹 O
水 O
漏 O
出 O

结 O
论 O
苦 B-西医治疗
参 I-西医治疗
碱 I-西医治疗
注 I-西医治疗
射 I-西医治疗
液 I-西医治疗
联 O
合 O
脾 O
胃 O
培 O
源 O
方 O
对 O
慢 B-西医诊断
性 I-西医诊断
萎 I-西医诊断
缩 I-西医诊断
性 I-西医诊断
胃 I-西医诊断
炎 I-西医诊断
患 O
者 O
临 O
床 O
疗 O
效 O
显 O
著 O
， O
可 O
降 O
低 O
血 O
清 O
骨 O
桥 O
蛋 O
白 O
水 O
平 O
， O
提 O
高 O
Ｐ O
Ｇ O
、 O
Ｈ O
Ｓ O
Ｐ O
－ O
７ O
０ O
水 O
平 O
和 O
幽 O
门 O
螺 O
杆 O
菌 O
转 O
阴 O
率 O
， O
缓 O
解 O
临 O
床 O
症 O
状 O
和 O
病 O
理 O
状 O
况 O

清 O
胃 O
降 O
逆 O
法 O
治 O
疗 O
非 B-西医诊断
糜 I-西医诊断
烂 I-西医诊断
性 I-西医诊断
反 I-西医诊断
流 I-西医诊断
病 I-西医诊断
疗 O
效 O
观 O
察 O

方 O
法 O
： O
将 O
６ O
０ O
例 O
Ｆ O
Ｄ O
患 O
者 O
随 O
机 O
分 O
为 O
针 B-中医治疗
刺 I-中医治疗
组 O
和 O
艾 O
灸 O
组 O
， O
针 B-中医治疗
刺 I-中医治疗
组 O
剔 O
除 O
１ O
例 O
， O
艾 O
灸 O
组 O
脱 O
落 O
３ O
例 O
， O
最 O
终 O
针 B-中医治疗
刺 I-中医治疗
组 O
２ O
９ O
例 O
、 O
艾 O
灸 O
组 O
２ O
７ O
例 O
纳 O
入 O
统 O
计 O

目 O
的 O
： O
观 O
察 O
香 O
砂 O
六 O
君 O
子 O
汤 O
联 O
合 O
艾 B-西医治疗
塞 I-西医治疗
那 I-西医治疗
肽 I-西医治疗
对 O
非 B-西医诊断
酒 I-西医诊断
精 I-西医诊断
性 I-西医诊断
脂 I-西医诊断
肪 I-西医诊断
肝 I-西医诊断
患 O
者 O
胰 O
岛 O
素 O
抵 O
抗 O
指 O
数 O
和 O
肝 O
脏 O
脂 O
肪 O
含 O
量 O
的 O
影 O
响 O

腹 B-临床表现
胀 I-临床表现
便 I-临床表现
秘 I-临床表现
， O
数 O
日 O
不 O
解 O

乐 O
胃 O
汤 O
； O
舒 B-西医治疗
必 I-西医治疗
利 I-西医治疗
； O
功 B-西医诊断
能 I-西医诊断
性 I-西医诊断
消 I-西医诊断
化 I-西医诊断
不 I-西医诊断
良 I-西医诊断
； O
吗 O
丁 O
啉 O

结 O
论 O
： O
四 B-方剂
逆 I-方剂
散 I-方剂
加 I-方剂
味 I-方剂
治 O
疗 O
肝 B-中医证候
胃 I-中医证候
郁 I-中医证候
热 I-中医证候
型 O
非 B-西医诊断
糜 I-西医诊断
烂 I-西医诊断
性 I-西医诊断
胃 I-西医诊断
食 I-西医诊断
管 I-西医诊断
反 I-西医诊断
流 I-西医诊断
病 I-西医诊断
能 O
明 O
显 O
改 O
善 O
临 O
床 O
症 O
状 O
， O
疗 O
效 O
确 O
切 O

方 O
法 O
将 O
９ O
０ O
例 O
Ｆ O
Ｄ O
患 O
者 O
随 O
机 O
分 O
入 O
杵 B-中医治疗
针 I-中医治疗
合 O
六 B-方剂
君 I-方剂
子 I-方剂
汤 I-方剂
组 O
（ O
Ａ O
组 O
） O
、 O
杵 B-中医治疗
针 I-中医治疗
组 O
（ O
Ｂ O
组 O
） O
及 O
六 B-方剂
君 I-方剂
子 I-方剂
汤 I-方剂
组 O
（ O
Ｃ O
组 O
） O
， O
每 O
组 O
３ O
０ O
例 O
， O
４ O
ｗ O
为 O
１ O
个 O
疗 O
程 O
， O
分 O
别 O
于 O
治 O
疗 O
前 O
后 O
比 O
较 O
三 O
组 O
在 O
中 O
医 O
症 O
候 O
积 O
分 O
和 O
超 O
声 O
测 O
量 O
胃 O
排 O
空 O
上 O
的 O
差 O
异 O
性 O
， O
并 O
评 O
定 O
临 O
床 O
疗 O
效 O

患 O
者 O
两 O
年 O
前 O
无 O
明 O
显 O
诱 O
因 O
出 O
现 O
双 O
下 O
肢 O
浮 O
肿 O
， O
在 O
当 O
地 O
医 O
院 O
考 O
虑 O
为 O
微 O
循 O
环 O
障 O
碍 O
， O
口 O
服 O
利 O
尿 O
剂 O
后 O
水 B-中医诊断
肿 I-中医诊断
减 O
轻 O

柴 B-中药
胡 I-中药
、 O
当 B-中药
归 I-中药
、 O
鸡 B-中药
内 I-中药
金 I-中药
疏 O
肝 O
行 O
气 O
化 O
瘀 O

后 O
经 O
专 O
区 O
医 O
院 O
各 O
项 O
检 O
查 O
， O
诊 O
为 O
肝 B-西医诊断
硬 I-西医诊断
化 I-西医诊断
腹 I-西医诊断
水 I-西医诊断
， O
住 O
院 O
治 O
疗 O

益 B-中医治疗
气 I-中医治疗
养 I-中医治疗
阴 I-中医治疗
汤 I-中医治疗
； O
莫 B-西医治疗
沙 I-西医治疗
比 I-西医治疗
利 I-西医治疗
； O
气 B-中医证候
阴 I-中医证候
两 I-中医证候
虚 I-中医证候
； O
疗 O
效 O
对 O
比 O

胃 O
病 O
Ⅲ O
号 O
复 O
方 O
对 O
功 B-西医诊断
能 I-西医诊断
性 I-西医诊断
消 I-西医诊断
化 I-西医诊断
不 I-西医诊断
良 I-西医诊断
脾 B-中医证候
胃 I-中医证候
湿 I-中医证候
热 I-中医证候
证 O
患 O
者 O
近 O
期 O
生 O
活 O
质 O
量 O
影 O
响 O
的 O
研 O
究 O

腹 O
泻 O
型 O
肠 B-西医诊断
易 I-西医诊断
激 I-西医诊断
综 I-西医诊断
合 I-西医诊断
征 I-西医诊断
； O
中 O
西 O
医 O
结 O
合 O
； O
参 O
苓 O
白 O
术 O
散 O

半 B-中药
枝 I-中药
莲 I-中药
１ O
５ O
ｇ O

呼 O
吸 O
道 O
感 O
染 O
／ O
中 O
医 O
药 O
疗 O
法 O
， O
儿 O
童 O
， O
复 O
方 O
（ O
中 O
药 O
） O
／ O
治 O
疗 O
应 O
用 O
， O
双 B-方剂
屏 I-方剂
散 I-方剂
／ O
治 O
疗 O
应 O
用 O
， O
医 O
案 O

结 O
论 O
甘 O
桔 O
冰 O
梅 O
片 O
联 O
合 O
质 B-西医治疗
子 I-西医治疗
泵 I-西医治疗
抑 I-西医治疗
制 I-西医治疗
剂 I-西医治疗
能 O
安 O
全 O
、 O
有 O
效 O
地 O
改 O
善 O
胃 B-西医诊断
食 I-西医诊断
管 I-西医诊断
反 I-西医诊断
流 I-西医诊断
病 I-西医诊断
致 I-西医诊断
慢 I-西医诊断
性 I-西医诊断
咽 I-西医诊断
炎 I-西医诊断
的 O
症 O
状 O

目 O
的 O
： O
明 O
确 O
桃 O
核 O
承 O
气 O
汤 O
加 O
减 O
结 B-中医治疗
肠 I-中医治疗
水 I-中医治疗
疗 I-中医治疗
对 O
痰 O
热 O
瘀 O
结 O
型 O
重 O
度 O
非 O
酒 O
精 O
性 O
脂 O
肪 O
肝 O
（ O
Ｎ O
Ａ O
Ｆ O
Ｌ O
Ｄ O
） O
的 O
临 O
床 O
疗 O
效 O
及 O
作 O
用 O
机 O
制 O

功 B-西医诊断
能 I-西医诊断
性 I-西医诊断
消 I-西医诊断
化 I-西医诊断
不 I-西医诊断
良 I-西医诊断
； O
临 O
床 O
观 O
察 O
； O
症 O
状 O
积 O
分 O
； O
疗 O
效 O
指 O
数 O
； O
治 O
疗 O
组 O
； O
鸡 O
内 O
金 O
； O
治 O
疗 O
前 O
后 O
； O
总 O
有 O
效 O
率 O
； O

患 O
者 O
初 O
觉 O
腹 O
大 O
坚 O
满 O
， O
渐 O
至 O
头 O
面 O
四 B-临床表现
肢 I-临床表现
浮 I-临床表现
肿 I-临床表现
， O
在 O
某 O
医 O
院 O
诊 O
为 O
“ O
肝 O
硬 O
化 O
腹 O
水 O
” O
， O
经 O
多 O
方 O
诊 O
疗 O
未 O
见 O
显 O
效 O

奥 B-西医治疗
美 I-西医治疗
拉 I-西医治疗
唑 I-西医治疗
； O
和 O
胃 O
； O
利 O
咽 O
汤 O
； O
胃 B-西医诊断
食 I-西医诊断
管 I-西医诊断
反 I-西医诊断
流 I-西医诊断
性 I-西医诊断
咽 I-西医诊断
喉 I-西医诊断
炎 I-西医诊断

方 O
法 O
： O
治 O
疗 O
组 O
５ O
６ O
例 O
口 O
服 O
自 O
拟 O
中 O
药 O
黄 B-方剂
芪 I-方剂
通 I-方剂
便 I-方剂
汤 I-方剂
， O
对 O
照 O
组 O
４ O
０ O
例 O
口 O
服 O
西 O
药 O
乳 O
果 O
糖 O
口 O
服 O
液 O
， O
治 O
疗 O
３ O
周 O
后 O
两 O
组 O
比 O
较 O

” O
予 O
补 B-中医治则
中 I-中医治则
益 I-中医治则
气 I-中医治则
为 O
主 O
， O
佐 O
温 O
中 O
润 O
下 O
为 O
辅 O
， O
药 O
用 O
： O
炙 O
黄 O
芪 O
、 O
炙 O
党 O
参 O
、 O
焦 B-中药
白 I-中药
术 I-中药
、 O
当 O
归 O
、 O
枳 B-中药
壳 I-中药
、 O
郁 B-中药
李 I-中药
仁 I-中药
各 O
１ O
２ O
ｇ O
， O
橘 O
皮 O
、 O
炙 O
甘 O
草 O
、 O
苍 B-中药
术 I-中药
各 O
９ O
ｇ O
， O
炙 O
升 O
麻 O
、 O
柴 O
胡 O
、 O
熟 O
附 B-中药
子 I-中药
各 O
７ O
ｇ O
， O
火 O
麻 B-中药
仁 I-中药
５ O
ｇ O
， O
大 B-中药
枣 I-中药
３ O
枚 O
， O
生 O
姜 O
２ O
片 O

结 O
果 O
： O
治 O
疗 O
组 O
患 O
者 O
在 O
总 O
有 O
效 O
率 O
、 O
中 O
医 O
症 O
候 O
总 O
积 O
分 O
、 O
腹 B-临床表现
胀 I-临床表现
、 O
腹 B-临床表现
痛 I-临床表现
及 O
腹 B-临床表现
泻 I-临床表现
频 O
率 O
症 O
状 O
评 O
分 O
均 O
优 O
于 O
对 O
照 O
组 O

冠 B-西医诊断
心 I-西医诊断
病 I-西医诊断
１ O
０ O
余 O
年 O

查 O
： O
患 O
儿 O
发 O
育 O
正 O
常 O
， O
身 O
体 O
消 B-临床表现
瘦 I-临床表现
， O
皮 B-临床表现
肤 I-临床表现
及 I-临床表现
巩 I-临床表现
膜 I-临床表现
深 I-临床表现
黄 I-临床表现
， O
面 B-临床表现
色 I-临床表现
黧 I-临床表现
黯 I-临床表现
， O
舌 B-临床表现
质 I-临床表现
正 I-临床表现
红 I-临床表现
有 I-临床表现
瘀 I-临床表现
点 I-临床表现
、 O
薄 B-临床表现
黄 I-临床表现
苔 I-临床表现
， O
脉 B-临床表现
弦 I-临床表现
涩 O

功 B-西医诊断
能 I-西医诊断
性 I-西医诊断
消 I-西医诊断
化 I-西医诊断
不 I-西医诊断
良 I-西医诊断
（ O
ｆ O
ｕ O
ｎ O
ｃ O
ｔ O
ｉ O
ｏ O
ｎ O
ａ O
ｌ O
ｄ O
ｙ O
ｓ O
ｐ O
ｅ O
ｐ O
ｓ O
ｉ O
ａ O
， O
Ｆ O
Ｄ O
） O
是 O
指 O
非 O
器 O
质 O
性 O
病 O
变 O
引 O
起 O
的 O
以 O
餐 B-临床表现
后 I-临床表现
胀 I-临床表现
满 I-临床表现
隐 I-临床表现
痛 I-临床表现
、 O
嗳 B-临床表现
气 I-临床表现
恶 I-临床表现
心 I-临床表现
、 O
纳 B-临床表现
呆 I-临床表现
食 I-临床表现
少 I-临床表现
等 O
为 O
主 O
要 O
症 O
状 O
的 O
临 O
床 O
综 O
合 O
征 O
， O
约 O
占 O
消 O
化 O
专 O
科 O
门 O
诊 O
病 O
例 O
的 O
３ O
０ O
％ O
～ O
７ O
０ O
％ O

王 O
ｘ O
ｘ O
， O
女 O
， O
３ O
０ O
岁 O
， O
农 O
民 O
， O
以 O
下 O
肢 O
浮 O
肿 O
并 O
腹 B-临床表现
水 I-临床表现
１ O
年 O
， O
加 O
重 O
２ O
月 O
入 O
院 O

目 O
的 O
观 O
察 O
深 O
刺 O
天 O
枢 O
穴 O
联 O
合 O
个 B-中医治疗
体 I-中医治疗
化 I-中医治疗
生 I-中医治疗
物 I-中医治疗
反 I-中医治疗
馈 I-中医治疗
治 O
疗 O
功 B-西医诊断
能 I-西医诊断
性 I-西医诊断
便 I-西医诊断
秘 I-西医诊断
患 O
者 O
的 O
临 O
床 O
疗 O
效 O
和 O
对 O
盆 O
底 O
表 O
面 O
肌 O
电 O
与 O
胃 O
肠 O
激 O
素 O
水 O
平 O
的 O
影 O
响 O

白 B-中药
芍 I-中药
１ O
０ O
ｇ O

对 O
照 O
Ａ O
组 O
服 O
用 O
芪 B-中医治疗
蓉 I-中医治疗
润 I-中医治疗
肠 I-中医治疗
口 I-中医治疗
服 I-中医治疗
液 I-中医治疗
， O
ｂ O
ｉ O
ｄ O
， O
每 O
次 O
２ O
０ O
ｍ O
Ｌ O
， O
饭 O
后 O
口 O
服 O

调 B-中医治则
肝 I-中医治则
理 I-中医治则
脾 I-中医治则
通 I-中医治则
腑 I-中医治则
法 O
； O
饮 O
食 O
治 O
疗 O
； O
便 B-西医诊断
秘 I-西医诊断
型 I-西医诊断
肠 I-西医诊断
易 I-西医诊断
激 I-西医诊断
综 I-西医诊断
合 I-西医诊断
征 I-西医诊断
； O
生 O
活 O
质 O
量 O
疗 O
效 O
评 O
价 O

方 O
以 O
参 B-方剂
苓 I-方剂
白 I-方剂
术 I-方剂
散 I-方剂
为 O
主 O
平 O
调 O
中 O
焦 O
枢 O
机 O
， O
常 O
加 O
苏 B-中药
梗 I-中药
、 O
莱 B-中药
菔 I-中药
子 I-中药
、 O
焦 B-中药
谷 I-中药
芽 I-中药
、 O
焦 B-中药
山 I-中药
查 I-中药
、 O
神 B-中药
曲 I-中药
、 O
木 B-中药
香 I-中药
以 O
达 O
到 O
开 O
胃 O
醒 O
脾 O
的 O
效 O
果 O

将 O
１ O
２ O
０ O
例 O
瘀 B-中医证候
血 I-中医证候
型 O
慢 B-西医诊断
性 I-西医诊断
萎 I-西医诊断
缩 I-西医诊断
性 I-西医诊断
胃 I-西医诊断
炎 I-西医诊断
患 O
者 O
随 O
机 O
分 O
为 O
治 O
疗 O
组 O
和 O
对 O
照 O
组 O

中 O
医 O
拟 O
诊 O
为 O
： O
臌 B-中医诊断
胀 I-中医诊断
（ O
脾 B-中医证候
虚 I-中医证候
湿 I-中医证候
困 I-中医证候
， O
淤 O
浊 O
交 O
阻 O
） O

胃 O
食 O
管 O
反 O
流 O
病 O
； O
针 B-中医治疗
刺 I-中医治疗
疗 O
法 O
； O
脾 O
肺 O
并 O
治 O
； O
针 O
药 O
并 O
用 O

结 O
论 O
： O
中 O
药 O
联 O
合 O
雷 B-西医治疗
贝 I-西医治疗
拉 I-西医治疗
唑 I-西医治疗
治 O
疗 O
胃 B-西医诊断
食 I-西医诊断
管 I-西医诊断
反 I-西医诊断
流 I-西医诊断
病 I-西医诊断
具 O
有 O
较 O
好 O
疗 O
效 O
， O
且 O
复 O
发 O
率 O
低 O

补 B-方剂
气 I-方剂
滋 I-方剂
阴 I-方剂
通 I-方剂
腑 I-方剂
汤 I-方剂
治 O
疗 O
功 B-西医诊断
能 I-西医诊断
性 I-西医诊断
便 I-西医诊断
秘 I-西医诊断
气 B-中医证候
阴 I-中医证候
两 I-中医证候
虚 I-中医证候
型 O
临 O
床 O
观 O
察 O

二 O
诊 O
： O
服 O
上 O
方 O
六 O
剂 O
， O
身 B-临床表现
热 I-临床表现
全 I-临床表现
退 I-临床表现
， O
黄 B-临床表现
色 I-临床表现
大 I-临床表现
减 I-临床表现
， O
胁 B-临床表现
痛 I-临床表现
减 I-临床表现
轻 I-临床表现
， O
腹 O
皮 O
柔 O
软 O
， O
大 B-临床表现
便 I-临床表现
微 I-临床表现
溏 I-临床表现
， O
其 O
色 O
正 O
黄 O
， O
小 B-临床表现
便 I-临床表现
黄 I-临床表现
赤 I-临床表现
， O
呼 O
心 O
消 O
失 O
， O
进 O
食 O
少 O
增 O
， O
但 O
仍 O
有 O
身 O
目 O
微 O
黄 O
， O
右 B-临床表现
胁 I-临床表现
胀 I-临床表现
痛 I-临床表现
， O
痞 O
块 O
未 O
消 O
， O
心 B-临床表现
烦 I-临床表现
口 B-临床表现
渴 I-临床表现
， O
小 O
漫 O
黄 O
赤 O
， O
舌 B-临床表现
质 I-临床表现
红 I-临床表现
， O
舌 O
苔 B-临床表现
黄 I-临床表现
， O
脉 B-临床表现
弦 I-临床表现
滑 I-临床表现

胃 O
炎 O
， O
萎 O
缩 O
性 O
／ O
中 O
医 O
药 O
疗 O
法 O
， O
理 O
气 O
药 O
／ O
治 O
疗 O
应 O
用 O
， O
补 O
气 O
药 O
／ O
治 O
疗 O
应 O
用 O
， O
＠ O
胃 B-方剂
和 I-方剂
汤 I-方剂

结 O
论 O
： O
化 B-中医治疗
郁 I-中医治疗
清 I-中医治疗
胃 I-中医治疗
颗 I-中医治疗
粒 I-中医治疗
可 O
以 O
明 O
显 O
改 O
善 O
Ｇ O
Ｅ O
Ｒ O
Ｄ O
胃 O
内 O
容 O
物 O
反 O
流 O
和 O
口 O
中 O
酸 O
苦 O
味 O
症 O
状 O
， O
且 O
在 O
临 O
床 O
总 O
体 O
疗 O
效 O
上 O
也 O
优 O
于 O
奥 O
美 O
拉 O
唑 O

舌 B-临床表现
淡 I-临床表现
苔 B-临床表现
白 I-临床表现
腻 I-临床表现
为 O
阳 O
虚 O
沉 O
浊 O
不 O
化 O

按 O
： O
本 O
证 O
为 O
水 O
湿 O
内 O
蓄 O
而 O
从 O
热 O
化 O
， O
致 O
成 O
湿 B-中医证候
热 I-中医证候
蕴 I-中医证候
结 I-中医证候
， O
水 O
浊 O
停 O
聚 O
， O
故 O
治 O
疗 O
以 O
茵 B-中药
陈 I-中药
蒿 O
汤 O
清 O
泄 O
热 O
邪 O
， O
枳 O
壳 O
， O
木 B-中药
香 I-中药
、 O
通 B-中药
草 I-中药
宽 O
中 O
行 O
气 O
导 O
滞 O
， O
合 O
方 O
热 O
清 O
邪 O
退 O
胀 O
消 O
， O
气 O
畅 O
滞 O
化 O
水 O
泄 O
， O
再 O
辅 O
以 O
养 O
血 O
柔 O
肝 O
化 O
瘀 O
之 O
当 O
归 O
、 O
赤 B-中药
芍 I-中药
、 O
莪 O
术 O
、 O
牡 O
蛎 O
， O
而 O
达 O
病 O
愈 O

经 O
某 O
医 O
院 O
诊 O
断 O
为 O
胎 B-中医诊断
黄 I-中医诊断

丹 B-中药
参 I-中药
活 O
血 O
养 O
血 O
， O
解 O
郁 O
安 O
神 O
， O
善 O
治 O
肝 O
郁 O
胁 O
痛 O

曾 O
服 O
茵 B-中药
陈 I-中药
蒿 O
汤 O
、 O
茵 B-中药
陈 I-中药
五 O
苓 O
散 O
及 O
其 O
他 O
疏 O
肝 O
利 O
胆 O
药 O
未 O
效 O

结 O
论 O
： O
针 B-中医治疗
刺 I-中医治疗
结 O
合 O
资 O
生 O
汤 O
加 O
减 O
可 O
有 O
效 O
改 O
善 O
脾 B-中医证候
胃 I-中医证候
虚 I-中医证候
弱 I-中医证候
型 O
Ｃ O
Ａ O
Ｇ O
患 O
者 O
的 O
临 O
床 O
症 O
状 O
、 O
Ｇ O
Ｓ O
Ｔ O
－ O
π O
、 O
Ｃ O
Ｏ O
Ｘ O
－ O
１ O
和 O
Ｒ O
Ｖ O
， O
未 O
见 O
明 O
显 O
不 O
良 O
反 O
应 O

结 O
论 O
： O
胃 O
萎 O
Ⅰ O
号 O
颗 O
粒 O
能 O
有 O
效 O
的 O
改 O
善 O
脾 B-中医证候
胃 I-中医证候
虚 I-中医证候
弱 I-中医证候
型 O
Ｃ O
Ａ O
Ｇ O
临 O
床 O
症 O
状 O
， O
对 O
胃 O
镜 O
下 O
粘 O
膜 O
征 O
象 O
及 O
病 O
理 O
萎 O
缩 O
状 O
态 O
有 O
一 O
定 O
的 O
治 O
疗 O
作 O
用 O
， O
显 O
示 O
出 O
较 O
对 O
照 O
药 O
的 O
疗 O
效 O
优 O
势 O
强 O
项 O

“ O
温 B-中医治疗
通 I-中医治疗
针 I-中医治疗
法 I-中医治疗
” O
治 O
疗 O
脾 B-中医证候
胃 I-中医证候
虚 I-中医证候
寒 I-中医证候
型 O
萎 B-西医诊断
缩 I-西医诊断
性 I-西医诊断
胃 I-西医诊断
炎 I-西医诊断
临 O
床 O
疗 O
效 O
观 O
察 O

＠ O
降 B-中医治疗
逆 I-中医治疗
除 I-中医治疗
胀 I-中医治疗
胶 I-中医治疗
囊 I-中医治疗
／ O
治 O
疗 O
应 O
用 O
； O
消 O
化 O
不 O
良 O
／ O
中 O
医 O
药 O
疗 O
法 O

当 B-中医治疗
飞 I-中医治疗
利 I-中医治疗
肝 I-中医治疗
宁 I-中医治疗
胶 I-中医治疗
囊 I-中医治疗
加 O
中 B-中医治疗
药 I-中医治疗
茶 I-中医治疗
饮 I-中医治疗
治 O
疗 O
非 B-西医诊断
酒 I-西医诊断
精 I-西医诊断
性 I-西医诊断
脂 I-西医诊断
肪 I-西医诊断
肝 I-西医诊断
肝 O
郁 O
脾 O
虚 O
、 O
湿 B-西医诊断
热 I-西医诊断
蕴 I-西医诊断
结 I-西医诊断
证 I-西医诊断
３ O
７ O
例 O
临 O
床 O
观 O
察 O

苔 B-临床表现
黄 I-临床表现
腻 I-临床表现
， O
舌 O
瘀 O
紫 O
， O
脉 O
滑 O

猪 B-中药
苓 I-中药
５ O
０ O
ｇ O

整 O
脊 O
疗 O
法 O
； O
胃 B-西医诊断
食 I-西医诊断
管 I-西医诊断
反 I-西医诊断
流 I-西医诊断
病 I-西医诊断
； O
临 O
床 O
观 O
察 O

附 O
子 O
理 O
中 O
汤 O
； O
腹 B-西医诊断
泻 I-西医诊断
型 I-西医诊断
肠 I-西医诊断
易 I-西医诊断
激 I-西医诊断
综 I-西医诊断
合 I-西医诊断
征 I-西医诊断
； O
四 B-方剂
神 I-方剂
丸 I-方剂
； O
枯 O
草 O
杆 O
菌 O
二 O
联 O
活 O
菌 O
肠 O
溶 O
胶 O
囊 O
； O
脾 B-中医证候
肾 I-中医证候
阳 I-中医证候
虚 I-中医证候
证 O

结 O
果 O
（ O
１ O
） O
试 O
验 O
组 O
可 O
显 O
著 O
改 O
善 O
便 O
秘 O
患 O
者 O
的 O
相 O
关 O
症 O
状 O
， O
在 O
大 O
便 O
性 O
状 O
、 O
排 O
便 O
困 O
难 O
、 O
过 O
度 O
用 O
力 O
排 O
便 O
、 O
排 O
便 O
频 O
率 O
、 O
下 O
坠 O
、 O
排 O
便 O
时 O
间 O
、 O
四 B-临床表现
肢 I-临床表现
不 I-临床表现
温 I-临床表现
、 O
小 B-临床表现
便 I-临床表现
清 I-临床表现
长 I-临床表现
、 O
口 B-临床表现
渴 I-临床表现
喜 I-临床表现
饮 I-临床表现
、 O
头 B-临床表现
晕 I-临床表现
耳 I-临床表现
鸣 I-临床表现
、 O
手 B-临床表现
足 I-临床表现
心 I-临床表现
热 I-临床表现
、 O
疲 B-临床表现
乏 I-临床表现
、 O
失 B-临床表现
眠 I-临床表现
方 O
面 O
， O
疗 O
效 O
优 O
于 O
对 O
照 O
组 O

消 O
化 O
不 O
良 O
； O
［ O
１ O
４ O
０ O
７ O
７ O
４ O
２ O
］ O
针 B-中医治疗
刺 I-中医治疗
疗 O
法 O
； O
［ O
６ O
５ O
３ O
９ O
５ O
１ O
３ O
］ O
耳 O
穴 O
贴 O
压 O
； O
［ O
３ O
８ O
０ O
１ O
８ O
７ O
２ O
］ O
王 O
不 O
留 O
行 O
； O

双 O
日 O
入 O
观 O
察 O
组 O
（ O
３ O
１ O
例 O
） O
， O
在 O
对 O
照 O
组 O
的 O
基 O
础 O
上 O
行 O
艾 O
灸 O
、 O
穴 B-中医治疗
位 I-中医治疗
贴 I-中医治疗
敷 I-中医治疗
、 O
穴 B-中医治疗
位 I-中医治疗
按 I-中医治疗
摩 I-中医治疗
、 O
耳 B-中医治疗
穴 I-中医治疗
埋 I-中医治疗
豆 I-中医治疗
、 O
闪 B-中医治疗
罐 I-中医治疗
等 O
治 O
疗 O

在 O
治 O
疗 O
组 O
中 O
， O
肝 B-中医证候
郁 I-中医证候
气 I-中医证候
滞 I-中医证候
型 O
２ O
３ O
例 O
， O
占 O
全 O
部 O
病 O
例 O
的 O
８ O
６ O

连 B-中药
翘 I-中药
清 O
热 O
利 O
尿 O

中 O
西 O
医 O
结 O
合 O
治 O
疗 O
腹 O
泻 O
型 O
肠 B-西医诊断
易 I-西医诊断
激 I-西医诊断
综 I-西医诊断
合 I-西医诊断
征 I-西医诊断
３ O
４ O
例 O
临 O
床 O
观 O
察 O

观 O
察 O
组 O
在 O
此 O
基 O
础 O
上 O
加 O
用 O
清 B-方剂
中 I-方剂
汤 I-方剂
加 I-方剂
味 I-方剂
颗 O
粒 O
剂 O
口 O
服 O

药 O
后 O
小 O
便 O
量 O
渐 O
增 O
， O
水 O
肿 O
稍 O
减 O
， O
手 O
足 O
较 O
前 O
温 O
暖 O
， O
额 O
上 O
汗 B-临床表现
出 I-临床表现
即 O
止 O

目 O
的 O
： O
观 O
察 O
一 B-方剂
贯 I-方剂
煎 I-方剂
合 O
芍 O
药 O
甘 O
草 O
汤 O
加 O
减 O
治 O
疗 O
慢 B-西医诊断
性 I-西医诊断
萎 I-西医诊断
缩 I-西医诊断
性 I-西医诊断
胃 I-西医诊断
炎 I-西医诊断
的 O
临 O
床 O
疗 O
效 O

目 O
的 O
探 O
究 O
厄 B-西医治疗
贝 I-西医治疗
沙 I-西医治疗
坦 I-西医治疗
、 O
α O
－ O
硫 O
辛 O
酸 O
联 O
合 O
二 B-西医治疗
甲 I-西医治疗
双 I-西医治疗
胍 I-西医治疗
治 O
疗 O
２ O
型 O
糖 O
尿 O
病 O
（ O
Ｔ O
２ O
Ｄ O
Ｍ O
） O
合 O
并 O
非 B-西医诊断
酒 I-西医诊断
精 I-西医诊断
性 I-西医诊断
脂 I-西医诊断
肪 I-西医诊断
肝 I-西医诊断
（ O
Ｎ O
Ａ O
Ｆ O
Ｌ O
Ｄ O
） O
对 O
患 O
者 O
糖 O
脂 O
代 O
谢 O
及 O
肝 O
功 O
能 O
指 O
标 O
的 O
影 O
响 O

自 B-方剂
拟 I-方剂
健 I-方剂
脾 I-方剂
化 I-方剂
湿 I-方剂
汤 I-方剂
治 O
疗 O
非 B-西医诊断
酒 I-西医诊断
精 I-西医诊断
性 I-西医诊断
脂 I-西医诊断
肪 I-西医诊断
肝 I-西医诊断
５ O
３ O
例 O
疗 O
效 O
观 O
察 O

目 O
的 O
： O
通 O
过 O
与 O
常 O
规 O
针 O
刺 O
法 O
治 O
疗 O
进 O
行 O
比 O
较 O
， O
观 O
察 O
中 O
脘 O
穴 O
采 O
用 O
＂ O
温 B-中医治疗
通 I-中医治疗
针 I-中医治疗
法 I-中医治疗
＂ O
操 O
作 O
治 O
疗 O
脾 B-中医证候
胃 I-中医证候
虚 I-中医证候
寒 I-中医证候
型 O
慢 O
性 O
萎 B-西医诊断
缩 I-西医诊断
性 I-西医诊断
胃 I-西医诊断
炎 I-西医诊断
的 O
临 O
床 O
疗 O
效 O

治 O
疗 O
组 O
３ O
０ O
例 O
予 O
枳 B-方剂
术 I-方剂
增 I-方剂
液 I-方剂
汤 I-方剂
治 O
疗 O
， O
对 O
照 O
组 O
３ O
０ O
例 O
予 O
口 O
服 O
妈 O
咪 O
爱 O
治 O
疗 O

目 O
的 O
观 O
察 O
穴 B-中医治疗
位 I-中医治疗
埋 I-中医治疗
线 I-中医治疗
配 O
合 O
太 O
极 O
拳 O
运 O
动 O
治 O
疗 O
便 B-西医诊断
秘 I-西医诊断
型 I-西医诊断
肠 I-西医诊断
易 I-西医诊断
激 I-西医诊断
综 I-西医诊断
合 I-西医诊断
征 I-西医诊断
的 O
临 O
床 O
疗 O
效 O

０ O
５ O
） O
， O
电 B-中医治疗
针 I-中医治疗
治 O
疗 O
后 O
神 O
经 O
肽 O
Ｙ O
的 O
含 O
量 O
明 O
显 O
增 O
加 O
（ O
８ O
８ O

结 O
论 O
旋 B-方剂
覆 I-方剂
代 I-方剂
赭 I-方剂
汤 I-方剂
合 I-方剂
丹 I-方剂
参 I-方剂
饮 I-方剂
加 I-方剂
减 I-方剂
治 O
疗 O
慢 B-西医诊断
性 I-西医诊断
萎 I-西医诊断
缩 I-西医诊断
性 I-西医诊断
胃 I-西医诊断
炎 I-西医诊断
， O
能 O
使 O
气 O
机 O
升 O
降 O
有 O
序 O
， O
促 O
进 O
脾 O
胃 O
功 O
能 O
及 O
胃 O
黏 O
膜 O
恢 O
复 O

方 O
用 O
十 B-方剂
全 I-方剂
大 I-方剂
补 I-方剂
汤 I-方剂
合 I-方剂
茵 I-方剂
陈 I-方剂
蒿 I-方剂
汤 I-方剂
加 I-方剂
味 I-方剂
： O
党 B-中药
参 I-中药
、 O
当 B-中药
归 I-中药
、 O
熟 B-中药
地 I-中药
、 O
川 B-中药
芎 I-中药
、 O
赤 B-中药
芍 I-中药
各 O
１ O
０ O
ｇ O
， O
茯 B-中药
苓 I-中药
、 O
炒 B-中药
白 I-中药
术 I-中药
各 O
１ O
２ O
ｇ O
， O
茵 B-中药
陈 I-中药
３ O
０ O
ｇ O
， O
丹 B-中药
参 I-中药
、 O
炙 B-中药
黄 I-中药
芪 I-中药
、 O
败 O
酱 O
草 O
各 O
２ O
０ O
ｇ O
， O
益 B-中药
母 I-中药
草 I-中药
１ O
５ O
ｇ O
， O
炙 B-中药
甘 I-中药
草 I-中药
８ O
ｇ O
， O
肉 B-中药
桂 I-中药
、 O
大 B-中药
黄 I-中药
各 O
６ O
ｇ O

加 O
味 O
理 O
中 O
汤 O
联 O
合 O
韦 B-中医治疗
氏 I-中医治疗
整 I-中医治疗
脊 I-中医治疗
手 I-中医治疗
法 I-中医治疗
治 O
疗 O
功 B-西医诊断
能 I-西医诊断
性 I-西医诊断
消 I-西医诊断
化 I-西医诊断
不 I-西医诊断
良 I-西医诊断
脾 B-中医证候
胃 I-中医证候
虚 I-中医证候
寒 I-中医证候
证 O
临 O
床 O
疗 O
效 O
观 O
察 O
及 O
对 O
患 O
者 O
血 O
清 O
Ｍ O
Ｔ O
Ｌ O
、 O
Ｃ O
Ｃ O
Ｋ O
的 O
影 O
响 O

结 O
论 O
逍 O
遥 O
煎 O
剂 O
口 O
服 O
联 O
合 O
穴 B-中医治疗
位 I-中医治疗
贴 I-中医治疗
敷 I-中医治疗
可 O
减 O
轻 O
Ｉ O
Ｂ O
Ｓ O
－ O
Ｄ O
的 O
严 O
重 O
程 O
度 O
， O
改 O
善 O
患 O
者 O
生 O
活 O
质 O
量 O
， O
具 O
有 O
较 O
好 O
的 O
近 O
期 O
疗 O
效 O
和 O
远 O
期 O
疗 O
效 O

观 O
察 O
组 O
在 O
对 O
照 O
组 O
基 O
础 O
上 O
加 O
揿 B-中医治疗
针 I-中医治疗
结 O
合 O
耳 O
穴 O
治 O
疗 O

目 O
的 O
评 O
价 O
益 O
胃 O
化 O
裁 O
方 O
治 O
疗 O
胃 B-中医证候
阴 I-中医证候
不 I-中医证候
足 I-中医证候
型 O
慢 B-西医诊断
性 I-西医诊断
萎 I-西医诊断
缩 I-西医诊断
性 I-西医诊断
胃 I-西医诊断
炎 I-西医诊断
的 O
临 O
床 O
疗 O
效 O

方 O
法 O
将 O
１ O
２ O
０ O
例 O
符 O
合 O
纳 O
入 O
标 O
准 O
的 O
胃 B-西医诊断
食 I-西医诊断
管 I-西医诊断
反 I-西医诊断
流 I-西医诊断
病 I-西医诊断
患 O
者 O
按 O
就 O
诊 O
先 O
后 O
顺 O
序 O
随 O
机 O
分 O
为 O
３ O
组 O
， O
每 O
组 O
４ O
０ O
例 O
， O
电 B-中医治疗
针 I-中医治疗
组 O
给 O
予 O
电 B-中医治疗
针 I-中医治疗
治 O
疗 O
， O
雷 O
贝 O
拉 O
唑 O
组 O
给 O
予 O
雷 O
贝 O
拉 O
唑 O
治 O
疗 O
， O
治 O
疗 O
组 O
给 O
予 O
电 B-中医治疗
针 I-中医治疗
配 O
合 O
雷 O
贝 O
拉 O
唑 O
治 O
疗 O
， O
治 O
疗 O
１ O
４ O
ｄ O
后 O
， O
比 O
较 O
３ O
组 O
疗 O
效 O
、 O
治 O
疗 O
前 O
后 O
Ｇ O
Ａ O
Ｓ O
和 O
症 O
状 O
积 O
分 O
改 O
善 O
情 O
况 O

右 B-方剂
归 I-方剂
丸 I-方剂
治 O
疗 O
脾 B-中医证候
肾 I-中医证候
阳 I-中医证候
虚 I-中医证候
型 O
老 B-西医诊断
年 I-西医诊断
功 I-西医诊断
能 I-西医诊断
性 I-西医诊断
便 I-西医诊断
秘 I-西医诊断
的 O
临 O
床 O
观 O
察 O

方 O
法 O
将 O
符 O
合 O
纳 O
入 O
标 O
准 O
的 O
２ O
５ O
７ O
例 O
患 O
者 O
随 O
机 O
分 O
为 O
联 O
合 O
组 O
（ O
ｎ O
＝ O
８ O
３ O
） O
、 O
中 O
药 O
组 O
（ O
ｎ O
＝ O
８ O
８ O
） O
、 O
胃 O
复 O
春 O
组 O
（ O
ｎ O
＝ O
８ O
６ O
） O
， O
联 O
合 O
组 O
给 O
予 O
中 O
药 O
及 O
心 B-其他治疗
理 I-其他治疗
干 I-其他治疗
预 I-其他治疗
， O
中 O
药 O
组 O
单 O
纯 O
给 O
予 O
中 O
药 O
治 O
疗 O
， O
胃 O
复 O
春 O
组 O
给 O
予 O
胃 O
复 O
春 O
治 O
疗 O
， O
观 O
察 O
三 O
组 O
治 O
疗 O
前 O
后 O
症 O
状 O
、 O
抑 O
郁 O
积 O
分 O
、 O
胃 O
镜 O
及 O
病 O
理 O
和 O
其 O
他 O
一 O
般 O
相 O
关 O
常 O
规 O
理 O
化 O
指 O
标 O
的 O
客 O
观 O
变 O
化 O

目 O
的 O
： O
分 O
析 O
自 O
拟 O
升 O
阳 O
健 O
运 O
汤 O
联 O
合 O
乳 B-其他治疗
果 I-其他治疗
糖 I-其他治疗
治 O
疗 O
习 B-西医诊断
惯 I-西医诊断
性 I-西医诊断
便 I-西医诊断
秘 I-西医诊断
的 O
临 O
床 O
价 O
值 O

胃 B-西医诊断
食 I-西医诊断
管 I-西医诊断
反 I-西医诊断
流 I-西医诊断
病 I-西医诊断
； O
胃 O
康 O
２ O
号 O
； O
耳 O
穴 O
贴 O
压 O
； O
中 O
医 O
药 O
疗 O
法 O
； O
中 O
虚 O
气 O
逆 O

服 O
１ O
８ O
剂 O
， O
黄 B-临床表现
疸 I-临床表现
消 I-临床表现
退 I-临床表现
， O
精 O
神 O
、 O
食 O
量 O
、 O
大 O
小 O
便 O
均 O
已 O
如 O
常 O
， O
但 O
肝 B-临床表现
区 I-临床表现
仍 I-临床表现
有 I-临床表现
做 I-临床表现
痛 I-临床表现
， O
守 O
上 O
方 O
大 O
黄 O
减 O
至 O
３ O
ｇ O
， O
绵 B-中药
茵 I-中药
陈 I-中药
减 O
至 O
４ O
０ O
ｇ O
， O
每 O
日 O
１ O
剂 O

结 O
论 O
： O
中 O
西 O
医 O
结 O
合 O
治 O
疗 O
功 B-西医诊断
能 I-西医诊断
性 I-西医诊断
消 I-西医诊断
化 I-西医诊断
不 I-西医诊断
良 I-西医诊断
有 O
较 O
好 O
的 O
临 O
床 O
疗 O
效 O

服 O
药 O
７ O
剂 O
， O
心 B-临床表现
悸 I-临床表现
气 B-临床表现
短 I-临床表现
明 O
显 O
减 O
轻 O
， O
夜 O
间 O
可 O
平 O
卧 O
， O
口 O
唇 O
、 O
爪 O
甲 O
、 O
颜 O
面 O
紫 O
绀 O
明 O
显 O
减 O
轻 O
， O
腹 O
水 O
有 O
所 O
减 O
少 O
， O
听 O
诊 O
双 O
肺 O
仍 O
可 O
闻 O
湿 O
罗 O
音 O
， O
程 O
度 O
较 O
前 O
明 O
显 O
减 O
轻 O
， O
大 O
便 O
通 O
畅 O
， O
２ O
日 O
１ O
行 O
， O
尿 O
量 O
增 O
加 O
， O
１ O
昼 O
夜 O
６ O
５ O
０ O
ｍ O
ｌ O
， O
双 O
下 O
水 O
肿 O
消 O
退 O
明 O
显 O
， O
舌 O
质 O
紫 O
有 O
瘀 O
点 O
瘀 O
斑 O
、 O
苔 O
白 O
， O
脉 O
沉 O

枳 B-方剂
术 I-方剂
丸 I-方剂
加 I-方剂
味 I-方剂
治 O
疗 O
２ O
型 O
糖 O
尿 O
病 O
功 O
能 O
性 O
便 O
秘 O
３ O
０ O
例 O
疗 O
效 O
观 O
察 O

便 O
秘 O
； O
慢 O
性 O
病 O
； O
外 O
感 O
病 O
证 O
； O
阴 B-中医证候
虚 I-中医证候
； O
增 B-方剂
液 I-方剂
汤 I-方剂
； O
中 O
药 O
疗 O
法 O

与 O
当 B-方剂
归 I-方剂
地 I-方剂
葵 I-方剂
二 I-方剂
仁 I-方剂
汤 I-方剂

处 O
方 O
： O
柴 B-中药
胡 I-中药
、 O
白 O
芍 O
各 O
１ O
２ O
克 O
， O
炒 B-中药
枳 I-中药
实 I-中药
、 O
山 B-中药
栀 I-中药
子 I-中药
、 O
桃 B-中药
仁 I-中药
、 O
鸡 B-中药
内 I-中药
金 I-中药
各 O
９ O
克 O
， O
丹 B-中药
参 I-中药
、 O
山 B-中药
楂 I-中药
各 O
２ O
０ O
克 O
， O
茵 B-中药
陈 I-中药
１ O
５ O
克 O
， O
金 B-中药
钱 I-中药
草 I-中药
３ O
０ O
克 O
， O
甘 B-中药
草 I-中药
３ O
克 O

对 O
照 O
组 O
采 O
用 O
自 O
拟 O
脾 O
约 O
润 O
肠 O
汤 O
治 O
疗 O
， O
治 O
疗 O
组 O
采 O
在 O
对 O
照 O
组 O
的 O
基 O
础 O
上 O
联 O
合 O
针 B-中医治疗
灸 I-中医治疗
治 O
疗 O
， O
１ O
０ O
ｄ O
为 O
１ O
个 O
疗 O
程 O

桑 B-中药
枝 I-中药
苦 O
平 O
， O
能 O
利 O
关 O
节 O
， O
养 O
津 O
液 O
， O
行 O
水 O
袪 O
风 O
（ O
《 O
本 O
草 O
备 O
要 O
》 O
） O

对 O
照 O
组 O
４ O
６ O
例 O
， O
口 O
服 O
吗 B-西医治疗
丁 I-西医治疗
啉 I-西医治疗
治 O
疗 O

来 O
诊 O
时 O
见 O
身 O
目 O
黄 O
染 O
， O
色 O
泽 O
鲜 O
明 O
， O
精 B-临床表现
神 I-临床表现
不 I-临床表现
振 I-临床表现
， O
低 O
热 O
３ O
８ O

观 O
察 O
组 O
给 O
予 O
益 B-方剂
气 I-方剂
养 I-方剂
阴 I-方剂
方 I-方剂
， O
１ O
次 O
／ O
ｄ O
， O
比 O
较 O
２ O
组 O
临 O
床 O
疗 O
效 O
及 O
临 O
床 O
症 O
状 O
积 O
分 O
变 O
化 O
情 O
况 O

诊 O
见 O
： O
呻 B-临床表现
呤 I-临床表现
不 I-临床表现
已 I-临床表现
， O
面 B-临床表现
目 I-临床表现
及 I-临床表现
周 I-临床表现
身 I-临床表现
轻 I-临床表现
度 I-临床表现
黄 I-临床表现
染 I-临床表现
， O
精 B-临床表现
神 I-临床表现
倦 I-临床表现
怠 I-临床表现
， O
手 B-临床表现
足 I-临床表现
厥 I-临床表现
冷 I-临床表现
， O
右 B-临床表现
上 I-临床表现
腹 I-临床表现
胆 I-临床表现
囊 I-临床表现
区 I-临床表现
触 I-临床表现
痛 I-临床表现
， O
舌 O
淡 O
， O
苔 B-临床表现
厚 I-临床表现
白 I-临床表现
， O
脉 O
沉 O
细 O

结 O
论 O
： O
调 O
中 O
健 O
脾 O
汤 O
、 O
多 O
潘 O
立 O
酮 O
片 O
、 O
四 O
磨 O
汤 O
口 O
服 O
液 O
均 O
可 O
有 O
效 O
缓 O
解 O
脾 B-中医证候
虚 I-中医证候
气 I-中医证候
滞 I-中医证候
型 O
Ｆ O
Ｄ O
患 O
者 O
临 O
床 O
症 O
状 O
， O
调 O
中 O
健 O
脾 O
汤 O
可 O
明 O
显 O
改 O
善 O
脾 B-中医证候
虚 I-中医证候
气 I-中医证候
滞 I-中医证候
型 O
Ｆ O
Ｄ O
患 O
者 O
焦 O
虑 O
、 O
抑 O
郁 O
等 O
精 O
神 O
障 O
碍 O
状 O
态 O

胃 O
炎 O
， O
萎 O
缩 O
性 O
／ O
中 O
医 O
药 O
疗 O
法 O
， O
祛 O
寒 O
剂 O
／ O
治 O
疗 O
应 O
用 O
， O
补 O
气 O
剂 O
／ O
治 O
疗 O
应 O
用 O
， O
＠ O
香 B-方剂
砂 I-方剂
温 I-方剂
中 I-方剂
汤 I-方剂

试 O
验 O
组 O
患 O
者 O
分 O
阶 O
段 O
先 O
后 O
口 O
服 O
疏 B-方剂
肝 I-方剂
健 I-方剂
脾 I-方剂
利 I-方剂
湿 I-方剂
汤 I-方剂
剂 I-方剂
、 O
参 O
术 O
益 O
肠 O
丸 O
， O
对 O
照 O
组 O
患 O
者 O
口 O
服 O
单 O
剂 O
马 O
来 O
酸 O
曲 O
美 O
布 O
汀 O
片 O
， O
两 O
组 O
疗 O
程 O
均 O
为 O
６ O
周 O

目 O
的 O
观 O
察 O
升 B-中医治疗
降 I-中医治疗
胶 I-中医治疗
囊 I-中医治疗
对 O
功 B-西医诊断
能 I-西医诊断
性 I-西医诊断
消 I-西医诊断
化 I-西医诊断
不 I-西医诊断
良 I-西医诊断
的 O
疗 O
效 O

０ O
１ O
） O
， O
在 O
改 O
善 O
上 B-临床表现
腹 I-临床表现
痛 I-临床表现
、 O
早 B-临床表现
饱 I-临床表现
、 O
嗳 B-临床表现
气 I-临床表现
等 O
症 O
状 O
方 O
面 O
， O
也 O
优 O
于 O
对 O
照 O
组 O

【 O
结 O
论 O
】 O
俞 B-中医治疗
募 I-中医治疗
配 I-中医治疗
穴 I-中医治疗
埋 I-中医治疗
线 I-中医治疗
疗 O
法 O
能 O
有 O
效 O
调 O
节 O
慢 B-西医诊断
性 I-西医诊断
萎 I-西医诊断
缩 I-西医诊断
性 I-西医诊断
胃 I-西医诊断
炎 I-西医诊断
患 O
者 O
胃 O
肠 O
激 O
素 O
， O
增 O
强 O
胃 O
蠕 O
动 O
， O
改 O
善 O
胃 O
电 O
节 O
律 O
， O
促 O
进 O
胃 O
排 O
空 O

功 B-西医诊断
能 I-西医诊断
性 I-西医诊断
消 I-西医诊断
化 I-西医诊断
不 I-西医诊断
良 I-西医诊断
又 O
称 O
非 O
溃 O
疡 O
性 O
消 O
化 O
不 O
良 O
（ O
Ｎ O
Ｕ O
Ｄ O
） O
， O
是 O
一 O
组 O
以 O
餐 B-临床表现
后 I-临床表现
上 I-临床表现
腹 I-临床表现
部 I-临床表现
胀 I-临床表现
满 I-临床表现
隐 I-临床表现
痛 I-临床表现
、 O
嗳 B-临床表现
气 I-临床表现
恶 I-临床表现
心 I-临床表现
、 O
纳 B-临床表现
呆 I-临床表现
等 O
为 O
主 O
要 O
临 O
床 O
表 O
现 O
的 O
临 O
床 O
综 O
合 O
征 O
。 O
笔 O
者 O
用 O
平 O
胃 O
散 O
加 O
味 O
治 O
疗 O
７ O
０ O
例 O
， O
并 O
与 O
西 O
药 O
治 O
疗 O
组 O
作 O
对 O
照 O
， O
取 O
得 O
了 O
较 O
满 O
意 O
的 O
效 O
果 O
， O
现 O
报 O
告 O
如 O
下 O
。 O

查 O
： O
皮 O
肤 O
晦 O
暗 O
无 O
光 O
泽 O
、 O
舌 O
质 O
紫 O
暗 O
， O
有 O
癖 O
点 O
， O
苔 B-临床表现
黄 I-临床表现
腻 I-临床表现
， O
脉 B-临床表现
弦 I-临床表现
滑 I-临床表现

面 B-临床表现
目 I-临床表现
肌 I-临床表现
肤 I-临床表现
发 I-临床表现
黄 I-临床表现
， I-临床表现
色 I-临床表现
暗 I-临床表现
， O
小 B-临床表现
便 I-临床表现
少 I-临床表现
， O
大 B-临床表现
便 I-临床表现
溏 I-临床表现
， O
打 B-临床表现
嗝 I-临床表现
溢 I-临床表现
乳 I-临床表现
， O
腹 B-临床表现
胀 I-临床表现
， O
不 B-临床表现
时 I-临床表现
哭 I-临床表现
闹 I-临床表现
， O
指 B-临床表现
纹 I-临床表现
淡 I-临床表现
红 I-临床表现
， O
黄 B-中医诊断
疸 I-中医诊断

目 O
的 O
采 O
用 O
电 O
针 O
胃 O
的 O
合 O
募 O
穴 O
， O
观 O
察 O
合 B-中医治疗
募 I-中医治疗
配 I-中医治疗
穴 I-中医治疗
治 O
疗 O
功 B-西医诊断
能 I-西医诊断
性 I-西医诊断
消 I-西医诊断
化 I-西医诊断
不 I-西医诊断
良 I-西医诊断
的 O
临 O
床 O
协 O
同 O
作 O
用 O

但 O
肝 O
区 O
经 O
常 O
隐 B-临床表现
痛 I-临床表现
， O
乏 B-临床表现
力 I-临床表现
纳 O
差 O
， O
历 O
次 O
肝 O
功 O
能 O
试 O
验 O
正 O
常 O
， O
西 O
医 O
诊 O
断 O
为 O
慢 B-西医诊断
性 I-西医诊断
迁 I-西医诊断
延 I-西医诊断
性 I-西医诊断
肝 I-西医诊断
炎 I-西医诊断
， O
经 O
保 O
肝 O
治 O
疗 O
未 O
见 O
明 O
显 O
好 O
转 O

对 O
照 O
组 O
患 O
者 O
给 O
予 O
叶 B-西医治疗
酸 I-西医治疗
治 O
疗 O

目 O
的 O
： O
中 O
医 O
辨 O
证 O
分 O
型 O
治 O
疗 O
腹 B-西医诊断
泻 I-西医诊断
型 I-西医诊断
肠 I-西医诊断
易 I-西医诊断
激 I-西医诊断
综 I-西医诊断
合 I-西医诊断
征 I-西医诊断
， O
以 O
西 O
药 O
得 O
舒 O
特 O
为 O
对 O
照 O
， O
从 O
肠 O
道 O
症 O
状 O
和 O
生 O
活 O
质 O
量 O
两 O
方 O
面 O
观 O
察 O
其 O
临 O
床 O
疗 O
效 O

目 O
的 O
： O
探 O
讨 O
益 O
气 O
健 O
脾 O
和 O
胃 O
法 O
对 O
脾 B-中医证候
胃 I-中医证候
虚 I-中医证候
弱 I-中医证候
型 O
慢 B-西医诊断
性 I-西医诊断
萎 I-西医诊断
缩 I-西医诊断
性 I-西医诊断
胃 I-西医诊断
炎 I-西医诊断
患 O
者 O
的 O
影 O
响 O

结 O
论 O
自 O
拟 O
疏 O
肝 O
解 O
郁 O
止 O
泻 O
方 O
辅 O
以 O
耳 B-中医治疗
穴 I-中医治疗
按 I-中医治疗
压 I-中医治疗
治 O
疗 O
腹 B-西医诊断
泻 I-西医诊断
型 I-西医诊断
肠 I-西医诊断
易 I-西医诊断
激 I-西医诊断
综 I-西医诊断
合 I-西医诊断
征 I-西医诊断
（ O
肝 O
郁 O
脾 O
虚 O
证 O
） O
能 O
够 O
在 O
保 O
证 O
安 O
全 O
性 O
的 O
前 O
提 O
下 O
， O
进 O
一 O
步 O
改 O
善 O
患 O
者 O
临 O
床 O
症 O
状 O
并 O
提 O
高 O
临 O
床 O
总 O
有 O
效 O
率 O
， O
值 O
得 O
临 O
床 O
广 O
泛 O
推 O
广 O

饮 B-临床表现
食 I-临床表现
、 I-临床表现
大 I-临床表现
便 I-临床表现
均 I-临床表现
正 I-临床表现
常 I-临床表现
， O
睡 B-临床表现
眠 I-临床表现
好 I-临床表现
， O
小 B-临床表现
便 I-临床表现
有 I-临床表现
时 I-临床表现
混 I-临床表现
浊 I-临床表现

习 B-西医诊断
惯 I-西医诊断
性 I-西医诊断
便 I-西医诊断
秘 I-西医诊断
； O
自 O
拟 O
升 O
阳 O
健 O
运 O
汤 O
； O
乳 B-其他治疗
果 I-其他治疗
糖 I-其他治疗

穴 B-中医治疗
位 I-中医治疗
埋 I-中医治疗
线 I-中医治疗
配 O
合 O
心 O
理 O
干 O
预 O
治 O
疗 O
功 B-西医诊断
能 I-西医诊断
性 I-西医诊断
消 I-西医诊断
化 I-西医诊断
不 I-西医诊断
良 I-西医诊断
疗 O
效 O
观 O
察 O

目 O
的 O
： O
观 O
察 O
针 B-中医治疗
刺 I-中医治疗
结 O
合 O
资 O
生 O
汤 O
加 O
减 O
治 O
疗 O
脾 B-中医证候
胃 I-中医证候
虚 I-中医证候
弱 I-中医证候
型 O
慢 B-西医诊断
性 I-西医诊断
萎 I-西医诊断
缩 I-西医诊断
性 I-西医诊断
胃 I-西医诊断
炎 I-西医诊断
（ O
Ｃ O
ｈ O
ｒ O
ｏ O
ｎ O
ｉ O
ｃ O
Ａ O
ｔ O
ｒ O
ｏ O
ｐ O
ｈ O
ｉ O
ｃ O
Ｇ O
ａ O
ｓ O
ｔ O
ｒ O
ｉ O
ｔ O
ｉ O
ｓ O
， O
Ｃ O
Ａ O
Ｇ O
） O
的 O
疗 O
效 O
及 O
安 O
全 O
性 O

结 O
论 O
： O
常 O
规 O
治 O
疗 O
基 O
础 O
上 O
加 O
用 O
贺 O
州 O
土 B-中医治疗
瑶 I-中医治疗
整 I-中医治疗
脊 I-中医治疗
疗 I-中医治疗
法 I-中医治疗
联 O
合 O
烫 O
熨 O
疗 O
法 O
在 O
胃 B-西医诊断
食 I-西医诊断
管 I-西医诊断
反 I-西医诊断
流 I-西医诊断
病 I-西医诊断
的 O
治 O
疗 O
上 O
可 O
明 O
显 O
改 O
善 O
临 O
床 O
症 O
状 O
及 O
胃 O
镜 O
下 O
表 O
现 O
， O
提 O
高 O
综 O
合 O
治 O
疗 O
的 O
疗 O
效 O

腹 O
不 O
胀 O
满 O
， O
二 O
便 O
如 O
常 O
， O
予 O
３ O
剂 O
香 B-方剂
砂 I-方剂
六 I-方剂
君 I-方剂
子 I-方剂
汤 I-方剂
加 I-方剂
减 I-方剂
善 O
其 O
后 O

槟 B-中药
榔 I-中药
１ O
０ O
ｇ O

子 B-中医治疗
午 I-中医治疗
流 I-中医治疗
注 I-中医治疗
开 I-中医治疗
穴 I-中医治疗
疗 I-中医治疗
法 I-中医治疗
治 O
疗 O
肝 B-中医证候
郁 I-中医证候
气 I-中医证候
滞 I-中医证候
型 O
功 B-西医诊断
能 I-西医诊断
性 I-西医诊断
消 I-西医诊断
化 I-西医诊断
不 I-西医诊断
良 I-西医诊断
的 O
疗 O
效 O
观 O
察 O

方 O
法 O
： O
治 O
疗 O
组 O
４ O
５ O
例 O
， O
采 O
用 O
脂 B-方剂
肝 I-方剂
合 I-方剂
剂 I-方剂
（ O
柴 O
胡 O
、 O
郁 B-中药
金 I-中药
、 O
泽 B-中药
泻 I-中药
、 O
丹 B-中药
参 I-中药
、 O
虎 B-中药
杖 I-中药
等 O
） O
配 O
合 O
Ｈ O
Ｄ O
－ O
９ O
２ O
－ O
Ⅱ O
型 O
肝 B-西医治疗
病 I-西医治疗
治 I-西医治疗
疗 I-西医治疗
仪 I-西医治疗
， O
对 O
照 O
组 O
４ O
６ O
例 O
， O
口 O
服 O
硫 O
普 O
罗 O
宁 O
片 O

目 O
的 O
观 O
察 O
氟 O
哌 O
噻 O
吨 O
美 O
利 O
曲 O
辛 O
联 O
合 O
六 B-中医治疗
味 I-中医治疗
安 I-中医治疗
消 I-中医治疗
胶 I-中医治疗
囊 I-中医治疗
对 O
功 B-西医诊断
能 I-西医诊断
性 I-西医诊断
消 I-西医诊断
化 I-西医诊断
不 I-西医诊断
良 I-西医诊断
患 O
者 O
消 O
化 O
不 O
良 O
症 O
状 O
及 O
生 O
活 O
质 O
量 O
的 O
影 O
响 O

２ O
剂 O
后 O
， O
解 O
大 O
便 O
３ O
次 O
， O
量 O
多 O
， O
色 O
黑 O
， O
臭 O
秽 O
， O
腹 O
胀 O
腹 B-临床表现
痛 I-临床表现
解 O
， O
并 O
欲 O
进 O
食 O
， O
腹 O
略 O
膨 O
隆 O

六 O
磨 O
汤 O
加 O
减 O
联 O
合 O
超 B-其他治疗
声 I-其他治疗
离 I-其他治疗
子 I-其他治疗
导 I-其他治疗
入 I-其他治疗
治 O
疗 O
便 B-西医诊断
秘 I-西医诊断
型 I-西医诊断
肠 I-西医诊断
易 I-西医诊断
激 I-西医诊断
综 I-西医诊断
合 I-西医诊断
征 I-西医诊断
的 O
临 O
床 O
研 O
究 O

“ O
老 B-中医治疗
十 I-中医治疗
针 I-中医治疗
” O
为 O
主 O
治 O
疗 O
功 B-西医诊断
能 I-西医诊断
性 I-西医诊断
消 I-西医诊断
化 I-西医诊断
不 I-西医诊断
良 I-西医诊断
临 O
床 O
观 O
察 O

通 O
腑 O
行 O
气 O
以 O
解 O
患 O
者 O
腹 B-临床表现
胀 I-临床表现
痛 I-临床表现

Ｂ O
超 O
示 O
脾 O
大 O
， O
曾 O
在 O
某 O
院 O
确 O
诊 O
为 O
“ O
早 O
期 O
肝 B-西医诊断
硬 I-西医诊断
化 I-西医诊断
” O

非 O
酒 O
精 O
性 O
脂 O
肪 O
性 O
肝 O
病 O
； O
通 B-方剂
腑 I-方剂
化 I-方剂
瘀 I-方剂
方 I-方剂
； O
临 O
床 O
观 O
察 O

从 O
其 O
主 O
诉 O
似 O
奔 O
豚 O
汤 O
证 O
， O
舌 O
红 O
紫 O
苔 O
薄 O
黄 O
， O
证 O
属 O
肝 B-中医证候
热 I-中医证候
上 I-中医证候
冲 I-中医证候

结 O
论 O
旋 O
覆 O
花 O
汤 O
合 O
温 B-方剂
胆 I-方剂
汤 I-方剂
加 I-方剂
减 I-方剂
可 O
有 O
效 O
改 O
善 O
慢 B-西医诊断
性 I-西医诊断
萎 I-西医诊断
缩 I-西医诊断
性 I-西医诊断
胃 I-西医诊断
炎 I-西医诊断
痰 B-中医证候
瘀 I-中医证候
阻 I-中医证候
络 I-中医证候
证 O
患 O
者 O
临 O
床 O
症 O
状 O
， O
具 O
有 O
减 O
毒 O
增 O
效 O
作 O
用 O
， O
安 O
全 O
性 O
高 O
， O
复 O
发 O
率 O
低 O

目 O
的 O
观 O
察 O
通 B-方剂
腑 I-方剂
化 I-方剂
瘀 I-方剂
方 I-方剂
治 O
疗 O
非 O
酒 O
精 O
性 O
脂 O
肪 O
性 O
肝 O
病 O
的 O
临 O
床 O
疗 O
效 O

片 B-中药
姜 I-中药
黄 I-中药
１ O
０ O
ｇ O

舒 O
肝 O
理 O
气 O
汤 O
； O
功 B-西医诊断
能 I-西医诊断
性 I-西医诊断
消 I-西医诊断
化 I-西医诊断
不 I-西医诊断
良 I-西医诊断
； O
胃 O
泌 O
素 O
； O
血 O
液 O
流 O
变 O
学 O

故 O
袁 O
师 O
以 O
苓 O
桂 O
术 O
甘 O
汤 O
、 O
附 B-中药
子 I-中药
粳 O
米 O
汤 O
温 O
补 O
阳 O
气 O
的 O
同 O
时 O
， O
又 O
通 O
利 O
小 O
便 O
， O
则 O
水 O
湿 O
之 O
邪 O
自 O
可 O
得 O
化 O

患 O
者 O
５ O
年 O
来 O
， O
常 O
出 O
现 O
胸 B-临床表现
闷 I-临床表现
， O
咳 O
嗽 O
， O
不 O
能 O
左 O
侧 B-临床表现
卧 I-临床表现
位 O
， O
伴 O
腹 O
胀 O
， O
双 B-临床表现
下 I-临床表现
肢 I-临床表现
水 I-临床表现
肿 I-临床表现
， O
住 O
西 O
医 O
医 O
院 O
明 O
确 O
诊 O
断 O
肝 B-西医诊断
硬 I-西医诊断
化 I-西医诊断
并 I-西医诊断
肝 I-西医诊断
性 I-西医诊断
胸 I-西医诊断
水 I-西医诊断
（ O
右 O
侧 O
） O

面 O
色 O
黄 O
而 O
浮 B-临床表现
肿 I-临床表现

继 O
去 O
莱 B-中药
菔 I-中药
子 I-中药
， O
焦 B-中药
三 I-中药
仙 I-中药
加 O
炒 O
苡 O
米 O
１ O
５ O
克 O
， O
炒 O
公 O
稻 O
芽 O
各 O
１ O
２ O
克 O
， O
以 O
调 O
理 O
脾 O
胃 O
而 O
告 O
愈 O

菟 B-中药
丝 I-中药
子 I-中药
１ O
５ O
ｇ O

治 O
宜 O
清 O
利 O
与 O
攻 O
下 O
并 O
施 O
， O
用 O
大 B-方剂
柴 I-方剂
胡 I-方剂
汤 I-方剂
加 I-方剂
味 I-方剂
： O
柴 O
胡 O
１ O
０ O
ｇ O
， O
大 B-中药
黄 I-中药
１ O
２ O
ｇ O
， O
黄 B-中药
芩 I-中药
１ O
０ O
＆ O
ｎ O
ｂ O
ｓ O
ｐ O

舌 B-临床表现
苔 I-临床表现
黄 I-临床表现
厚 I-临床表现
而 I-临床表现
燥 I-临床表现
， O
脉 O
数 O
， O
两 O
尺 O
数 O
而 O
有 O
力 O

六 O
磨 O
汤 O
， O
超 B-其他治疗
声 I-其他治疗
离 I-其他治疗
子 I-其他治疗
导 I-其他治疗
入 I-其他治疗
， O
便 B-西医诊断
秘 I-西医诊断
型 I-西医诊断
肠 I-西医诊断
易 I-西医诊断
激 I-西医诊断
综 I-西医诊断
合 I-西医诊断
征 I-西医诊断
， O
中 O
医 O
药 O
疗 O
法 O

目 O
的 O
： O
探 O
讨 O
茵 O
陈 O
越 O
鞠 O
汤 O
联 O
合 O
多 B-西医治疗
烯 I-西医治疗
磷 I-西医治疗
脂 I-西医治疗
胆 I-西医治疗
碱 I-西医治疗
对 O
非 B-西医诊断
酒 I-西医诊断
精 I-西医诊断
性 I-西医诊断
脂 I-西医诊断
肪 I-西医诊断
性 I-西医诊断
肝 I-西医诊断
病 I-西医诊断
的 O
治 O
疗 O
作 O
用 O
及 O
对 O
肝 O
纤 O
维 O
化 O
指 O
标 O
的 O
影 O
响 O

２ O
０ O
０ O
６ O
－ O
０ O
１ O
— O
２ O
０ O
１ O
１ O
－ O
１ O
２ O
， O
我 O
们 O
采 O
用 O
柴 B-方剂
胡 I-方剂
疏 I-方剂
肝 I-方剂
散 I-方剂
联 O
合 O
氟 B-西医治疗
哌 I-西医治疗
噻 I-西医治疗
吨 I-西医治疗
美 I-西医治疗
利 I-西医治疗
曲 I-西医治疗
辛 I-西医治疗
片 O
治 O
疗 O
Ｆ O
Ｄ O
４ O
４ O
例 O
， O
并 O
与 O
单 O
纯 O
采 O
用 O
氟 O
哌 O
噻 O
吨 O
美 O
曲 O
辛 O
片 O
治 O
疗 O
４ O
４ O
例 O
对 O
照 O
观 O
察 O
， O
结 O
果 O
如 O
下 O

诊 O
见 O
： O
额 B-临床表现
红 I-临床表现
消 B-临床表现
瘦 I-临床表现
、 O
喘 B-临床表现
促 I-临床表现
无 I-临床表现
力 I-临床表现
、 O
神 B-临床表现
疲 I-临床表现
倦 I-临床表现
怠 I-临床表现
， O
舌 O
红 O
少 B-临床表现
苔 I-临床表现
， O
脉 O
细 O
数 O
无 O
力 O

对 O
照 O
组 O
给 O
予 O
黛 B-西医治疗
力 I-西医治疗
新 I-西医治疗
每 O
次 O
１ O
片 O
， O
２ O
次 O
／ O
ｄ O
， O
早 O
、 O
午 O
餐 O
后 O
服 O
， O
复 O
方 O
阿 O
嗪 O
米 O
特 O
肠 O
溶 O
片 O
每 O
次 O
２ O
片 O
， O
３ O
次 O
／ O
ｄ O
， O
口 O
服 O

结 O
论 O
： O
针 O
刺 O
配 O
合 O
中 B-中医治疗
药 I-中医治疗
灌 I-中医治疗
肠 I-中医治疗
对 O
于 O
虚 B-西医诊断
证 I-西医诊断
便 I-西医诊断
秘 I-西医诊断
的 O
患 O
者 O
的 O
近 O
期 O
疗 O
效 O
显 O
著 O
， O
停 O
药 O
４ O
周 O
后 O
疗 O
效 O
肯 O
定 O
， O
是 O
治 O
疗 O
虚 B-西医诊断
证 I-西医诊断
便 I-西医诊断
秘 I-西医诊断
的 O
有 O
效 O
手 O
段 O

方 O
法 O
将 O
９ O
０ O
例 O
脾 B-中医证候
虚 I-中医证候
瘀 I-中医证候
热 I-中医证候
型 O
慢 B-西医诊断
性 I-西医诊断
萎 I-西医诊断
缩 I-西医诊断
性 I-西医诊断
胃 I-西医诊断
炎 I-西医诊断
伴 I-西医诊断
肠 I-西医诊断
化 I-西医诊断
生 I-西医诊断
患 O
者 O
随 O
机 O
分 O
为 O
治 O
疗 O
Ａ O
组 O
（ O
Ａ O
组 O
） O
、 O
治 O
疗 O
Ｂ O
组 O
（ O
Ｂ O
组 O
） O
、 O
对 O
照 O
Ｃ O
组 O
（ O
Ｃ O
组 O
） O
， O
每 O
组 O
３ O
０ O
例 O

结 O
论 O
柴 O
胡 O
疏 O
肝 O
散 O
加 O
味 O
治 O
疗 O
功 B-西医诊断
能 I-西医诊断
性 I-西医诊断
消 I-西医诊断
化 I-西医诊断
不 I-西医诊断
良 I-西医诊断
有 O
较 O
好 O
的 O
疗 O
效 O

结 O
论 O
： O
逍 B-中医治疗
遥 I-中医治疗
散 I-中医治疗
合 O
用 O
舒 O
必 O
利 O
治 O
疗 O
功 B-西医诊断
能 I-西医诊断
性 I-西医诊断
消 I-西医诊断
化 I-西医诊断
不 I-西医诊断
良 I-西医诊断
有 O
较 O
好 O
的 O
治 O
疗 O
效 O
果 O

待 O
其 O
二 O
诊 O
时 O
， O
药 O
中 O
病 O
机 O
， O
腹 O
胀 O
减 O
轻 O
， O
反 O
酸 O
嗳 B-临床表现
气 I-临床表现
少 O
发 O
， O
故 O
后 O
治 O
之 O
时 O
， O
以 O
原 O
方 O
加 O
减 O
， O
陆 O
续 O
施 O
以 O
知 O
母 O
、 O
石 O
膏 O
、 O
干 O
石 O
斛 O
之 O
属 O
， O
以 O
求 O
火 O
降 O
而 O
阴 O
液 O
得 O
滋 O

功 B-西医诊断
能 I-西医诊断
性 I-西医诊断
消 I-西医诊断
化 I-西医诊断
不 I-西医诊断
良 I-西医诊断
； O
脾 B-中医证候
虚 I-中医证候
气 I-中医证候
滞 I-中医证候
； O
胃 O
肠 O
激 O
素 O
； O
机 O
制 O

六 B-中医治疗
味 I-中医治疗
能 I-中医治疗
消 I-中医治疗
胶 I-中医治疗
囊 I-中医治疗
联 O
合 O
氟 O
西 O
汀 O
治 O
疗 O
功 B-西医诊断
能 I-西医诊断
性 I-西医诊断
便 I-西医诊断
秘 I-西医诊断
３ O
８ O
例 O

结 O
果 O
： O
温 B-中医治疗
通 I-中医治疗
针 I-中医治疗
法 I-中医治疗
组 O
总 O
有 O
效 O
率 O
为 O
９ O
３ O

结 O
论 O
指 B-中医治疗
针 I-中医治疗
配 O
合 O
穴 O
位 O
埋 O
线 O
治 O
疗 O
便 B-西医诊断
秘 I-西医诊断
型 I-西医诊断
肠 I-西医诊断
易 I-西医诊断
激 I-西医诊断
综 I-西医诊断
合 I-西医诊断
征 I-西医诊断
具 O
有 O
良 O
好 O
的 O
临 O
床 O
疗 O
效 O

结 O
论 O
逍 O
遥 O
散 O
联 O
合 O
匹 B-西医治疗
维 I-西医治疗
溴 I-西医治疗
铵 I-西医治疗
片 I-西医治疗
治 O
疗 O
腹 O
泻 O
型 O
Ｉ O
Ｂ O
Ｓ O
， O
不 O
仅 O
对 O
患 O
者 O
的 O
腹 O
痛 O
、 O
腹 O
泻 O
、 O
腹 O
胀 O
等 O
主 O
要 O
症 O
状 O
有 O
明 O
显 O
改 O
善 O
作 O
用 O
， O
还 O
可 O
明 O
显 O
改 O
善 O
患 O
者 O
的 O
焦 O
虑 O
、 O
抑 O
郁 O
情 O
绪 O

目 O
的 O
： O
探 O
讨 O
穴 B-中医治疗
位 I-中医治疗
埋 I-中医治疗
线 I-中医治疗
联 O
合 O
麻 O
仁 O
润 O
肠 O
丸 O
治 O
疗 O
慢 B-西医诊断
性 I-西医诊断
功 I-西医诊断
能 I-西医诊断
性 I-西医诊断
便 I-西医诊断
秘 I-西医诊断
（ O
Ｆ O
Ｃ O
） O
的 O
临 O
床 O
疗 O
效 O

四 O
逆 O
散 O
合 O
左 B-方剂
金 I-方剂
丸 I-方剂
加 O
味 O
治 O
疗 O
肝 O
胃 O
郁 O
热 O
型 O
非 B-西医诊断
糜 I-西医诊断
烂 I-西医诊断
性 I-西医诊断
胃 I-西医诊断
食 I-西医诊断
管 I-西医诊断
反 I-西医诊断
流 I-西医诊断
病 I-西医诊断
３ O
２ O
例 O

方 O
中 O
玄 B-中药
参 I-中药
、 O
枸 B-中药
杞 I-中药
子 I-中药
、 O
麦 B-中药
冬 I-中药
、 O
怀 B-中药
山 I-中药
药 I-中药
均 O
善 O
养 O
胃 O
阴 O

结 O
论 O
参 B-中医治疗
芪 I-中医治疗
健 I-中医治疗
胃 I-中医治疗
颗 I-中医治疗
粒 I-中医治疗
联 O
合 O
替 O
普 O
瑞 O
酮 O
治 O
疗 O
慢 B-西医诊断
性 I-西医诊断
萎 I-西医诊断
缩 I-西医诊断
性 I-西医诊断
胃 I-西医诊断
炎 I-西医诊断
效 O
果 O
显 O
著 O
， O
可 O
明 O
显 O
改 O
善 O
患 O
者 O
临 O
床 O
症 O
状 O
、 O
机 O
体 O
氧 O
化 O
应 O
激 O
状 O
态 O
和 O
胃 O
肠 O
激 O
素 O
水 O
平 O
， O
降 O
低 O
血 O
清 O
炎 O
性 O
因 O
子 O
水 O
平 O
， O
具 O
有 O
一 O
定 O
的 O
临 O
床 O
推 O
广 O
应 O
用 O
价 O
值 O

上 O
方 O
基 O
础 O
上 O
去 O
枸 O
杞 O
、 O
郁 B-中药
金 I-中药
、 O
丹 B-中药
参 I-中药
、 O
水 B-中药
红 I-中药
花 I-中药
子 I-中药

慢 O
性 O
心 O
功 O
能 O
不 O
全 O
； O
功 O
能 O
性 O
消 O
化 O
不 O
良 O
； O
复 B-中医治疗
方 I-中医治疗
丁 I-中医治疗
香 I-中医治疗
开 I-中医治疗
胃 I-中医治疗
贴 I-中医治疗
； O
贴 O
敷 O
疗 O
法 O
； O
神 O
阙 O
穴 O

温 O
胃 O
健 O
脾 O
汤 O
联 O
合 O
隔 B-中医治疗
姜 I-中医治疗
灸 I-中医治疗
治 O
疗 O
虚 B-中医证候
寒 I-中医证候
型 O
慢 B-西医诊断
性 I-西医诊断
萎 I-西医诊断
缩 I-西医诊断
性 I-西医诊断
胃 I-西医诊断
炎 I-西医诊断
临 O
床 O
研 O
究 O

针 O
刺 O
治 O
疗 O
功 B-西医诊断
能 I-西医诊断
性 I-西医诊断
消 I-西医诊断
化 I-西医诊断
不 I-西医诊断
良 I-西医诊断
３ O
２ O
例 O

结 O
论 O
不 O
同 O
证 O
型 O
Ｆ O
Ｄ O
患 O
者 O
胃 O
肠 O
运 O
动 O
功 O
能 O
有 O
差 O
异 O
， O
辨 O
证 O
为 O
脾 B-中医证候
虚 I-中医证候
湿 I-中医证候
阻 I-中医证候
型 O
患 O
者 O
减 O
退 O
更 O
显 O
著 O
， O
为 O
中 O
医 O
辨 O
证 O
施 O
治 O
提 O
供 O
理 O
论 O
依 O
据 O

如 O
果 O
肝 O
失 O
条 O
达 O
， O
肝 O
郁 O
气 O
滞 O
则 O
胆 O
亦 O
失 O
泄 O
而 O
郁 O
久 O
化 O
热 O
， O
湿 O
热 O
互 O
结 O
可 O
发 O
为 O
胁 O
痛 O
、 O
发 B-临床表现
热 I-临床表现
、 O
黄 O
疸 O
、 O
结 O
石 O
等 O
症 O

投 O
大 B-方剂
黄 I-方剂
甘 I-方剂
草 I-方剂
汤 I-方剂
： O
大 B-中药
黄 I-中药
３ O
ｇ O
， O
甘 O
草 O
３ O
ｇ O
， O
生 B-中药
姜 I-中药
１ O
片 O

１ O
９ O
８ O
５ O
年 O
发 O
现 O
左 O
颈 O
部 O
肿 O
块 O
， O
病 O
理 O
切 O
片 O
为 O
恶 O
性 O
腮 O
腺 O
淋 O
巴 O
混 O
合 O
瘤 O
， O
切 O
除 O
并 O
配 B-中药
合 O
放 O
射 O
治 O
疗 O

结 O
论 O
： O
中 O
西 O
医 O
结 O
合 O
治 O
疗 O
肠 B-西医诊断
易 I-西医诊断
激 I-西医诊断
综 I-西医诊断
合 I-西医诊断
征 I-西医诊断
疗 O
效 O
显 O
著 O

山 B-中药
栀 I-中药
１ O
０ O
ｇ O

电 O
针 O
治 O
疗 O
肝 B-中医证候
胃 I-中医证候
不 I-中医证候
和 I-中医证候
型 O
功 B-西医诊断
能 I-西医诊断
性 I-西医诊断
消 I-西医诊断
化 I-西医诊断
不 I-西医诊断
良 I-西医诊断
的 O
临 O
床 O
疗 O
效 O
及 O
对 O
血 O
清 O
胃 O
泌 O
素 O
、 O
胃 O
动 O
素 O
水 O
平 O
的 O
影 O
响 O

结 O
论 O
柴 B-方剂
枳 I-方剂
平 I-方剂
肝 I-方剂
汤 I-方剂
能 O
够 O
有 O
效 O
改 O
善 O
功 B-西医诊断
能 I-西医诊断
性 I-西医诊断
消 I-西医诊断
化 I-西医诊断
不 I-西医诊断
良 I-西医诊断
肝 B-中医证候
胃 I-中医证候
不 I-中医证候
和 I-中医证候
证 O
患 O
者 O
的 O
临 O
床 O
症 O
状 O
， O
提 O
高 O
治 O
疗 O
有 O
效 O
率 O
， O
可 O
能 O
与 O
有 O
效 O
调 O
节 O
血 O
清 O
５ O
－ O
Ｈ O
Ｔ O
和 O
Ｓ O
Ｓ O
水 O
平 O
有 O
关 O

目 O
的 O
： O
探 O
讨 O
参 B-方剂
枳 I-方剂
消 I-方剂
萎 I-方剂
汤 I-方剂
对 O
慢 O
性 O
萎 O
缩 O
性 O
胃 O
炎 O
（ O
Ｃ O
Ａ O
Ｇ O
） O
胃 O
炎 O
癌 O
前 O
病 O
（ O
Ｐ O
Ｌ O
Ｇ O
Ｃ O
） O
（ O
肝 B-中医证候
胃 I-中医证候
气 I-中医证候
滞 I-中医证候
证 O
） O
转 O
归 O
和 O
血 O
清 O
三 O
叶 O
因 O
子 O
３ O
（ O
Ｔ O
Ｆ O
Ｆ O
３ O
） O
及 O
胃 O
泌 O
素 O
－ O
１ O
７ O
的 O
影 O
响 O

去 O
年 O
秋 O
季 O
病 O
情 O
发 O
作 O
， O
咳 O
喘 O
， O
咳 O
白 O
色 O
泡 O
沫 O
痰 O
， O
心 O
悸 O
气 O
短 O
， O
肢 O
体 O
浮 B-临床表现
肿 I-临床表现
， O
继 O
之 O
腹 O
部 O
膨 O
隆 O
， O
日 O
渐 O
增 O
大 O
， O
食 B-临床表现
少 I-临床表现
纳 I-临床表现
呆 I-临床表现
， O
尿 O
少 O
色 O
黄 O

合 B-中医治疗
募 I-中医治疗
俞 I-中医治疗
配 I-中医治疗
穴 I-中医治疗
治 O
疗 O
功 O
能 O
性 O
肠 O
病 O
的 O
双 O
向 O
调 O
节 O
作 O
用 O

化 B-中医治疗
郁 I-中医治疗
清 I-中医治疗
胃 I-中医治疗
颗 I-中医治疗
粒 I-中医治疗
； O
胃 B-西医诊断
食 I-西医诊断
管 I-西医诊断
反 I-西医诊断
流 I-西医诊断
病 I-西医诊断
； O
反 O
流 O
性 O
疾 O
病 O
问 O
卷 O

柴 B-中药
胡 I-中药
１ O
２ O
ｇ O

结 O
论 O
加 B-方剂
味 I-方剂
逍 I-方剂
遥 I-方剂
散 I-方剂
能 O
明 O
显 O
改 O
善 O
肝 B-中医证候
郁 I-中医证候
脾 I-中医证候
虚 I-中医证候
型 O
Ｆ O
Ｄ O
患 O
者 O
的 O
临 O
床 O
症 O
状 O
， O
其 O
机 O
制 O
可 O
能 O
是 O
通 O
过 O
提 O
高 O
其 O
血 O
浆 O
Ｍ O
Ｔ O
Ｌ O
及 O
Ｓ O
Ｐ O
水 O
平 O
， O
从 O
而 O
促 O
进 O
胃 O
排 O
空 O

结 O
论 O
： O
柴 B-方剂
术 I-方剂
解 I-方剂
郁 I-方剂
汤 I-方剂
治 O
疗 O
功 B-西医诊断
能 I-西医诊断
性 I-西医诊断
消 I-西医诊断
化 I-西医诊断
不 I-西医诊断
良 I-西医诊断
疗 O
效 O
满 O
意 O
， O
不 O
良 O
反 O
应 O
少 O

治 O
疗 O
组 O
３ O
４ O
例 O
， O
给 O
予 O
善 B-方剂
胃 I-方剂
Ⅰ I-方剂
号 I-方剂
方 I-方剂

三 O
诊 O
： O
大 B-临床表现
便 I-临床表现
通 I-临床表现
调 I-临床表现
， O
腹 B-临床表现
胀 I-临床表现
已 I-临床表现
消 I-临床表现
， O
腹 B-临床表现
痛 I-临床表现
缓 I-临床表现
解 I-临床表现
， O
发 B-临床表现
热 I-临床表现
亦 I-临床表现
平 I-临床表现
， O
舌 B-临床表现
红 I-临床表现
有 I-临床表现
津 I-临床表现
， O
脉 O
细 O
略 O
数 O
， O
乃 O
胃 O
阴 O
受 O
损 O
， O
脾 O
虚 O
欠 O
运 O
， O
余 O
热 O
未 O
清 O
， O
终 O
调 O
理 O
脾 O
胃 O
， O
继 O
清 O
余 O
热 O
遂 O
愈 O

笔 O
者 O
采 O
用 O
便 B-中医治疗
秘 I-中医治疗
通 I-中医治疗
胶 I-中医治疗
囊 I-中医治疗
治 O
疗 O
功 B-西医诊断
能 I-西医诊断
性 I-西医诊断
便 I-西医诊断
秘 I-西医诊断
中 O
医 O
辨 O
证 O
属 O
气 B-中医证候
阴 I-中医证候
两 I-中医证候
虚 I-中医证候
型 O
１ O
６ O
０ O
例 O
， O
并 O
设 O
对 O
照 O
组 O
８ O
０ O
例 O
作 O
对 O
照 O
， O
报 O
告 O
如 O
下 O
． O

浮 B-临床表现
肿 I-临床表现
消 O
退 O

方 O
法 O
将 O
２ O
０ O
１ O
６ O
年 O
６ O
月 O
— O
２ O
０ O
１ O
８ O
年 O
１ O
月 O
安 O
宁 O
医 O
院 O
及 O
海 O
南 O
省 O
中 O
医 O
院 O
诊 O
治 O
的 O
９ O
０ O
例 O
幽 O
门 O
螺 O
杆 O
菌 O
阳 O
性 O
慢 B-西医诊断
性 I-西医诊断
萎 I-西医诊断
缩 I-西医诊断
性 I-西医诊断
胃 I-西医诊断
炎 I-西医诊断
患 O
者 O
随 O
机 O
分 O
为 O
２ O
组 O
， O
对 O
照 O
组 O
４ O
５ O
例 O
给 O
予 O
西 O
医 O
常 O
规 O
治 O
疗 O
， O
观 O
察 O
组 O
４ O
５ O
例 O
在 O
对 O
照 O
组 O
基 O
础 O
上 O
给 O
予 O
黄 O
芪 O
建 O
中 O
汤 O
合 O
良 B-方剂
附 I-方剂
丸 I-方剂
治 O
疗 O
， O
连 O
续 O
治 O
疗 O
４ O
周 O

功 B-西医诊断
能 I-西医诊断
性 I-西医诊断
消 I-西医诊断
化 I-西医诊断
不 I-西医诊断
良 I-西医诊断
； O
加 O
味 O
越 O
鞠 O
丸 O
； O
针 B-中医治疗
刺 I-中医治疗

便 B-中医诊断
秘 I-中医诊断
； O
阴 O
亏 O
津 O
虚 O
； O
针 B-中医治疗
刺 I-中医治疗
； O
通 O
便 O
方 O

针 B-中医治疗
刺 I-中医治疗
联 O
合 O
穴 O
位 O
埋 O
线 O
治 O
疗 O
脾 B-中医证候
胃 I-中医证候
虚 I-中医证候
弱 I-中医证候
型 O
慢 B-西医诊断
性 I-西医诊断
萎 I-西医诊断
缩 I-西医诊断
性 I-西医诊断
胃 I-西医诊断
炎 I-西医诊断
临 O
床 O
观 O
察 O

目 O
的 O
观 O
察 O
胃 O
康 O
安 O
对 O
慢 B-西医诊断
性 I-西医诊断
萎 I-西医诊断
缩 I-西医诊断
性 I-西医诊断
胃 I-西医诊断
炎 I-西医诊断
胃 I-西医诊断
癌 I-西医诊断
前 I-西医诊断
病 I-西医诊断
变 I-西医诊断
患 O
者 O
情 O
志 O
的 O
影 O
响 O

疏 B-中医治疗
肝 I-中医治疗
降 I-中医治疗
脂 I-中医治疗
片 I-中医治疗
治 O
疗 O
非 B-西医诊断
酒 I-西医诊断
精 I-西医诊断
性 I-西医诊断
脂 I-西医诊断
肪 I-西医诊断
肝 I-西医诊断
３ O
８ O
例 O

诊 O
断 O
： O
症 B-中医诊断
瘕 I-中医诊断

非 O
酒 O
精 O
性 O
脂 O
肪 O
肝 O
； O
小 B-方剂
檗 I-方剂
碱 I-方剂
； O
血 O
脂 O
紊 O
乱 O
； O

两 O
个 O
月 O
前 O
因 O
饮 O
食 O
不 O
洁 O
引 O
起 O
胃 B-临床表现
痛 I-临床表现
、 O
呕 B-临床表现
吐 I-临床表现
、 O
发 O
烧 O
、 O
腹 B-临床表现
泻 I-临床表现

目 O
的 O
： O
本 O
文 O
通 O
过 O
临 O
床 O
观 O
察 O
单 O
兆 O
伟 O
教 O
授 O
经 O
验 O
方 O
二 B-方剂
参 I-方剂
三 I-方剂
草 I-方剂
汤 I-方剂
对 O
慢 B-西医诊断
性 I-西医诊断
萎 I-西医诊断
缩 I-西医诊断
性 I-西医诊断
胃 I-西医诊断
炎 I-西医诊断
脾 B-中医证候
虚 I-中医证候
湿 I-中医证候
热 I-中医证候
证 O
的 O
临 O
床 O
疗 O
效 O

功 B-西医诊断
能 I-西医诊断
性 I-西医诊断
消 I-西医诊断
化 I-西医诊断
不 I-西医诊断
良 I-西医诊断
是 O
临 O
床 O
上 O
常 O
见 O
的 O
一 O
种 O
功 O
能 O
性 O
胃 O
肠 O
病 O
， O
但 O
由 O
于 O
发 O
病 O
机 O
理 O
尚 O
未 O
完 O
全 O
阐 O
明 O
， O
迄 O
今 O
尚 O
无 O
特 O
别 O
有 O
效 O
的 O
治 O
疗 O
药 O
物 O
， O
且 O
易 O
于 O
复 O
发 O

化 B-中医治疗
滞 I-中医治疗
柔 I-中医治疗
肝 I-中医治疗
颗 I-中医治疗
粒 I-中医治疗
联 O
合 O
多 O
烯 O
康 O
胶 O
丸 O
和 O
弹 O
性 O
酶 O
肠 O
溶 O
片 O
治 O
疗 O
非 B-西医诊断
酒 I-西医诊断
精 I-西医诊断
性 I-西医诊断
脂 I-西医诊断
肪 I-西医诊断
肝 I-西医诊断
疗 O
效 O
观 O
察 O

淮 B-中药
山 I-中药
１ O
０ O
克 O

对 O
照 O
组 O
行 O
常 O
规 O
西 O
药 O
马 B-西医治疗
来 I-西医治疗
酸 I-西医治疗
曲 I-西医治疗
美 I-西医治疗
布 I-西医治疗
汀 I-西医治疗
治 O
疗 O
， O
研 O
究 O
组 O
加 O
用 O
自 O
拟 O
运 O
肠 O
通 O
腑 O
煎 O
剂 O
治 O
疗 O

方 O
中 O
柴 O
胡 O
、 O
郁 O
金 O
、 O
香 O
附 O
疏 O
肝 O
解 O
郁 O
， O
用 O
生 O
栀 O
子 O
、 O
茵 O
陈 O
、 O
黄 O
芩 O
、 O
龙 O
胆 O
草 O
清 O
热 O
利 B-中医治则
胆 I-中医治则
退 O
黄 O
， O
用 O
枳 O
壳 O
、 O
白 O
术 O
、 O
厚 O
朴 O
、 O
山 O
药 O
、 O
砂 O
仁 O
、 O
陈 O
皮 O
健 B-中医治则
脾 I-中医治则
理 O
气 O
调 O
畅 O
气 O
机 O
， O
全 O
方 O
具 O
有 O
扶 O
正 O
祛 O
邪 O
、 O
标 O
本 O
兼 O
顾 O
之 O
作 O
用 O

舌 B-临床表现
苔 I-临床表现
黄 I-临床表现
腻 I-临床表现
， O
脉 O
弦 O

慢 B-西医诊断
性 I-西医诊断
萎 I-西医诊断
缩 I-西医诊断
性 I-西医诊断
胃 I-西医诊断
炎 I-西医诊断
； O
清 O
和 O
法 O
； O
中 O
医 O
药 O
； O
临 O
床 O
研 O
究 O

方 O
法 O
将 O
６ O
０ O
例 O
患 O
儿 O
随 O
机 O
分 O
为 O
两 O
组 O
， O
治 O
疗 O
组 O
３ O
０ O
例 O
予 O
健 O
脾 O
益 O
气 O
汤 O
加 O
吗 B-西医治疗
丁 I-西医治疗
啉 I-西医治疗
口 O
服 O
， O
对 O
照 O
组 O
３ O
０ O
例 O
单 O
服 O
吗 B-西医治疗
丁 I-西医治疗
啉 I-西医治疗
， O
２ O
周 O
为 O
１ O
个 O
疗 O
程 O

目 O
的 O
观 O
察 O
疏 B-中医治疗
香 I-中医治疗
灸 I-中医治疗
治 O
疗 O
便 B-西医诊断
秘 I-西医诊断
型 I-西医诊断
肠 I-西医诊断
易 I-西医诊断
激 I-西医诊断
综 I-西医诊断
合 I-西医诊断
征 I-西医诊断
的 O
临 O
床 O
疗 O
效 O

针 O
药 O
并 O
用 O
治 O
疗 O
慢 B-西医诊断
性 I-西医诊断
萎 I-西医诊断
缩 I-西医诊断
性 I-西医诊断
胃 I-西医诊断
炎 I-西医诊断
气 B-中医证候
滞 I-中医证候
血 I-中医证候
瘀 I-中医证候
证 O
的 O
临 O
床 O
研 O
究 O

审 O
证 O
求 O
因 O
， O
此 O
为 O
肝 B-中医证候
郁 I-中医证候
脾 I-中医证候
虚 I-中医证候
， O
运 O
化 O
失 O
常 O
， O
气 O
血 O
生 O
化 O
无 O
源 O
， O
投 O
以 O
补 B-方剂
中 I-方剂
益 I-方剂
气 I-方剂
汤 I-方剂
加 I-方剂
味 I-方剂

高 O
黄 B-中医诊断
疸 I-中医诊断
却 O
体 O
虚 O
， O
药 O
用 O
西 O
洋 O
参 O
３ O
０ O
ｇ O
， O
冬 O
虫 O
夏 O
草 O
１ O
０ O
９ O
ｇ O
， O
浓 O
煎 O
， O
频 O
服 O
， O
大 O
补 O
气 O
阴 O
以 O
升 O
提 O
， O
是 O
为 O
“ O
逆 O
流 O
挽 O
舟 O
” O

穴 B-中医治疗
位 I-中医治疗
埋 I-中医治疗
线 I-中医治疗
联 O
合 O
乳 O
果 O
糖 O
治 O
疗 O
肠 B-西医诊断
易 I-西医诊断
激 I-西医诊断
综 I-西医诊断
合 I-西医诊断
征 I-西医诊断
便 I-西医诊断
秘 I-西医诊断
型 I-西医诊断
３ O
５ O
例 O
临 O
床 O
研 O
究 O

对 O
照 O
组 O
给 O
予 O
黛 O
力 O
新 O
联 O
合 O
吗 O
丁 O
啉 O
同 O
治 O
， O
观 O
察 O
组 O
给 O
予 O
柴 B-方剂
胡 I-方剂
疏 I-方剂
肝 I-方剂
散 I-方剂
合 O
枳 B-方剂
术 I-方剂
丸 I-方剂
加 I-方剂
减 I-方剂
治 O
疗 O

目 O
的 O
： O
观 O
察 O
针 B-中医治疗
刺 I-中医治疗
背 I-中医治疗
俞 I-中医治疗
穴 I-中医治疗
配 O
合 O
穴 O
位 O
埋 O
线 O
治 O
疗 O
慢 B-西医诊断
性 I-西医诊断
萎 I-西医诊断
缩 I-西医诊断
性 I-西医诊断
胃 I-西医诊断
炎 I-西医诊断
（ O
ｃ O
ｈ O
ｒ O
ｏ O
ｎ O
ｉ O
ｃ O
ａ O
ｔ O
ｒ O
ｏ O
ｐ O
ｈ O
ｉ O
ｃ O
ｇ O
ａ O
ｓ O
ｔ O
ｒ O
ｉ O
ｔ O
ｉ O
ｓ O
， O
Ｃ O
Ａ O
Ｇ O
） O
的 O
临 O
床 O
疗 O
效 O

［ O
方 O
法 O
］ O
将 O
１ O
３ O
０ O
例 O
Ｆ O
Ｄ O
患 O
者 O
随 O
机 O
分 O
成 O
中 O
药 O
治 O
疗 O
组 O
（ O
宽 O
中 O
理 O
气 O
汤 O
， O
ｎ O
＝ O
４ O
３ O
） O
、 O
西 O
药 O
治 O
疗 O
组 O
（ O
吗 B-西医治疗
丁 I-西医治疗
啉 I-西医治疗
、 O
雷 B-西医治疗
尼 I-西医治疗
替 I-西医治疗
丁 I-西医治疗
， O
ｎ O
＝ O
４ O
３ O
） O
和 O
中 O
西 O
医 O
结 O
合 O
治 O
疗 O
组 O
（ O
吗 B-西医治疗
丁 I-西医治疗
啉 I-西医治疗
、 O
雷 B-西医治疗
尼 I-西医治疗
替 I-西医治疗
丁 I-西医治疗
加 O
中 O
药 O
宽 O
中 O
理 O
气 O
汤 O
， O
ｎ O
＝ O
４ O
４ O
） O
， O
疗 O
程 O
４ O
周 O
， O
观 O
察 O
治 O
疗 O
前 O
后 O
症 O
状 O
， O
并 O
测 O
定 O
血 O
清 O
胃 O
动 O
素 O
及 O
胃 O
泌 O
素 O
的 O
含 O
量 O
变 O
化 O

抗 O
脂 O
益 O
肝 O
汤 O
联 O
合 O
二 B-西医治疗
甲 I-西医治疗
双 I-西医治疗
胍 I-西医治疗
对 O
非 B-西医诊断
酒 I-西医诊断
精 I-西医诊断
性 I-西医诊断
脂 I-西医诊断
肪 I-西医诊断
肝 I-西医诊断
患 O
者 O
胰 O
岛 O
素 O
瘦 O
素 O
抵 O
抗 O
的 O
影 O
响 O

大 O
病 O
悉 O
退 O
， O
阳 O
神 O
尚 O
虚 O
， O
余 O
邪 O
未 O
净 O
， O
唯 O
有 O
增 O
强 O
心 O
肾 O
之 O
阳 O
， O
始 O
能 O
效 O
奏 O
全 O
功 O
， O
上 O
方 O
加 O
减 O
治 O
之 O
： O
附 B-中药
片 I-中药
１ O
５ O
０ O
ｇ O
， O
干 B-中药
姜 I-中药
５ O
０ O
ｇ O
， O
上 O
肉 O
桂 O
（ O
研 O
末 O
， O
泡 O
水 O
兑 O
入 O
） O
１ O
０ O
ｇ O
， O
砂 O
仁 O
１ O
０ O
ｇ O
， O
黑 O
丑 O
２ O
０ O
ｇ O
， O
茯 B-中药
苓 I-中药
５ O
０ O
ｇ O
， O
公 O
丁 O
香 O
１ O
０ O
ｇ O

处 O
方 O
： O
半 B-中药
夏 I-中药
１ O
０ O
克 O
， O
黄 B-中药
连 I-中药
１ O
０ O
克 O
， O
黄 B-中药
芩 I-中药
１ O
０ O
克 O
， O
生 O
姜 O
３ O
克 O
， O
党 B-中药
参 I-中药
１ O
２ O
克 O
， O
茵 B-中药
陈 I-中药
１ O
５ O
克 O
， O
白 O
蔻 O
仁 O
６ O
克 O
， O
竹 B-中药
茹 I-中药
９ O
克 O
， O
藿 O
香 O
６ O
克 O
， O
甘 B-中药
草 I-中药
４ O
克 O

方 O
法 O
： O
选 O
择 O
２ O
０ O
１ O
７ O
年 O
５ O
月 O
～ O
２ O
０ O
１ O
８ O
年 O
５ O
月 O
我 O
院 O
消 O
化 O
内 O
科 O
收 O
治 O
的 O
８ O
０ O
例 O
肝 B-中医证候
胃 I-中医证候
不 I-中医证候
和 I-中医证候
证 O
Ｆ O
Ｄ O
患 O
者 O
纳 O
入 O
研 O
究 O
， O
按 O
随 O
机 O
数 O
表 O
法 O
分 O
为 O
观 O
察 O
组 O
与 O
对 O
照 O
组 O
， O
各 O
４ O
０ O
例 O

世 O
人 O
多 O
谓 O
此 O
方 O
但 O
化 O
瘀 O
活 O
血 O
通 O
络 O
， O
而 O
不 O
知 O
旋 B-中药
覆 I-中药
花 I-中药
尚 O
有 O
利 O
水 O
祛 O
痰 O
之 O
功 O
， O
实 O
际 O
此 O
方 O
既 O
可 O
活 O
血 O
化 O
瘀 O
通 O
络 O
， O
又 O
能 O
利 O
水 O
宣 O
痹 O
通 O
阳 O
， O
实 O
为 O
活 O
血 O
利 O
水 O
之 O
剂 O

中 O
医 O
外 O
科 O
学 O
； O
肠 O
易 O
激 O
综 O
合 O
征 O
； O
肝 B-中医证候
郁 I-中医证候
脾 I-中医证候
虚 I-中医证候
证 O
； O
优 O
化 O
治 O
疗 O
方 O
案 O

健 B-方剂
脾 I-方剂
理 I-方剂
气 I-方剂
方 I-方剂
治 O
疗 O
脾 B-中医证候
虚 I-中医证候
气 I-中医证候
滞 I-中医证候
型 O
功 B-西医诊断
能 I-西医诊断
性 I-西医诊断
消 I-西医诊断
化 I-西医诊断
不 I-西医诊断
良 I-西医诊断
的 O
临 O
床 O
研 O
究 O

子 B-中医治疗
午 I-中医治疗
流 I-中医治疗
注 I-中医治疗
电 I-中医治疗
针 I-中医治疗
配 O
合 O
辨 O
证 O
取 O
穴 O
治 O
疗 O
功 B-西医诊断
能 I-西医诊断
性 I-西医诊断
消 I-西医诊断
化 I-西医诊断
不 I-西医诊断
良 I-西医诊断
６ O
０ O
例 O

法 B-中药
半 I-中药
夏 I-中药
９ O
ｇ O

杏 B-中药
仁 I-中药
及 O
茵 B-中药
陈 I-中药
蒿 O
汤 O
通 O
腑 O
降 O
浊 O
排 O
毒 O

该 O
患 O
者 O
乏 B-临床表现
力 I-临床表现
、 O
出 O
血 O
、 O
腹 B-临床表现
胀 I-临床表现
等 O
症 O
状 O
为 O
肝 O
功 O
能 O
减 O
退 O
的 O
表 O
现 O
， O
而 O
浮 O
肿 O
、 O
脾 O
大 O
、 O
腹 O
水 O
等 O
是 O
门 O
脉 O
高 O
压 O
症 O
的 O
体 O
现 O

结 O
论 O
在 O
归 O
连 O
胃 O
康 O
方 O
基 O
础 O
上 O
联 O
合 O
心 B-其他治疗
理 I-其他治疗
干 I-其他治疗
预 I-其他治疗
在 O
改 O
善 O
患 O
者 O
部 O
分 O
症 O
状 O
上 O
能 O
明 O
显 O
优 O
于 O
中 O
药 O
组 O
及 O
胃 O
复 O
春 O
组 O
， O
在 O
改 O
善 O
患 O
者 O
胃 O
镜 O
结 O
果 O
及 O
组 O
织 O
病 O
理 O
上 O
与 O
中 O
药 O
组 O
相 O
当 O
， O
优 O
于 O
胃 O
复 O
春 O
组 O

慢 B-西医诊断
性 I-西医诊断
萎 I-西医诊断
缩 I-西医诊断
性 I-西医诊断
胃 I-西医诊断
炎 I-西医诊断
； O
化 O
肝 O
煎 O
； O
肝 B-中医证候
胃 I-中医证候
郁 I-中医证候
热 I-中医证候

目 O
的 O
观 O
察 O
双 B-西医治疗
歧 I-西医治疗
三 I-西医治疗
联 I-西医治疗
活 I-西医治疗
菌 I-西医治疗
联 O
合 O
聚 O
乙 O
二 O
醇 O
４ O
０ O
０ O
０ O
散 O
剂 O
（ O
福 O
松 O
冲 O
剂 O
） O
治 O
疗 O
成 B-西医诊断
人 I-西医诊断
功 I-西医诊断
能 I-西医诊断
性 I-西医诊断
便 I-西医诊断
秘 I-西医诊断
的 O
临 O
床 O
疗 O
效 O

对 O
照 O
组 O
２ O
３ O
例 O
予 O
以 O
胰 B-西医治疗
酶 I-西医治疗
肠 I-西医治疗
溶 I-西医治疗
胶 I-西医治疗
囊 I-西医治疗
和 O
多 B-西医治疗
潘 I-西医治疗
立 I-西医治疗
酮 I-西医治疗
片 I-西医治疗
治 O
疗 O

运 B-方剂
肠 I-方剂
润 I-方剂
通 I-方剂
汤 I-方剂
； O
功 B-西医诊断
能 I-西医诊断
性 I-西医诊断
便 I-西医诊断
秘 I-西医诊断
； O
总 O
有 O
效 O
率 O
； O
生 O
活 O
质 O
量 O

方 O
法 O
： O
将 O
１ O
２ O
０ O
例 O
患 O
者 O
随 O
机 O
分 O
为 O
两 O
组 O
， O
治 O
疗 O
组 O
８ O
０ O
例 O
， O
服 O
中 O
药 O
逍 B-方剂
遥 I-方剂
痛 I-方剂
泻 I-方剂
饮 I-方剂
（ O
柴 B-中药
胡 I-中药
１ O
２ O
ｇ O
， O
石 B-中药
菖 I-中药
蒲 I-中药
、 O
当 B-中药
归 I-中药
、 O
云 B-中药
苓 I-中药
、 O
白 B-中药
术 I-中药
、 O
白 B-中药
芍 I-中药
、 O
乌 B-中药
梅 I-中药
各 O
１ O
０ O
ｇ O
， O
陈 B-中药
皮 I-中药
、 O
防 B-中药
风 I-中药
各 O
９ O
ｇ O
， O
甘 B-中药
草 I-中药
６ O
ｇ O
） O

治 O
疗 O
后 O
两 O
组 O
比 O
较 O
， O
在 O
胃 B-临床表现
脘 I-临床表现
疼 I-临床表现
痛 I-临床表现
、 O
痞 B-临床表现
闷 I-临床表现
胀 I-临床表现
满 I-临床表现
、 O
嘈 B-临床表现
杂 I-临床表现
、 O
肢 B-临床表现
体 I-临床表现
倦 I-临床表现
怠 I-临床表现
、 O
神 B-临床表现
疲 I-临床表现
懒 I-临床表现
言 I-临床表现
、 O
潮 B-临床表现
热 I-临床表现
盗 I-临床表现
汗 I-临床表现
及 O
肠 O
上 O
皮 O
化 O
生 O
、 O
异 O
型 O
增 O
生 O
评 O
分 O
方 O
面 O
， O
治 O
疗 O
组 O
优 O
于 O
对 O
照 O
组 O
， O
具 O
有 O
统 O
计 O
学 O
差 O
异 O
（ O
Ｐ O
＜ O
０ O

益 B-方剂
胃 I-方剂
汤 I-方剂
治 O
疗 O
慢 B-西医诊断
性 I-西医诊断
萎 I-西医诊断
缩 I-西医诊断
性 I-西医诊断
胃 I-西医诊断
炎 I-西医诊断
４ O
８ O
例 O

白 O
术 O
、 O
茯 O
苓 O
、 O
泽 O
泻 O
、 O
车 O
前 O
子 O
、 O
泽 O
兰 O
健 B-中医治则
脾 I-中医治则
利 I-中医治则
水 I-中医治则

目 O
的 O
： O
探 O
讨 O
温 O
阳 O
活 O
血 O
方 O
配 O
合 O
针 B-中医治疗
灸 I-中医治疗
治 O
疗 O
慢 B-西医诊断
性 I-西医诊断
萎 I-西医诊断
缩 I-西医诊断
性 I-西医诊断
胃 I-西医诊断
炎 I-西医诊断
临 O
床 O
疗 O
效 O

茵 B-中药
陈 I-中药
蒿 O
配 O
大 B-中药
金 I-中药
钱 I-中药
草 I-中药
、 O
大 B-中药
腹 I-中药
皮 I-中药
、 O
泽 B-中药
泻 I-中药
、 O
白 O
茅 O
根 O
利 O
水 O
退 O
黄 O
疸 O
， O
此 O
为 O
治 O
标 O

辨 B-中医治疗
证 I-中医治疗
针 I-中医治疗
刺 I-中医治疗
组 O
、 O
普 O
通 O
针 O
刺 O
组 O
在 O
Ｓ O
Ｆ O
－ O
３ O
６ O
、 O
Ｎ O
Ｄ O
Ｉ O
、 O
症 O
候 O
总 O
分 O
治 O
疗 O
后 O
及 O
随 O
访 O
时 O
均 O
较 O
治 O
疗 O
前 O
明 O
显 O
改 O
善 O
（ O
均 O
Ｐ O
＜ O
０ O

结 O
论 O
自 B-方剂
拟 I-方剂
疏 I-方剂
肝 I-方剂
通 I-方剂
腑 I-方剂
汤 I-方剂
治 O
疗 O
气 B-中医证候
滞 I-中医证候
型 O
功 B-西医诊断
能 I-西医诊断
性 I-西医诊断
便 I-西医诊断
秘 I-西医诊断
疗 O
效 O
确 O
切 O
， O
能 O
有 O
效 O
改 O
善 O
患 O
者 O
的 O
临 O
床 O
症 O
状 O
， O
值 O
得 O
临 O
床 O
推 O
广 O

功 B-西医诊断
能 I-西医诊断
性 I-西医诊断
便 I-西医诊断
秘 I-西医诊断
； O
气 B-中医证候
滞 I-中医证候
型 O
； O
推 B-中医治疗
拿 I-中医治疗
； O
“ O
三 O
穴 O
三 O
法 O
” O
； O
疗 O
效 O

辨 O
证 O
针 O
刺 O
组 O
， O
针 O
刺 O
穴 O
取 O
足 O
三 O
里 O
、 O
内 O
关 O
， O
实 O
证 O
加 O
太 O
冲 O
、 O
内 O
庭 O
， O
虚 B-中医证候
证 O
加 O
公 O
孙 O
、 O
阴 O
陵 O
泉 O
， O
每 O
个 O
穴 O
位 O
及 O
其 O
辅 O
助 O
针 O
刺 O
点 O
（ O
旁 O
开 O
穴 O
位 O
近 O
心 O
方 O
向 O
２ O
ｍ O
ｍ O
处 O
再 O
刺 O
一 O
针 O
， O
为 O
辅 O
助 O
针 O
刺 O
点 O
） O
接 O
同 O
一 O
对 O
电 O
极 O
， O
予 O
疏 O
密 O
波 O
， O
频 O
率 O
２ O
Ｈ O
ｚ O
／ O
１ O
０ O
０ O
Ｈ O
ｚ O
， O
每 O
天 O
１ O
次 O

治 O
疗 O
组 O
予 O
隔 B-方剂
山 I-方剂
逍 I-方剂
遥 I-方剂
方 I-方剂
， O
每 O
次 O
１ O
袋 O
， O
每 O
日 O
２ O
次 O
口 O
服 O
， O
同 O
时 O
配 O
合 O
针 B-中医治疗
刺 I-中医治疗
太 O
冲 O
、 O
三 O
阴 O
交 O
、 O
少 O
海 O
穴 O
， O
每 O
日 O
１ O
次 O

结 O
论 O
： O
中 O
药 O
“ B-方剂
健 I-方剂
脾 I-方剂
和 I-方剂
胃 I-方剂
， I-方剂
理 I-方剂
气 I-方剂
化 I-方剂
积 I-方剂
” I-方剂
汤 I-方剂
能 O
明 O
显 O
改 O
善 O
功 B-西医诊断
能 I-西医诊断
性 I-西医诊断
消 I-西医诊断
化 I-西医诊断
不 I-西医诊断
良 I-西医诊断
患 O
者 O
胃 O
动 O
力 O

反 B-临床表现
酸 I-临床表现
症 O
状 O
组 O
间 O
比 O
较 O
无 O
显 O
著 O
性 O
差 O
异 O
， O
Ｐ O
＞ O
０ O

湿 O
热 O
熏 O
蒸 O
， O
灼 O
津 O
耗 O
液 O
， O
故 O
心 B-临床表现
中 I-临床表现
懊 I-临床表现
恼 I-临床表现
， O
口 B-临床表现
干 I-临床表现
且 I-临床表现
苦 I-临床表现
， O
乃 O
湿 O
热 O
蕴 O
结 O
中 O
焦 O
， O
脾 O
胃 O
失 O
司 O
， O
肝 O
胆 O
热 O
盛 O
之 O
象 O

入 O
院 O
后 O
采 O
用 O
中 B-中医治则
西 I-中医治则
医 I-中医治则
结 I-中医治则
合 I-中医治则
排 I-中医治则
石 I-中医治则
方 I-中医治则
法 I-中医治则
治 O
疗 O

非 O
酒 O
精 O
性 O
脂 O
肪 O
肝 O
； O
化 B-方剂
瘀 I-方剂
祛 I-方剂
痰 I-方剂
汤 I-方剂
； O
辛 O
伐 O
他 O
汀 O
滴 O
丸 O
； O
疗 O
效 O
观 O
察 O

王 O
老 O
认 O
为 O
汉 O
防 O
己 O
有 O
很 O
好 O
的 O
利 B-中医治则
水 I-中医治则
消 I-中医治则
肿 I-中医治则
的 O
功 O
效 O
， O
不 O
仅 O
对 O
肝 O
硬 O
化 O
腹 O
水 O
有 O
很 O
好 O
的 O
疗 O
效 O
， O
同 O
时 O
对 O
肾 O
性 O
水 O
肿 O
、 O
心 O
源 O
性 O
水 O
肿 O
都 O
有 O
很 O
好 O
的 O
消 O
肿 O
作 O
用 O

目 O
前 O
情 O
况 O
： O
乏 B-临床表现
力 I-临床表现
、 O
纳 B-临床表现
差 I-临床表现
、 O
胁 B-临床表现
痛 I-临床表现
、 O
厌 B-临床表现
油 I-临床表现

当 B-中药
归 I-中药
、 O
五 O
味 O
配 O
伍 O
白 B-中药
芍 I-中药
、 O
甘 O
草 O
养 O
血 O
敛 O
阴 O
为 O
佐 O
使 O

结 O
论 O
： O
香 B-方剂
砂 I-方剂
六 I-方剂
君 I-方剂
子 I-方剂
汤 I-方剂
联 O
合 O
针 B-中医治疗
刺 I-中医治疗
疗 O
法 O
治 O
疗 O
脾 B-中医证候
胃 I-中医证候
气 I-中医证候
虚 I-中医证候
证 O
功 B-西医诊断
能 I-西医诊断
性 I-西医诊断
消 I-西医诊断
化 I-西医诊断
不 I-西医诊断
良 I-西医诊断
可 O
以 O
显 O
著 O
提 O
高 O
临 O
床 O
疗 O
效 O
， O
安 O
全 O
性 O
好 O
， O
能 O
够 O
改 O
善 O
患 O
者 O
焦 O
虑 O
抑 O
郁 O
状 O
态 O
， O
并 O
且 O
能 O
够 O
提 O
高 O
远 O
期 O
疗 O
效 O
， O
其 O
作 O
用 O
机 O
制 O
可 O
能 O
与 O
升 O
高 O
血 O
浆 O
Ｍ O
Ｏ O
Ｔ O
水 O
平 O
和 O
降 O
低 O
血 O
清 O
Ｇ O
Ａ O
Ｓ O
水 O
平 O
相 O
关 O

目 O
的 O
： O
观 O
察 O
半 B-方剂
夏 I-方剂
泻 I-方剂
心 I-方剂
汤 I-方剂
加 I-方剂
减 I-方剂
治 O
疗 O
非 B-西医诊断
酒 I-西医诊断
精 I-西医诊断
性 I-西医诊断
脂 I-西医诊断
肪 I-西医诊断
肝 I-西医诊断
（ O
Ｎ O
Ａ O
Ｆ O
Ｌ O
Ｄ O
） O
的 O
临 O
床 O
疗 O
效 O
及 O
对 O
胰 O
岛 O
素 O
抵 O
抗 O
（ O
Ｉ O
Ｒ O
） O
调 O
节 O
效 O
果 O

目 O
的 O
： O
研 O
究 O
半 O
夏 O
泻 O
心 O
汤 O
加 O
味 O
配 O
伍 O
吗 O
丁 O
琳 O
辅 O
助 O
治 O
疗 O
功 B-西医诊断
能 I-西医诊断
性 I-西医诊断
消 I-西医诊断
化 I-西医诊断
不 I-西医诊断
良 I-西医诊断
的 O
临 O
床 O
疗 O
效 O

结 O
果 O
： O
① O
治 O
疗 O
组 O
对 O
胃 B-临床表现
脘 I-临床表现
疼 I-临床表现
痛 I-临床表现
、 O
泛 B-临床表现
酸 I-临床表现
嘈 I-临床表现
杂 I-临床表现
、 O
心 B-临床表现
烦 I-临床表现
易 I-临床表现
怒 I-临床表现
、 O
口 B-临床表现
干 I-临床表现
口 I-临床表现
苦 I-临床表现
的 O
改 O
善 O
优 O
于 O
对 O
照 O
组 O
（ O
Ｐ O
＜ O
０ O

治 O
疗 O
组 O
４ O
０ O
例 O
， O
采 O
用 O
中 O
药 O
益 B-方剂
气 I-方剂
养 I-方剂
阴 I-方剂
方 I-方剂
口 O
服 O
治 O
疗 O

８ O
年 O
前 O
患 O
乙 O
型 O
肝 O
炎 O
、 O
血 O
吸 O
虫 O
病 O
性 O
肝 B-西医诊断
硬 I-西医诊断
化 I-西医诊断
腹 I-西医诊断
水 I-西医诊断
， O
运 O
用 O
中 O
药 O
获 O
临 O
床 O
治 O
愈 O

结 O
论 O
： O
枳 B-方剂
实 I-方剂
消 I-方剂
痞 I-方剂
汤 I-方剂
治 O
疗 O
功 B-西医诊断
能 I-西医诊断
性 I-西医诊断
消 I-西医诊断
化 I-西医诊断
不 I-西医诊断
良 I-西医诊断
有 O
较 O
好 O
的 O
临 O
床 O
疗 O
效 O

处 O
方 O
： O
当 B-中药
归 I-中药
１ O
０ O
ｇ O
、 O
川 B-中药
芎 I-中药
６ O
ｇ O
、 O
白 B-中药
芍 I-中药
１ O
２ O
ｇ O
、 O
炒 B-中药
白 I-中药
术 I-中药
４ O
５ O
ｇ O
、 O
泽 B-中药
泻 I-中药
１ O
５ O
ｇ O
、 O
郁 B-中药
金 I-中药
１ O
２ O
ｇ O
、 O
泽 B-中药
兰 I-中药
２ O
０ O
ｇ O
、 O
益 B-中药
母 I-中药
草 I-中药
６ O
０ O
ｇ O
、 O
黄 B-中药
芪 I-中药
３ O
０ O
ｇ O
、 O
蜂 B-中药
房 I-中药
１ O
０ O
ｇ O
、 O
蚤 B-中药
休 I-中药
１ O
０ O
ｇ O
、 O
三 B-中药
七 I-中药
１ O
０ O
ｇ O
、 O
丹 B-中药
皮 I-中药
１ O
０ O
ｇ O
， O
每 O
日 O
１ O
剂 O
水 O
煎 O
服 O

方 O
法 O
： O
将 O
２ O
６ O
０ O
例 O
Ｃ O
Ａ O
Ｇ O
患 O
者 O
随 O
机 O
分 O
为 O
两 O
组 O
： O
治 O
疗 O
组 O
１ O
６ O
０ O
例 O
予 O
穴 B-中医治疗
位 I-中医治疗
敷 I-中医治疗
贴 I-中医治疗
加 O
服 O
用 O
化 O
浊 O
解 O
毒 O
、 O
活 B-中医治则
血 I-中医治则
通 I-中医治则
络 I-中医治则
方 O
， O
对 O
照 O
组 O
１ O
０ O
０ O
例 O
予 O
胃 O
复 O
春 O
治 O
疗 O

３ O
月 O
１ O
５ O
日 O
： O
诸 B-临床表现
恙 I-临床表现
渐 I-临床表现
好 I-临床表现
， O
饮 B-临床表现
食 I-临床表现
亦 I-临床表现
佳 I-临床表现

实 O
验 O
组 O
患 O
者 O
在 O
对 O
照 O
组 O
治 O
疗 O
的 O
基 O
础 O
上 O
采 O
取 O
枳 B-中医治疗
术 I-中医治疗
宽 I-中医治疗
中 I-中医治疗
胶 I-中医治疗
囊 I-中医治疗
治 O
疗 O

３ O
６ O
岁 O
妇 O
女 O
， O
１ O
年 O
前 O
全 O
身 O
倦 O
怠 O
感 O
加 O
重 O
， O
２ O
～ O
３ O
个 O
月 O
后 O
出 O
现 O
明 O
显 O
浮 O
肿 O
， O
腹 O
水 O
停 O
滞 O
。 O
由 O
于 O
全 O
身 O
浮 O
肿 O
和 O
衰 O
弱 O
， O
难 O
以 O
入 O
睡 O
。 O
予 O
补 B-方剂
中 I-方剂
治 I-方剂
湿 I-方剂
汤 I-方剂
（ O
补 O
气 O
健 O
中 O
汤 O
去 O
泽 O
泻 O
、 O
白 O
术 O
， O
加 O
当 B-中药
归 I-中药
、 O
木 B-中药
通 I-中药
、 O
升 O
麻 O
） O
， O
尿 O
量 O
急 O
增 O
， O
服 O
药 O
５ O
４ O
日 O
， O
浮 O
肿 O
全 O
消 O
， O
蛋 O
白 O
微 O
量 O
， O
血 O
压 O
亦 O
下 O
降 O
， O
几 O
乎 O
恢 O
复 O
正 O
常 O
。 O
（ O
大 O
塚 O
敬 O
节 O
《 O
汉 O
方 O
治 O
疗 O
实 O
际 O
》 O
） O

０ O
５ O
） O
， O
车 B-中药
前 I-中药
子 I-中药
生 I-中药
粉 I-中药
组 O
的 O
疗 O
效 O
最 O
为 O
显 O
著 O
， O
有 O
效 O
率 O
（ O
９ O
６ O

调 B-中医治则
肝 I-中医治则
理 I-中医治则
脾 I-中医治则
通 I-中医治则
腑 I-中医治则
法 O
结 O
合 O
饮 O
食 O
治 O
疗 O
对 O
便 B-西医诊断
秘 I-西医诊断
型 I-西医诊断
肠 I-西医诊断
易 I-西医诊断
激 I-西医诊断
综 I-西医诊断
合 I-西医诊断
征 I-西医诊断
患 O
者 O
生 O
活 O
质 O
量 O
疗 O
效 O
评 O
价 O
研 O
究 O

结 O
论 O
： O
梅 B-中医治疗
花 I-中医治疗
灸 I-中医治疗
联 O
合 O
穴 B-中医治疗
位 I-中医治疗
贴 I-中医治疗
敷 I-中医治疗
治 O
疗 O
脾 B-中医证候
胃 I-中医证候
气 I-中医证候
虚 I-中医证候
型 O
功 B-西医诊断
能 I-西医诊断
性 I-西医诊断
消 I-西医诊断
化 I-西医诊断
不 I-西医诊断
良 I-西医诊断
， O
能 O
明 O
显 O
改 O
善 O
患 O
者 O
症 O
状 O
， O
提 O
高 O
生 O
活 O
质 O
量 O
， O
疗 O
效 O
显 O
著 O

补 O
中 O
降 O
逆 O
饮 O
； O
兰 B-西医治疗
索 I-西医治疗
拉 I-西医治疗
唑 I-西医治疗
； O
中 O
虚 O
气 O
逆 O
证 O
； O
胃 B-西医诊断
食 I-西医诊断
管 I-西医诊断
反 I-西医诊断
流 I-西医诊断
病 I-西医诊断

目 O
的 O
： O
观 O
察 O
健 O
脾 O
益 O
气 O
、 O
解 O
毒 O
类 O
中 O
药 O
配 O
伍 O
治 O
疗 O
慢 B-西医诊断
性 I-西医诊断
萎 I-西医诊断
缩 I-西医诊断
性 I-西医诊断
胃 I-西医诊断
炎 I-西医诊断
， O
肠 O
上 O
皮 O
化 O
生 O
的 O
临 O
床 O
疗 O
效 O

方 O
法 O
： O
１ O
０ O
０ O
例 O
慢 B-西医诊断
性 I-西医诊断
功 I-西医诊断
能 I-西医诊断
性 I-西医诊断
便 I-西医诊断
秘 I-西医诊断
脾 B-中医证候
肾 I-中医证候
阳 I-中医证候
虚 I-中医证候
证 O
患 O
者 O
将 O
其 O
随 O
机 O
平 O
均 O
分 O
配 O
至 O
对 O
照 O
组 O
和 O
观 O
察 O
组 O
各 O
５ O
０ O
例 O
， O
对 O
照 O
组 O
给 O
予 O
患 O
者 O
单 O
纯 O
脐 O
灸 O
疗 O
法 O
， O
每 O
周 O
治 O
疗 O
１ O
次 O
， O
连 O
续 O
治 O
疗 O
１ O
２ O
周 O

地 B-中药
龙 I-中药
能 O
引 O
诸 O
药 O
直 O
达 O
病 O
所 O
， O
除 O
风 O
湿 O
痰 O
结 O
， O
破 O
血 O
结 O
（ O
《 O
得 O
配 O
本 O
草 O
》 O
） O

白 B-中药
术 I-中药
改 O
为 O
生 O
白 B-中药
术 I-中药
６ O
０ O
ｇ O

二 O
诊 O
： O
服 O
上 O
方 O
后 O
， O
腹 B-临床表现
胀 I-临床表现
减 I-临床表现
轻 I-临床表现
， O
尿 O
量 O
增 O
多 O
， O
嗳 B-临床表现
气 I-临床表现
亦 O
减 O
， O
纳 O
食 O
增 O
加 O

西 O
医 O
诊 O
断 O
为 O
： O
急 O
性 O
胆 B-西医诊断
管 I-西医诊断
炎 I-西医诊断

方 O
法 O
： O
将 O
１ O
５ O
６ O
例 O
肝 B-中医证候
胃 I-中医证候
不 I-中医证候
和 I-中医证候
型 O
功 B-西医诊断
能 I-西医诊断
性 I-西医诊断
消 I-西医诊断
化 I-西医诊断
不 I-西医诊断
良 I-西医诊断
患 O
者 O
采 O
用 O
随 O
机 O
数 O
字 O
表 O
法 O
分 O
为 O
治 O
疗 O
组 O
和 O
对 O
照 O
组 O
各 O
７ O
８ O
例 O

半 O
夏 O
泻 O
心 O
汤 O
加 O
减 O
结 O
合 O
复 B-西医治疗
方 I-西医治疗
嗜 I-西医治疗
乳 I-西医治疗
酸 I-西医治疗
杆 I-西医治疗
菌 I-西医治疗
片 I-西医治疗
治 O
疗 O
幽 B-西医诊断
门 I-西医诊断
螺 I-西医诊断
杆 I-西医诊断
菌 I-西医诊断
相 I-西医诊断
关 I-西医诊断
性 I-西医诊断
慢 I-西医诊断
性 I-西医诊断
非 I-西医诊断
萎 I-西医诊断
缩 I-西医诊断
性 I-西医诊断
胃 I-西医诊断
炎 I-西医诊断
临 O
床 O
观 O
察 O

结 O
果 O
： O
观 O
察 O
组 O
腹 O
痛 O
程 O
度 O
， O
Ｉ O
Ｂ O
Ｓ O
－ O
Ｓ O
Ｓ O
Ｓ O
和 O
肝 B-中医证候
郁 I-中医证候
气 I-中医证候
滞 I-中医证候
证 O
评 O
分 O
均 O
低 O
于 O
对 O
照 O
组 O
（ O
Ｐ O
＜ O
０ O

又 O
服 O
３ O
５ O
剂 O
浮 O
肿 O
浮 O
肿 O
完 O
全 O
消 O
失 O
， O
体 O
力 O
明 O
显 O
增 O
加 O
， O
听 O
诊 O
肺 O
部 O
罗 O
音 O
消 O
失 O
， O
诸 O
症 O
基 O
本 O
好 O
转 O
， O
活 O
动 O
后 O
仍 O
觉 O
心 B-临床表现
悸 I-临床表现
气 B-临床表现
短 I-临床表现
， O
偶 O
有 O
紫 O
绀 O
， O
舌 O
质 O
紫 O
而 O
少 O
苔 O
， O
有 O
瘀 O
点 O
瘀 O
斑 O
， O
脉 O
沉 O
弦 O

中 O
医 O
治 O
疗 O
胃 B-西医诊断
癌 I-西医诊断
癌 I-西医诊断
前 I-西医诊断
病 I-西医诊断
变 I-西医诊断
的 O
疗 O
效 O
观 O
察 O

随 O
投 O
疏 O
肝 O
理 O
气 O
， O
健 O
脾 O
和 O
血 O
之 O
剂 O
， O
方 O
用 O
逍 O
遥 O
散 O
去 O
当 O
归 O
加 O
丹 B-中药
参 I-中药
４ O
０ O
克 O
， O
郁 B-中药
金 I-中药
１ O
２ O
克 O
， O
党 B-中药
参 I-中药
１ O
５ O
克 O
， O
１ O
６ O
剂 O
后 O
， O
诸 O
症 O
减 O
轻 O
， O
继 O
按 O
原 O
法 O
随 O
症 O
增 O
入 O
桑 B-中药
叶 I-中药
６ O
克 O
、 O
生 B-中药
首 I-中药
乌 I-中药
１ O
２ O
克 O
， O
前 O
后 O
治 O
疗 O
近 O
二 O
月 O
， O
病 O
人 O
肋 O
痛 O
消 O
失 O
， O
肌 O
肤 O
转 O
润 O
， O
四 O
肢 O
变 O
温 O
， O
诸 O
项 O
化 O
验 O
指 O
标 O
转 O
为 O
正 O
常 O

艾 O
灸 O
配 O
合 O
Ｓ O
ｔ O
ｒ O
ｅ O
ｔ O
ｔ O
ａ O
射 O
频 O
治 O
疗 O
胃 B-西医诊断
食 I-西医诊断
管 I-西医诊断
反 I-西医诊断
流 I-西医诊断
病 I-西医诊断
４ O
０ O
例 O
临 O
床 O
研 O
究 O

茯 B-中药
苓 I-中药
、 O
泽 B-中药
泻 I-中药
各 O
２ O
５ O
ｇ O

咽 B-临床表现
干 I-临床表现
、 O
咽 B-临床表现
赤 I-临床表现
， O
虽 O
然 O
也 O
能 O
为 O
少 O
阴 O
肾 O
脉 O
瘀 O
阻 O
所 O
导 O
致 O
， O
但 O
患 O
者 O
有 O
干 B-临床表现
咳 I-临床表现
病 O
史 O
７ O
年 O
， O
且 O
咳 B-临床表现
嗽 I-临床表现
症 O
状 O
不 O
符 O
合 O
《 O
素 O
问 O
· O
咳 O
论 O
第 O
三 O
十 O
八 O
》 O
描 O
述 O
： O
“ O

服 O
三 O
帖 O
， O
呕 B-临床表现
吐 I-临床表现
、 O
腹 B-临床表现
泻 I-临床表现
即 O
止 O
， O
饮 O
食 O
转 O
香 O
， O
续 O
以 O
原 O
方 O
加 O
干 O
姜 O
治 O
之 O
， O
黄 O
疸 O
迅 O
速 O
消 O
退 O
， O
肝 O
功 O
能 O
也 O
逐 O
渐 O
恢 O
复 O
正 O
常 O

治 O
疗 O
组 O
对 O
主 O
症 O
胃 B-临床表现
脘 I-临床表现
疼 I-临床表现
痛 I-临床表现
、 O
胸 B-临床表现
胁 I-临床表现
胀 I-临床表现
闷 I-临床表现
， O
次 B-临床表现
症 I-临床表现
烧 I-临床表现
心 I-临床表现
、 O
嗳 B-临床表现
气 I-临床表现
泛 I-临床表现
酸 I-临床表现
、 O
抑 B-临床表现
郁 I-临床表现
烦 I-临床表现
躁 I-临床表现
、 O
口 B-临床表现
干 I-临床表现
口 I-临床表现
苦 I-临床表现
， O
以 O
及 O
中 O
医 O
证 O
候 O
总 O
积 O
分 O
的 O
改 O
善 O
均 O
优 O
于 O
对 O
照 O
组 O
（ O
Ｐ O
＜ O
０ O

结 O
论 O
黄 O
连 O
素 O
联 O
合 O
枯 B-西医治疗
草 I-西医治疗
杆 I-西医治疗
菌 I-西医治疗
二 I-西医治疗
联 I-西医治疗
活 I-西医治疗
菌 I-西医治疗
肠 I-西医治疗
溶 I-西医治疗
胶 I-西医治疗
囊 I-西医治疗
治 O
疗 O
腹 B-西医诊断
泻 I-西医诊断
型 I-西医诊断
肠 I-西医诊断
易 I-西医诊断
激 I-西医诊断
综 I-西医诊断
合 I-西医诊断
征 I-西医诊断
安 O
全 O
、 O
价 O
廉 O
、 O
有 O
效 O

２ O
组 O
治 O
疗 O
后 O
胃 B-西医诊断
食 I-西医诊断
管 I-西医诊断
反 I-西医诊断
流 I-西医诊断
病 I-西医诊断
问 O
卷 O
（ O
Ｇ O
ｅ O
ｒ O
ｄ O
Ｑ O
） O
、 O
Ｉ O
Ｂ O
Ｓ O
症 O
状 O
严 O
重 O
程 O
度 O
量 O
表 O
（ O
Ｉ O
Ｂ O
Ｓ O
－ O
Ｓ O
Ｓ O
Ｓ O
） O
评 O
分 O
及 O
Ｓ O
Ｃ O
Ｌ O
－ O
９ O
０ O
量 O
表 O
中 O
躯 O
体 O
化 O
、 O
人 O
际 O
关 O
系 O
、 O
抑 O
郁 O
、 O
焦 O
虑 O
、 O
精 O
神 O
属 O
性 O
、 O
饮 O
食 O
与 O
睡 O
眠 O
评 O
分 O
均 O
显 O
著 O
降 O
低 O
（ O
Ｐ O
均 O
＜ O
０ O

１ O
１ O
月 O
７ O
日 O
二 O
诊 O
： O
水 B-中医诊断
肿 I-中医诊断
已 O
退 O
， O
咽 B-临床表现
痛 I-临床表现
亦 O
除 O

＂ O
以 O
及 O
＂ O
伤 O
寒 O
七 O
八 O
日 O
， O
身 O
黄 O
如 O
橘 O
色 O
， O
小 O
便 O
不 O
利 O
腹 O
微 O
满 O
者 O
， O
茵 B-中药
陈 I-中药
蒿 O
汤 O
主 O
之 O

结 O
论 O
： O
穴 B-中医治疗
位 I-中医治疗
敷 I-中医治疗
贴 I-中医治疗
加 O
化 O
浊 O
解 O
毒 O
活 B-中医治则
血 I-中医治则
通 I-中医治则
络 I-中医治则
方 O
治 O
疗 O
Ｃ O
Ａ O
Ｇ O
疗 O
效 O
确 O
切 O
， O
可 O
供 O
同 O
行 O
参 O
考 O

目 O
的 O
观 O
察 O
深 B-中医治疗
刺 I-中医治疗
天 I-中医治疗
枢 I-中医治疗
、 I-中医治疗
腹 I-中医治疗
结 I-中医治疗
穴 I-中医治疗
配 O
合 O
电 O
针 O
治 O
疗 O
严 O
重 O
功 B-西医诊断
能 I-西医诊断
性 I-西医诊断
便 I-西医诊断
秘 I-西医诊断
的 O
临 O
床 O
疗 O
效 O

方 O
中 O
附 O
子 O
、 O
肉 B-中药
桂 I-中药
壮 O
阳 O
益 O
火 O
， O
由 O
于 O
阴 O
阳 O
互 O
根 O
， O
相 O
互 O
为 O
用 O
， O
若 O
单 O
补 O
其 O
阳 O
， O
不 O
仅 O
易 O
伤 O
其 O
阴 O
， O
且 O
肾 O
阳 O
亦 O
无 O
所 O
依 O
， O
故 O
须 O
配 O
以 O
熟 B-中药
地 I-中药
、 O
山 B-中药
药 I-中药
、 O
萸 O
肉 O
等 O
滋 O
阴 O
药 O
， O
以 O
益 O
阴 O
摄 O
阳 O
， O
即 O
“ O
善 O
补 O
阳 O
者 O
， O
必 O
于 O
阴 O
中 O
求 O
阳 O
” O
之 O
意 O

方 O
法 O
入 O
选 O
７ O
４ O
例 O
研 O
究 O
对 O
象 O
， O
健 O
康 O
者 O
１ O
４ O
例 O
（ O
Ｈ O
Ｓ O
组 O
） O
， O
Ｆ O
Ｄ O
患 O
者 O
６ O
０ O
例 O
（ O
脾 O
虚 O
气 O
滞 O
型 O
３ O
３ O
例 O
， O
脾 B-中医证候
虚 I-中医证候
湿 I-中医证候
阻 I-中医证候
型 O
１ O
６ O
例 O
， O
脾 B-中医证候
阳 I-中医证候
虚 I-中医证候
型 O
１ O
１ O
例 O
） O

胡 O
老 O
根 O
据 O
当 O
时 O
证 O
见 O
辩 O
为 O
脾 B-中医证候
虚 I-中医证候
肝 I-中医证候
郁 I-中医证候
， O
胆 O
汁 O
瘀 O
阻 O

单 O
纯 O
针 B-中医治疗
刺 I-中医治疗
组 O
均 O
予 O
针 B-中医治疗
刺 I-中医治疗
治 O
疗 O
， O
针 O
灸 O
组 O
于 O
气 O
海 O
、 O
足 O
三 O
里 O
及 O
大 O
肠 O
俞 O
、 O
脾 O
俞 O
施 O
麦 O
粒 O
灸 O
， O
其 O
余 O
穴 O
位 O
均 O
针 B-中医治疗
刺 I-中医治疗
操 O
作 O

治 O
疗 O
组 O
服 O
用 O
复 O
方 O
中 O
药 O
配 O
合 O
西 B-西医治疗
沙 I-西医治疗
必 I-西医治疗
利 I-西医治疗

而 O
苦 O
寒 O
之 O
品 O
更 O
可 O
伤 O
阳 O
， O
使 O
血 O
脉 O
瘀 O
滞 O
， O
形 O
成 O
血 O
痹 O
、 O
胁 O
痛 O
， O
此 O
例 O
即 O
是 O
湿 O
停 O
与 O
瘀 O
阻 O
皆 O
俱 O
， O
故 O
治 O
用 O
旋 B-方剂
覆 I-方剂
花 I-方剂
汤 I-方剂

诊 O
断 O
为 O
新 B-西医诊断
生 I-西医诊断
儿 I-西医诊断
肝 I-西医诊断
炎 I-西医诊断
综 I-西医诊断
合 I-西医诊断
征 I-西医诊断
， O
要 O
住 O
院 O
治 O
疗 O

日 B-其他治疗
光 I-其他治疗
浴 I-其他治疗
联 O
合 O
五 B-中医治疗
音 I-中医治疗
疗 I-中医治疗
法 I-中医治疗
治 O
疗 O
脾 B-中医证候
胃 I-中医证候
虚 I-中医证候
寒 I-中医证候
型 O
功 B-西医诊断
能 I-西医诊断
性 I-西医诊断
消 I-西医诊断
化 I-西医诊断
不 I-西医诊断
良 I-西医诊断
效 O
果 O
观 O
察 O

目 O
的 O
观 O
察 O
＂ O
腹 B-中医治疗
部 I-中医治疗
火 I-中医治疗
龙 I-中医治疗
疗 I-中医治疗
法 I-中医治疗
＂ O
联 O
合 O
心 B-其他治疗
理 I-其他治疗
疏 I-其他治疗
导 I-其他治疗
治 O
疗 O
脾 B-中医证候
胃 I-中医证候
气 I-中医证候
虚 I-中医证候
型 O
功 B-西医诊断
能 I-西医诊断
性 I-西医诊断
消 I-西医诊断
化 I-西医诊断
不 I-西医诊断
良 I-西医诊断
的 O
疗 O
效 O
， O
并 O
探 O
究 O
其 O
作 O
用 O
机 O
理 O
及 O
心 B-其他治疗
理 I-其他治疗
疏 I-其他治疗
导 I-其他治疗
意 O
义 O

脂 O
消 O
胶 O
囊 O
治 O
疗 O
非 B-西医诊断
酒 I-西医诊断
精 I-西医诊断
性 I-西医诊断
脂 I-西医诊断
肪 I-西医诊断
肝 I-西医诊断
５ O
０ O
例 O
疗 O
效 O
观 O
察 O

选 O
择 O
符 O
合 O
中 O
医 O
诊 O
断 O
为 O
脾 B-中医证候
胃 I-中医证候
虚 I-中医证候
弱 I-中医证候
型 O
痞 B-中医诊断
满 I-中医诊断
证 I-中医诊断

观 O
察 O
大 O
便 O
质 O
地 O
、 O
排 O
便 O
间 O
隔 O
时 O
间 O
、 O
排 O
便 O
功 O
能 O
及 O
中 O
医 O
证 O
候 O
气 B-中医证候
阴 I-中医证候
两 I-中医证候
虚 I-中医证候
兼 I-中医证候
毒 I-中医证候
邪 I-中医证候
内 I-中医证候
蕴 I-中医证候
证 O
症 O
状 O
积 O
分 O
变 O
化 O
情 O
况 O
， O
以 O
及 O
舌 O
象 O
脉 O
象 O
变 O
化 O
情 O
况 O

中 O
医 O
诊 O
断 O
： O
黄 B-中医诊断
疸 I-中医诊断
（ O
阳 B-中医诊断
黄 I-中医诊断
， O
湿 B-中医证候
重 I-中医证候
于 I-中医证候
热 I-中医证候
型 O
） O
， O
首 O
诊 O
医 O
师 O
拟 O
方 O
化 B-中医治则
湿 I-中医治则
和 I-中医治则
中 I-中医治则
、 O
健 B-中医治则
脾 I-中医治则
理 I-中医治则
气 I-中医治则
： O
炒 O
苍 O
术 O
、 O
制 O
半 O
夏 O
各 O
１ O
０ O
ｇ O
， O
川 O
朴 O
、 O
砂 O
仁 O
各 O
５ O
ｇ O
， O
猪 O
苓 O
、 O
茯 O
苓 O
、 O
薏 O
苡 O
仁 O
、 O
生 O
黄 O
芪 O
、 O
车 O
前 O
草 O
各 O
１ O
５ O
ｇ O
， O
炒 O
枳 O
壳 O
６ O
ｇ O
， O
吴 O
茱 O
萸 O
３ O
ｇ O
， O
神 O
曲 O
、 O
炒 O
党 O
参 O
、 O
沉 O
香 O
粬 O
各 O
１ O
２ O
ｇ O
， O
水 O
煎 O
取 O
１ O
５ O
０ O
ｍ O
ｌ O
， O
２ O
次 O
／ O
ｄ O

每 O
日 O
１ O
剂 O
， O
６ O
剂 O
后 O
右 B-临床表现
胁 I-临床表现
部 I-临床表现
胀 I-临床表现
满 I-临床表现
隐 I-临床表现
痛 I-临床表现
大 I-临床表现
减 I-临床表现
， O
大 O
便 O
成 O
形 O

莱 B-中药
菔 I-中药
子 I-中药
１ O
５ O
ｇ O

为 O
固 O
其 O
本 O
， O
以 O
前 O
方 O
去 O
半 B-中药
枝 I-中药
莲 I-中药
、 O
白 O
花 O
蛇 O
舌 O
草 O
， O
加 O
炙 O
甘 O
草 O
３ O
克 O
， O
熟 O
地 O
１ O
５ O
克 O
， O
淮 O
山 O
药 O
２ O
０ O
克 O

方 O
法 O
： O
将 O
６ O
４ O
例 O
肝 O
胃 O
不 O
和 O
型 O
反 B-西医诊断
流 I-西医诊断
性 I-西医诊断
食 I-西医诊断
管 I-西医诊断
炎 I-西医诊断
患 O
者 O
随 O
机 O
分 O
为 O
治 O
疗 O
组 O
与 O
对 O
照 O
组 O
， O
各 O
３ O
２ O
例 O

目 O
的 O
： O
观 O
察 O
肠 B-方剂
宁 I-方剂
汤 I-方剂
治 O
疗 O
腹 O
泻 O
型 O
肠 O
易 O
激 O
综 O
合 O
征 O
的 O
疗 O
效 O

结 O
论 O
： O
通 O
元 O
温 O
针 O
灸 O
法 O
、 O
通 O
元 O
针 B-中医治疗
刺 I-中医治疗
法 O
和 O
针 B-中医治疗
刺 I-中医治疗
法 O
均 O
可 O
用 O
于 O
腹 O
泻 O
型 O
Ｉ O
Ｂ O
Ｓ O
的 O
临 O
床 O
治 O
疗 O
， O
其 O
中 O
以 O
通 O
元 O
温 O
针 O
灸 O
法 O
临 O
床 O
疗 O
效 O
最 O
为 O
显 O
著 O
， O
对 O
改 O
善 O
患 O
者 O
排 O
便 O
情 O
况 O
与 O
情 O
绪 O
状 O
态 O
均 O
有 O
积 O
极 O
作 O
用 O

５ O
克 O
， O
诊 O
断 O
： O
慢 B-西医诊断
性 I-西医诊断
肾 I-西医诊断
炎 I-西医诊断
急 O
性 O
发 O
作 O
， O
证 O
属 O
肺 O
卫 O
御 O
外 O
无 O
能 O
， O
感 O
受 O
风 O
水 O
之 O
邪 O
， O
肺 B-中医证候
失 I-中医证候
宣 I-中医证候
降 I-中医证候
， O
治 O
节 O
失 O
常 O

方 O
选 O
大 B-方剂
柴 I-方剂
胡 I-方剂
汤 I-方剂
合 I-方剂
四 I-方剂
金 I-方剂
排 I-方剂
石 I-方剂
汤 I-方剂
加 I-方剂
减 I-方剂
： O
柴 B-中药
胡 I-中药
３ O
０ O
ｇ O
， O
大 B-中药
黄 I-中药
１ O
０ O
ｇ O
， O
枳 B-中药
壳 I-中药
２ O
０ O
ｇ O
， O
白 B-中药
芍 I-中药
１ O
５ O
ｇ O
， O
金 B-中药
钱 I-中药
草 I-中药
２ O
０ O
ｇ O
， O
鸡 B-中药
内 I-中药
金 I-中药
１ O
０ O
ｇ O
， O
海 B-中药
金 I-中药
沙 I-中药
１ O
０ O
ｇ O
， O
银 B-中药
花 I-中药
１ O
５ O
ｇ O
， O
芦 B-中药
根 I-中药
３ O
０ O
ｇ O
， O
三 B-中药
七 I-中药
粉 I-中药
６ O
ｇ O
（ O
兑 O
） O
， O
郁 B-中药
金 I-中药
２ O
０ O
ｇ O
， O
延 B-中药
胡 I-中药
索 I-中药
１ O
０ O
ｇ O
， O
徐 B-中药
长 I-中药
卿 I-中药
２ O
０ O
ｇ O
， O
蜂 B-中药
房 I-中药
１ O
０ O
ｇ O
， O
生 B-中药
地 I-中药
１ O
５ O
ｇ O
， O
甘 B-中药
草 I-中药
１ O
０ O
ｇ O

结 O
论 O
： O
奥 B-西医治疗
美 I-西医治疗
拉 I-西医治疗
唑 I-西医治疗
合 O
和 O
胃 O
利 O
咽 O
汤 O
治 O
疗 O
胃 B-西医诊断
食 I-西医诊断
管 I-西医诊断
反 I-西医诊断
流 I-西医诊断
性 I-西医诊断
咽 I-西医诊断
喉 I-西医诊断
炎 I-西医诊断
疗 O
效 O
好 O
， O
值 O
得 O
研 O
究 O
利 O
用 O

方 O
法 O
： O
选 O
取 O
８ O
２ O
例 O
患 O
者 O
， O
口 O
服 O
脂 B-方剂
肪 I-方剂
肝 I-方剂
合 I-方剂
剂 I-方剂
（ O
白 O
术 O
、 O
云 B-中药
苓 I-中药
、 O
猪 B-中药
苓 I-中药
、 O
泽 B-中药
泻 I-中药
、 O
茵 B-中药
陈 I-中药
等 O
） O
， O
观 O
察 O
临 O
床 O
疗 O
效 O
， O
治 O
疗 O
前 O
后 O
主 O
要 O
症 O
状 O
的 O
消 O
除 O
率 O
， O
治 O
疗 O
前 O
后 O
肝 O
功 O
能 O
血 O
清 O
酶 O
、 O
血 O
脂 O
的 O
变 O
化 O
， O
肝 O
脏 O
Ｂ O
超 O
改 O
善 O
情 O
况 O

舌 O
象 O
： O
舌 O
质 O
黯 O
边 O
夹 O
青 O
， O
苔 B-临床表现
薄 I-临床表现
白 I-临床表现

目 O
的 O
： O
观 O
察 O
补 O
中 O
降 O
逆 O
饮 O
加 O
减 O
联 O
合 O
兰 B-西医治疗
索 I-西医治疗
拉 I-西医治疗
唑 I-西医治疗
治 O
疗 O
中 O
虚 O
气 O
逆 O
证 O
胃 B-西医诊断
食 I-西医诊断
管 I-西医诊断
反 I-西医诊断
流 I-西医诊断
病 I-西医诊断
（ O
Ｇ O
Ｅ O
Ｒ O
Ｄ O
） O
的 O
临 O
床 O
价 O
值 O

结 O
论 O
中 O
西 O
医 O
结 O
合 O
治 O
疗 O
老 B-西医诊断
年 I-西医诊断
功 I-西医诊断
能 I-西医诊断
性 I-西医诊断
便 I-西医诊断
秘 I-西医诊断
具 O
有 O
良 O
好 O
的 O
疗 O
效 O

主 O
诉 O
： O
反 O
复 O
腹 O
泻 O
１ O
年 O
余 O
， O
再 O
发 O
伴 O
加 O
重 O
２ O
天 O
， O
刻 O
诊 O
： O
大 B-临床表现
便 I-临床表现
异 I-临床表现
常 I-临床表现
， O
次 O
数 O
增 O
多 O
， O
夹 O
见 O
水 O
谷 O
不 O
花 O
， O
每 O
日 O
４ O
～ O
５ O
次 O

服 O
１ O
０ O
剂 O
后 O
， O
方 O
始 O
见 O
效 O
， O
服 O
至 O
４ O
０ O
余 O
剂 O
， O
右 O
胁 O
痛 O
， O
胸 O
闷 O
腹 B-临床表现
胀 I-临床表现
基 O
本 O
消 O
除 O
， O
纳 O
食 O
渐 O
增 O
， O
汗 O
出 O
畅 O
， O
大 O
便 O
调 O
， O
黄 O
腻 O
苔 O
已 O
化 O

柴 O
胡 O
疏 O
肝 O
散 O
； O
黛 B-西医治疗
力 I-西医治疗
新 I-西医治疗
； O
肝 B-中医证候
郁 I-中医证候
气 I-中医证候
滞 I-中医证候
； O
功 B-西医诊断
能 I-西医诊断
性 I-西医诊断
消 I-西医诊断
化 I-西医诊断
不 I-西医诊断
良 I-西医诊断

胁 B-临床表现
痛 I-临床表现
消 O
失 O

半 O
夏 O
泻 O
心 O
汤 O
配 O
合 O
针 B-中医治疗
刺 I-中医治疗
对 O
胃 B-西医诊断
食 I-西医诊断
管 I-西医诊断
反 I-西医诊断
流 I-西医诊断
病 I-西医诊断
患 O
者 O
血 O
胃 O
动 O
素 O
及 O
胃 O
泌 O
素 O
的 O
影 O
响 O

青 B-中药
皮 I-中药
能 O
疏 O
肝 O
破 O
气 O
， O
除 O
坚 O
取 O
结 O
， O
消 O
积 O
化 O
滞 O

所 O
以 O
黄 B-中医诊断
疸 I-中医诊断
消 O
退 O
明 O
显 O

四 O
君 O
子 O
汤 O
加 O
减 O
； O
脾 B-中医证候
胃 I-中医证候
虚 I-中医证候
弱 I-中医证候
型 O
功 B-西医诊断
能 I-西医诊断
性 I-西医诊断
消 I-西医诊断
化 I-西医诊断
不 I-西医诊断
良 I-西医诊断
； O
多 O
潘 O
立 O
酮 O
； O
临 O
床 O
观 O
察 O

方 O
法 O
： O
选 O
取 O
浦 O
东 O
新 O
区 O
中 O
医 O
医 O
院 O
肛 O
肠 O
科 O
门 O
诊 O
诊 O
治 O
的 O
气 B-中医证候
阴 I-中医证候
两 I-中医证候
虚 I-中医证候
型 O
慢 B-西医诊断
性 I-西医诊断
功 I-西医诊断
能 I-西医诊断
性 I-西医诊断
便 I-西医诊断
秘 I-西医诊断
患 O
者 O
８ O
０ O
例 O
， O
随 O
机 O
分 O
为 O
两 O
组 O
， O
对 O
照 O
组 O
患 O
者 O
采 O
用 O
枸 O
橼 O
酸 O
莫 O
沙 O
必 O
利 O
分 O
散 O
片 O
治 O
疗 O
， O
观 O
察 O
组 O
患 O
者 O
采 O
用 O
益 B-方剂
气 I-方剂
养 I-方剂
阴 I-方剂
方 I-方剂
治 O
疗 O
， O
两 O
组 O
患 O
者 O
均 O
连 O
续 O
治 O
疗 O
４ O
周 O
后 O
评 O
定 O
临 O
床 O
疗 O
效 O
、 O
症 O
状 O
积 O
分 O
、 O
血 O
清 O
Ｓ O
Ｐ O
、 O
Ｍ O
Ｔ O
Ｌ O
、 O
Ｎ O
Ｏ O
水 O
平 O

柴 B-中药
胡 I-中药
、 O
延 B-中药
胡 I-中药
索 I-中药
各 O
１ O
０ O
ｇ O

证 O
属 O
： O
阳 O
明 O
腑 O
实 O
、 O
燥 O
热 O
伤 O
阴 O
之 O
便 B-中医诊断
秘 I-中医诊断
（ O
肠 O
梗 O
阻 O
） O

【 O
结 O
论 O
】 O
理 O
中 O
汤 O
合 O
枳 B-方剂
术 I-方剂
汤 I-方剂
治 O
疗 O
太 O
阴 O
阴 O
结 O
证 O
Ｉ O
Ｂ O
Ｓ O
－ O
Ｃ O
疗 O
效 O
显 O
著 O
， O
且 O
复 O
发 O
率 O
低 O

语 B-临床表现
声 I-临床表现
低 I-临床表现
弱 I-临床表现
， O
腹 B-临床表现
中 I-临床表现
撑 I-临床表现
胀 I-临床表现
， O
腰 B-临床表现
背 I-临床表现
酸 I-临床表现
胀 I-临床表现
痛 I-临床表现
楚 I-临床表现
不 I-临床表现
止 I-临床表现
， O
小 B-临床表现
腹 I-临床表现
亦 I-临床表现
坠 I-临床表现
胀 I-临床表现
作 I-临床表现
痛 I-临床表现
， O
口 B-临床表现
淡 I-临床表现
不 I-临床表现
思 I-临床表现
食 I-临床表现
， O
不 B-临床表现
渴 I-临床表现
饮 I-临床表现
， O
小 B-临床表现
便 I-临床表现
短 I-临床表现
少 I-临床表现

反 O
复 O
右 O
上 O
腹 O
胀 O
满 O
、 O
纳 O
差 O
乏 B-临床表现
力 I-临床表现
、 O
目 B-临床表现
黄 I-临床表现
、 O
尿 B-临床表现
黄 I-临床表现
３ O
年 O
， O
患 O
者 O
于 O
２ O
０ O
０ O
２ O
年 O
１ O
月 O
劳 O
累 O
后 O
自 O
觉 O
右 O
上 O
腹 O
胀 O
满 O
不 O
适 O
， O
纳 O
差 O
， O
乏 B-临床表现
力 I-临床表现
便 O
溏 O
， O
目 B-临床表现
黄 I-临床表现
， O
尿 B-临床表现
黄 I-临床表现
， O
在 O
湖 O
州 O
某 O
医 O
院 O
住 O
院 O
治 O
疗 O
， O
检 O
验 O
发 O
现 O
Ｔ O
Ｂ O
Ｉ O
Ｌ O
： O
４ O
７ O

方 O
法 O
： O
将 O
２ O
０ O
１ O
６ O
年 O
７ O
月 O
至 O
２ O
０ O
１ O
８ O
年 O
１ O
２ O
月 O
就 O
诊 O
的 O
１ O
１ O
６ O
例 O
肝 B-中医证候
郁 I-中医证候
脾 I-中医证候
虚 I-中医证候
型 O
Ｉ O
Ｂ O
Ｓ O
－ O
Ｄ O
患 O
者 O
， O
随 O
机 O
分 O
为 O
观 O
察 O
组 O
及 O
对 O
照 O
组 O
， O
各 O
５ O
８ O
例 O
， O
观 O
察 O
组 O
患 O
者 O
使 O
用 O
痛 B-方剂
泻 I-方剂
要 I-方剂
方 I-方剂
全 O
方 O
口 O
服 O
治 O
疗 O
， O
对 O
照 O
组 O
患 O
者 O
接 O
受 O
匹 O
维 O
溴 O
铵 O
口 O
服 O
治 O
疗 O
， O
两 O
组 O
患 O
者 O
治 O
疗 O
周 O
期 O
均 O
为 O
４ O
周 O

目 O
的 O
： O
观 O
察 O
活 B-方剂
血 I-方剂
益 I-方剂
胃 I-方剂
汤 I-方剂
治 O
疗 O
慢 O
性 O
萎 O
缩 O
性 O
胃 O
炎 O
的 O
临 O
床 O
疗 O
效 O

小 B-西医诊断
儿 I-西医诊断
功 I-西医诊断
能 I-西医诊断
性 I-西医诊断
消 I-西医诊断
化 I-西医诊断
不 I-西医诊断
良 I-西医诊断
； O
乐 O
食 O
合 O
剂 O
； O
经 B-其他治疗
皮 I-其他治疗
给 I-其他治疗
药 I-其他治疗
； O
小 B-中医治疗
儿 I-中医治疗
推 I-中医治疗
拿 I-中医治疗
； O
胃 O
苏 O
颗 O
粒 O
； O
莫 O
沙 O
比 O
利 O
片 O

结 O
论 O
： O
在 O
功 B-西医诊断
能 I-西医诊断
性 I-西医诊断
消 I-西医诊断
化 I-西医诊断
不 I-西医诊断
良 I-西医诊断
治 O
疗 O
中 O
， O
使 O
用 O
曲 B-西医治疗
美 I-西医治疗
布 I-西医治疗
汀 I-西医治疗
合 O
用 O
摩 O
罗 O
丹 O
具 O
有 O
一 O
定 O
的 O
临 O
床 O
应 O
用 O
优 O
势 O
， O
值 O
得 O
临 O
床 O
广 O
泛 O
推 O
广 O
使 O
用 O

滑 B-中药
石 I-中药
１ O
２ O
ｇ O

目 O
的 O
： O
观 O
察 O
益 B-方剂
气 I-方剂
养 I-方剂
阴 I-方剂
方 I-方剂
治 O
疗 O
气 B-中医证候
阴 I-中医证候
两 I-中医证候
虚 I-中医证候
型 O
慢 B-西医诊断
性 I-西医诊断
功 I-西医诊断
能 I-西医诊断
性 I-西医诊断
便 I-西医诊断
秘 I-西医诊断
疗 O
效 O
及 O
对 O
患 O
者 O
症 O
状 O
积 O
分 O
、 O
血 O
清 O
Ｐ O
物 O
质 O
（ O
Ｓ O
Ｐ O
） O
、 O
胃 O
动 O
素 O
（ O
Ｍ O
Ｔ O
Ｌ O
） O
、 O
一 O
氧 O
化 O
氮 O
（ O
Ｎ O
Ｏ O
） O
水 O
平 O
的 O
影 O
响 O

慢 B-西医诊断
性 I-西医诊断
功 I-西医诊断
能 I-西医诊断
性 I-西医诊断
便 I-西医诊断
秘 I-西医诊断
； O
六 B-方剂
味 I-方剂
安 I-方剂
消 I-方剂
散 I-方剂
； O
伊 O
托 O
必 O
利 O
； O
肠 O
道 O
功 O
能 O
； O
Ｓ O
Ｄ O
Ｓ O
； O
Ｓ O
Ａ O
Ｓ O

结 O
论 O
： O
脂 B-中医治疗
肝 I-中医治疗
丸 I-中医治疗
治 O
疗 O
痰 O
浊 O
瘀 O
结 O
型 O
非 B-西医诊断
酒 I-西医诊断
精 I-西医诊断
性 I-西医诊断
脂 I-西医诊断
肪 I-西医诊断
肝 I-西医诊断
疗 O
效 O
满 O
意 O
， O
中 O
医 O
证 O
候 O
疗 O
效 O
可 O
以 O
作 O
为 O
本 O
病 O
临 O
床 O
和 O
科 O
研 O
中 O
疗 O
效 O
评 O
价 O
的 O
主 O
要 O
方 O
法 O
和 O
指 O
标 O

目 O
的 O
： O
观 O
察 O
吴 O
茱 O
萸 O
槟 O
榔 O
汤 O
加 O
减 O
穴 B-中医治疗
位 I-中医治疗
贴 I-中医治疗
敷 I-中医治疗
对 O
慢 B-西医诊断
性 I-西医诊断
非 I-西医诊断
萎 I-西医诊断
缩 I-西医诊断
性 I-西医诊断
胃 I-西医诊断
炎 I-西医诊断
（ O
Ｃ O
Ｎ O
Ａ O
Ｇ O
） O
的 O
疗 O
效 O
及 O
作 O
用 O
机 O
制 O

观 O
察 O
组 O
采 O
用 O
痛 O
泻 O
要 O
方 O
合 O
四 B-方剂
君 I-方剂
子 I-方剂
汤 I-方剂
加 O
味 O
治 O
疗 O
， O
对 O
照 O
组 O
采 O
用 O
蒙 O
脱 O
石 O
散 O
剂 O
治 O
疗 O
， O
比 O
较 O
２ O
组 O
临 O
床 O
疗 O
效 O
、 O
排 O
便 O
症 O
状 O
改 O
善 O
情 O
况 O
及 O
不 O
良 O
反 O
应 O
发 O
生 O
情 O
况 O

方 O
法 O
： O
对 O
５ O
３ O
例 O
肠 O
易 O
激 O
综 O
合 O
征 O
病 O
人 O
进 O
行 O
辨 O
证 O
分 O
型 O
后 O
用 O
肠 B-方剂
宁 I-方剂
汤 I-方剂
（ O
由 O
白 B-中药
术 I-中药
、 O
白 B-中药
芍 I-中药
、 O
陈 B-中药
皮 I-中药
、 O
防 B-中药
风 I-中药
、 O
火 B-中药
炭 I-中药
母 I-中药
、 O
救 B-中药
必 I-中药
应 I-中药
、 O
藿 B-中药
香 I-中药
、 O
小 B-中药
叶 I-中药
风 I-中药
尾 I-中药
草 I-中药
、 O
甘 B-中药
草 I-中药
组 O
成 O
） O
加 O
减 O
进 O
行 O
治 O
疗 O
， O
疗 O
程 O
为 O
４ O
周 O

目 O
的 O
探 O
讨 O
改 O
善 O
功 B-西医诊断
能 I-西医诊断
性 I-西医诊断
消 I-西医诊断
化 I-西医诊断
不 I-西医诊断
良 I-西医诊断
患 O
者 O
的 O
中 O
医 O
护 O
理 O
方 O
法 O

中 O
西 O
医 O
结 O
合 O
治 O
疗 O
小 B-西医诊断
儿 I-西医诊断
功 I-西医诊断
能 I-西医诊断
性 I-西医诊断
消 I-西医诊断
化 I-西医诊断
不 I-西医诊断
良 I-西医诊断
疗 O
效 O
观 O
察 O

当 B-中医治疗
飞 I-中医治疗
利 I-中医治疗
肝 I-中医治疗
宁 I-中医治疗
胶 I-中医治疗
囊 I-中医治疗
； O
生 O
活 O
干 O
预 O
； O
非 O
酒 O
精 O
性 O
脂 O
肪 O
肝 O

因 O
反 O
复 O
乏 B-临床表现
力 I-临床表现
、 O
上 O
腹 O
饱 O
胀 O
１ O
０ O
年 O
， O
再 O
发 O
伴 O
尿 O
黄 O
１ O
周 O
于 O
２ O
０ O
０ O
５ O
年 O
４ O
月 O
２ O
８ O
日 O
入 O
院 O

方 O
法 O
： O
选 O
取 O
２ O
０ O
１ O
５ O
年 O
１ O
月 O
至 O
２ O
０ O
１ O
７ O
年 O
１ O
月 O
荆 O
州 O
市 O
中 O
医 O
医 O
院 O
收 O
治 O
的 O
脾 B-中医证候
胃 I-中医证候
湿 I-中医证候
热 I-中医证候
型 O
Ｃ O
Ａ O
Ｇ O
患 O
者 O
１ O
２ O
０ O
例 O
， O
按 O
照 O
随 O
机 O
数 O
字 O
表 O
法 O
分 O
为 O
对 O
照 O
组 O
和 O
观 O
察 O
组 O
， O
每 O
组 O
６ O
０ O
例 O

按 O
： O
患 O
者 O
肝 O
炎 O
初 O
起 O
， O
正 O
气 O
未 O
虚 O
， O
湿 O
热 O
炽 O
盛 O
， O
舌 O
红 O
绛 O
、 O
苔 B-临床表现
黄 I-临床表现
厚 I-临床表现
腻 I-临床表现
， O
乃 O
湿 O
热 O
之 O
邪 O
内 O
蕴 O
， O
属 O
阳 O
黄 O
， O
实 O
证 O
， O
热 O
证 O

证 O
见 O
： O
全 O
身 O
浮 O
肿 O
， O
以 O
颜 O
面 O
及 O
上 O
半 O
身 O
为 O
重 O
， O
小 B-临床表现
便 I-临床表现
少 I-临床表现
， O
大 B-临床表现
便 I-临床表现
偏 I-临床表现
干 I-临床表现
， O
舌 O
质 O
红 O
， O
苔 B-临床表现
腻 I-临床表现
微 I-临床表现
黄 I-临床表现
， O
脉 B-临床表现
浮 I-临床表现
紧 I-临床表现

通 O
降 O
和 O
胃 O
方 O
治 O
疗 O
胃 B-西医诊断
食 I-西医诊断
管 I-西医诊断
反 I-西医诊断
流 I-西医诊断
性 I-西医诊断
咳 I-西医诊断
嗽 I-西医诊断
６ O
０ O
例 O

功 O
口 O
味 O
枳 O
术 O
汤 O
治 O
疗 O
功 B-西医诊断
能 I-西医诊断
性 I-西医诊断
消 I-西医诊断
化 I-西医诊断
不 I-西医诊断
良 I-西医诊断
７ O
２ O
例 O

［ O
１ O
２ O
９ O
２ O
１ O
５ O
２ O
］ O
运 B-西医诊断
动 I-西医诊断
障 I-西医诊断
碍 I-西医诊断
型 I-西医诊断
功 I-西医诊断
能 I-西医诊断
性 I-西医诊断
消 I-西医诊断
化 I-西医诊断
不 I-西医诊断
良 I-西医诊断
； O
［ O
６ O
０ O
６ O
６ O
２ O
７ O
９ O
］ O
功 O
能 O
性 O
消 O
化 O
不 O
良 O
患 O
者 O
； O
［ O
３ O
８ O
９ O
６ O
１ O
２ O
９ O
］ O
胃 O
肠 O
动 O
力 O
作 O
用 O
； O
［ O
３ O
８ O
９ O
７ O
０ O
４ O
１ O
］ O
胃 O
冲 O
剂 O
； O
促 O
胃 O
动 O
力 O
中 O
药 O
； O
胃 O
排 O
空 O
功 O
能 O
； O
胃 O
电 O
节 O
律 O
； O
不 O
良 O
症 O
状 O
； O
胃 O
排 O
空 O
率 O
； O

方 O
法 O
将 O
１ O
６ O
０ O
例 O
津 B-中医证候
亏 I-中医证候
血 I-中医证候
少 I-中医证候
型 O
老 B-西医诊断
年 I-西医诊断
功 I-西医诊断
能 I-西医诊断
性 I-西医诊断
便 I-西医诊断
秘 I-西医诊断
患 O
者 O
采 O
用 O
随 O
机 O
数 O
字 O
表 O
法 O
分 O
为 O
治 O
疗 O
组 O
和 O
对 O
照 O
组 O
各 O
８ O
０ O
例 O

胃 O
肌 O
电 O
活 O
动 O
； O
治 O
疗 O
前 O
后 O
； O
胃 O
电 O
图 O
； O
儿 B-西医诊断
童 I-西医诊断
功 I-西医诊断
能 I-西医诊断
性 I-西医诊断
消 I-西医诊断
化 I-西医诊断
不 I-西医诊断
良 I-西医诊断
； O
吗 O
丁 O
啉 O
； O
复 O
方 O
丁 O
香 O
开 O
胃 O
贴 O
； O
胃 O
电 O
参 O
数 O
； O

按 O
１ O
∶ O
１ O
∶ O
１ O
随 O
机 O
分 O
为 O
开 B-中医治疗
胃 I-中医治疗
进 I-中医治疗
食 I-中医治疗
汤 I-中医治疗
超 I-中医治疗
微 I-中医治疗
配 I-中医治疗
方 I-中医治疗
颗 I-中医治疗
粒 I-中医治疗
等 O
剂 O
量 O
组 O
（ O
超 O
微 O
等 O
量 O
组 O
） O
、 O
开 B-中医治疗
胃 I-中医治疗
进 I-中医治疗
食 I-中医治疗
汤 I-中医治疗
超 I-中医治疗
微 I-中医治疗
配 I-中医治疗
方 I-中医治疗
颗 I-中医治疗
粒 I-中医治疗
１ O
／ O
２ O
剂 O
量 O
组 O
（ O
超 O
微 O
１ O
／ O
２ O
组 O
） O
和 O
健 O
胃 O
消 O
食 O
片 O
组 O
（ O
对 O
照 O
组 O
） O

中 O
西 O
医 O
结 O
合 O
治 O
疗 O
功 B-西医诊断
能 I-西医诊断
性 I-西医诊断
消 I-西医诊断
化 I-西医诊断
不 I-西医诊断
良 I-西医诊断
临 O
床 O
效 O
果 O
评 O
价 O

香 B-中药
附 I-中药
、 O
乌 B-中药
药 I-中药
畅 O
达 O
气 O
机 O

泄 B-中医诊断
泻 I-中医诊断
／ O
中 O
医 O
药 O
疗 O
法 O
， O
脾 B-中医证候
肾 I-中医证候
阳 I-中医证候
虚 I-中医证候
， O
参 B-方剂
苓 I-方剂
白 I-方剂
术 I-方剂
散 I-方剂
／ O
治 O
疗 O
应 O
用 O
， O
四 B-方剂
神 I-方剂
丸 I-方剂
／ O
治 O
疗 O
应 O
用 O

祛 O
瘀 O
消 O
积 O
颗 O
粒 O
治 O
疗 O
慢 B-西医诊断
性 I-西医诊断
萎 I-西医诊断
缩 I-西医诊断
性 I-西医诊断
胃 I-西医诊断
炎 I-西医诊断
胃 O
镜 O
下 O
中 O
医 O
微 O
观 O
辨 O
证 O
应 O
用 O
分 O
析 O

脉 O
证 O
合 O
参 O
， O
乃 O
肝 O
邪 O
犯 O
脾 O
， O
气 O
血 O
亏 O
虚 O
， O
心 B-中医证候
脉 I-中医证候
淤 I-中医证候
阻 I-中医证候
之 O
候 O
， O
遂 O
予 O
益 O
气 O
化 O
淤 O
， O
建 O
中 O
和 O
营 O
之 O
剂 O

针 B-中医治疗
刺 I-中医治疗
加 O
肠 B-中医治疗
灵 I-中医治疗
胶 I-中医治疗
囊 I-中医治疗
治 O
疗 O
肠 B-西医诊断
易 I-西医诊断
激 I-西医诊断
综 I-西医诊断
合 I-西医诊断
征 I-西医诊断
（ O
腹 B-中医诊断
痛 I-中医诊断
、 O
腹 B-中医诊断
泻 I-中医诊断
） O
临 O
床 O
观 O
察 O

查 O
体 O
： O
皮 B-临床表现
肤 I-临床表现
巩 I-临床表现
膜 I-临床表现
黄 I-临床表现
染 I-临床表现
， O
舌 O
淡 O
， O
苔 B-临床表现
白 I-临床表现
腻 I-临床表现
， O
脉 O
细 O
弦 O

结 O
论 O
： O
柴 B-方剂
枳 I-方剂
平 I-方剂
肝 I-方剂
汤 I-方剂
治 O
疗 O
功 B-西医诊断
能 I-西医诊断
性 I-西医诊断
消 I-西医诊断
化 I-西医诊断
不 I-西医诊断
良 I-西医诊断
疗 O
效 O
满 O
意 O
， O
副 O
作 O
用 O
少 O

腹 B-中医诊断
痛 I-中医诊断
较 O
７ O
月 O
３ O
１ O
日 O
明 O
显 O
减 O
轻 O
， O
Ｎ O
Ｒ O
Ｓ O
疼 O
痛 O
评 O
分 O
２ O
分 O
， O
舌 B-临床表现
暗 I-临床表现
淡 O
， O
苔 B-临床表现
白 I-临床表现

结 O
论 O
： O
胃 O
炎 O
１ O
号 O
颗 O
粒 O
及 O
胃 O
炎 O
２ O
号 O
颗 O
粒 O
， O
在 O
治 O
疗 O
慢 B-西医诊断
性 I-西医诊断
非 I-西医诊断
萎 I-西医诊断
缩 I-西医诊断
性 I-西医诊断
胃 I-西医诊断
炎 I-西医诊断
（ O
肝 B-中医证候
胃 I-中医证候
不 I-中医证候
和 I-中医证候
证 O
、 O
脾 B-中医证候
胃 I-中医证候
湿 I-中医证候
热 I-中医证候
证 O
） O
中 O
能 O
够 O
明 O
显 O
改 O
善 O
患 O
者 O
的 O
消 O
化 O
道 O
症 O
状 O
及 O
胃 O
镜 O
表 O
现 O
， O
其 O
症 O
状 O
改 O
善 O
、 O
胃 O
镜 O
改 O
善 O
和 O
总 O
体 O
疗 O
效 O
判 O
定 O
上 O
均 O
优 O
于 O
对 O
照 O
组 O
， O
证 O
明 O
中 O
药 O
治 O
疗 O
是 O
治 O
疗 O
慢 B-西医诊断
性 I-西医诊断
非 I-西医诊断
萎 I-西医诊断
缩 I-西医诊断
性 I-西医诊断
胃 I-西医诊断
炎 I-西医诊断
的 O
有 O
效 O
、 O
安 O
全 O
的 O
疗 O
法 O

方 O
用 O
椒 B-方剂
梅 I-方剂
汤 I-方剂
加 I-方剂
味 I-方剂

结 O
果 O
： O
半 O
夏 O
泻 O
心 O
汤 O
联 O
合 O
针 B-中医治疗
灸 I-中医治疗
治 O
疗 O
取 O
得 O
总 O
有 O
效 O
率 O
１ O
０ O
０ O
％ O
， O
显 O
著 O
高 O
于 O
对 O
照 O
组 O
单 O
纯 O
药 O
物 O
治 O
疗 O
的 O
９ O
０ O

脂 B-方剂
肝 I-方剂
合 I-方剂
剂 I-方剂
联 O
合 O
肝 B-西医治疗
病 I-西医治疗
治 I-西医治疗
疗 I-西医治疗
仪 I-西医治疗
治 O
疗 O
非 B-西医诊断
酒 I-西医诊断
精 I-西医诊断
性 I-西医诊断
脂 I-西医诊断
肪 I-西医诊断
肝 I-西医诊断
４ O
５ O
例 O

结 O
论 O
桔 O
梗 O
汤 O
联 O
合 O
枳 B-方剂
术 I-方剂
丸 I-方剂
能 O
明 O
显 O
改 O
善 O
慢 B-西医诊断
性 I-西医诊断
功 I-西医诊断
能 I-西医诊断
性 I-西医诊断
便 I-西医诊断
秘 I-西医诊断
患 O
者 O
临 O
床 O
症 O
状 O
及 O
体 O
征 O
， O
提 O
高 O
临 O
床 O
疗 O
效 O
， O
降 O
低 O
复 O
发 O
率 O
， O
值 O
得 O
推 O
广 O
应 O
用 O

方 O
法 O
： O
选 O
取 O
９ O
２ O
例 O
脾 B-中医证候
虚 I-中医证候
气 I-中医证候
滞 I-中医证候
型 O
功 B-西医诊断
能 I-西医诊断
性 I-西医诊断
消 I-西医诊断
化 I-西医诊断
不 I-西医诊断
良 I-西医诊断
患 O
者 O
， O
并 O
按 O
入 O
院 O
先 O
后 O
顺 O
序 O
分 O
为 O
治 O
疗 O
组 O
（ O
ｎ O
＝ O
４ O
７ O
） O
与 O
对 O
照 O
组 O
（ O
ｎ O
＝ O
４ O
５ O
） O

方 O
法 O
： O
将 O
符 O
合 O
肝 B-中医证候
郁 I-中医证候
脾 I-中医证候
虚 I-中医证候
型 O
Ｆ O
Ｄ O
诊 O
断 O
标 O
准 O
的 O
８ O
７ O
例 O
患 O
者 O
随 O
机 O
分 O
为 O
２ O
组 O
， O
治 O
疗 O
组 O
４ O
５ O
例 O
给 O
与 O
柴 B-方剂
芍 I-方剂
六 I-方剂
君 I-方剂
子 I-方剂
汤 I-方剂
加 I-方剂
减 I-方剂
， O
对 O
照 O
组 O
４ O
２ O
例 O
给 O
与 O
依 O
托 O
比 O
利 O
和 O
乳 O
酸 O
菌 O
素 O
片 O
治 O
疗 O
， O
４ O
周 O
为 O
１ O
疗 O
程 O
， O
１ O
疗 O
程 O
后 O
进 O
行 O
疗 O
效 O
统 O
计 O

结 O
论 O
中 B-中医治疗
药 I-中医治疗
药 I-中医治疗
膳 I-中医治疗
联 O
合 O
个 O
体 O
化 O
情 O
志 O
护 O
理 O
治 O
疗 O
Ｃ O
Ａ O
Ｇ O
伴 O
Ｉ O
Ｍ O
临 O
床 O
疗 O
效 O
确 O
切 O
， O
并 O
能 O
通 O
过 O
缓 O
解 O
负 O
性 O
情 O
绪 O
进 O
一 O
步 O
改 O
善 O
患 O
者 O
胃 O
脘 O
痞 O
满 O
、 O
纳 O
差 O
、 O
暖 O
气 O
等 O
临 O
床 O
症 O
状 O

补 O
气 O
健 O
脾 O
升 O
清 O
法 O
； O
糖 B-西医诊断
尿 I-西医诊断
病 I-西医诊断
性 I-西医诊断
功 I-西医诊断
能 I-西医诊断
性 I-西医诊断
消 I-西医诊断
化 I-西医诊断
不 I-西医诊断
良 I-西医诊断
； O
胃 O
麻 O
痹 O
； O
胃 O
潴 O
留 O

方 O
法 O
： O
６ O
０ O
患 O
者 O
随 O
机 O
分 O
为 O
两 O
组 O
， O
治 O
疗 O
组 O
３ O
０ O
例 O
给 O
予 O
自 O
拟 O
益 O
气 O
养 O
血 O
润 O
肠 O
方 O
加 O
减 O
联 O
合 O
针 B-中医治疗
灸 I-中医治疗
治 O
疗 O
， O
对 O
照 O
组 O
给 O
予 O
麻 O
仁 O
软 O
胶 O
囊 O
治 O
疗 O

结 O
果 O
： O
平 O
胃 O
散 O
联 O
合 O
六 B-方剂
君 I-方剂
子 I-方剂
汤 I-方剂
治 O
疗 O
组 O
的 O
总 O
有 O
效 O
率 O
为 O
９ O
１ O

柴 B-方剂
芍 I-方剂
六 I-方剂
君 I-方剂
子 I-方剂
汤 I-方剂
加 I-方剂
减 I-方剂
治 O
疗 O
肝 B-中医证候
郁 I-中医证候
脾 I-中医证候
虚 I-中医证候
型 O
功 B-西医诊断
能 I-西医诊断
性 I-西医诊断
消 I-西医诊断
化 I-西医诊断
不 I-西医诊断
良 I-西医诊断
４ O
５ O
例 O
临 O
床 O
观 O
察 O

蒸 B-中药
首 I-中药
乌 I-中药
１ O
５ O
ｇ O

对 O
照 O
组 O
给 O
予 O
兰 B-西医治疗
索 I-西医治疗
拉 I-西医治疗
唑 I-西医治疗
等 O
常 O
规 O
药 O
物 O
治 O
疗 O

山 B-方剂
楂 I-方剂
降 I-方剂
脂 I-方剂
方 I-方剂
配 O
合 O
耳 B-中医治疗
穴 I-中医治疗
贴 I-中医治疗
压 I-中医治疗
治 O
疗 O
非 O
酒 O
精 O
性 O
脂 O
肪 O
性 O
肝 O
病 O
４ O
０ O
例 O
临 O
床 O
观 O
察 O

结 O
论 O
： O
加 O
味 O
附 O
子 O
理 O
中 O
汤 O
辅 O
助 O
治 O
疗 O
脾 B-中医证候
胃 I-中医证候
虚 I-中医证候
寒 I-中医证候
型 O
慢 B-西医诊断
性 I-西医诊断
萎 I-西医诊断
缩 I-西医诊断
性 I-西医诊断
胃 I-西医诊断
炎 I-西医诊断
可 O
明 O
显 O
改 O
善 O
临 O
床 O
症 O
状 O
及 O
提 O
高 O
病 O
理 O
疗 O
效 O
， O
一 O
定 O
程 O
度 O
上 O
逆 O
转 O
Ｉ O
Ｍ O
的 O
机 O
制 O
可 O
能 O
与 O
下 O
调 O
病 O
变 O
胃 O
黏 O
膜 O
中 O
Ｗ O
ｎ O
ｔ O
３ O
Ａ O
表 O
达 O
相 O
关 O

脂 O
肪 O
肝 O
／ O
中 O
医 O
药 O
疗 O
法 O
， O
痰 B-中医证候
湿 I-中医证候
内 I-中医证候
阻 I-中医证候
， O
消 B-方剂
脂 I-方剂
除 I-方剂
满 I-方剂
汤 I-方剂
／ O
治 O
疗 O
应 O
用 O

服 O
药 O
１ O
２ O
剂 O
， O
汗 O
出 O
全 O
止 O
， O
眼 O
结 O
膜 O
黄 O
染 O
消 O
失 O
， O
腹 O
痛 O
、 O
乏 B-临床表现
力 I-临床表现
缓 O
解 O
， O
化 O
验 O
总 O
胆 O
红 O
素 O
２ O
５ O

强 B-中医治疗
肝 I-中医治疗
胶 I-中医治疗
囊 I-中医治疗
治 O
疗 O
非 O
酒 O
精 O
性 O
脂 O
肪 O
性 O
肝 O
病 O
的 O
临 O
床 O
疗 O
效 O
分 O
析 O

患 O
肝 O
炎 O
５ O
年 O
余 O
， O
前 O
年 O
见 O
胁 O
痛 O
、 O
腹 O
水 O
、 O
鼻 B-临床表现
衄 I-临床表现
、 O
肌 O
衄 O
， O
经 O
诊 O
断 O
为 O
肝 B-西医诊断
硬 I-西医诊断
变 I-西医诊断
腹 I-西医诊断
水 I-西医诊断
、 O
脾 O
功 O
能 O
亢 O
进 O
， O
治 O
疗 O
后 O
症 O
状 O
好 O
转 O

雷 B-西医治疗
贝 I-西医治疗
拉 I-西医治疗
唑 I-西医治疗
胶 I-西医治疗
囊 I-西医治疗
； O
四 O
君 O
子 O
汤 O
加 O
减 O
； O
慢 B-西医诊断
性 I-西医诊断
萎 I-西医诊断
缩 I-西医诊断
性 I-西医诊断
胃 I-西医诊断
炎 I-西医诊断
； O
效 O
果 O

治 O
当 O
清 B-中医治则
热 I-中医治则
化 I-中医治则
痰 I-中医治则
利 B-中医治则
湿 I-中医治则
， O
疏 B-中医治则
肝 I-中医治则
理 I-中医治则
气 I-中医治则
利 B-中医治则
胆 I-中医治则

目 O
的 O
： O
观 O
察 O
枳 B-方剂
实 I-方剂
消 I-方剂
痞 I-方剂
汤 I-方剂
治 O
疗 O
功 B-西医诊断
能 I-西医诊断
性 I-西医诊断
消 I-西医诊断
化 I-西医诊断
不 I-西医诊断
良 I-西医诊断
脾 B-中医证候
胃 I-中医证候
气 I-中医证候
虚 I-中医证候
型 O
的 O
临 O
床 O
疗 O
效 O

和 B-方剂
胃 I-方剂
冲 I-方剂
剂 I-方剂
治 O
疗 O
肝 B-中医证候
胃 I-中医证候
不 I-中医证候
和 I-中医证候
型 O
功 B-西医诊断
能 I-西医诊断
性 I-西医诊断
消 I-西医诊断
化 I-西医诊断
不 I-西医诊断
良 I-西医诊断
随 O
机 O
对 O
照 O
研 O
究 O

前 O
方 O
去 O
大 B-中药
黄 I-中药
、 O
猪 B-中药
胆 I-中药
汁 I-中药
， O
加 O
女 O
贞 O
子 O
、 O
黄 O
芪 O
、 O
白 O
术 O
、 O
黄 O
芩 O

生 B-中药
牡 I-中药
蛎 I-中药
３ O
０ O
ｇ O
先 O
煎 O

目 O
的 O
探 O
讨 O
柴 B-方剂
胡 I-方剂
疏 I-方剂
肝 I-方剂
散 I-方剂
治 O
疗 O
功 B-西医诊断
能 I-西医诊断
性 I-西医诊断
消 I-西医诊断
化 I-西医诊断
不 I-西医诊断
良 I-西医诊断
（ O
Ｆ O
Ｄ O
） O
肝 B-中医证候
气 I-中医证候
郁 I-中医证候
结 I-中医证候
证 O
患 O
者 O
的 O
临 O
床 O
疗 O
效 O
及 O
对 O
胃 O
动 O
力 O
、 O
胃 O
肠 O
激 O
素 O
的 O
影 O
响 O

目 O
的 O
： O
通 O
过 O
病 O
例 O
分 O
析 O
健 O
胃 O
消 O
胀 O
合 O
剂 O
治 O
疗 O
功 B-西医诊断
能 I-西医诊断
性 I-西医诊断
消 I-西医诊断
化 I-西医诊断
不 I-西医诊断
良 I-西医诊断
的 O
临 O
床 O
疗 O
效 O

针 O
药 O
结 O
合 O
分 O
型 O
辨 O
治 O
老 B-西医诊断
年 I-西医诊断
功 I-西医诊断
能 I-西医诊断
性 I-西医诊断
便 I-西医诊断
秘 I-西医诊断
的 O
随 O
机 O
对 O
照 O
试 O
验 O

对 O
照 O
组 O
给 O
予 O
枸 O
橼 O
酸 O
莫 O
沙 O
必 O
利 O
片 O
， O
治 O
疗 O
组 O
予 O
以 O
柴 B-方剂
胡 I-方剂
达 I-方剂
原 I-方剂
饮 I-方剂
加 O
减 O
口 O
服 O

目 O
的 O
观 O
察 O
指 B-中医治疗
针 I-中医治疗
配 O
合 O
穴 O
位 O
埋 O
线 O
治 O
疗 O
便 B-西医诊断
秘 I-西医诊断
型 I-西医诊断
肠 I-西医诊断
易 I-西医诊断
激 I-西医诊断
综 I-西医诊断
合 I-西医诊断
征 I-西医诊断
的 O
临 O
床 O
疗 O
效 O

砂 B-中药
仁 I-中药
， O
芳 O
香 O
醒 O
脾 O
， O
化 O
湿 O
和 O
胃 O
， O
行 O
气 O
导 O
滞 O
， O
使 O
全 O
方 O
补 O
而 O
不 O
滞 O
， O
方 O
中 O
桔 B-中药
梗 I-中药
与 O
诸 O
健 O
脾 O
药 O
合 O
用 O
具 O
有 O
“ O
培 O
土 O
生 O
金 O
” O
之 O
意 O
， O
宣 O
利 O
肺 O
气 O
， O
通 O
调 O
水 O
道 O
， O
且 O
载 O
药 O
上 O
行 O

四 O
逆 O
散 O
合 O
乌 B-西医治疗
贝 I-西医治疗
散 I-西医治疗
加 I-西医治疗
味 I-西医治疗
治 O
疗 O
反 B-西医诊断
流 I-西医诊断
性 I-西医诊断
食 I-西医诊断
管 I-西医诊断
炎 I-西医诊断
７ O
６ O
例 O
临 O
床 O
观 O
察 O

结 O
论 O
： O
柴 B-方剂
枳 I-方剂
半 I-方剂
夏 I-方剂
泻 I-方剂
心 I-方剂
汤 I-方剂
对 O
Ｆ O
Ｄ O
患 O
者 O
治 O
疗 O
后 O
能 O
明 O
显 O
改 O
善 O
胃 O
运 O
动 O
节 O
律 O
及 O
胃 O
运 O
动 O
总 O
评 O
， O
尤 O
其 O
能 O
明 O
显 O
改 O
善 O
胃 O
动 O
力 O
主 O
频 O
能 O
量 O
占 O
总 O
能 O
量 O
之 O
比 O
， O
提 O
高 O
餐 O
后 O
平 O
均 O
振 O
幅 O

脉 O
症 O
合 O
参 O
， O
证 O
属 O
痰 B-中医证候
热 I-中医证候
内 I-中医证候
结 I-中医证候
， O
湿 B-中医证候
热 I-中医证候
中 I-中医证候
阻 I-中医证候
， O
肝 B-中医证候
胆 I-中医证候
失 I-中医证候
疏 I-中医证候
之 O
胁 B-中医诊断
痛 I-中医诊断

随 O
访 O
合 B-中医治疗
募 I-中医治疗
配 I-中医治疗
穴 I-中医治疗
组 O
总 O
有 O
效 O
率 O
为 O
１ O
０ O
０ O

益 B-中医治疗
气 I-中医治疗
滋 I-中医治疗
阴 I-中医治疗
中 I-中医治疗
药 I-中医治疗
； O
灌 O
肠 O
； O
气 B-中医证候
阴 I-中医证候
两 I-中医证候
虚 I-中医证候
型 O
； O
功 B-西医诊断
能 I-西医诊断
性 I-西医诊断
便 I-西医诊断
秘 I-西医诊断

功 B-西医诊断
能 I-西医诊断
性 I-西医诊断
消 I-西医诊断
化 I-西医诊断
不 I-西医诊断
良 I-西医诊断
； O
柴 B-方剂
枳 I-方剂
平 I-方剂
肝 I-方剂
汤 I-方剂
； O
肝 B-中医证候
胃 I-中医证候
不 I-中医证候
和 I-中医证候
证 O

治 O
疗 O
组 O
１ O
１ O
６ O
例 O
， O
给 O
予 O
车 B-中医治疗
前 I-中医治疗
番 I-中医治疗
泻 I-中医治疗
颗 I-中医治疗
粒 I-中医治疗
５ O
ｇ O
， O
每 O
天 O
早 O
餐 O
前 O
和 O
晚 O
饭 O
后 O
各 O
１ O
次 O
， O
枸 O
橼 O
酸 O
莫 O
沙 O
必 O
利 O
片 O
５ O
ｍ O
ｇ O
， O
ｔ O
ｉ O
ｄ O
， O
餐 O
前 O
口 O
服 O

结 O
论 O
当 B-中医治疗
飞 I-中医治疗
利 I-中医治疗
肝 I-中医治疗
宁 I-中医治疗
胶 I-中医治疗
囊 I-中医治疗
加 O
疏 O
肝 O
健 O
脾 O
饮 O
中 B-中医治疗
药 I-中医治疗
茶 I-中医治疗
饮 I-中医治疗
对 O
非 B-西医诊断
酒 I-西医诊断
精 I-西医诊断
性 I-西医诊断
脂 I-西医诊断
肪 I-西医诊断
肝 I-西医诊断
肝 O
郁 O
脾 O
虚 O
、 O
湿 B-西医诊断
热 I-西医诊断
蕴 I-西医诊断
结 I-西医诊断
证 I-西医诊断
患 O
者 O
有 O
较 O
好 O
临 O
床 O
疗 O
效 O
， O
能 O
改 O
善 O
肝 O
功 O
能 O
， O
有 O
降 O
脂 O
作 O
用 O
， O
安 O
全 O
性 O
好 O

在 O
西 O
药 O
治 O
疗 O
基 O
础 O
上 O
加 O
服 O
中 O
药 O
汤 O
剂 O
柴 B-方剂
胡 I-方剂
疏 I-方剂
肝 I-方剂
散 I-方剂
加 I-方剂
减 I-方剂

柴 B-方剂
枳 I-方剂
理 I-方剂
中 I-方剂
汤 I-方剂
； O
功 B-西医诊断
能 I-西医诊断
性 I-西医诊断
消 I-西医诊断
化 I-西医诊断
不 I-西医诊断
良 I-西医诊断
； O
疗 O
效 O
； O
不 O
良 O
反 O
应 O

６ O
℃ O
， O
可 O
见 O
腹 O
部 O
胀 O
满 O
， O
未 O
见 O
肠 O
型 O
蠕 O
动 O
波 O
， O
压 O
痛 O
（ O
＋ O
） O
， O
肠 O
鸣 O
音 O
２ O
次 O
／ O
分 O
， O
腹 O
部 O
平 O
片 O
提 O
示 O
考 O
虑 O
不 O
完 O
全 O
性 O
肠 O
梗 O
阻 O
， O
故 O
予 O
以 O
银 B-方剂
翘 I-方剂
承 I-方剂
气 I-方剂
汤 I-方剂
（ O
桑 O
叶 O
、 O
菊 B-中药
花 I-中药
、 O
连 B-中药
翘 I-中药
、 O
金 B-中药
银 I-中药
花 I-中药
、 O
枳 B-中药
实 I-中药
、 O
厚 B-中药
朴 I-中药
、 O
大 B-中药
黄 I-中药
） O
１ O
０ O
０ O
ｍ O
ｌ O
灌 O
肠 O
， O
灌 O
后 O
解 O
出 O
少 O
量 O
干 O
燥 O
粪 O
便 O
， O
腹 O
痛 O
较 O
前 O
明 O
显 O
缓 O
解 O

功 B-西医诊断
能 I-西医诊断
性 I-西医诊断
消 I-西医诊断
化 I-西医诊断
不 I-西医诊断
良 I-西医诊断
； O
曲 B-西医治疗
美 I-西医治疗
布 I-西医治疗
汀 I-西医治疗
； O
摩 O
罗 O
丹 O

在 O
改 O
善 O
功 B-西医诊断
能 I-西医诊断
性 I-西医诊断
便 I-西医诊断
秘 I-西医诊断
症 O
状 O
方 O
面 O
， O
全 O
分 O
析 O
集 O
（ O
Ｆ O
Ａ O
Ｓ O
） O
示 O
试 O
验 O
组 O
痊 O
愈 O
率 O
６ O
７ O

结 O
论 O
： O
逍 O
遥 O
散 O
联 O
合 O
西 B-西医治疗
沙 I-西医治疗
必 I-西医治疗
利 I-西医治疗
治 O
疗 O
便 B-西医诊断
秘 I-西医诊断
型 I-西医诊断
肠 I-西医诊断
易 I-西医诊断
激 I-西医诊断
综 I-西医诊断
合 I-西医诊断
征 I-西医诊断
较 O
单 O
一 O
促 O
动 O
力 O
药 O
优 O
越 O

坚 O
持 O
服 O
用 O
拉 O
米 O
夫 O
定 O
， O
间 O
断 O
服 O
用 O
健 B-中医治则
脾 I-中医治则
养 O
肝 O
活 O
血 O
软 O
坚 O
汤 O
药 O

又 O
服 O
３ O
剂 O
， O
病 B-临床表现
情 I-临床表现
明 I-临床表现
显 I-临床表现
好 I-临床表现
转 I-临床表现

方 O
法 O
： O
将 O
９ O
０ O
例 O
非 O
酒 O
精 O
性 O
单 O
纯 O
性 O
脂 O
肪 O
肝 O
患 O
者 O
随 O
机 O
分 O
为 O
两 O
组 O
， O
治 O
疗 O
组 O
４ O
５ O
例 O
与 O
对 O
照 O
组 O
４ O
５ O
例 O
均 O
予 O
以 O
口 O
服 O
水 B-中医治疗
飞 I-中医治疗
蓟 I-中医治疗
宾 I-中医治疗
胶 I-中医治疗
囊 I-中医治疗
治 O
疗 O
， O
治 O
疗 O
组 O
加 O
用 O
疏 O
肝 O
健 O
脾 O
活 O
血 O
方 O
治 O
疗 O
， O
疗 O
程 O
均 O
为 O
１ O
２ O
周 O

结 O
论 O
： O
针 B-中医治疗
刺 I-中医治疗
疗 O
法 O
和 O
艾 O
灸 O
疗 O
法 O
均 O
能 O
改 O
善 O
Ｆ O
Ｄ O
症 O
状 O
， O
且 O
针 B-中医治疗
刺 I-中医治疗
优 O
于 O
艾 O
灸 O

辨 O
析 O
： O
邪 O
去 O
正 O
衰 O
， O
当 O
以 O
调 O
理 O
脾 O
胃 O
善 O
后 O
， O
方 O
用 O
六 B-方剂
君 I-方剂
子 I-方剂
汤 I-方剂
加 I-方剂
味 I-方剂
， O
药 O
用 O
： O
陈 B-中药
皮 I-中药
１ O
２ O
ｇ O
， O
半 B-中药
夏 I-中药
（ O
先 O
煎 O
１ O
ｈ O
） O
３ O
０ O
ｇ O
， O
白 B-中药
术 I-中药
１ O
０ O
ｇ O
， O
茯 B-中药
苓 I-中药
１ O
５ O
ｇ O
， O
黄 B-中药
连 I-中药
３ O
ｇ O
， O
党 B-中药
参 I-中药
１ O
５ O
ｇ O
， O
黄 B-中药
芩 I-中药
６ O
ｇ O
， O
干 B-中药
姜 I-中药
９ O
ｇ O
， O
炙 B-中药
甘 I-中药
草 I-中药
６ O
ｇ O
， O
生 B-中药
姜 I-中药
３ O
片 O
， O
大 B-中药
枣 I-中药
６ O
枚 O

处 O
方 O
： O
麻 B-中药
黄 I-中药
６ O
ｇ O
， O
连 B-中药
翘 I-中药
１ O
２ O
ｇ O
， O
桑 B-中药
白 I-中药
皮 I-中药
１ O
２ O
ｇ O
， O
赤 B-中药
小 I-中药
豆 I-中药
１ O
５ O
ｇ O
， O
生 B-中药
大 I-中药
黄 I-中药
６ O
ｇ O
， O
当 O
归 O
９ O
ｇ O
， O
益 O
母 O
草 O
１ O
２ O
ｇ O
， O
白 B-中药
茅 I-中药
根 I-中药
１ O
５ O
ｇ O
， O
甘 B-中药
草 I-中药
９ O
ｇ O

拟 O
知 B-方剂
柏 I-方剂
地 I-方剂
黄 I-方剂
汤 I-方剂
加 I-方剂
味 I-方剂
治 O
之 O
： O
知 B-中药
母 I-中药
、 O
赤 B-中药
小 I-中药
豆 I-中药
、 O
白 B-中药
薇 I-中药
、 O
地 B-中药
骨 I-中药
皮 I-中药
、 O
白 B-中药
花 I-中药
蛇 I-中药
舌 I-中药
草 I-中药
各 O
２ O
０ O
克 O
， O
山 B-中药
药 I-中药
、 O
黄 B-中药
柏 I-中药
、 O
山 B-中药
萸 I-中药
肉 I-中药
、 O
茯 B-中药
苓 I-中药
、 O
丹 B-中药
皮 I-中药
各 O
１ O
０ O
克 O

心 O
脏 O
彩 O
Ｂ O
示 O
： O
风 B-西医诊断
湿 I-西医诊断
性 I-西医诊断
心 I-西医诊断
脏 I-西医诊断
病 I-西医诊断
， O
重 O
度 O
二 O
尖 O
瓣 O
狭 O
窄 O
， O
中 O
重 O
度 O
二 O
尖 O
瓣 O
关 O
闭 O
不 O
全 O
， O
轻 O
度 O
主 O
动 O
脉 O
瓣 O
关 O
闭 O
不 O
全 O

制 B-中药
半 I-中药
夏 I-中药
１ O
０ O
ｇ O

桃 B-中药
仁 I-中药
入 O
血 O
分 O
化 B-中医治则
瘀 I-中医治则

此 O
系 O
肝 B-中医证候
脾 I-中医证候
失 I-中医证候
疏 I-中医证候
运 I-中医证候
之 O
职 O
， O
气 O
滞 O
络 O
瘀 O
， O
湿 O
邪 O
弥 O
漫 O
而 O
成 O
水 O
气 O

鳖 B-中药
甲 I-中药
１ O
０ O
ｇ O

目 O
的 O
观 O
察 O
平 O
胃 O
散 O
加 O
味 O
联 O
合 O
西 O
药 O
治 O
疗 O
功 B-西医诊断
能 I-西医诊断
性 I-西医诊断
消 I-西医诊断
化 I-西医诊断
不 I-西医诊断
良 I-西医诊断
的 O
临 O
床 O
疗 O
效 O

结 O
论 O
四 O
磨 O
汤 O
对 O
肝 B-中医证候
脾 I-中医证候
气 I-中医证候
滞 I-中医证候
型 O
Ｆ O
Ｄ O
患 O
者 O
临 O
床 O
疗 O
效 O
显 O
著 O
， O
在 O
改 O
善 O
患 O
者 O
某 O
些 O
症 O
状 O
方 O
面 O
优 O
于 O
吗 O
丁 O
啉 O

方 O
法 O
： O
１ O
０ O
９ O
例 O
Ｃ O
Ａ O
Ｇ O
患 O
者 O
随 O
机 O
分 O
为 O
观 O
察 O
组 O
（ O
ｎ O
＝ O
５ O
４ O
） O
与 O
对 O
照 O
组 O
（ O
ｎ O
＝ O
５ O
５ O
） O
， O
对 O
照 O
组 O
应 O
用 O
常 O
规 O
治 O
疗 O
， O
观 O
察 O
组 O
在 O
对 O
照 O
组 O
基 O
础 O
上 O
加 O
用 O
半 O
夏 O
泻 O
心 O
汤 O
合 O
香 B-方剂
砂 I-方剂
养 I-方剂
胃 I-方剂
丸 I-方剂
加 I-方剂
减 I-方剂
治 O
疗 O

灸 O
法 O
； O
火 O
龙 O
疗 O
法 O
； O
消 O
化 O
不 O
良 O
； O
尼 O
平 O
消 O
化 O
不 O
良 O
指 O
数 O
症 O
状 O
评 O
分 O
； O
胃 O
肠 O
道 O
症 O
状 O
积 O
分 O
问 O
卷 O
； O
脾 B-中医证候
胃 I-中医证候
气 I-中医证候
虚 I-中医证候
； O
心 B-其他治疗
理 I-其他治疗
疏 I-其他治疗
导 I-其他治疗

方 O
用 O
茵 B-方剂
陈 I-方剂
桂 I-方剂
枝 I-方剂
汤 I-方剂
加 I-方剂
减 I-方剂

治 O
疗 O
４ O
周 O
后 O
， O
试 O
验 O
组 O
慢 B-西医诊断
性 I-西医诊断
功 I-西医诊断
能 I-西医诊断
性 I-西医诊断
便 I-西医诊断
秘 I-西医诊断
患 O
者 O
的 O
临 O
床 O
疗 O
效 O
显 O
著 O
优 O
于 O
对 O
照 O
组 O
（ O
Ｐ O
＝ O
０ O

体 O
查 O
： O
形 O
体 O
消 B-临床表现
瘦 I-临床表现
， O
腹 B-临床表现
部 I-临床表现
膨 I-临床表现
隆 I-临床表现
， O
腹 B-临床表现
壁 I-临床表现
静 I-临床表现
脉 I-临床表现
曲 I-临床表现
张 I-临床表现
， O
肝 O
、 O
脾 O
触 B-临床表现
痛 I-临床表现
， O
颈 O
胸 O
部 O
有 O
４ O
个 O
散 O
在 O
性 O
蜘 B-临床表现
蛛 I-临床表现
痣 I-临床表现
， O
腹 O
围 O
９ O
１ O
ｃ O
ｍ O
， O
有 O
肝 O
掌 O
， O
Ｂ O
超 O
提 O
示 O
： O
肝 B-临床表现
脾 I-临床表现
肿 I-临床表现
大 I-临床表现
， O
腹 O
水 O
量 O
中 O
等 O

肺 O
胃 O
之 O
阴 O
未 O
复 O
， O
慎 O
防 O
变 O
局 O
， O
转 O
拟 O
沙 B-方剂
参 I-方剂
麦 I-方剂
冬 I-方剂
汤 I-方剂
、 I-方剂
四 I-方剂
君 I-方剂
子 I-方剂
汤 I-方剂
合 I-方剂
参 I-方剂
： O
南 O
北 B-中药
沙 I-中药
参 I-中药
各 O
１ O
５ O
克 O
， O
麦 B-中药
冬 I-中药
、 O
白 B-中药
术 I-中药
各 O
１ O
０ O
克 O
， O
党 B-中药
参 I-中药
、 O
天 B-中药
花 I-中药
粉 I-中药
各 O
１ O
５ O
克 O
， O
茯 B-中药
苓 I-中药
、 O
白 B-中药
芍 I-中药
各 O
１ O
０ O
克 O
， O
炙 B-中药
草 I-中药
５ O
克 O
， O
炒 B-中药
川 I-中药
楝 I-中药
６ O
克 O
， O
冬 B-中药
瓜 I-中药
子 I-中药
皮 O
各 O
１ O
５ O
克 O
， O
陈 B-中药
皮 I-中药
５ O
克 O

目 O
的 O
： O
观 O
察 O
改 O
良 O
雷 O
火 O
神 O
针 O
联 O
合 O
中 B-中医治疗
药 I-中医治疗
汤 I-中医治疗
剂 I-中医治疗
治 O
疗 O
慢 B-西医诊断
性 I-西医诊断
萎 I-西医诊断
缩 I-西医诊断
性 I-西医诊断
胃 I-西医诊断
炎 I-西医诊断
的 O
临 O
床 O
疗 O
效 O

用 O
柴 B-中药
胡 I-中药
桂 B-中药
枝 I-中药
干 B-中药
姜 I-中药
汤 O
加 O
味 O
以 O
和 O
解 O
少 O
阳 O
， O
平 O
调 O
寒 O
热 O
， O
解 O
郁 O
活 O
血 O
， O
使 O
气 O
机 O
调 O
畅 O
， O
瘀 O
去 O
水 O
行 O

双 O
下 O
肢 O
水 O
肿 O
消 O
退 O
明 O
显 O
， O
舌 O
质 O
紫 O
有 O
瘀 O
点 O
， O
苔 B-临床表现
白 I-临床表现
， O
脉 O
沉 O

中 B-西医诊断
风 I-西医诊断
后 I-西医诊断
遗 I-西医诊断
症 I-西医诊断
功 I-西医诊断
能 I-西医诊断
性 I-西医诊断
便 I-西医诊断
秘 I-西医诊断
病 O
人 O
使 O
用 O
中 O
医 O
适 O
宜 O
技 O
术 O
的 O
干 O
预 O
效 O
果 O
研 O
究 O

方 O
法 O
选 O
取 O
２ O
０ O
１ O
３ O
年 O
１ O
０ O
月 O
至 O
２ O
０ O
１ O
５ O
年 O
２ O
月 O
于 O
临 O
沂 O
市 O
兰 O
山 O
区 O
人 O
民 O
医 O
院 O
诊 O
治 O
的 O
便 B-西医诊断
秘 I-西医诊断
型 I-西医诊断
肠 I-西医诊断
易 I-西医诊断
激 I-西医诊断
综 I-西医诊断
合 I-西医诊断
征 I-西医诊断
患 O
者 O
共 O
９ O
１ O
例 O
进 O
行 O
研 O
究 O
， O
选 O
取 O
随 O
机 O
数 O
字 O
表 O
格 O
法 O
将 O
患 O
者 O
分 O
为 O
研 O
究 O
组 O
（ O
４ O
６ O
例 O
） O
与 O
对 O
照 O
组 O
（ O
４ O
５ O
例 O
） O

结 O
论 O
： O
循 B-中医治疗
经 I-中医治疗
点 I-中医治疗
穴 I-中医治疗
推 I-中医治疗
拿 I-中医治疗
结 O
合 O
西 O
沙 O
必 O
利 O
较 O
单 O
纯 O
西 O
沙 O
必 O
利 O
治 O
疗 O
功 B-西医诊断
能 I-西医诊断
性 I-西医诊断
消 I-西医诊断
化 I-西医诊断
不 I-西医诊断
良 I-西医诊断
具 O
有 O
更 O
好 O
的 O
临 O
床 O
疗 O
效 O

寒 B-中医证候
热 I-中医证候
夹 I-中医证候
杂 I-中医证候
证 O
药 O
用 O
乌 B-方剂
梅 I-方剂
丸 I-方剂
加 I-方剂
减 I-方剂

功 B-西医诊断
能 I-西医诊断
性 I-西医诊断
消 I-西医诊断
化 I-西医诊断
不 I-西医诊断
良 I-西医诊断
（ O
Ｆ O
ｕ O
ｎ O
ｃ O
ｔ O
ｉ O
ｏ O
ｎ O
ａ O
ｌ O
Ｄ O
ｙ O
ｓ O
ｐ O
ｅ O
ｐ O
ｓ O
ｉ O
ａ O
， O
Ｆ O
Ｄ O
） O
患 O
者 O
常 O
表 O
现 O
为 O
腹 B-临床表现
部 I-临床表现
疼 I-临床表现
痛 I-临床表现
、 O
早 B-临床表现
饱 I-临床表现
、 O
胀 B-临床表现
满 I-临床表现
、 O
嗳 B-临床表现
气 I-临床表现
、 O
恶 B-临床表现
心 I-临床表现
、 O
厌 B-临床表现
食 I-临床表现
等 O
消 O
化 O
不 O
良 O
症 O
状 O
， O
但 O
胃 O
镜 O
、 O
Ｘ O
线 O
钡 O
餐 O
造 O
影 O
， O
除 O
了 O
轻 O
度 O
慢 O
性 O
胃 O
炎 O
表 O
现 O
外 O
， O
常 O
无 O
其 O
他 O
合 O
并 O
症 O

中 O
西 O
医 O
结 O
合 O
治 O
疗 O
顽 B-西医诊断
固 I-西医诊断
性 I-西医诊断
功 I-西医诊断
能 I-西医诊断
性 I-西医诊断
消 I-西医诊断
化 I-西医诊断
不 I-西医诊断
良 I-西医诊断
的 O
临 O
床 O
研 O
究 O

治 O
疗 O
组 O
８ O
０ O
例 O
给 O
予 O
保 O
肝 O
消 O
脂 O
汤 O
联 O
合 O
二 B-西医治疗
甲 I-西医治疗
双 I-西医治疗
胍 I-西医治疗
治 O
疗 O

结 O
论 O
子 B-中医治疗
午 I-中医治疗
流 I-中医治疗
注 I-中医治疗
开 I-中医治疗
穴 I-中医治疗
疗 I-中医治疗
法 I-中医治疗
治 O
疗 O
肝 B-中医证候
郁 I-中医证候
气 I-中医证候
滞 I-中医证候
型 O
Ｆ O
Ｄ O
具 O
有 O
良 O
好 O
的 O
疗 O
效 O
， O
值 O
得 O
临 O
床 O
推 O
广 O
及 O
进 O
一 O
步 O
深 O
入 O
研 O
究 O

于 O
２ O
０ O
０ O
２ O
－ O
１ O
０ O
－ O
１ O
２ O
来 O
诊 O
， O
症 O
见 O
： O
神 B-临床表现
情 I-临床表现
倦 I-临床表现
怠 I-临床表现
， O
皮 B-临床表现
肤 I-临床表现
、 I-临床表现
巩 I-临床表现
膜 I-临床表现
黄 I-临床表现
如 I-临床表现
橘 I-临床表现
皮 I-临床表现
， O
心 B-临床表现
中 I-临床表现
懊 I-临床表现
恼 I-临床表现
， O
口 B-临床表现
干 I-临床表现
且 I-临床表现
苦 I-临床表现
， O
恶 B-临床表现
心 I-临床表现
欲 I-临床表现
吐 I-临床表现
， O
脘 B-临床表现
腹 I-临床表现
胀 I-临床表现
痞 I-临床表现
， O
大 B-临床表现
便 I-临床表现
秘 I-临床表现
结 I-临床表现
， O
尿 B-临床表现
少 I-临床表现
色 I-临床表现
黄 I-临床表现
， O
舌 O
红 O
， O
苔 B-临床表现
黄 I-临床表现
腻 I-临床表现
， O
脉 B-临床表现
弦 I-临床表现

功 B-西医诊断
能 I-西医诊断
性 I-西医诊断
消 I-西医诊断
化 I-西医诊断
不 I-西医诊断
良 I-西医诊断
； O
帕 B-西医治疗
罗 I-西医治疗
西 I-西医治疗
汀 I-西医治疗
； O
四 O
磨 O
汤 O
； O
临 O
床 O
观 O
察 O
； O

方 O
法 O
将 O
１ O
８ O
０ O
患 O
者 O
随 O
机 O
分 O
为 O
３ O
组 O
， O
治 O
疗 O
组 O
６ O
０ O
例 O
， O
给 O
予 O
子 B-中医治疗
午 I-中医治疗
流 I-中医治疗
注 I-中医治疗
电 I-中医治疗
针 I-中医治疗
配 O
合 O
辨 O
证 O
取 O
穴 O

方 O
法 O
将 O
７ O
８ O
例 O
Ｃ O
Ａ O
Ｇ O
脾 B-中医证候
胃 I-中医证候
湿 I-中医证候
热 I-中医证候
证 O
患 O
者 O
按 O
随 O
机 O
数 O
字 O
表 O
法 O
分 O
为 O
２ O
组 O
， O
２ O
组 O
均 O
予 O
叶 O
酸 O
片 O
口 O
服 O
治 O
疗 O

方 O
法 O
： O
随 O
机 O
设 O
中 O
医 O
调 B-中医治则
肝 I-中医治则
理 I-中医治则
脾 I-中医治则
通 I-中医治则
腑 I-中医治则
法 O
结 O
合 O
饮 O
食 O
治 O
疗 O
组 O
（ O
５ O
０ O
例 O
） O
和 O
聚 O
乙 O
二 O
醇 O
４ O
０ O
０ O
０ O
治 O
疗 O
组 O
（ O
５ O
０ O
例 O
） O
， O
对 O
治 O
疗 O
前 O
后 O
生 O
活 O
质 O
量 O
作 O
对 O
比 O
观 O
察 O

病 O
久 O
脾 B-中医证候
虚 I-中医证候
， O
湿 O
邪 O
未 O
尽 O
， O
处 O
四 O
君 O
子 O
汤 O
加 O
化 O
湿 O
剂 O
， O
嘱 O
回 O
原 O
籍 O
调 O
理 O

颈 O
部 O
淋 O
巴 O
结 O
切 O
片 O
病 O
理 O
诊 O
断 O
： O
淋 B-西医诊断
巴 I-西医诊断
细 I-西医诊断
胞 I-西医诊断
性 I-西医诊断
淋 I-西医诊断
巴 I-西医诊断
肉 I-西医诊断
瘤 I-西医诊断

证 O
属 O
瘀 B-中医证候
热 I-中医证候
内 I-中医证候
结 I-中医证候
， O
拟 O
用 O
化 O
瘀 O
通 O
腑 O
法 O
， O
处 O
方 O
： O
水 O
牛 O
角 O
３ O
０ O
ｇ O
， O
生 O
栀 O
子 O
１ O
５ O
ｇ O
， O
白 O
及 O
１ O
５ O
ｇ O
， O
三 O
七 O
粉 O
２ O
包 O
（ O
冲 O
服 O
） O
， O
当 O
归 O
１ O
５ O
ｇ O
， O
炒 O
白 O
术 O
１ O
５ O
ｇ O
， O
生 O
大 O
黄 O
３ O
ｇ O
， O
制 O
大 O
黄 O
１ O
０ O
ｇ O
， O
生 O
槐 O
花 O
１ O
５ O
ｇ O
， O
郁 O
金 O
１ O
５ O
ｇ O
， O
清 O
甘 O
草 O
６ O
ｇ O

入 O
院 O
诊 O
断 O
： O
乙 B-西医诊断
型 I-西医诊断
肝 I-西医诊断
炎 I-西医诊断
肝 B-西医诊断
硬 I-西医诊断
化 I-西医诊断
， O
活 O
动 O
性 O
， O
失 O
代 O
偿 O
期 O

结 O
论 O
： O
肝 B-中医治疗
脾 I-中医治疗
舒 I-中医治疗
合 I-中医治疗
剂 I-中医治疗
能 O
改 O
善 O
肝 B-中医证候
热 I-中医证候
脾 I-中医证候
虚 I-中医证候
型 O
Ｃ O
－ O
Ｉ O
Ｂ O
Ｓ O
患 O
者 O
临 O
床 O
症 O
状 O
， O
提 O
高 O
其 O
生 O
活 O
质 O
量 O

舌 O
质 O
红 O
紫 O
而 O
有 O
瘀 O
点 O
瘀 O
斑 O
， O
舌 O
苔 B-临床表现
白 I-临床表现
厚 O
腻 O
， O
脉 O
沉 O
伏 O

杵 B-中医治疗
针 I-中医治疗
合 O
六 B-方剂
君 I-方剂
子 I-方剂
汤 I-方剂
治 O
疗 O
脾 B-中医证候
虚 I-中医证候
气 I-中医证候
滞 I-中医证候
型 O
功 B-西医诊断
能 I-西医诊断
性 I-西医诊断
消 I-西医诊断
化 I-西医诊断
不 I-西医诊断
良 I-西医诊断
的 O
疗 O
效 O

健 B-方剂
脾 I-方剂
疏 I-方剂
肝 I-方剂
降 I-方剂
逆 I-方剂
方 I-方剂
； O
功 B-西医诊断
能 I-西医诊断
性 I-西医诊断
消 I-西医诊断
化 I-西医诊断
不 I-西医诊断
良 I-西医诊断
； O
中 O
药 O

结 O
论 O
： O
参 B-方剂
枳 I-方剂
消 I-方剂
萎 I-方剂
汤 I-方剂
能 O
阻 O
断 O
或 O
逆 O
转 O
胃 O
癌 O
前 O
病 O
变 O
（ O
Ｐ O
Ｌ O
Ｇ O
Ｃ O
） O
， O
延 O
缓 O
Ｃ O
Ａ O
Ｇ O
向 O
胃 O
癌 O
的 O
发 O
展 O
， O
临 O
床 O
疗 O
效 O
显 O
著 O

结 O
论 O
： O
香 O
砂 O
六 O
君 O
子 O
汤 O
加 O
九 B-中药
香 I-中药
虫 I-中药
、 O
白 O
及 O
治 O
疗 O
脾 B-中医证候
胃 I-中医证候
虚 I-中医证候
寒 I-中医证候
型 O
慢 B-西医诊断
性 I-西医诊断
萎 I-西医诊断
缩 I-西医诊断
性 I-西医诊断
胃 I-西医诊断
炎 I-西医诊断
复 O
发 O
率 O
低 O
， O
疗 O
效 O
确 O
切 O

故 O
用 O
活 B-方剂
络 I-方剂
效 I-方剂
灵 I-方剂
丹 I-方剂
活 O
血 O
散 O
结 O
止 O
痛 O
， O
柴 B-中药
胡 I-中药
、 O
白 O
芍 O
疏 O
肝 O
解 O
郁 O
， O
黄 B-中药
芩 I-中药
、 O
大 B-中药
黄 I-中药
、 O
蒲 B-中药
公 I-中药
英 I-中药
清 O
热 O
泻 O
火 O
解 O
毒 O
， O
甘 B-中药
草 I-中药
调 O
和 O
诸 O
药 O

目 O
的 O
观 O
察 O
黄 B-西医治疗
连 I-西医治疗
素 I-西医治疗
联 O
合 O
氟 O
哌 O
噻 O
吨 O
美 O
利 O
曲 O
辛 O
片 O
治 O
疗 O
腹 B-西医诊断
泻 I-西医诊断
型 I-西医诊断
肠 I-西医诊断
易 I-西医诊断
激 I-西医诊断
综 I-西医诊断
合 I-西医诊断
征 I-西医诊断
（ O
Ｉ O
Ｂ O
Ｓ O
） O
的 O
临 O
床 O
疗 O
效 O

健 O
脾 O
理 O
气 O
法 O
治 O
疗 O
功 B-西医诊断
能 I-西医诊断
性 I-西医诊断
消 I-西医诊断
化 I-西医诊断
不 I-西医诊断
良 I-西医诊断
脾 B-中医证候
虚 I-中医证候
气 I-中医证候
滞 I-中医证候
证 O
及 O
对 O
内 O
脏 O
敏 O
感 O
性 O
影 O
响 O
的 O
研 O
究 O

方 O
用 O
： O
生 B-中药
大 I-中药
黄 I-中药
１ O
０ O
ｇ O
（ O
后 O
下 O
） O
， O
厚 B-中药
朴 I-中药
１ O
５ O
ｇ O
， O
炒 B-中药
枳 I-中药
实 I-中药
、 O
枳 B-中药
壳 I-中药
各 O
１ O
５ O
ｇ O
， O
石 B-中药
菖 I-中药
蒲 I-中药
１ O
５ O
ｇ O
， O
郁 B-中药
金 I-中药
１ O
５ O
ｇ O
， O
水 B-中药
牛 I-中药
角 I-中药
３ O
０ O
ｇ O
， O
天 B-中药
竺 I-中药
黄 I-中药
１ O
５ O
ｇ O
， O
炮 B-中药
穿 I-中药
山 I-中药
甲 I-中药
１ O
０ O
ｇ O
， O
僵 B-中药
蚕 I-中药
９ O
ｇ O
， O
白 O
芍 O
１ O
８ O
ｇ O
， O
炒 B-中药
谷 I-中药
芽 I-中药
、 O
麦 B-中药
芽 I-中药
各 O
６ O
０ O
ｇ O
， O
１ O
剂 O

上 O
方 O
以 O
四 O
物 O
易 O
十 O
全 O
大 O
补 O
， O
赤 B-中药
芍 I-中药
加 O
至 O
５ O
０ O
ｇ O
， O
继 O
服 O
１ O
５ O
剂 O

舌 B-临床表现
苔 I-临床表现
白 I-临床表现
， O
脉 B-临床表现
弦 I-临床表现
细 I-临床表现

４ O
克 O
％ O
， O
１ O
６ O
剂 O
后 O
黄 B-中医诊断
疸 I-中医诊断
消 O
退 O
， O
实 O
验 O
室 O
检 O
查 O
： O
硫 O
酸 O
锌 O
浊 O
度 O
正 O
常 O
， O
碘 O
反 O
应 O
阴 O
性 O
， O
黄 B-中医诊断
疸 I-中医诊断
指 O
数 O
５ O
单 O
位 O

功 O
能 O
性 O
消 O
化 O
不 O
良 O
； O
抑 B-西医诊断
郁 I-西医诊断
症 I-西医诊断
； O
归 B-中医治疗
脾 I-中医治疗
合 I-中医治疗
剂 I-中医治疗
； O
吗 O
丁 O
啉 O

期 O
间 O
Ｃ O
Ｔ O
平 O
扫 O
及 O
增 O
强 O
提 O
示 O
胰 O
尾 O
占 O
位 O
， O
Ｃ O
Ａ O
－ O
１ O
９ O
９ O
高 O
达 O
２ O
２ O
８ O
Ｉ O
Ｕ O
／ O
ｍ O
ｌ O
， O
诊 O
断 O
为 O
胰 B-西医诊断
腺 I-西医诊断
癌 I-西医诊断

方 O
法 O
选 O
择 O
１ O
５ O
８ O
例 O
功 B-西医诊断
能 I-西医诊断
性 I-西医诊断
消 I-西医诊断
化 I-西医诊断
不 I-西医诊断
良 I-西医诊断
患 O
者 O
随 O
机 O
分 O
为 O
两 O
组 O
， O
对 O
照 O
组 O
７ O
９ O
例 O
给 O
予 O
口 O
服 O
六 B-中医治疗
味 I-中医治疗
安 I-中医治疗
消 I-中医治疗
胶 I-中医治疗
囊 I-中医治疗
３ O
粒 O
， O
３ O
次 O
／ O
ｄ O

治 O
疗 O
组 O
行 O
针 B-中医治疗
刺 I-中医治疗
联 O
合 O
穴 O
位 O
贴 O
敷 O
治 O
疗 O
１ O
２ O
星 O
期 O
， O
对 O
照 O
组 O
行 O
常 O
规 O
西 O
药 O
治 O
疗 O
１ O
２ O
星 O
期 O
， O
以 O
中 O
医 O
证 O
候 O
积 O
分 O
、 O
有 O
效 O
率 O
为 O
疗 O
效 O
评 O
价 O
指 O
标 O
进 O
行 O
比 O
较 O

２ O
周 O
后 O
， O
腹 B-临床表现
大 I-临床表现
逐 O
渐 O
减 O
小 O

按 O
： O
肝 B-西医诊断
硬 I-西医诊断
化 I-西医诊断
腹 I-西医诊断
水 I-西医诊断
属 O
中 O
医 O
“ O
瘕 O
瘕 O
” O
、 O
“ O
积 B-中医诊断
聚 I-中医诊断
” O
、 O
“ O
臌 B-中医诊断
胀 I-中医诊断
” O
等 O
范 O
畴 O

目 O
的 O
观 O
察 O
柴 B-方剂
枳 I-方剂
平 I-方剂
肝 I-方剂
汤 I-方剂
治 O
疗 O
功 B-西医诊断
能 I-西医诊断
性 I-西医诊断
消 I-西医诊断
化 I-西医诊断
不 I-西医诊断
良 I-西医诊断
肝 B-中医证候
胃 I-中医证候
不 I-中医证候
和 I-中医证候
证 O
的 O
临 O
床 O
疗 O
效 O
及 O
对 O
血 O
清 O
５ O
－ O
羟 O
色 O
胺 O
（ O
５ O
－ O
Ｈ O
Ｔ O
） O
与 O
生 O
长 O
抑 O
素 O
（ O
Ｓ O
Ｓ O
） O
水 O
平 O
的 O
影 O
响 O

腹 B-西医诊断
泻 I-西医诊断
型 I-西医诊断
肠 I-西医诊断
易 I-西医诊断
激 I-西医诊断
综 I-西医诊断
合 I-西医诊断
征 I-西医诊断
； O
中 O
西 O
医 O
结 O
合 O
疗 O
法 O
； O
气 B-中医治疗
滞 I-中医治疗
胃 I-中医治疗
痛 I-中医治疗
颗 I-中医治疗
粒 I-中医治疗

１ O
９ O
８ O
２ O
年 O
１ O
１ O
月 O
２ O
４ O
日 O
， O
二 O
诊 O
： O
投 O
剂 O
后 O
大 B-临床表现
便 I-临床表现
日 I-临床表现
行 I-临床表现
一 I-临床表现
次 I-临床表现
， O
矢 B-临床表现
气 I-临床表现
频 I-临床表现
频 I-临床表现
， O
痛 B-临床表现
胀 I-临床表现
大 I-临床表现
减 I-临床表现
， O
泛 B-临床表现
恶 I-临床表现
亦 O
解 O
， O
神 B-临床表现
情 I-临床表现
渐 I-临床表现
爽 I-临床表现
， O
能 B-临床表现
起 I-临床表现
床 I-临床表现
活 I-临床表现
动 I-临床表现
， O
食 B-临床表现
纳 I-临床表现
稍 I-临床表现
增 I-临床表现
， I-临床表现
可 I-临床表现
进 I-临床表现
稀 I-临床表现
饭 I-临床表现
， O
舌 B-临床表现
脉 I-临床表现
如 I-临床表现
前 I-临床表现

对 O
照 O
组 O
采 O
用 O
安 O
慰 O
假 O
针 B-中医治疗
刺 I-中医治疗
的 O
方 O
法 O
， O
取 O
非 O
经 O
非 O
穴 O
处 O
， O
疗 O
程 O
同 O
治 O
疗 O
组 O

入 O
组 O
者 O
治 O
疗 O
前 O
后 O
进 O
行 O
焦 O
虑 O
自 O
评 O
量 O
表 O
（ O
Ｓ O
Ａ O
Ｓ O
） O
和 O
抑 O
郁 O
自 O
评 O
量 O
表 O
（ O
Ｓ O
Ｄ O
Ｓ O
） O
测 O
评 O
及 O
痞 B-中医诊断
满 I-中医诊断
证 I-中医诊断
证 O
候 O
评 O
分 O

［ O
结 O
论 O
］ O
中 O
西 O
医 O
结 O
合 O
治 O
疗 O
功 B-西医诊断
能 I-西医诊断
性 I-西医诊断
消 I-西医诊断
化 I-西医诊断
不 I-西医诊断
良 I-西医诊断
， O
标 O
本 O
兼 O
治 O
， O
两 O
者 O
相 O
互 O
协 O
同 O
， O
能 O
提 O
高 O
治 O
疗 O
效 O
果 O
， O
减 O
少 O
不 O
良 O
反 O
应 O
， O
达 O
到 O
改 O
善 O
Ｆ O
Ｄ O
患 O
者 O
症 O
状 O
的 O
目 O
的 O

舌 B-临床表现
苔 I-临床表现
白 I-临床表现
、 O
根 O
部 O
微 O
黄 O
， O
舌 O
质 O
正 O
常 O

中 O
医 O
诊 O
断 O
： O
臌 B-中医诊断
胀 I-中医诊断
（ O
浊 B-中医证候
毒 I-中医证候
内 I-中医证候
蕴 I-中医证候
， O
血 B-中医证候
瘀 I-中医证候
肝 I-中医证候
结 I-中医证候
） O

结 O
论 O
平 O
胃 O
散 O
加 O
味 O
联 O
合 O
西 O
药 O
治 O
疗 O
功 B-西医诊断
能 I-西医诊断
性 I-西医诊断
消 I-西医诊断
化 I-西医诊断
不 I-西医诊断
良 I-西医诊断
安 O
全 O
有 O
效 O

更 O
健 O
汤 O
合 O
高 B-西医治疗
压 I-西医治疗
氧 I-西医治疗
治 O
疗 O
围 B-西医诊断
绝 I-西医诊断
经 I-西医诊断
期 I-西医诊断
功 I-西医诊断
能 I-西医诊断
性 I-西医诊断
消 I-西医诊断
化 I-西医诊断
不 I-西医诊断
良 I-西医诊断
的 O
临 O
床 O
观 O
察 O

目 O
前 O
各 O
项 O
肝 O
功 O
能 O
检 O
查 O
皆 O
正 O
常 O
， O
唯 O
感 O
肝 O
区 O
闷 O
胀 O
疼 O
痛 O
未 O
解 O
， O
纳 O
差 O
， O
我 O
根 O
据 O
症 O
情 O
， O
舌 O
脉 O
， O
辨 O
证 O
为 O
肝 O
郁 O
脾 O
虚 O
夹 O
血 O
分 O
郁 O
热 O
， O
用 O
丹 B-方剂
栀 I-方剂
逍 I-方剂
遥 I-方剂
散 I-方剂
方 I-方剂
加 I-方剂
元 I-方剂
胡 I-方剂
、 I-方剂
香 I-方剂
附 I-方剂
、 I-方剂
青 I-方剂
皮 I-方剂
、 I-方剂
陈 I-方剂
皮 I-方剂
、 I-方剂
川 I-方剂
楝 I-方剂
子 I-方剂
、 I-方剂
建 I-方剂
曲 I-方剂
连 O
服 O
６ O
剂 O
， O
效 O
果 O
不 O
显 O
， O
肝 O
区 O
闷 O
胀 O
疼 O
痛 O
依 O
旧 O

结 O
论 O
气 B-中医治疗
滞 I-中医治疗
胃 I-中医治疗
痛 I-中医治疗
颗 I-中医治疗
粒 I-中医治疗
联 O
合 O
得 O
舒 O
特 O
及 O
双 B-西医治疗
歧 I-西医治疗
三 I-西医治疗
联 I-西医治疗
活 I-西医治疗
菌 I-西医治疗
胶 I-西医治疗
囊 I-西医治疗
治 O
疗 O
腹 B-西医诊断
泻 I-西医诊断
型 I-西医诊断
肠 I-西医诊断
易 I-西医诊断
激 I-西医诊断
综 I-西医诊断
合 I-西医诊断
征 I-西医诊断
疗 O
效 O
显 O
著 O

方 O
法 O
： O
１ O
２ O
０ O
例 O
确 O
诊 O
患 O
者 O
随 O
机 O
分 O
为 O
２ O
组 O
， O
治 O
疗 O
组 O
６ O
０ O
例 O
采 O
用 O
化 B-方剂
瘀 I-方剂
祛 I-方剂
痰 I-方剂
汤 I-方剂
联 O
合 O
辛 O
伐 O
他 O
汀 O
滴 O
丸 O
治 O
疗 O
， O
对 O
照 O
组 O
仅 O
用 O
辛 O
伐 O
他 O
汀 O
滴 O
丸 O

润 O
肠 O
生 O
津 O
方 O
联 O
合 O
耳 B-中医治疗
穴 I-中医治疗
贴 I-中医治疗
压 I-中医治疗
治 O
疗 O
功 B-西医诊断
能 I-西医诊断
性 I-西医诊断
便 I-西医诊断
秘 I-西医诊断
６ O
０ O
例 O
临 O
床 O
观 O
察 O

六 B-方剂
君 I-方剂
子 I-方剂
汤 I-方剂
； O
莫 O
沙 O
必 O
利 O
； O
老 O
年 O
； O
功 O
能 O
性 O
消 O
化 O
不 O
良 O
； O
腹 O
胀 O

采 O
用 O
肠 B-西医诊断
易 I-西医诊断
激 I-西医诊断
综 I-西医诊断
合 I-西医诊断
征 I-西医诊断
生 O
活 O
质 O
量 O
量 O
表 O
（ O
Ｉ O
Ｂ O
Ｓ O
－ O
Ｑ O
Ｏ O
Ｌ O
） O
评 O
价 O
两 O
组 O
患 O
者 O
的 O
生 O
存 O
质 O
量 O

临 O
床 O
上 O
表 O
现 O
为 O
上 B-临床表现
腹 I-临床表现
疼 I-临床表现
痛 I-临床表现
或 I-临床表现
不 I-临床表现
适 I-临床表现
， O
尤 O
其 O
是 O
餐 O
后 O
加 O
重 O
， O
上 B-临床表现
腹 I-临床表现
饱 I-临床表现
胀 I-临床表现
、 O
早 B-临床表现
饱 I-临床表现
、 O
嗳 B-临床表现
气 I-临床表现
、 O
食 B-临床表现
欲 I-临床表现
不 I-临床表现
振 I-临床表现
、 O
恶 B-临床表现
心 I-临床表现
、 O
呕 B-临床表现
吐 I-临床表现
、 O
烧 B-临床表现
心 I-临床表现
和 O
反 B-临床表现
酸 I-临床表现
等 O
， O
病 O
程 O
超 O
过 O
４ O
周 O
以 O
上 O

因 O
上 O
腹 O
剧 O
痛 O
、 O
恶 O
心 O
呕 B-临床表现
吐 I-临床表现
６ O
ｈ O
于 O
２ O
０ O
０ O
５ O
年 O
２ O
月 O
１ O
２ O
日 O
初 O
诊 O

铁 B-中医治疗
皮 I-中医治疗
枫 I-中医治疗
斗 I-中医治疗
颗 I-中医治疗
粒 I-中医治疗
胶 I-中医治疗
囊 I-中医治疗
治 O
疗 O
慢 B-西医诊断
性 I-西医诊断
萎 I-西医诊断
缩 I-西医诊断
性 I-西医诊断
胃 I-西医诊断
炎 I-西医诊断
气 O
阴 O
两 O
虚 O
证 O
临 O
床 O
研 O
究 O

自 O
拟 O
加 O
味 O
痛 O
泻 O
要 O
方 O
； O
针 B-中医治疗
灸 I-中医治疗
疗 O
法 O
； O
腹 O
泻 O
型 O
； O
肠 O
易 O
激 O
综 O
合 O
征 O

饱 B-临床表现
胀 I-临床表现
、 O
胃 B-临床表现
脘 I-临床表现
痛 I-临床表现
、 O
嗳 B-临床表现
气 I-临床表现
、 O
恶 B-临床表现
心 I-临床表现
呕 I-临床表现
吐 I-临床表现
等 O
症 O
状 O
积 O
分 O
２ O
组 O
治 O
疗 O
后 O
均 O
明 O
显 O
降 O
低 O
（ O
Ｐ O
＜ O
０ O

目 O
的 O
： O
观 O
察 O
降 B-中医治疗
逆 I-中医治疗
除 I-中医治疗
胀 I-中医治疗
胶 I-中医治疗
囊 I-中医治疗
对 O
功 B-西医诊断
能 I-西医诊断
性 I-西医诊断
消 I-西医诊断
化 I-西医诊断
不 I-西医诊断
良 I-西医诊断
（ O
Ｆ O
Ｄ O
） O
脾 B-中医证候
胃 I-中医证候
气 I-中医证候
虚 I-中医证候
型 O
患 O
者 O
的 O
临 O
床 O
症 O
状 O
改 O
善 O
情 O
况 O
的 O
影 O
响 O

结 O
论 O
基 O
于 O
＂ O
脾 O
肺 O
并 O
治 O
＂ O
理 O
论 O
取 O
穴 O
针 B-中医治疗
刺 I-中医治疗
联 O
合 O
奥 O
美 O
拉 O
唑 O
肠 O
溶 O
胶 O
囊 O
治 O
疗 O
难 B-西医诊断
治 I-西医诊断
性 I-西医诊断
胃 I-西医诊断
食 I-西医诊断
管 I-西医诊断
反 I-西医诊断
流 I-西医诊断
病 I-西医诊断
显 O
示 O
出 O
较 O
好 O
的 O
优 O
势 O
， O
值 O
得 O
在 O
临 O
床 O
应 O
用 O

治 O
则 O
： O
宣 B-中医治则
肺 I-中医治则
利 I-中医治则
水 I-中医治则

以 O
全 O
身 O
皮 B-临床表现
肤 I-临床表现
及 I-临床表现
巩 I-临床表现
膜 I-临床表现
深 I-临床表现
黄 I-临床表现
五 O
月 O
， O
于 O
１ O
９ O
８ O
４ O
年 O
９ O
月 O
２ O
０ O
日 O
初 O
诊 O

目 O
的 O
： O
采 O
用 O
西 B-西医治疗
沙 I-西医治疗
必 I-西医治疗
利 I-西医治疗
加 O
自 O
拟 O
健 O
脾 O
消 O
导 O
方 O
联 O
合 O
用 O
药 O
， O
治 O
疗 O
功 B-西医诊断
能 I-西医诊断
性 I-西医诊断
消 I-西医诊断
化 I-西医诊断
不 I-西医诊断
良 I-西医诊断
， O
以 O
观 O
察 O
疗 O
效 O

中 O
医 O
辨 O
证 O
： O
湿 O
热 O
发 O
黄 O
， O
疫 B-中医证候
毒 I-中医证候
蕴 I-中医证候
结 I-中医证候

中 O
医 O
诊 O
断 O
： O
气 B-中医证候
化 I-中医证候
不 I-中医证候
利 I-中医证候
， O
水 B-中医证候
湿 I-中医证候
泛 I-中医证候
滥 I-中医证候
型 O
水 O
肿 O

服 O
第 O
１ O
剂 O
２ O
煎 O
时 O
， O
患 O
者 O
自 O
觉 O
全 B-临床表现
身 I-临床表现
微 I-临床表现
汗 I-临床表现
出 I-临床表现
， O
随 O
即 O
肠 O
鸣 O
， O
解 O
大 O
便 O
， O
体 O
温 O
降 O
至 O
３ O
７ O

提 O
示 O
： O
本 O
法 O
可 O
有 O
效 O
治 O
疗 O
老 B-西医诊断
年 I-西医诊断
功 I-西医诊断
能 I-西医诊断
性 I-西医诊断
便 I-西医诊断
秘 I-西医诊断
， O
且 O
复 O
发 O
率 O
明 O
显 O
降 O
低 O
． O

六 O
君 O
子 O
汤 O
和 O
贝 B-西医治疗
洛 I-西医治疗
纳 I-西医治疗
治 O
疗 O
功 B-西医诊断
能 I-西医诊断
性 I-西医诊断
消 I-西医诊断
化 I-西医诊断
不 I-西医诊断
良 I-西医诊断
临 O
床 O
差 O
异 O
观 O
察 O

理 O
肺 O
润 O
肠 O
方 O
与 O
福 B-西医治疗
松 I-西医治疗
治 O
疗 O
结 B-西医诊断
肠 I-西医诊断
黑 I-西医诊断
变 I-西医诊断
病 I-西医诊断
的 O
临 O
床 O
对 O
照 O
观 O
察 O

诊 O
为 O
急 B-西医诊断
性 I-西医诊断
出 I-西医诊断
血 I-西医诊断
坏 I-西医诊断
死 I-西医诊断
性 I-西医诊断
胰 I-西医诊断
腺 I-西医诊断
炎 I-西医诊断

目 O
的 O
： O
观 O
察 O
逍 O
遥 O
散 O
联 O
合 O
西 B-西医治疗
沙 I-西医治疗
必 I-西医治疗
利 I-西医治疗
治 O
疗 O
便 B-西医诊断
秘 I-西医诊断
型 I-西医诊断
肠 I-西医诊断
易 I-西医诊断
激 I-西医诊断
综 I-西医诊断
合 I-西医诊断
征 I-西医诊断
的 O
临 O
床 O
疗 O
效 O

治 O
疗 O
后 O
组 O
间 O
比 O
较 O
， O
祛 B-中医治疗
脂 I-中医治疗
愈 I-中医治疗
肝 I-中医治疗
颗 I-中医治疗
粒 I-中医治疗
组 O
各 O
相 O
关 O
数 O
据 O
均 O
优 O
于 O
其 O
他 O
３ O
组 O
， O
差 O
异 O
有 O
统 O
计 O
学 O
意 O
义 O
（ O
Ｐ O
＜ O
０ O

目 O
的 O
探 O
讨 O
自 O
拟 O
运 O
肠 O
通 O
腑 O
煎 O
剂 O
联 O
合 O
马 B-西医治疗
来 I-西医治疗
酸 I-西医治疗
曲 I-西医治疗
美 I-西医治疗
布 I-西医治疗
汀 I-西医治疗
治 O
疗 O
便 B-西医诊断
秘 I-西医诊断
型 I-西医诊断
肠 I-西医诊断
易 I-西医诊断
激 I-西医诊断
综 I-西医诊断
合 I-西医诊断
征 I-西医诊断
临 O
床 O
效 O
果 O

方 O
法 O
： O
治 O
疗 O
组 O
采 O
用 O
增 B-方剂
液 I-方剂
汤 I-方剂
、 O
四 O
物 O
汤 O
为 O
主 O
加 O
减 O
治 O
疗 O
老 B-西医诊断
年 I-西医诊断
功 I-西医诊断
能 I-西医诊断
性 I-西医诊断
便 I-西医诊断
秘 I-西医诊断
１ O
８ O
０ O
例 O
， O
另 O
以 O
西 O
沙 O
比 O
利 O
治 O
疗 O
８ O
０ O
例 O
设 O
为 O
对 O
照 O
组 O

方 O
药 O
用 O
大 B-方剂
承 I-方剂
气 I-方剂
汤 I-方剂
、 I-方剂
大 I-方剂
柴 I-方剂
胡 I-方剂
汤 I-方剂
合 I-方剂
香 I-方剂
砂 I-方剂
六 I-方剂
君 I-方剂
子 I-方剂
汤 I-方剂
加 I-方剂
减 I-方剂
： O
柴 B-中药
胡 I-中药
１ O
２ O
ｇ O
， O
黄 B-中药
芩 I-中药
１ O
２ O
ｇ O
， O
白 B-中药
芍 I-中药
１ O
５ O
ｇ O
， O
法 B-中药
半 I-中药
夏 I-中药
１ O
５ O
ｇ O
， O
枳 B-中药
实 I-中药
１ O
０ O
ｇ O
， O
太 B-中药
子 I-中药
参 I-中药
３ O
０ O
ｇ O
， O
生 O
白 B-中药
术 I-中药
３ O
０ O
ｇ O
， O
茯 B-中药
苓 I-中药
１ O
５ O
ｇ O
， O
木 B-中药
香 I-中药
１ O
０ O
ｇ O
， O
砂 O
仁 O
１ O
０ O
ｇ O
， O
厚 B-中药
朴 I-中药
１ O
５ O
ｇ O
， O
甘 B-中药
草 I-中药
６ O
ｇ O
， O
生 O
大 B-中药
黄 I-中药
１ O
５ O
ｇ O
（ O
后 O
下 O
） O
， O
玄 B-中药
明 I-中药
粉 I-中药
６ O
ｇ O
（ O
冲 O
服 O
） O

治 O
疗 O
组 O
以 O
中 O
药 O
旋 O
覆 O
代 O
赭 O
汤 O
合 O
左 B-方剂
金 I-方剂
丸 I-方剂
为 O
基 O
础 O
方 O
， O
结 O
合 O
中 O
医 O
宏 O
观 O
辨 O
证 O
及 O
胃 O
镜 O
检 O
查 O
结 O
果 O
的 O
微 O
观 O
辨 O
证 O
治 O
疗 O

柴 B-方剂
芍 I-方剂
六 I-方剂
君 I-方剂
汤 I-方剂
加 I-方剂
减 I-方剂
治 O
疗 O
反 O
流 O
性 O
食 O
管 O
炎 O
肝 B-中医证候
郁 I-中医证候
脾 I-中医证候
虚 I-中医证候
型 O
患 O
者 O
的 O
疗 O
效 O
观 O
察 O

六 B-中医治疗
味 I-中医治疗
安 I-中医治疗
消 I-中医治疗
组 O
４ O
０ O
例 O
， O
单 O
用 O
六 B-中医治疗
味 I-中医治疗
安 I-中医治疗
消 I-中医治疗
胶 O
囊 O

防 O
己 O
有 O
较 O
好 O
的 O
利 B-中医治则
水 I-中医治则
消 I-中医治则
肿 I-中医治则
功 O
效 O

（ O
２ O
） O
安 B-方剂
胃 I-方剂
汤 I-方剂
治 O
疗 O
功 B-西医诊断
能 I-西医诊断
性 I-西医诊断
消 I-西医诊断
化 I-西医诊断
不 I-西医诊断
良 I-西医诊断
寒 O
热 O
错 O
杂 O
证 O
的 O
作 O
用 O
机 O
制 O
可 O
能 O
与 O
影 O
响 O
患 O
者 O
的 O
血 O
浆 O
胃 O
动 O
素 O
和 O
血 O
清 O
胃 O
泌 O
素 O
水 O
平 O
相 O
关 O

桔 O
梗 O
汤 O
联 O
合 O
枳 B-方剂
术 I-方剂
丸 I-方剂
治 O
疗 O
慢 B-西医诊断
性 I-西医诊断
功 I-西医诊断
能 I-西医诊断
性 I-西医诊断
便 I-西医诊断
秘 I-西医诊断
疗 O
效 O
观 O
察 O

辨 O
证 O
为 O
肝 B-中医证候
胆 I-中医证候
气 I-中医证候
郁 I-中医证候
， O
湿 O
热 O
蕴 O
藉 O
， O
湿 O
重 O
于 O
热 O
， O
脾 O
大 B-临床表现
便 I-临床表现
泄 B-临床表现
泻 I-临床表现
， O
３ O
～ O
４ O
行 O
／ O
ｄ O
， O
小 B-临床表现
便 I-临床表现
色 I-临床表现
黄 I-临床表现
量 I-临床表现
少 I-临床表现
， O
口 B-临床表现
干 I-临床表现
口 I-临床表现
苦 I-临床表现
， O
舌 O
质 B-临床表现
红 I-临床表现
， O
苔 B-临床表现
白 I-临床表现
滑 I-临床表现
， O
脉 B-临床表现
沉 I-临床表现
弦 I-临床表现
滑 I-临床表现
， O
体 O
温 O
无 O
明 O
显 O
变 O
化 O

中 O
医 O
， O
慢 B-西医诊断
性 I-西医诊断
功 I-西医诊断
能 I-西医诊断
性 I-西医诊断
便 I-西医诊断
秘 I-西医诊断
， O
补 B-中医治疗
肾 I-中医治疗
健 I-中医治疗
脾 I-中医治疗
通 I-中医治疗
便 I-中医治疗
颗 I-中医治疗
粒 I-中医治疗

５ O
℃ O
， O
咳 B-临床表现
嗽 I-临床表现
痰 I-临床表现
少 I-临床表现
， O
左 B-临床表现
胸 I-临床表现
痛 I-临床表现
， O
舌 O
红 O
苔 B-临床表现
黄 I-临床表现
， O
脉 B-临床表现
弦 I-临床表现

张 O
师 O
分 O
析 O
认 O
为 O
， O
本 O
病 O
为 O
脾 O
肾 B-中医证候
阳 I-中医证候
虚 I-中医证候
， O
阳 B-临床表现
虚 I-临床表现
生 I-临床表现
寒 I-临床表现
， O
寒 B-中医证候
凝 I-中医证候
血 I-中医证候
瘀 I-中医证候

６ O
月 O
６ O
日 O
： O
患 O
者 O
精 O
神 O
食 O
欲 O
恢 O
复 O
， O
稍 O
乏 B-临床表现
力 I-临床表现
， O
皮 O
肤 O
巩 O
膜 O
轻 O
度 O
黄 O
染 O
， O
舌 O
淡 O
， O
苔 O
白 O
边 O
齿 O
痕 O
， O
脉 O
细 O
弦 O

病 O
机 O
属 O
心 B-中医证候
脾 I-中医证候
肾 I-中医证候
阴 I-中医证候
阳 I-中医证候
俱 I-中医证候
虚 I-中医证候
证 I-中医证候
， O
以 O
阳 O
虚 O
较 O
重 O
， O
治 O
宜 O
温 O
阳 O
为 O
主 O
兼 O
以 O
养 O
阴 O
的 O
甘 O
温 O
除 O
热 O
法 O
， O
仿 B-方剂
黄 I-方剂
芪 I-方剂
建 I-方剂
中 I-方剂
汤 I-方剂
合 I-方剂
肾 I-方剂
气 I-方剂
丸 I-方剂
化 I-方剂
裁 I-方剂
： O
黄 B-中药
芪 I-中药
１ O
５ O
ｇ O
、 O
肉 O
桂 O
６ O
ｇ O
、 O
干 B-中药
姜 I-中药
９ O
ｇ O
、 O
附 B-中药
子 I-中药
６ O
－ O
１ O
５ O
ｇ O
、 O
灸 B-中药
甘 I-中药
草 I-中药
９ O
ｇ O
、 O
大 B-中药
枣 I-中药
１ O
０ O
ｇ O
、 O
山 B-中药
药 I-中药
１ O
５ O
ｇ O
、 O
益 O
气 O
健 O
脾 O
和 O
中 O

目 O
的 O
： O
探 O
讨 O
理 O
气 O
醒 O
脾 O
类 O
中 O
药 O
配 O
伍 O
治 O
疗 B-西医诊断
肠 I-西医诊断
易 I-西医诊断
激 I-西医诊断
综 I-西医诊断
合 I-西医诊断
症 I-西医诊断
（ O
便 O
秘 O
型 O
） O
疗 O
效 O

逍 B-中医治疗
遥 I-中医治疗
散 I-中医治疗
合 O
用 O
舒 O
必 O
利 O
治 O
疗 O
功 B-西医诊断
能 I-西医诊断
性 I-西医诊断
消 I-西医诊断
化 I-西医诊断
不 I-西医诊断
良 I-西医诊断
疗 O
效 O
观 O
察 O

达 B-中医治疗
立 I-中医治疗
通 I-中医治疗
颗 I-中医治疗
粒 I-中医治疗
； O
胃 B-西医诊断
食 I-西医诊断
管 I-西医诊断
反 I-西医诊断
流 I-西医诊断
病 I-西医诊断
； O
质 O
子 O
泵 O
抑 O
制 O
剂 O

佐 O
以 O
荆 B-中药
芥 I-中药
表 O
散 O
余 O
邪 O

目 O
的 O
观 O
察 O
电 O
针 O
合 B-中医治疗
募 I-中医治疗
俞 I-中医治疗
配 I-中医治疗
穴 I-中医治疗
治 O
疗 O
功 O
能 O
性 O
肠 O
病 O
的 O
双 O
向 O
调 O
节 O
作 O
用 O

功 B-西医诊断
能 I-西医诊断
性 I-西医诊断
消 I-西医诊断
化 I-西医诊断
不 I-西医诊断
良 I-西医诊断
， O
肝 B-中医证候
胃 I-中医证候
不 I-中医证候
和 I-中医证候
证 O
， O
中 O
医 O
疗 O
法 O
， O
健 B-方剂
脾 I-方剂
疏 I-方剂
肝 I-方剂
汤 I-方剂
， O
多 O
潘 O
立 O
酮 O

查 O
尿 O
紫 O
胆 O
原 O
阴 O
性 O
， O
但 O
面 B-临床表现
色 I-临床表现
苍 I-临床表现
白 I-临床表现
、 O
神 O
疲 B-临床表现
乏 I-临床表现
力 O
、 O
食 O
少 O
自 B-临床表现
汗 I-临床表现
、 O
舌 O
淡 O
苔 B-临床表现
白 I-临床表现
、 O
脉 O
细 O
弱 O
， O
改 O
用 O
八 B-方剂
珍 I-方剂
汤 I-方剂
合 I-方剂
生 I-方剂
化 I-方剂
汤 I-方剂

枳 B-中药
实 I-中药
１ O
０ O
ｇ O

治 O
疗 O
组 O
采 O
用 O
附 O
子 O
理 O
中 O
汤 O
合 O
四 B-方剂
神 I-方剂
丸 I-方剂
加 O
减 O
治 O
疗 O
， O
１ O
剂 O
／ O
ｄ O
， O
常 O
规 O
水 O
煎 O
煮 O
２ O
次 O
， O
分 O
早 O
晚 O
２ O
次 O
内 O
服 O

对 O
照 O
组 O
５ O
０ O
例 O
采 O
用 O
西 O
药 O
常 O
规 O
治 O
疗 O
， O
慢 B-西医诊断
性 I-西医诊断
非 I-西医诊断
特 I-西医诊断
异 I-西医诊断
溃 I-西医诊断
疡 I-西医诊断
性 I-西医诊断
结 I-西医诊断
肠 I-西医诊断
炎 I-西医诊断
者 O
给 O
予 O
惠 O
迪 O
０ O

《 O
本 O
草 O
经 O
》 O
言 O
山 B-中药
药 I-中药
“ O
补 O
中 O
， O
益 O
气 O
力 O
， O
长 O
肌 O
肉 O
” O
， O
袁 O
师 O
以 O
之 O
代 O
粳 O
米 O
， O
药 O
性 O
平 O
和 O
不 O
碍 O
邪 O
， O
可 O
补 O
耗 O
损 O
之 O
气 O
阴 O
， O
同 O
时 O
具 O
有 O
固 O
涩 O
之 O
力 O
， O
可 O
助 O
他 O
药 O
达 O
到 O
止 O
泻 O
的 O
目 O
的 O

枳 B-中医治疗
术 I-中医治疗
宽 I-中医治疗
中 I-中医治疗
胶 I-中医治疗
囊 I-中医治疗
； O
莫 O
沙 O
比 O
利 O
； O
功 B-西医诊断
能 I-西医诊断
性 I-西医诊断
消 I-西医诊断
化 I-西医诊断
不 I-西医诊断
良 I-西医诊断

治 O
宜 O
： O
清 B-中医治则
热 I-中医治则
通 I-中医治则
腑 I-中医治则
， O
和 B-中医治则
胃 I-中医治则
止 I-中医治则
呕 I-中医治则

若 O
水 O
湿 O
壅 O
盛 O
， O
尿 B-临床表现
少 I-临床表现
， O
腹 B-临床表现
胀 I-临床表现
大 O
者 O
， O
非 O
荡 O
涤 O
攻 O
下 O
不 O
为 O
功 O

法 O
当 O
温 B-中医治则
阳 I-中医治则
散 O
寒 O
为 O
主 O
， O
佐 O
以 O
活 O
血 O
利 B-中医治则
水 I-中医治则

目 O
的 O
研 O
究 O
四 O
磨 O
汤 O
对 O
肝 B-中医证候
脾 I-中医证候
气 I-中医证候
滞 I-中医证候
型 O
功 B-西医诊断
能 I-西医诊断
性 I-西医诊断
消 I-西医诊断
化 I-西医诊断
不 I-西医诊断
良 I-西医诊断
患 O
者 O
的 O
临 O
床 O
疗 O
效 O
及 O
血 O
清 O
中 O
生 O
长 O
抑 O
素 O
（ O
Ｓ O
Ｓ O
） O
， O
Ｐ O
物 O
质 O
（ O
Ｓ O
Ｐ O
） O
的 O
影 O
响 O

舌 O
红 O
少 B-临床表现
苔 I-临床表现
， O
脉 O
细 O
数 O

目 O
的 O
： O
观 O
察 O
运 O
脾 O
消 O
食 O
汤 O
合 O
多 O
潘 O
立 O
酮 O
治 O
疗 O
脾 B-中医证候
虚 I-中医证候
食 I-中医证候
滞 I-中医证候
型 O
功 O
能 O
性 O
消 O
化 O
不 O
良 O
（ O
Ｆ O
Ｄ O
） O
的 O
临 O
床 O
疗 O
效 O

结 O
论 O
： O
益 B-方剂
脾 I-方剂
安 I-方剂
胃 I-方剂
汤 I-方剂
合 O
壮 B-中医治疗
医 I-中医治疗
药 I-中医治疗
线 I-中医治疗
点 I-中医治疗
灸 I-中医治疗
对 O
Ｃ O
Ａ O
Ｇ O
有 O
较 O
好 O
的 O
临 O
床 O
效 O
果 O

克 O
， O
大 B-中药
腹 I-中药
皮 I-中药
、 O
茯 B-中药
苓 I-中药
皮 I-中药
、 O
白 B-中药
花 I-中药
蛇 I-中药
舌 I-中药
草 I-中药
各 O
２ O
０ O
克 O
， O
陈 B-中药
皮 I-中药
１ O
０ O
克 O

胃 B-中医治疗
萎 I-中医治疗
复 I-中医治疗
健 I-中医治疗
汤 I-中医治疗
合 O
果 O
胶 O
铋 O
治 O
疗 O
慢 B-西医诊断
性 I-西医诊断
萎 I-西医诊断
缩 I-西医诊断
性 I-西医诊断
胃 I-西医诊断
炎 I-西医诊断
疗 O
效 O
观 O
察 O

目 O
的 O
： O
观 O
察 O
中 O
医 O
药 O
综 O
合 O
疗 O
法 O
联 O
合 O
西 O
药 O
治 O
疗 O
慢 B-西医诊断
性 I-西医诊断
功 I-西医诊断
能 I-西医诊断
性 I-西医诊断
便 I-西医诊断
秘 I-西医诊断
老 O
年 O
患 O
者 O
的 O
效 O
果 O

３ O
次 O
复 O
查 O
肝 O
功 O
能 O
， O
均 O
出 O
现 O
持 O
久 O
不 O
退 O
的 O
轻 O
度 O
黄 B-中医诊断
疸 I-中医诊断
， O
血 O
胆 O
红 O
素 O
增 O
高 O
， O
多 O
在 O
２ O
７ O

慢 B-西医诊断
性 I-西医诊断
萎 I-西医诊断
缩 I-西医诊断
性 I-西医诊断
胃 I-西医诊断
炎 I-西医诊断
（ O
Ｃ O
Ａ O
Ｇ O
） O
是 O
一 O
种 O
常 O
见 O
的 O
消 O
化 O
道 O
疾 O
患 O
， O
属 O
中 O
医 O
学 O
＂ O
胃 O
脘 O
痛 O
＂ O
、 O
＂ O
痞 O
满 O
＂ O
等 O
范 O
畴 O

结 O
论 O
： O
胃 O
病 O
４ O
号 O
复 O
方 O
能 O
够 O
改 O
善 O
功 B-西医诊断
能 I-西医诊断
性 I-西医诊断
消 I-西医诊断
化 I-西医诊断
不 I-西医诊断
良 I-西医诊断
患 O
者 O
近 O
期 O
的 O
生 O
活 O
质 O
量 O
， O
疗 O
效 O
优 O
于 O
安 O
慰 O
剂 O

头 O
晕 O
心 B-临床表现
悸 I-临床表现
， O
应 O
加 O
茯 O
苓 O

目 O
的 O
： O
观 O
察 O
柴 B-方剂
胡 I-方剂
疏 I-方剂
肝 I-方剂
散 I-方剂
合 O
左 B-方剂
金 I-方剂
丸 I-方剂
化 O
裁 O
联 O
合 O
西 O
药 O
治 O
疗 O
肝 B-中医证候
胃 I-中医证候
郁 I-中医证候
热 I-中医证候
型 O
胃 B-西医诊断
食 I-西医诊断
管 I-西医诊断
反 I-西医诊断
流 I-西医诊断
病 I-西医诊断
的 O
临 O
床 O
疗 O
效 O

证 O
属 O
气 O
血 O
两 O
虚 O
， O
脾 B-中医证候
虚 I-中医证候
肝 I-中医证候
郁 I-中医证候
， O
湿 B-中医证候
热 I-中医证候
毒 I-中医证候
邪 I-中医证候
凝 I-中医证候
结 I-中医证候
中 I-中医证候
焦 I-中医证候

老 B-西医诊断
年 I-西医诊断
功 I-西医诊断
能 I-西医诊断
性 I-西医诊断
便 I-西医诊断
秘 I-西医诊断
； O
穴 B-中医治疗
位 I-中医治疗
埋 I-中医治疗
线 I-中医治疗
； O
白 O
术 O
通 O
便 O
饮 O

刻 O
诊 O
： O
腹 B-临床表现
大 I-临床表现
如 I-临床表现
鼓 I-临床表现
， O
皮 B-临床表现
色 I-临床表现
苍 I-临床表现
黄 I-临床表现
， O
青 B-临床表现
筋 I-临床表现
隐 I-临床表现
隐 I-临床表现
， O
按 B-临床表现
之 I-临床表现
可 I-临床表现
闻 I-临床表现
振 I-临床表现
水 I-临床表现
声 I-临床表现
， O
面 B-临床表现
色 I-临床表现
晦 I-临床表现
暗 I-临床表现
， O
四 B-临床表现
肢 I-临床表现
浮 I-临床表现
肿 I-临床表现
， O
乏 B-临床表现
力 I-临床表现
气 B-临床表现
短 I-临床表现
， O
纳 B-临床表现
呆 I-临床表现
便 B-临床表现
溏 I-临床表现
， O
舌 B-临床表现
质 I-临床表现
紫 I-临床表现
暗 I-临床表现
， O
舌 B-临床表现
尖 I-临床表现
有 I-临床表现
淤 I-临床表现
点 I-临床表现
， O
脉 B-临床表现
沉 I-临床表现
细 I-临床表现
弱 I-临床表现

四 B-方剂
逆 I-方剂
散 I-方剂
加 I-方剂
味 I-方剂
治 O
疗 O
非 B-西医诊断
糜 I-西医诊断
烂 I-西医诊断
性 I-西医诊断
胃 I-西医诊断
食 I-西医诊断
管 I-西医诊断
反 I-西医诊断
流 I-西医诊断
病 I-西医诊断
肝 B-中医证候
胃 I-中医证候
郁 I-中医证候
热 I-中医证候
型 O
临 O
床 O
观 O
察 O

处 O
方 O
： O
虎 B-中药
杖 I-中药
２ O
０ O
ｇ O
， O
生 B-中药
大 I-中药
黄 I-中药
３ O
ｇ O
， O
绞 B-中药
股 I-中药
蓝 I-中药
２ O
０ O
ｇ O
， O
赤 B-中药
白 I-中药
芍 I-中药
各 O
１ O
０ O
ｇ O
， O
白 B-中药
花 I-中药
蛇 I-中药
舌 I-中药
草 I-中药
１ O
５ O
ｇ O
， O
柴 B-中药
胡 I-中药
９ O
ｇ O
， O
青 B-中药
陈 I-中药
皮 I-中药
各 O
６ O
ｇ O
， O
茵 B-中药
陈 I-中药
１ O
５ O
ｇ O
， O
煮 B-中药
半 I-中药
夏 I-中药
１ O
０ O
ｇ O

方 O
法 O
： O
本 O
试 O
验 O
采 O
用 O
单 O
中 O
心 O
、 O
前 O
瞻 O
、 O
随 O
机 O
、 O
对 O
照 O
研 O
究 O
选 O
取 O
我 O
院 O
２ O
０ O
１ O
０ O
年 O
１ O
月 O
到 O
２ O
０ O
１ O
２ O
年 O
１ O
月 O
来 O
我 O
院 O
就 O
诊 O
的 O
１ O
０ O
１ O
例 O
非 B-西医诊断
酒 I-西医诊断
精 I-西医诊断
性 I-西医诊断
脂 I-西医诊断
肪 I-西医诊断
肝 I-西医诊断
患 O
者 O
， O
按 O
照 O
治 O
疗 O
方 O
法 O
的 O
不 O
同 O
随 O
机 O
分 O
为 O
试 O
验 O
组 O
５ O
１ O
例 O
与 O
对 O
照 O
组 O
５ O
０ O
例 O

对 O
照 O
组 O
给 O
予 O
铋 O
剂 O
四 B-其他治疗
联 I-其他治疗
疗 I-其他治疗
法 I-其他治疗
治 O
疗 O
， O
观 O
察 O
组 O
在 O
此 O
基 O
础 O
上 O
加 O
服 O
丹 O
参 O
合 O
剂 O
， O
２ O
组 O
均 O
连 O
续 O
治 O
疗 O
２ O
周 O

方 O
法 O
： O
将 O
１ O
２ O
０ O
例 O
患 O
者 O
按 O
中 O
医 O
临 O
床 O
辨 O
证 O
分 O
为 O
脾 B-中医证候
胃 I-中医证候
虚 I-中医证候
寒 I-中医证候
、 O
肝 B-中医证候
郁 I-中医证候
气 I-中医证候
滞 I-中医证候
、 O
胃 B-中医证候
阴 I-中医证候
不 I-中医证候
足 I-中医证候
、 O
湿 B-中医证候
热 I-中医证候
积 I-中医证候
滞 I-中医证候
４ O
型 O
， O
治 O
疗 O
４ O
周 O
， O
其 O
中 O
８ O
０ O
例 O
应 O
用 O
大 O
黄 O
建 O
中 O
汤 O
者 O
为 O
治 O
疗 O
组 O
， O
并 O
设 O
４ O
０ O
例 O
应 O
用 O
吗 O
丁 O
啉 O
治 O
疗 O
者 O
为 O
对 O
照 O
组 O

２ O
组 O
胁 B-临床表现
痛 I-临床表现
、 O
体 B-临床表现
倦 I-临床表现
乏 I-临床表现
力 I-临床表现
、 O
脘 B-临床表现
闷 I-临床表现
腹 I-临床表现
胀 I-临床表现
、 O
食 B-临床表现
少 I-临床表现
纳 I-临床表现
呆 I-临床表现
积 O
分 O
均 O
较 O
治 O
疗 O
前 O
下 O
降 O
， O
差 O
异 O
均 O
有 O
统 O
计 O
学 O
意 O
义 O
（ O
Ｐ O
＜ O
０ O

方 O
法 O
： O
治 O
疗 O
组 O
采 O
用 O
茵 B-方剂
陈 I-方剂
五 I-方剂
苓 I-方剂
散 I-方剂
（ O
茵 B-中药
陈 I-中药
、 O
泽 B-中药
泻 I-中药
、 O
茯 B-中药
苓 I-中药
、 O
白 O
术 O
、 O
猪 B-中药
苓 I-中药
等 O
） O
加 O
减 O
治 O
疗 O
５ O
０ O
例 O
， O
对 O
照 O
组 O
口 O
服 O
脂 O
必 O
妥 O
治 O
疗 O
４ O
８ O
例 O

中 O
西 O
医 O
结 O
合 O
治 O
疗 O
慢 B-西医诊断
性 I-西医诊断
萎 I-西医诊断
缩 I-西医诊断
性 I-西医诊断
胃 I-西医诊断
炎 I-西医诊断
４ O
０ O
例 O
疗 O
效 O
观 O
察 O

治 O
宜 O
软 O
肝 O
散 O
缩 O
脾 O
， O
清 B-中医治则
热 I-中医治则
化 B-中医治则
湿 I-中医治则
， O
健 B-中医治则
脾 I-中医治则
扶 B-中医治则
正 I-中医治则

总 O
有 O
效 O
率 O
比 O
较 O
： O
三 B-方剂
仁 I-方剂
汤 I-方剂
加 I-方剂
味 I-方剂
组 O
总 O
疗 O
效 O
８ O
５ O

方 O
法 O
选 O
择 O
２ O
０ O
１ O
７ O
年 O
１ O
月 O
— O
２ O
０ O
１ O
８ O
年 O
１ O
０ O
月 O
在 O
柳 O
州 O
市 O
中 O
医 O
医 O
院 O
脾 O
胃 O
病 O
科 O
诊 O
治 O
的 O
７ O
２ O
例 O
寒 B-中医证候
热 I-中医证候
错 I-中医证候
杂 I-中医证候
证 O
功 B-西医诊断
能 I-西医诊断
性 I-西医诊断
消 I-西医诊断
化 I-西医诊断
不 I-西医诊断
良 I-西医诊断
患 O
者 O
， O
按 O
照 O
随 O
机 O
数 O
字 O
表 O
随 O
机 O
分 O
为 O
治 O
疗 O
组 O
和 O
对 O
照 O
组 O
各 O
３ O
６ O
例 O
， O
对 O
照 O
组 O
患 O
者 O
给 O
予 O
多 O
潘 O
立 O
酮 O
片 O
口 O
服 O
治 O
疗 O
， O
治 O
疗 O
组 O
患 O
者 O
给 O
予 O
背 B-中医治疗
俞 I-中医治疗
指 I-中医治疗
针 I-中医治疗
疗 I-中医治疗
法 I-中医治疗
联 O
合 O
半 B-方剂
夏 I-方剂
泻 I-方剂
心 I-方剂
汤 I-方剂
口 O
服 O
治 O
疗 O
， O
２ O
组 O
患 O
者 O
均 O
治 O
疗 O
３ O
周 O

连 O
服 O
１ O
０ O
剂 O
， O
黄 O
疸 O
稍 O
退 O
， O
大 O
便 O
淡 O
黄 O
， O
恶 O
心 O
已 O
止 O
， O
惟 O
腹 B-临床表现
部 I-临床表现
仍 I-临床表现
胀 I-临床表现

结 O
果 O
浊 B-中医证候
毒 I-中医证候
内 I-中医证候
蕴 I-中医证候
证 O
与 O
其 O
他 O
５ O
种 O
证 O
型 O
胃 O
镜 O
像 O
比 O
较 O
差 O
异 O
均 O
有 O
统 O
计 O
学 O
意 O
义 O
（ O
Ｐ O
＜ O
０ O

鼓 B-方剂
气 I-方剂
通 I-方剂
魄 I-方剂
汤 I-方剂
配 O
合 O
脐 B-中医治疗
贴 I-中医治疗
联 O
合 O
莫 B-西医治疗
沙 I-西医治疗
比 I-西医治疗
利 I-西医治疗
治 O
疗 O
气 B-中医证候
虚 I-中医证候
型 O
老 B-西医诊断
年 I-西医诊断
慢 I-西医诊断
性 I-西医诊断
功 I-西医诊断
能 I-西医诊断
性 I-西医诊断
便 I-西医诊断
秘 I-西医诊断

健 B-方剂
脾 I-方剂
理 I-方剂
气 I-方剂
活 I-方剂
血 I-方剂
方 I-方剂
治 O
疗 O
功 B-西医诊断
能 I-西医诊断
性 I-西医诊断
消 I-西医诊断
化 I-西医诊断
不 I-西医诊断
良 I-西医诊断
临 O
床 O
研 O
究 O

处 O
方 O
： O
茵 B-中药
陈 I-中药
１ O
２ O
ｇ O
、 O
龙 B-中药
胆 I-中药
草 I-中药
６ O
ｇ O
、 O
田 B-中药
基 I-中药
黄 I-中药
９ O
ｇ O
、 O
延 B-中药
胡 I-中药
索 I-中药
８ O
ｇ O
、 O
柴 B-中药
胡 I-中药
６ O
ｇ O
、 O
郁 B-中药
金 I-中药
９ O
ｇ O
、 O
白 O
豆 O
蔻 O
（ O
打 O
烂 O
） O
３ O
ｇ O
、 O
太 B-中药
子 I-中药
参 I-中药
９ O
ｇ O
、 O
焦 B-中药
白 I-中药
术 I-中药
９ O
ｇ O
、 O
三 B-中药
棱 I-中药
７ O
ｇ O
、 O
莪 B-中药
术 I-中药
７ O
ｇ O
、 O
路 B-中药
路 I-中药
通 I-中药
８ O
ｇ O
、 O
金 B-中药
钱 I-中药
草 I-中药
９ O
ｇ O
、 O
夏 B-中药
枯 I-中药
草 I-中药
９ O
ｇ O
、 O
桂 B-中药
枝 I-中药
６ O
ｇ O
、 O
干 B-中药
姜 I-中药
２ O
ｇ O
、 O
大 B-中药
枣 I-中药
１ O
枚 O
、 O
干 B-中药
油 I-中药
菜 I-中药
１ O
０ O
ｇ O
、 O
满 B-中药
天 I-中药
星 I-中药
１ O
０ O
ｇ O

目 O
的 O
： O
观 O
察 O
疏 O
肝 O
理 O
气 O
、 O
健 O
脾 O
和 O
胃 O
类 O
中 O
药 O
配 O
伍 O
治 O
疗 O
功 B-西医诊断
能 I-西医诊断
性 I-西医诊断
消 I-西医诊断
化 I-西医诊断
不 I-西医诊断
良 I-西医诊断
（ O
Ｆ O
Ｄ O
） O
的 O
疗 O
效 O

服 O
上 O
药 O
２ O
０ O
余 O
付 O
， O
黄 B-临床表现
疸 I-临床表现
退 I-临床表现
净 I-临床表现
， O
诸 O
症 O
悉 O
平 O

中 O
西 O
医 O
结 O
合 O
治 O
疗 O
肝 B-中医证候
胃 I-中医证候
郁 I-中医证候
热 I-中医证候
型 O
胃 B-西医诊断
食 I-西医诊断
管 I-西医诊断
反 I-西医诊断
流 I-西医诊断
病 I-西医诊断
５ O
０ O
例 O
临 O
床 O
研 O
究 O

非 B-西医诊断
酒 I-西医诊断
精 I-西医诊断
性 I-西医诊断
脂 I-西医诊断
肪 I-西医诊断
肝 I-西医诊断
病 I-西医诊断
； O
藻 O
鳖 O
软 O
肝 O
汤 O
； O
血 O
清 O
学 O
试 O
验 O

结 O
论 O
疏 B-中医治疗
肝 I-中医治疗
胃 I-中医治疗
安 I-中医治疗
颗 I-中医治疗
粒 I-中医治疗
联 O
合 O
埃 O
索 O
美 O
拉 O
唑 O
镁 O
肠 O
溶 O
片 O
和 O
莫 B-西医治疗
沙 I-西医治疗
必 I-西医治疗
利 I-西医治疗
片 I-西医治疗
可 O
以 O
明 O
显 O
改 O
善 O
胃 B-西医诊断
食 I-西医诊断
管 I-西医诊断
反 I-西医诊断
流 I-西医诊断
病 I-西医诊断
患 O
者 O
的 O
临 O
床 O
症 O
状 O
和 O
生 O
活 O
质 O
量 O
， O
其 O
临 O
床 O
疗 O
效 O
优 O
于 O
单 O
纯 O
西 O
药 O
治 O
疗 O

三 O
合 O
胶 O
囊 O
治 O
疗 O
功 B-西医诊断
能 I-西医诊断
性 I-西医诊断
消 I-西医诊断
化 I-西医诊断
不 I-西医诊断
良 I-西医诊断
临 O
床 O
研 O
究 O

运 B-中医治疗
肠 I-中医治疗
胶 I-中医治疗
囊 I-中医治疗
治 O
疗 O
功 B-西医诊断
能 I-西医诊断
性 I-西医诊断
便 I-西医诊断
秘 I-西医诊断
的 O
多 O
中 O
心 O
随 O
机 O
、 O
双 O
盲 O
、 O
阳 O
性 O
药 O
对 O
照 O
Ⅲ O
期 O
临 O
床 O
研 O
究 O

结 O
论 O
： O
乳 O
果 O
糖 O
联 O
合 O
穴 B-中医治疗
位 I-中医治疗
埋 I-中医治疗
线 I-中医治疗
可 O
明 O
显 O
缓 O
解 O
Ｉ O
Ｂ O
Ｓ O
－ O
Ｃ O
患 O
者 O
的 O
临 O
床 O
症 O
状 O
， O
改 O
善 O
生 O
活 O
质 O
量 O
， O
有 O
效 O
防 O
止 O
症 O
状 O
的 O
反 O
复 O
， O
并 O
有 O
一 O
定 O
的 O
远 O
期 O
疗 O
效 O

疾 O
病 O
初 O
起 O
以 O
肝 B-中医证候
郁 I-中医证候
气 I-中医证候
滞 I-中医证候
型 O
为 O
主 O
， O
随 O
着 O
病 O
情 O
的 O
发 O
展 O
， O
可 O
见 O
兼 O
证 O
， O
由 O
实 O
而 O
虚 O
， O
由 O
气 O
及 O
血 O

目 O
的 O
观 O
察 O
干 O
扰 O
素 O
α O
－ O
２ O
ｂ O
和 O
恩 O
替 O
卡 O
韦 O
治 O
疗 O
慢 O
性 O
乙 O
型 O
肝 O
炎 O
合 O
并 O
非 B-西医诊断
酒 I-西医诊断
精 I-西医诊断
性 I-西医诊断
脂 I-西医诊断
肪 I-西医诊断
肝 I-西医诊断
的 O
临 O
床 O
效 O
果 O

治 O
疗 O
组 O
采 O
用 O
蜥 B-方剂
蜴 I-方剂
胃 I-方剂
康 I-方剂
基 I-方剂
本 I-方剂
方 I-方剂
（ O
宁 B-中药
夏 I-中药
密 I-中药
点 I-中药
麻 I-中药
蜥 I-中药
、 O
太 B-中药
子 I-中药
参 I-中药
、 O
黄 B-中药
芪 I-中药
、 O
石 B-中药
斛 I-中药
、 O
乌 B-中药
梅 I-中药
、 O
炒 B-中药
白 I-中药
芍 I-中药
、 O
半 O
枝 O
莲 O
、 O
蛇 B-中药
莓 I-中药
、 O
三 B-中药
七 I-中药
、 O
枳 B-中药
壳 I-中药
、 O
甘 B-中药
草 I-中药
等 O

因 O
“ O
厌 B-中医诊断
食 I-中医诊断
、 O
纳 O
差 O
、 O
消 B-临床表现
瘦 I-临床表现
３ O
年 O
余 O
” O
于 O
２ O
０ O
０ O
３ O
年 O
８ O
月 O
３ O
日 O
由 O
其 O
父 O
抱 O
来 O
诊 O
治 O

应 O
用 O
中 O
医 O
证 O
候 O
量 O
表 O
评 O
价 O
Ｔ O
Ｅ O
Ａ O
Ｓ O
治 O
疗 O
功 B-西医诊断
能 I-西医诊断
性 I-西医诊断
消 I-西医诊断
化 I-西医诊断
不 I-西医诊断
良 I-西医诊断
的 O
疗 O
效 O

结 O
论 O
指 B-中医治疗
针 I-中医治疗
与 O
针 O
刺 O
均 O
能 O
明 O
显 O
改 O
善 O
Ｆ O
Ｄ O
患 O
者 O
的 O
胃 O
动 O
力 O
， O
二 O
者 O
之 O
间 O
无 O
差 O
异 O
性 O
， O
指 B-中医治疗
针 I-中医治疗
可 O
以 O
代 O
替 O
针 O
刺 O
治 O
疗 O

舌 O
红 O
， O
苔 B-临床表现
少 I-临床表现
， O
脉 O
弦 O
细 O

方 O
法 O
： O
将 O
６ O
８ O
例 O
临 O
床 O
诊 O
断 O
为 O
功 B-西医诊断
能 I-西医诊断
性 I-西医诊断
消 I-西医诊断
化 I-西医诊断
不 I-西医诊断
良 I-西医诊断
患 O
者 O
中 O
医 O
辨 O
证 O
分 O
为 O
４ O
型 O
， O
并 O
随 O
机 O
分 O
为 O
２ O
组 O
， O
治 O
疗 O
组 O
无 O
论 O
何 O
型 O
均 O
采 O
用 O
柴 B-方剂
枳 I-方剂
香 I-方剂
砂 I-方剂
六 I-方剂
君 I-方剂
散 I-方剂
为 O
主 O
治 O
疗 O
， O
对 O
照 O
组 O
服 O
用 O
铝 O
碳 O
酸 O
镁 O
和 O
莫 O
沙 O
必 O
利 O
， O
疗 O
程 O
均 O
为 O
２ O
周 O

刻 O
诊 O
： O
发 B-临床表现
热 I-临床表现
（ O
３ O
８ O
℃ O
） O
， O
左 O
下 O
腹 B-临床表现
痛 I-临床表现
、 O
拒 O
按 O
， O
起 O
卧 O
尤 O
甚 O
， O
干 B-临床表现
呕 I-临床表现
不 B-临床表现
食 I-临床表现
， O
３ O
天 O
无 O
大 O
便 O
， O
舌 O
质 O
红 O
绛 O
、 O
裂 O
纹 O
满 O
布 O
、 O
无 O
苔 O
、 O
体 O
胖 O
大 O
、 O
边 O
齿 O
痕 O
、 O
舌 O
脉 O
瘀 O
阻 O
， O
脉 O
弦 O
滑 O
数 O

方 O
法 O
： O
选 O
择 O
２ O
０ O
１ O
２ O
年 O
１ O
月 O
至 O
２ O
０ O
１ O
４ O
年 O
６ O
月 O
我 O
院 O
收 O
治 O
的 O
慢 B-西医诊断
性 I-西医诊断
萎 I-西医诊断
缩 I-西医诊断
性 I-西医诊断
胃 I-西医诊断
炎 I-西医诊断
患 O
者 O
１ O
０ O
０ O
例 O
， O
随 O
机 O
分 O
为 O
治 O
疗 O
组 O
和 O
对 O
照 O
组 O
， O
各 O
５ O
０ O
例 O

治 O
疗 O
组 O
采 O
用 O
专 O
利 O
技 O
术 O
复 B-方剂
方 I-方剂
蜥 I-方剂
蜴 I-方剂
散 I-方剂
不 I-方剂
同 I-方剂
微 I-方剂
粒 I-方剂
组 I-方剂
合 I-方剂
剂 I-方剂
（ O
密 B-中药
点 I-中药
麻 I-中药
蜥 I-中药
、 O
炙 B-中药
黄 I-中药
芪 I-中药
、 O
焦 B-中药
乌 I-中药
梅 I-中药
、 O
炒 B-中药
白 I-中药
芍 I-中药
、 O
三 B-中药
七 I-中药
、 O
半 O
枝 O
莲 O
等 O
） O
治 O
疗 O

目 O
的 O
： O
观 O
察 O
自 O
拟 O
消 B-方剂
痰 I-方剂
降 I-方剂
脂 I-方剂
方 I-方剂
合 O
多 B-西医治疗
烯 I-西医治疗
磷 I-西医治疗
脂 I-西医治疗
酰 I-西医治疗
胆 I-西医治疗
碱 I-西医治疗
治 O
疗 O
非 O
酒 O
精 O
性 O
脂 O
肪 O
肝 O
的 O
临 O
床 O
疗 O
效 O

证 O
见 O
： O
面 B-临床表现
部 I-临床表现
皮 I-临床表现
肤 I-临床表现
黧 I-临床表现
黑 I-临床表现
， O
嘴 O
唇 O
尤 O
甚 O
， O
两 B-临床表现
手 I-临床表现
晦 I-临床表现
暗 I-临床表现
似 I-临床表现
涂 I-临床表现
黑 I-临床表现
炭 I-临床表现
， O
精 B-临床表现
神 I-临床表现
不 I-临床表现
振 I-临床表现
， O
倦 B-临床表现
怠 I-临床表现
， O
少 B-临床表现
气 I-临床表现
懒 I-临床表现
言 I-临床表现
， O
心 O
慌 O
胸 B-临床表现
闷 I-临床表现
， O
畏 B-临床表现
寒 I-临床表现
肢 B-临床表现
冷 I-临床表现
， O
腰 B-临床表现
膝 I-临床表现
酸 I-临床表现
软 I-临床表现
， O
下 B-临床表现
肤 I-临床表现
浮 I-临床表现
肿 I-临床表现
， O
阳 B-临床表现
萎 I-临床表现

处 O
方 O
： O
黄 B-中药
连 I-中药
６ O
ｇ O
， O
半 O
夏 O
９ O
ｇ O
， O
瓜 B-中药
蒌 I-中药
３ O
０ O
ｇ O
， O
金 B-中药
钱 I-中药
草 I-中药
３ O
０ O
ｇ O
， O
柴 B-中药
胡 I-中药
６ O
ｇ O
， O
枳 B-中药
壳 I-中药
９ O
ｇ O
， O
赤 B-中药
芍 I-中药
９ O
ｇ O
， O
郁 B-中药
金 I-中药
９ O
ｇ O
， O
玄 B-中药
明 I-中药
粉 I-中药
（ O
冲 O
） O
９ O
ｇ O
， O
生 B-中药
甘 I-中药
草 I-中药
６ O
ｇ O

非 B-西医诊断
酒 I-西医诊断
精 I-西医诊断
性 I-西医诊断
脂 I-西医诊断
肪 I-西医诊断
肝 I-西医诊断
； O
慢 O
性 O
乙 O
型 O
肝 O
炎 O
； O
Ｎ O
Ａ O
Ｆ O
Ｌ O
Ｄ O
评 O
分 O
； O
抗 O
病 O
毒 O

生 B-中药
军 I-中药
１ O
０ O
克 O

目 O
的 O
： O
观 O
察 O
逍 B-中医治疗
遥 I-中医治疗
散 I-中医治疗
合 O
用 O
舒 O
必 O
利 O
治 O
疗 O
功 B-西医诊断
能 I-西医诊断
性 I-西医诊断
消 I-西医诊断
化 I-西医诊断
不 I-西医诊断
良 I-西医诊断
（ O
Ｆ O
Ｄ O
） O
的 O
疗 O
效 O

舌 O
质 O
淡 O
、 O
苔 B-临床表现
白 I-临床表现
， O
脉 O
沉 O
细 O
， O
巩 O
膜 O
仍 O
有 O
轻 O
度 O
黄 O
染 O

加 O
味 O
三 O
香 O
汤 O
治 O
疗 O
肝 B-中医证候
郁 I-中医证候
脾 I-中医证候
虚 I-中医证候
型 O
功 B-西医诊断
能 I-西医诊断
性 I-西医诊断
消 I-西医诊断
化 I-西医诊断
不 I-西医诊断
良 I-西医诊断
的 O
临 O
床 O
疗 O
效 O
及 O
对 O
患 O
者 O
焦 O
虑 O
抑 O
郁 O
的 O
影 O
响 O

结 O
论 O
： O
柴 O
胡 O
疏 O
肝 O
散 O
联 O
合 O
布 B-西医治疗
拉 I-西医治疗
氏 I-西医治疗
酵 I-西医治疗
母 I-西医治疗
菌 I-西医治疗
治 O
疗 O
小 O
儿 O
Ｆ O
Ｄ O
临 O
床 O
疗 O
效 O
显 O
著 O
， O
复 O
发 O
率 O
低 O
， O
依 O
从 O
性 O
好 O

功 B-西医诊断
能 I-西医诊断
性 I-西医诊断
消 I-西医诊断
化 I-西医诊断
不 I-西医诊断
良 I-西医诊断
； O
健 O
脾 O
理 O
气 O
； O
多 O
潘 O
立 O
酮 O

楂 O
曲 O
平 O
胃 O
散 O
加 O
减 O
治 O
疗 O
功 B-西医诊断
能 I-西医诊断
性 I-西医诊断
消 I-西医诊断
化 I-西医诊断
不 I-西医诊断
良 I-西医诊断
３ O
６ O
例 O

间 O
断 O
自 O
服 O
“ O
麻 B-中药
仁 I-中药
丸 O
” O
或 O
“ O
三 O
黄 O
片 O
” O

１ O
周 O
后 O
三 O
诊 O
： O
患 O
者 O
目 O
前 O
大 O
便 O
日 O
１ O
次 O
， O
大 O
便 O
排 O
便 O
不 O
畅 O
， O
腹 B-临床表现
胀 I-临床表现
痛 I-临床表现
好 O
转 O
， O
进 O
食 O
好 O
转 O
， O
口 B-临床表现
干 I-临床表现
苦 O
好 O
转 O
， O
肛 B-临床表现
门 I-临床表现
坠 I-临床表现
胀 I-临床表现
好 O
转 O
， O
疲 O
倦 O
乏 B-临床表现
力 I-临床表现
有 O
所 O
好 O
转 O
， O
仍 O
感 O
腰 B-临床表现
酸 I-临床表现
， O
夜 B-临床表现
尿 I-临床表现
多 I-临床表现
， O
舌 O
脉 O
同 O
前 O

目 O
的 O
： O
探 O
讨 O
参 B-中医治疗
芪 I-中医治疗
健 I-中医治疗
胃 I-中医治疗
颗 I-中医治疗
粒 I-中医治疗
联 O
合 O
替 O
普 O
瑞 O
酮 O
治 O
疗 O
慢 B-西医诊断
性 I-西医诊断
萎 I-西医诊断
缩 I-西医诊断
性 I-西医诊断
胃 I-西医诊断
炎 I-西医诊断
的 O
临 O
床 O
疗 O
效 O

望 O
其 O
右 O
颊 O
部 O
口 B-临床表现
腔 I-临床表现
糜 I-临床表现
烂 I-临床表现
， O
外 O
观 O
色 O
白 O
呈 O
“ O
假 O
膜 O
” O
样 O
， O
且 O
膜 O
下 O
组 O
织 O
色 O
红 O
， O
舌 O
苔 B-临床表现
薄 I-临床表现
白 I-临床表现
微 I-临床表现
腻 I-临床表现
， O
脉 B-临床表现
弦 I-临床表现
细 I-临床表现

马 B-西医治疗
普 I-西医治疗
替 I-西医治疗
林 I-西医治疗
合 O
柴 O
胡 O
疏 O
肝 O
丸 O
治 O
疗 O
功 B-西医诊断
能 I-西医诊断
性 I-西医诊断
消 I-西医诊断
化 I-西医诊断
不 I-西医诊断
良 I-西医诊断
临 O
床 O
探 O
讨 O

功 B-西医诊断
能 I-西医诊断
性 I-西医诊断
消 I-西医诊断
化 I-西医诊断
不 I-西医诊断
良 I-西医诊断
（ O
Ｆ O
Ｄ O
） O
是 O
消 O
化 O
系 O
统 O
常 O
见 O
病 O
、 O
多 O
发 O
病 O
， O
是 O
一 O
种 O
功 O
能 O
性 O
胃 O
肠 O
病 O
， O
属 O
中 O
医 O
“ O
胃 B-中医诊断
痛 I-中医诊断
” O
“ O
痞 B-中医诊断
满 I-中医诊断
” O
“ O
嘈 B-中医诊断
杂 I-中医诊断
” O
等 O
范 O
畴 O

治 O
疗 O
组 O
予 O
益 B-方剂
脾 I-方剂
涤 I-方剂
痰 I-方剂
化 I-方剂
瘀 I-方剂
方 I-方剂
（ O
生 B-中药
黄 I-中药
芪 I-中药
、 O
姜 B-中药
半 I-中药
夏 I-中药
、 O
制 B-中药
南 I-中药
星 I-中药
、 O
川 B-中药
芎 I-中药
、 O
柴 O
胡 O
等 O
） O
治 O
疗 O
， O
对 O
照 O
组 O
予 O
胃 O
复 O
春 O
治 O
疗 O
， O
比 O
较 O
两 O
组 O
治 O
疗 O
后 O
的 O
效 O
果 O

枳 B-中医治疗
术 I-中医治疗
丸 I-中医治疗
超 I-中医治疗
微 I-中医治疗
颗 I-中医治疗
粒 I-中医治疗
与 O
传 O
统 O
汤 O
剂 O
治 O
疗 O
脾 B-中医证候
虚 I-中医证候
气 I-中医证候
滞 I-中医证候
型 O
功 B-西医诊断
能 I-西医诊断
性 I-西医诊断
消 I-西医诊断
化 I-西医诊断
不 I-西医诊断
良 I-西医诊断
的 O
比 O
较 O
研 O
究 O

平 O
时 O
口 B-临床表现
咽 I-临床表现
干 I-临床表现
燥 I-临床表现
， O
畏 B-临床表现
寒 I-临床表现
肢 I-临床表现
冷 I-临床表现

萸 B-中药
肉 I-中药
１ O
０ O
ｇ O
、 O
熟 B-中药
地 I-中药
１ O
５ O
ｇ O
、 O
白 B-中药
芍 I-中药
１ O
１ O
ｇ O
补 O
肾 O
养 O
血 O

方 O
法 O
： O
选 O
取 O
１ O
２ O
２ O
例 O
脾 B-中医证候
虚 I-中医证候
湿 I-中医证候
阻 I-中医证候
型 O
肠 B-西医诊断
易 I-西医诊断
激 I-西医诊断
综 I-西医诊断
合 I-西医诊断
征 I-西医诊断
患 O
者 O
， O
随 O
机 O
分 O
成 O
治 O
疗 O
组 O
６ O
３ O
例 O
和 O
对 O
照 O
组 O
５ O
９ O
例 O

舌 B-临床表现
淡 I-临床表现
胖 I-临床表现
苔 I-临床表现
白 I-临床表现
厚 I-临床表现
， O
脉 B-临床表现
沉 I-临床表现
细 I-临床表现
滑 I-临床表现
小 I-临床表现
数 I-临床表现

入 O
院 O
时 O
体 O
征 O
： O
皮 B-临床表现
肤 I-临床表现
巩 I-临床表现
膜 I-临床表现
明 I-临床表现
显 I-临床表现
黄 I-临床表现
染 I-临床表现
， O
腹 B-临床表现
平 I-临床表现
软 I-临床表现
， O
肝 B-临床表现
区 I-临床表现
叩 I-临床表现
痛 I-临床表现
阳 I-临床表现
性 I-临床表现
， O
舌 O
红 O
， O
苔 B-临床表现
薄 I-临床表现
白 I-临床表现
， O
脉 B-临床表现
细 I-临床表现
弦 I-临床表现

柴 B-方剂
半 I-方剂
汤 I-方剂
联 O
合 O
体 B-中医治疗
表 I-中医治疗
穴 I-中医治疗
位 I-中医治疗
电 I-中医治疗
刺 I-中医治疗
激 I-中医治疗
对 O
肝 B-中医证候
胃 I-中医证候
不 I-中医证候
和 I-中医证候
型 O
非 B-西医诊断
糜 I-西医诊断
烂 I-西医诊断
性 I-西医诊断
反 I-西医诊断
流 I-西医诊断
患 O
者 O
食 O
道 O
动 O
力 O
及 O
酸 O
反 O
流 O
的 O
影 O
响 O

５ O
℃ O
， O
继 O
以 O
清 O
热 O
养 O
阴 O
、 O
益 O
气 O
健 O
脾 O
、 O
活 O
瘀 O
润 O
肠 O
， O
调 O
方 O
如 O
下 O
： O
沙 O
参 O
、 O
白 O
芍 O
、 O
生 O
何 B-中药
首 I-中药
乌 I-中药
、 O
生 O
白 B-中药
术 I-中药
、 O
马 B-中药
齿 I-中药
苋 I-中药
各 O
３ O
０ O
ｇ O
， O
麦 B-中药
冬 I-中药
、 O
败 B-中药
酱 I-中药
草 O
、 O
白 B-中药
头 I-中药
翁 I-中药
各 O
２ O
０ O
ｇ O
， O
枳 B-中药
壳 I-中药
、 O
桃 B-中药
仁 I-中药
、 O
生 O
地 B-中药
黄 I-中药
、 O
熟 O
地 B-中药
黄 I-中药
各 O
１ O
５ O
ｇ O
， O
甘 B-中药
草 I-中药
１ O
０ O
ｇ O
， O
５ O
剂 O
， O
每 O
天 O
１ O
剂 O
， O
水 O
煎 O
服 O

证 O
属 O
肾 B-中医证候
阳 I-中医证候
虚 I-中医证候
衰 I-中医证候
， O
精 O
血 O
内 O
夺 O
， O
淤 O
浊 O
内 O
阻 O
， O
循 O
环 O
不 O
畅 O
所 O
致 O

治 O
以 O
舒 B-中医治则
肝 I-中医治则
行 I-中医治则
气 I-中医治则
， O
化 B-中医治则
瘀 I-中医治则
利 I-中医治则
湿 I-中医治则

结 O
论 O
： O
万 O
年 O
荞 O
、 O
水 O
三 O
七 O
药 O
对 O
加 O
味 O
能 O
有 O
效 O
治 O
疗 O
气 B-中医证候
虚 I-中医证候
血 I-中医证候
瘀 I-中医证候
型 O
Ｃ O
Ａ O
Ｇ O
． O

连 O
服 O
二 O
十 O
余 O
帖 O
， O
脉 O
转 O
调 O
匀 O
， O
目 B-临床表现
黄 I-临床表现
渐 O
退 O
， O
精 O
神 O
趋 O
振 O
， O
后 O
复 O
查 O
肝 O
功 O
已 O
正 O
常 O

治 O
以 O
温 B-中医治则
中 I-中医治则
补 B-中医治则
虚 I-中医治则
， O
安 B-中医治则
蛔 I-中医治则
散 B-中医治则
结 I-中医治则
， O
理 B-中医治则
气 I-中医治则
止 I-中医治则
痛 I-中医治则
， O
方 O
用 O
温 B-方剂
脾 I-方剂
汤 I-方剂
加 O
减 O

检 O
查 O
慢 B-临床表现
性 I-临床表现
病 I-临床表现
容 I-临床表现
， O
巩 O
膜 O
微 O
黄 O
， O
皮 O
肤 O
有 O
蜘 B-临床表现
蛛 I-临床表现
痣 I-临床表现
， O
手 B-临床表现
心 I-临床表现
较 I-临床表现
热 I-临床表现
， O
舌 O
质 B-临床表现
红 I-临床表现
无 B-临床表现
苔 I-临床表现
、 O
脉 B-临床表现
细 I-临床表现
弱 I-临床表现
， O
肝 O
剑 O
突 O
下 O
３ O
厘 O
米 O
， O
右 O
叶 O
（ O
－ O
） O
， O
质 O
实 O
， O
触 O
痛 O
± O
， O
脾 O
（ O
－ O
） O

四 O
君 O
子 O
汤 O
； O
瑞 B-西医治疗
巴 I-西医治疗
派 I-西医治疗
特 I-西医治疗
； O
慢 B-西医诊断
性 I-西医诊断
萎 I-西医诊断
缩 I-西医诊断
性 I-西医诊断
胃 I-西医诊断
炎 I-西医诊断
； O
胃 O
黏 O
膜 O

方 O
选 O
补 B-方剂
中 I-方剂
益 I-方剂
气 I-方剂
汤 I-方剂
化 I-方剂
裁 I-方剂

氟 B-西医治疗
西 I-西医治疗
汀 I-西医治疗
片 I-西医治疗
２ O
０ O
ｍ O
ｇ O
／ O
次 O
， O
１ O
次 O
／ O
ｄ O

采 O
用 O
舒 B-方剂
胃 I-方剂
汤 I-方剂
（ O
柴 O
胡 O
、 O
郁 B-中药
金 I-中药
、 O
香 B-中药
附 I-中药
、 O
法 B-中药
半 I-中药
夏 I-中药
等 O
） O
治 O
疗 O
６ O
０ O
例 O
慢 B-西医诊断
性 I-西医诊断
萎 I-西医诊断
缩 I-西医诊断
性 I-西医诊断
胃 I-西医诊断
炎 I-西医诊断
， O
总 O
有 O
效 O
率 O
８ O
６ O
％ O
． O
认 O
为 O
本 O
病 O
多 O
属 O
肝 O
气 O
犯 O
胃 O
所 O
致 O
， O
治 O
疗 O
宜 O
遵 O
循 O
疏 O
肝 O
理 O
气 O
， O
健 O
脾 O
和 O
胃 O
之 O
法 O
， O
使 O
肝 O
气 O
得 O
以 O
疏 O
泄 O
， O
胃 O
气 O
得 O
以 O
舒 O
畅 O
， O
病 O
乃 O
渐 O
愈 O
． O

对 O
照 O
组 O
３ O
３ O
例 O
给 O
予 O
多 B-西医治疗
烯 I-西医治疗
磷 I-西医治疗
脂 I-西医治疗
酰 I-西医治疗
胆 I-西医治疗
碱 I-西医治疗
治 O
疗 O
， O
治 O
疗 O
组 O
３ O
３ O
例 O
在 O
对 O
照 O
组 O
基 O
础 O
上 O
加 O
用 O
消 B-方剂
痰 I-方剂
降 I-方剂
脂 I-方剂
方 I-方剂
， O
疗 O
程 O
为 O
６ O
０ O
ｄ O

方 O
法 O
按 O
照 O
随 O
机 O
数 O
字 O
表 O
法 O
将 O
２ O
０ O
１ O
８ O
年 O
２ O
月 O
－ O
２ O
０ O
１ O
９ O
年 O
２ O
月 O
我 O
院 O
收 O
治 O
的 O
８ O
０ O
例 O
功 B-西医诊断
能 I-西医诊断
性 I-西医诊断
消 I-西医诊断
化 I-西医诊断
不 I-西医诊断
良 I-西医诊断
患 O
儿 O
均 O
分 O
为 O
对 O
照 O
组 O
和 O
观 O
察 O
组 O
， O
对 O
照 O
组 O
给 O
予 O
多 O
潘 O
立 O
酮 O
片 O
治 O
疗 O
， O
观 O
察 O
组 O
在 O
对 O
照 O
组 O
基 O
础 O
上 O
加 O
用 O
健 B-中医治疗
脾 I-中医治疗
消 I-中医治疗
积 I-中医治疗
颗 I-中医治疗
粒 I-中医治疗
治 O
疗 O
， O
比 O
较 O
２ O
组 O
治 O
疗 O
效 O
果 O

拟 O
予 O
醒 B-中医治则
脾 I-中医治则
和 O
胃 O
、 O
清 O
化 O
郁 O
热 O
为 O
宜 O

改 O
用 O
理 O
中 O
汤 O
加 O
茵 O
陈 O
、 O
砂 O
仁 O
， O
嘱 O
试 O
服 O
３ O
剂 O
后 O
腹 B-临床表现
胀 I-临床表现
减 I-临床表现
轻 I-临床表现
， O
大 B-临床表现
便 I-临床表现
渐 I-临床表现
趋 I-临床表现
成 I-临床表现
形 I-临床表现

结 O
论 O
六 B-中医治疗
味 I-中医治疗
安 I-中医治疗
消 I-中医治疗
胶 I-中医治疗
囊 I-中医治疗
可 O
作 O
为 O
一 O
种 O
安 O
全 O
可 O
靠 O
的 O
胃 O
肠 O
促 O
动 O
力 O
药 O
用 O
于 O
治 O
疗 O
反 B-西医诊断
流 I-西医诊断
性 I-西医诊断
食 I-西医诊断
管 I-西医诊断
炎 I-西医诊断

加 B-方剂
味 I-方剂
逍 I-方剂
遥 I-方剂
散 I-方剂
； O
肝 B-中医证候
郁 I-中医证候
脾 I-中医证候
虚 I-中医证候
； O
阿 O
魏 O
酸 O
； O
胃 O
电 O
图 O
； O
药 O
物 O
动 O
力 O
学 O

７ O
剂 O
后 O
患 O
者 O
体 O
重 O
再 O
次 O
减 O
轻 O
６ O
ｋ O
ｇ O
， O
双 O
下 O
肢 O
水 B-中医诊断
肿 I-中医诊断
消 O
退 O
， O
腹 B-临床表现
胀 I-临床表现
减 O
轻 O
， O
中 O
药 O
上 O
方 O
去 O
行 O
气 O
利 O
水 O
之 O
厚 O
朴 O
、 O
苍 O
术 O
、 O
大 O
腹 O
皮 O
、 O
槟 O
榔 O
， O
加 O
太 B-中药
子 I-中药
参 I-中药
、 O
白 O
芍 O
、 O
丹 O
参 O
、 O
芡 B-中药
实 I-中药
以 O
养 O
阴 O
益 O
气 O
和 O
血 O
兼 O
以 O
涩 O
精 O

此 O
乃 O
阳 O
明 O
之 O
热 O
甚 O
炽 O
， O
太 O
阴 O
之 O
湿 O
不 O
化 O
， O
湿 B-中医证候
热 I-中医证候
蕴 I-中医证候
蒸 I-中医证候
， O
灼 O
伤 O
肺 O
络 O
， O
大 O
有 O
“ O
温 O
化 O
热 O
、 O
湿 O
化 O
燥 O
” O
之 O
势 O
， O
证 O
非 O
轻 O
浅 O
， O
治 O
宜 O
清 O
肺 O
化 O
湿 O
止 O
血 O

本 O
文 O
观 O
察 O
了 O
藏 O
药 O
六 O
味 O
能 O
消 O
胶 O
囊 O
治 O
疗 O
功 B-西医诊断
能 I-西医诊断
性 I-西医诊断
消 I-西医诊断
化 I-西医诊断
不 I-西医诊断
良 I-西医诊断
的 O
效 O
果 O
， O
并 O
设 O
对 O
照 O
组 O
进 O
行 O
对 O
照 O
， O
现 O
报 O
告 O
如 O
下 O

目 O
的 O
观 O
察 O
痛 O
泻 O
要 O
方 O
合 O
四 B-方剂
君 I-方剂
子 I-方剂
汤 I-方剂
加 O
味 O
治 O
疗 O
肠 B-西医诊断
易 I-西医诊断
激 I-西医诊断
综 I-西医诊断
合 I-西医诊断
征 I-西医诊断
腹 O
泻 O
的 O
临 O
床 O
疗 O
效 O

结 O
论 O
： O
四 O
逆 O
散 O
加 O
味 O
治 O
疗 O
肝 B-中医证候
胃 I-中医证候
不 I-中医证候
和 I-中医证候
型 O
功 B-西医诊断
能 I-西医诊断
性 I-西医诊断
消 I-西医诊断
化 I-西医诊断
不 I-西医诊断
良 I-西医诊断
有 O
较 O
满 O
意 O
的 O
疗 O
效 O

佐 O
以 O
当 B-中药
归 I-中药
、 O
白 B-中药
芍 I-中药
补 O
血 O
逐 O
瘀 O
生 O
新 O

治 O
当 O
清 B-中医治则
热 I-中医治则
利 I-中医治则
湿 I-中医治则
， O
健 B-中医治则
脾 I-中医治则
化 I-中医治则
瘀 I-中医治则

方 O
法 O
： O
选 O
取 O
２ O
０ O
１ O
６ O
年 O
１ O
月 O
至 O
２ O
０ O
１ O
７ O
年 O
１ O
２ O
月 O
新 O
乡 O
市 O
中 O
心 O
医 O
院 O
收 O
治 O
的 O
气 B-中医证候
虚 I-中医证候
血 I-中医证候
瘀 I-中医证候
型 O
Ｃ O
Ａ O
Ｇ O
患 O
者 O
１ O
６ O
０ O
例 O
纳 O
入 O
研 O
究 O

结 O
论 O
： O
深 B-中医治疗
刺 I-中医治疗
天 I-中医治疗
枢 I-中医治疗
穴 O
治 O
疗 O
功 B-西医诊断
能 I-西医诊断
性 I-西医诊断
便 I-西医诊断
秘 I-西医诊断
有 O
较 O
好 O
的 O
远 O
期 O
累 O
积 O
效 O
应 O

方 O
法 O
： O
１ O
６ O
例 O
Ｆ O
Ｄ O
女 O
性 O
患 O
者 O
分 O
为 O
电 B-中医治疗
针 I-中医治疗
治 O
疗 O
组 O
和 O
西 O
药 O
治 O
疗 O
组 O
， O
同 O
时 O
设 O
立 O
健 O
康 O
正 O
常 O
对 O
照 O
组 O
１ O
０ O
例 O

五 B-方剂
花 I-方剂
芍 I-方剂
草 I-方剂
汤 I-方剂
加 I-方剂
味 I-方剂
治 O
疗 O
功 B-西医诊断
能 I-西医诊断
性 I-西医诊断
消 I-西医诊断
化 I-西医诊断
不 I-西医诊断
良 I-西医诊断
５ O
０ O
例 O

病 O
性 O
属 O
实 B-中医证候
热 I-中医证候
证 I-中医证候

功 B-西医诊断
能 I-西医诊断
性 I-西医诊断
消 I-西医诊断
化 I-西医诊断
不 I-西医诊断
良 I-西医诊断
； O
脾 B-中医证候
虚 I-中医证候
气 I-中医证候
滞 I-中医证候
型 O
； O
健 B-方剂
脾 I-方剂
调 I-方剂
中 I-方剂
消 I-方剂
痞 I-方剂
方 I-方剂
／ O
治 O
疗 O
应 O
用 O
； O
脾 O
胃 O
转 O
枢 O

中 O
医 O
辨 O
证 O
： O
肾 B-中医证候
阳 I-中医证候
虚 I-中医证候
衰 I-中医证候
， O
阳 O
不 O
化 O
水 O
， O
淤 O
浊 O
内 O
阻 O
所 O
致 O

以 O
茯 B-中药
苓 I-中药
、 O
猪 B-中药
苓 I-中药
、 O
车 B-中药
前 I-中药
子 I-中药
配 O
柴 O
胡 O
、 O
黄 B-中药
芩 I-中药
而 O
清 O
利 O
肝 O
胆 O
湿 O
热 O

中 O
医 O
辨 O
证 O
推 B-中医治疗
拿 I-中医治疗
手 O
法 O
治 O
疗 O
小 B-西医诊断
儿 I-西医诊断
功 I-西医诊断
能 I-西医诊断
性 I-西医诊断
便 I-西医诊断
秘 I-西医诊断
临 O
床 O
研 O
究 O

脂 O
肪 O
肝 O
； O
化 B-方剂
痰 I-方剂
清 I-方剂
肝 I-方剂
方 I-方剂
； O
痰 O
瘀 O
阻 O
络 O
； O
临 O
床 O
疗 O
效 O

慢 B-西医诊断
性 I-西医诊断
功 I-西医诊断
能 I-西医诊断
性 I-西医诊断
便 I-西医诊断
秘 I-西医诊断
； O
白 O
术 O
升 O
降 O
汤 O
； O
琥 B-西医治疗
珀 I-西医治疗
酸 I-西医治疗
普 I-西医治疗
芦 I-西医治疗
卡 I-西医治疗
必 I-西医治疗
利 I-西医治疗

方 O
用 O
： O
党 B-中药
参 I-中药
３ O
０ O
ｇ O
， O
黄 B-中药
芪 I-中药
６ O
０ O
ｇ O
， O
炒 B-中药
白 I-中药
术 I-中药
１ O
５ O
ｇ O
， O
当 B-中药
归 I-中药
１ O
５ O
ｇ O
， O
玄 B-中药
参 I-中药
１ O
５ O
ｇ O
， O
生 B-中药
地 I-中药
黄 I-中药
１ O
５ O
ｇ O
， O
麦 B-中药
冬 I-中药
１ O
５ O
ｇ O
， O
生 B-中药
大 I-中药
黄 I-中药
１ O
０ O
ｇ O
（ O
后 O
下 O
） O
， O
龟 B-中药
甲 I-中药
１ O
５ O
ｇ O
， O
鳖 B-中药
甲 I-中药
１ O
５ O
ｇ O
， O
炮 B-中药
穿 I-中药
山 I-中药
甲 I-中药
９ O
ｇ O
， O
枸 B-中药
杞 I-中药
子 I-中药
１ O
５ O
ｇ O
， O
炙 B-中药
甘 I-中药
草 I-中药
６ O
ｇ O
， O
大 B-中药
枣 I-中药
５ O
枚 O
， O
５ O
剂 O

方 O
法 O
： O
采 O
用 O
自 O
拟 O
胃 B-方剂
和 I-方剂
汤 I-方剂
（ O
法 B-中药
半 I-中药
夏 I-中药
、 O
陈 B-中药
皮 I-中药
、 O
厚 B-中药
朴 I-中药
、 O
党 B-中药
参 I-中药
、 O
白 O
术 O
、 O
吴 B-中药
茱 I-中药
萸 I-中药
、 O
黄 B-中药
连 I-中药
等 O
） O
治 O
疗 O
慢 B-西医诊断
性 I-西医诊断
萎 I-西医诊断
缩 I-西医诊断
性 I-西医诊断
胃 I-西医诊断
炎 I-西医诊断
６ O
０ O
例 O

参 B-中医治疗
苓 I-中医治疗
胃 I-中医治疗
消 I-中医治疗
胶 I-中医治疗
囊 I-中医治疗
联 O
合 O
多 B-西医治疗
潘 I-西医治疗
立 I-西医治疗
酮 I-西医治疗
治 O
疗 O
功 B-西医诊断
能 I-西医诊断
性 I-西医诊断
消 I-西医诊断
化 I-西医诊断
不 I-西医诊断
良 I-西医诊断
１ O
０ O
８ O
例 O

５ O
℃ O
） O
， O
神 B-临床表现
疲 I-临床表现
， O
上 B-临床表现
腹 I-临床表现
疼 I-临床表现
痛 I-临床表现
拒 I-临床表现
按 I-临床表现
， O
大 B-临床表现
便 I-临床表现
３ O
日 O
未 O
行 O
， O
脘 B-临床表现
腹 I-临床表现
膨 I-临床表现
胀 I-临床表现
， O
恶 B-临床表现
心 I-临床表现
欲 I-临床表现
吐 I-临床表现
， O
口 B-临床表现
渴 I-临床表现
欲 I-临床表现
饮 I-临床表现
， O
小 B-临床表现
溲 I-临床表现
黄 I-临床表现
赤 I-临床表现
， O
舌 B-临床表现
苔 I-临床表现
黄 I-临床表现
腻 I-临床表现
质 O
红 O
， O
脉 B-临床表现
弦 I-临床表现
滑 I-临床表现
数 I-临床表现

结 O
论 O
艾 O
灸 O
配 O
合 O
Ｓ O
ｔ O
ｒ O
ｅ O
ｔ O
ｔ O
ａ O
射 O
频 O
治 O
疗 O
能 O
明 O
显 O
提 O
高 O
胃 B-西医诊断
食 I-西医诊断
管 I-西医诊断
反 I-西医诊断
流 I-西医诊断
病 I-西医诊断
患 O
者 O
的 O
临 O
床 O
疗 O
效 O
， O
改 O
善 O
临 O
床 O
症 O
状 O

参 B-中医治疗
柴 I-中医治疗
胃 I-中医治疗
苏 I-中医治疗
胶 I-中医治疗
囊 I-中医治疗
联 O
合 O
多 O
潘 O
立 O
酮 O
治 O
疗 O
功 B-西医诊断
能 I-西医诊断
性 I-西医诊断
消 I-西医诊断
化 I-西医诊断
不 I-西医诊断
良 I-西医诊断
的 O
临 O
床 O
疗 O
效 O
分 O
析 O

针 O
药 O
并 O
用 O
治 O
疗 O
慢 B-西医诊断
性 I-西医诊断
萎 I-西医诊断
缩 I-西医诊断
性 I-西医诊断
胃 I-西医诊断
炎 I-西医诊断
５ O
１ O
例 O

目 O
的 O
： O
应 O
用 O
中 O
医 O
证 O
候 O
量 O
表 O
评 O
价 O
经 O
皮 O
穴 O
位 O
电 O
刺 O
激 O
法 O
（ O
Ｔ O
Ｅ O
Ａ O
Ｓ O
） O
治 O
疗 O
功 B-西医诊断
能 I-西医诊断
性 I-西医诊断
消 I-西医诊断
化 I-西医诊断
不 I-西医诊断
良 I-西医诊断
（ O
Ｆ O
Ｄ O
） O
的 O
证 O
候 O
疗 O
效 O

方 O
法 O
８ O
０ O
例 O
中 O
重 O
度 O
腹 B-西医诊断
泻 I-西医诊断
型 I-西医诊断
肠 I-西医诊断
易 I-西医诊断
激 I-西医诊断
综 I-西医诊断
合 I-西医诊断
征 I-西医诊断
患 O
者 O
随 O
机 O
分 O
为 O
两 O
组 O
， O
对 O
照 O
组 O
口 O
服 O
匹 O
维 O
溴 O
铵 O
及 O
双 B-西医治疗
歧 I-西医治疗
三 I-西医治疗
联 I-西医治疗
活 I-西医治疗
菌 I-西医治疗
胶 I-西医治疗
囊 I-西医治疗
， O
治 O
疗 O
组 O
在 O
对 O
照 O
组 O
治 O
疗 O
基 O
础 O
上 O
加 O
服 O
气 B-中医治疗
滞 I-中医治疗
胃 I-中医治疗
痛 I-中医治疗
颗 I-中医治疗
粒 I-中医治疗
， O
８ O
周 O
后 O
观 O
察 O
评 O
估 O
其 O
症 O
状 O
积 O
分 O
的 O
变 O
化 O

针 B-中医治疗
刺 I-中医治疗
和 O
耳 B-中医治疗
压 I-中医治疗
联 O
合 O
微 O
生 O
态 O
制 O
剂 O
治 O
疗 O
肠 B-西医诊断
易 I-西医诊断
激 I-西医诊断
综 I-西医诊断
合 I-西医诊断
征 O
及 O
患 O
者 O
胃 O
肠 O
激 O
素 O
水 O
平 O
观 O
察 O

方 O
法 O
： O
治 O
疗 O
组 O
４ O
５ O
例 O
， O
服 O
用 O
西 B-西医治疗
沙 I-西医治疗
必 I-西医治疗
利 I-西医治疗
同 O
时 O
加 O
服 O
自 O
拟 O
健 O
脾 O
消 O
导 O
方 O
， O
对 O
照 O
组 O
４ O
５ O
例 O
， O
单 O
服 O
西 B-西医治疗
沙 I-西医治疗
必 I-西医治疗
利 I-西医治疗
， O
２ O
周 O
为 O
１ O
疗 O
程 O
， O
停 O
药 O
４ O
周 O
观 O
察 O
疗 O
效 O

目 O
的 O
探 O
讨 O
苦 B-西医治疗
参 I-西医治疗
碱 I-西医治疗
注 I-西医治疗
射 I-西医治疗
液 I-西医治疗
联 O
合 O
脾 O
胃 O
培 O
源 O
方 O
对 O
慢 B-西医诊断
性 I-西医诊断
萎 I-西医诊断
缩 I-西医诊断
性 I-西医诊断
胃 I-西医诊断
炎 I-西医诊断
患 O
者 O
的 O
临 O
床 O
疗 O
效 O

益 O
气 O
消 O
痞 O
汤 O
治 O
疗 O
脾 B-中医证候
胃 I-中医证候
虚 I-中医证候
弱 I-中医证候
型 O
慢 B-西医诊断
性 I-西医诊断
萎 I-西医诊断
缩 I-西医诊断
性 I-西医诊断
胃 I-西医诊断
炎 I-西医诊断
临 O
床 O
观 O
察 O

脉 O
象 O
： O
右 B-临床表现
手 I-临床表现
弦 I-临床表现
、 O
左 B-临床表现
手 I-临床表现
细 I-临床表现
弱 I-临床表现

五 O
月 O
后 O
随 O
访 O
， O
腹 B-临床表现
痛 I-临床表现
未 O
发 O

９ O
μ O
ｍ O
ｏ O
ｌ O
／ O
Ｌ O
， O
Ｃ O
Ｃ O
Ｆ O
Ｔ O
（ O
－ O
） O
， O
Ｔ O
Ｆ O
Ｔ O
（ O
－ O
） O
， O
Ｔ O
Ｔ O
Ｔ O
４ O
ｕ O
， O
黄 B-中医诊断
疸 I-中医诊断
指 O
数 O
２ O
０ O
ｕ O
， O
Ａ O
Ｌ O
Ｔ O
２ O
５ O
０ O
ｕ O
， O
诊 O
断 O
急 B-西医诊断
性 I-西医诊断
黄 I-西医诊断
疸 I-西医诊断
型 I-西医诊断
肝 I-西医诊断
炎 I-西医诊断

结 O
论 O
： O
针 O
对 O
脾 B-中医证候
虚 I-中医证候
气 I-中医证候
滞 I-中医证候
型 O
功 B-西医诊断
能 I-西医诊断
性 I-西医诊断
消 I-西医诊断
化 I-西医诊断
不 I-西医诊断
良 I-西医诊断
患 O
者 O
， O
给 O
予 O
健 B-方剂
脾 I-方剂
消 I-方剂
胀 I-方剂
丸 I-方剂
治 O
疗 O
可 O
有 O
效 O
改 O
善 O
患 O
者 O
临 O
床 O
症 O
状 O
， O
提 O
高 O
临 O
床 O
治 O
疗 O
效 O
果 O
， O
且 O
治 O
疗 O
后 O
不 O
良 O
反 O
应 O
发 O
生 O
率 O
低 O
， O
值 O
得 O
临 O
床 O
推 O
广 O
应 O
用 O
． O

目 O
的 O
： O
评 O
价 O
子 O
午 O
流 O
注 O
电 O
针 O
治 O
疗 O
腹 B-西医诊断
泻 I-西医诊断
型 I-西医诊断
肠 I-西医诊断
易 I-西医诊断
激 I-西医诊断
综 I-西医诊断
合 I-西医诊断
征 I-西医诊断
的 O
疗 O
效 O

功 B-西医诊断
能 I-西医诊断
性 I-西医诊断
便 I-西医诊断
秘 I-西医诊断
； O
脾 B-中医证候
肾 I-中医证候
阳 I-中医证候
虚 I-中医证候
型 O
； O
中 O
药 O
硬 O
膏 O
贴 O
； O
关 O
元 O

半 O
夏 O
泻 O
心 O
汤 O
合 O
四 B-方剂
磨 I-方剂
汤 I-方剂
治 O
疗 O
功 B-西医诊断
能 I-西医诊断
性 I-西医诊断
消 I-西医诊断
化 I-西医诊断
不 I-西医诊断
良 I-西医诊断
３ O
７ O
例 O
疗 O
效 O
观 O
察 O

方 O
法 O
肝 B-中医证候
胃 I-中医证候
不 I-中医证候
和 I-中医证候
型 O
Ｎ O
Ｅ O
Ｒ O
Ｄ O
患 O
者 O
１ O
８ O
４ O
例 O
分 O
为 O
观 O
察 O
组 O
１ O
０ O
０ O
例 O
与 O
对 O
照 O
组 O
８ O
４ O
例 O

结 O
论 O
： O
益 O
胃 O
汤 O
合 O
芍 B-方剂
药 I-方剂
甘 I-方剂
草 I-方剂
汤 I-方剂
加 O
减 O
联 O
合 O
吗 O
丁 O
啉 O
治 O
疗 O
胃 B-中医证候
阴 I-中医证候
不 I-中医证候
足 I-中医证候
型 O
Ｃ O
Ｇ O
Ａ O
证 O
的 O
疗 O
效 O
明 O
显 O
， O
上 O
调 O
患 O
者 O
血 O
清 O
Ｇ O
Ｓ O
水 O
平 O
可 O
能 O
是 O
其 O
作 O
用 O
机 O
制 O
之 O
一 O

用 O
干 B-中药
姜 I-中药
、 O
桂 B-中药
枝 I-中药
， O
助 O
其 O
气 O
化 O
， O
复 O
其 O
中 O
阳 O
也 O

砂 O
半 O
理 O
中 O
汤 O
合 O
小 B-方剂
陷 I-方剂
胸 I-方剂
汤 I-方剂
治 O
疗 O
胃 B-西医诊断
食 I-西医诊断
管 I-西医诊断
反 I-西医诊断
流 I-西医诊断
疾 I-西医诊断
病 I-西医诊断
６ O
２ O
例 O

功 B-西医诊断
能 I-西医诊断
性 I-西医诊断
消 I-西医诊断
化 I-西医诊断
不 I-西医诊断
良 I-西医诊断
； O
疏 B-中医治则
肝 I-中医治则
理 I-中医治则
气 I-中医治则
法 O

目 O
的 O
： O
探 O
讨 O
理 O
气 O
健 O
脾 O
， O
和 O
胃 O
降 O
逆 O
类 O
中 O
药 O
配 O
伍 O
治 O
疗 O
慢 B-西医诊断
性 I-西医诊断
萎 I-西医诊断
缩 I-西医诊断
性 I-西医诊断
胃 I-西医诊断
炎 I-西医诊断
的 O
疗 O
效 O

检 O
查 O
： O
面 B-临床表现
色 I-临床表现
少 I-临床表现
华 I-临床表现
， O
有 B-临床表现
蜘 I-临床表现
蛛 I-临床表现
痣 I-临床表现
和 O
肝 B-临床表现
掌 I-临床表现

非 B-西医诊断
酒 I-西医诊断
精 I-西医诊断
性 I-西医诊断
脂 I-西医诊断
肪 I-西医诊断
肝 I-西医诊断
； O
化 O
痰 O
活 O
血 O

目 O
的 O
： O
观 O
察 O
健 B-方剂
脾 I-方剂
活 I-方剂
血 I-方剂
方 I-方剂
治 O
疗 O
脾 B-中医证候
虚 I-中医证候
络 I-中医证候
阻 I-中医证候
型 O
慢 B-西医诊断
性 I-西医诊断
萎 I-西医诊断
缩 I-西医诊断
性 I-西医诊断
胃 I-西医诊断
炎 I-西医诊断
（ O
Ｃ O
Ａ O
Ｇ O
） O
患 O
者 O
的 O
临 O
床 O
疗 O
效 O
及 O
其 O
对 O
血 O
清 O
胃 O
蛋 O
白 O
酶 O
原 O
（ O
Ｐ O
Ｇ O
） O
、 O
胃 O
泌 O
素 O
－ O
１ O
７ O
（ O
Ｇ O
－ O
１ O
７ O
） O
表 O
达 O
的 O
影 O
响 O

苔 B-临床表现
薄 I-临床表现
白 I-临床表现
， O
舌 O
淡 O
紫 O
， O
脉 O
细 O
无 O
力 O

通 B-中医治疗
肠 I-中医治疗
便 I-中医治疗
膏 I-中医治疗
贴 I-中医治疗
敷 I-中医治疗
与 O
聚 O
乙 O
二 O
醇 O
４ O
０ O
０ O
０ O
散 O
治 O
疗 O
功 B-西医诊断
能 I-西医诊断
性 I-西医诊断
便 I-西医诊断
秘 I-西医诊断
的 O
临 O
床 O
观 O
察 O

目 O
的 O
观 O
察 O
中 B-中医治疗
药 I-中医治疗
膏 I-中医治疗
方 I-中医治疗
配 O
合 O
生 O
物 O
反 O
馈 O
治 O
疗 O
慢 B-西医诊断
传 I-西医诊断
输 I-西医诊断
型 I-西医诊断
功 I-西医诊断
能 I-西医诊断
性 I-西医诊断
便 I-西医诊断
秘 I-西医诊断
的 O
疗 O
效 O
及 O
对 O
生 O
活 O
质 O
量 O
的 O
影 O
响 O

按 O
： O
胆 O
囊 O
炎 O
属 O
于 O
中 O
医 O
“ O
胁 B-中医诊断
痛 I-中医诊断
” O
、 O
“ O
黄 O
疸 O
” O
范 O
畴 O

此 O
后 O
渐 O
有 O
形 B-临床表现
寒 I-临床表现
畏 I-临床表现
冷 I-临床表现
现 O
象 O

非 O
酒 O
精 O
性 O
脂 O
肪 O
性 O
肝 O
病 O
； O
非 B-西医诊断
酒 I-西医诊断
精 I-西医诊断
性 I-西医诊断
脂 I-西医诊断
肪 I-西医诊断
肝 I-西医诊断
； O
壳 B-中医治疗
脂 I-中医治疗
胶 I-中医治疗
囊 I-中医治疗
； O
硫 O
普 O
罗 O
宁 O
； O

二 O
诊 O
： O
２ O
０ O
０ O
４ O
年 O
３ O
月 O
２ O
日 O
， O
因 O
患 O
者 O
已 O
住 O
院 O
治 O
疗 O
， O
家 O
人 O
代 O
诉 O
， O
服 O
上 O
药 O
后 O
， O
疼 O
痛 O
、 O
呕 O
恶 O
等 O
症 O
状 O
一 O
度 O
有 O
所 O
缓 O
解 O
， O
但 O
昨 O
日 O
起 O
恶 O
心 O
、 O
呕 O
吐 O
又 O
作 O
， O
为 O
咖 O
啡 O
样 O
胃 O
内 O
容 O
物 O
， O
肝 B-临床表现
区 I-临床表现
疼 I-临床表现
痛 I-临床表现
， O
黄 O
疸 O
， O
要 O
求 O
原 O
方 O
以 O
进 O
一 O
步 O
改 O
善 O
症 O
状 O

患 O
者 O
因 O
上 B-临床表现
腹 I-临床表现
胀 I-临床表现
痛 I-临床表现
、 O
乏 B-临床表现
力 I-临床表现
、 O
纳 B-临床表现
差 I-临床表现
１ O
年 O
余 O
就 O
诊 O

诊 O
断 O
： O
黄 B-中医诊断
疸 I-中医诊断
（ O
阳 B-中医诊断
黄 I-中医诊断
， O
热 B-中医证候
重 I-中医证候
于 I-中医证候
湿 I-中医证候
） O

功 B-西医诊断
能 I-西医诊断
性 I-西医诊断
消 I-西医诊断
化 I-西医诊断
不 I-西医诊断
良 I-西医诊断
； O
中 O
医 O
药 O
疗 O
法 O
； O
穴 B-中医治疗
位 I-中医治疗
贴 I-中医治疗
敷 I-中医治疗
； O
拔 O
罐 O
疗 O
法 O

功 B-西医诊断
能 I-西医诊断
性 I-西医诊断
消 I-西医诊断
化 I-西医诊断
不 I-西医诊断
良 I-西医诊断
； O
艾 B-中医治疗
灸 I-中医治疗
； O
伊 O
托 O
必 O
利 O
； O
中 O
医 O
证 O
型 O
积 O
分 O

目 O
的 O
： O
观 O
察 O
中 O
医 O
三 O
联 O
综 O
合 O
疗 O
法 O
， O
即 O
中 B-中医治疗
药 I-中医治疗
汤 I-中医治疗
剂 I-中医治疗
、 O
中 B-中医治疗
药 I-中医治疗
灌 I-中医治疗
肠 I-中医治疗
及 O
针 O
刺 O
疗 O
法 O
相 O
结 O
合 O
治 O
疗 O
腹 B-西医诊断
泻 I-西医诊断
型 I-西医诊断
肠 I-西医诊断
易 I-西医诊断
激 I-西医诊断
综 I-西医诊断
合 I-西医诊断
征 I-西医诊断
（ O
Ｉ O
Ｂ O
Ｓ O
） O
的 O
临 O
床 O
疗 O
效 O

西 O
医 O
诊 O
断 O
为 O
肠 B-中医诊断
伤 I-中医诊断
寒 I-中医诊断

３ O
剂 O
后 O
， O
饮 O
食 O
增 O
加 O
， O
腹 O
胀 O
减 O
轻 O
， O
大 O
便 O
正 O
常 O
， O
黄 B-中医诊断
疸 I-中医诊断
明 O
显 O
减 O
轻 O
， O
守 O
原 O
方 O
加 O
金 B-中药
钱 I-中药
草 I-中药
９ O
ｇ O
， O
继 O
进 O
１ O
０ O
剂 O
， O
黄 B-中医诊断
疸 I-中医诊断
消 O
失 O
， O
诸 O
症 O
均 O
除 O
， O
复 O
查 O
肝 O
功 O
能 O
均 O
在 O
正 O
常 O
范 O
围 O
， O
嘱 O
用 O
健 B-方剂
脾 I-方剂
丸 I-方剂
善 O
后 O
调 O
理 O

查 O
体 O
： O
重 O
度 O
黄 B-中医诊断
疸 I-中医诊断
， O
大 O
量 O
腹 O
水 O
， O
神 O
志 O
清 O
楚 O

四 B-方剂
磨 I-方剂
汤 I-方剂
组 O
予 O
四 B-方剂
磨 I-方剂
汤 I-方剂
口 O
服 O
液 O
１ O
５ O
ｍ O
ｌ O
／ O
ｋ O
ｇ O
· O
次 O
， O
每 O
日 O
３ O
次 O

转 O
用 O
利 O
湿 O
退 O
黄 O
， O
健 O
脾 O
益 O
气 O
等 O
法 O
， O
用 O
茵 B-方剂
陈 I-方剂
蒿 I-方剂
汤 I-方剂
、 I-方剂
三 I-方剂
仁 I-方剂
汤 I-方剂
、 I-方剂
甘 I-方剂
露 I-方剂
消 I-方剂
毒 I-方剂
丹 I-方剂
等 I-方剂
加 I-方剂
减 I-方剂
治 O
疗 O
４ O
１ O
余 O
天 O
后 O
， O
查 O
肝 O
功 O
能 O
已 O
恢 O
复 O
正 O
常 O
， O
诸 O
症 O
状 O
亦 O
消 O
失 O

全 B-临床表现
身 I-临床表现
浮 I-临床表现
肿 I-临床表现
， O
足 B-临床表现
踝 I-临床表现
部 I-临床表现
按 I-临床表现
之 I-临床表现
如 I-临床表现
泥 I-临床表现
， O
纳 B-临床表现
呆 I-临床表现
、 O
腹 B-临床表现
满 I-临床表现
、 O
泛 B-临床表现
吐 I-临床表现
清 I-临床表现
水 I-临床表现
， O
小 B-临床表现
便 I-临床表现
量 I-临床表现
少 I-临床表现
， O
２ O
４ O
小 O
时 O
约 O
１ O
０ O
０ O
毫 O
升 O

现 O
病 O
史 O
： O
６ O
ｈ O
前 O
因 O
饮 O
酒 O
暴 B-临床表现
食 I-临床表现
后 O
出 O
现 O
上 O
腹 O
部 O
刀 B-临床表现
割 I-临床表现
样 I-临床表现
疼 I-临床表现
痛 I-临床表现
， O
并 O
呕 B-临床表现
吐 I-临床表现
大 O
量 O
胃 O
内 O
容 O
物 O
， O
腹 O
部 O
胀 O
满 O
， O
无 B-临床表现
排 I-临床表现
便 I-临床表现
排 O
气 O
， O
急 O
查 O
血 O
淀 O
粉 O
酶 O
１ O
３ O
４ O
４ O
ｕ O
／ O
Ｌ O
， O
血 O
糖 O
７ O

益 O
胃 O
化 O
裁 O
方 O
治 O
疗 O
胃 B-中医证候
阴 I-中医证候
不 I-中医证候
足 I-中医证候
型 O
慢 B-西医诊断
性 I-西医诊断
萎 I-西医诊断
缩 I-西医诊断
性 I-西医诊断
胃 I-西医诊断
炎 I-西医诊断
随 O
机 O
对 O
照 O
双 O
盲 O
研 O
究 O

余 O
认 O
为 O
， O
证 O
属 O
肝 B-中医证候
郁 I-中医证候
日 I-中医证候
久 I-中医证候
， O
气 B-中医证候
血 I-中医证候
瘀 I-中医证候
滞 I-中医证候
， O
积 O
聚 O
不 O
散 O
而 O
为 O
癥 O
， O
形 O
消 O
体 O
倦 O
乃 O
气 O
血 O
亏 O
损 O
之 O
象 O

目 O
的 O
： O
观 O
察 O
中 O
医 O
药 O
辨 O
证 O
治 O
疗 O
功 B-西医诊断
能 I-西医诊断
性 I-西医诊断
消 I-西医诊断
化 I-西医诊断
不 I-西医诊断
良 I-西医诊断
的 O
临 O
床 O
疗 O
效 O

处 O
方 O
： O
制 B-中药
附 I-中药
片 I-中药
３ O
ｇ O
， O
白 B-中药
术 I-中药
１ O
０ O
ｇ O
， O
党 B-中药
参 I-中药
１ O
０ O
ｇ O
， O
高 B-中药
良 I-中药
姜 I-中药
５ O
ｇ O
， O
赤 O
白 B-中药
芍 I-中药
（ O
各 O
） O
１ O
０ O
ｇ O
， O
炙 B-中药
甘 I-中药
草 I-中药
５ O
ｇ O
， O
合 B-中药
欢 I-中药
皮 I-中药
２ O
０ O
ｇ O
， O
香 B-中药
附 I-中药
１ O
０ O
ｇ O
， O
青 O
陈 B-中药
皮 I-中药
（ O
各 O
） O
１ O
０ O
ｇ O
， O
延 B-中药
胡 I-中药
索 I-中药
１ O
０ O
ｇ O
， O
马 B-中药
鞭 I-中药
草 I-中药
１ O
５ O
ｇ O
， O
麦 B-中药
芽 I-中药
３ O
０ O
ｇ O
， O
黄 B-中药
连 I-中药
２ O
ｇ O

柴 O
芍 O
六 O
君 O
子 O
汤 O
； O
鸡 B-中药
矢 I-中药
藤 I-中药
； O
功 B-西医诊断
能 I-西医诊断
性 I-西医诊断
消 I-西医诊断
化 I-西医诊断
不 I-西医诊断
良 I-西医诊断
； O
临 O
床 O
观 O
察 O
； O

② O
低 B-西医诊断
位 I-西医诊断
小 I-西医诊断
肠 I-西医诊断
不 I-西医诊断
完 I-西医诊断
全 I-西医诊断
性 I-西医诊断
肠 I-西医诊断
梗 I-西医诊断
阻 I-西医诊断

治 O
疗 O
后 O
３ O
组 O
症 O
状 O
积 O
分 O
均 O
明 O
显 O
降 O
低 O
， O
治 O
疗 O
组 O
降 O
低 O
程 O
度 O
明 O
显 O
优 O
于 O
雷 O
贝 O
拉 O
唑 O
组 O
和 O
电 B-中医治疗
针 I-中医治疗
组 O
（ O
Ｐ O
均 O
＜ O
０ O

白 B-中药
术 I-中药
、 O
党 B-中药
参 I-中药
、 O
甘 O
草 O
益 O
气 O
健 O
脾 O

第 O
一 O
步 O
先 O
予 O
清 O
热 O
养 O
阴 O
， O
化 O
痰 O
散 O
结 O
， O
以 O
清 O
除 O
痰 O
火 O
生 O
化 O
之 O
源 O
， O
即 O
投 O
自 B-方剂
拟 I-方剂
花 I-方剂
贝 I-方剂
汤 I-方剂

麻 B-方剂
枳 I-方剂
降 I-方剂
浊 I-方剂
方 I-方剂
治 O
疗 O
便 B-西医诊断
秘 I-西医诊断
型 I-西医诊断
肠 I-西医诊断
易 I-西医诊断
激 I-西医诊断
综 I-西医诊断
合 I-西医诊断
征 I-西医诊断
临 O
床 O
观 O
察 O

无 O
口 B-临床表现
干 I-临床表现
口 O
苦 O

方 O
投 O
黄 B-方剂
芩 I-方剂
汤 I-方剂
加 I-方剂
减 I-方剂
： O
黄 B-中药
芩 I-中药
、 O
泽 B-中药
泻 I-中药
各 O
５ O
克 O
， O
白 B-中药
芍 I-中药
、 O
淮 O
山 B-中药
药 I-中药
、 O
猪 B-中药
苓 I-中药
、 O
茯 B-中药
苓 I-中药
各 O
１ O
０ O
克 O
， O
甘 B-中药
草 I-中药
、 O
郁 B-中药
金 I-中药
各 O
３ O
克 O
， O
茵 B-中药
陈 I-中药
１ O
５ O
克 O
， O
连 O
服 O
１ O
９ O
剂 O
， O
黄 O
疸 O
消 O
失 O
， O
胃 O
纳 O
、 O
二 O
便 O
正 O
常 O
， O
肝 O
功 O
能 O
复 O
查 O
恢 O
复 O
正 O
常 O

方 O
选 O
小 B-方剂
柴 I-方剂
胡 I-方剂
汤 I-方剂
加 I-方剂
味 I-方剂

便 O
秘 O
； O
功 B-西医诊断
能 I-西医诊断
性 I-西医诊断
便 I-西医诊断
秘 I-西医诊断
； O
温 O
阳 O
健 O
脾 O
； O
穴 B-中医治疗
位 I-中医治疗
埋 I-中医治疗
线 I-中医治疗

益 O
胃 O
活 O
血 O
颗 O
粒 O
对 O
高 O
原 O
地 O
区 O
慢 B-西医诊断
性 I-西医诊断
萎 I-西医诊断
缩 I-西医诊断
性 I-西医诊断
胃 I-西医诊断
炎 I-西医诊断
血 B-中医证候
瘀 I-中医证候
证 O
的 O
临 O
床 O
研 O
究 O

故 O
治 O
疗 O
此 O
病 O
， O
亦 O
宜 O
调 O
肝 O
祛 O
瘀 O
， O
补 O
脾 O
利 O
水 O
， O
采 O
用 O
攻 B-中医治则
补 I-中医治则
兼 I-中医治则
施 I-中医治则
的 O
原 O
则 O

目 O
的 O
： O
探 O
讨 O
中 O
药 O
达 B-中医治疗
立 I-中医治疗
通 I-中医治疗
颗 I-中医治疗
粒 I-中医治疗
联 O
合 O
质 O
子 O
泵 O
抑 O
制 O
剂 O
（ O
ｐ O
ｒ O
ｏ O
ｔ O
ｏ O
ｎ O
ｐ O
ｕ O
ｍ O
ｐ O
ｉ O
ｎ O
ｈ O
ｉ O
ｂ O
ｉ O
ｔ O
ｏ O
ｒ O
ｓ O
， O
Ｐ O
Ｐ O
Ｉ O
） O
治 O
疗 O
胃 B-西医诊断
食 I-西医诊断
管 I-西医诊断
反 I-西医诊断
流 I-西医诊断
病 I-西医诊断
（ O
ｇ O
ａ O
ｓ O
ｔ O
ｒ O
ｏ O
ｅ O
ｓ O
ｏ O
ｐ O
ｈ O
ａ O
ｇ O
ｅ O
ａ O
ｌ O
ｒ O
ｅ O
ｆ O
ｌ O
ｕ O
ｘ O
ｄ O
ｉ O
ｓ O
ｅ O
ａ O
ｓ O
ｅ O
， O
Ｇ O
Ｅ O
Ｒ O
Ｄ O
） O
的 O
疗 O
效 O

５ O
ｇ O
、 O
桂 B-中药
枝 I-中药
３ O
ｇ O

按 O
照 O
随 O
机 O
数 O
字 O
表 O
法 O
分 O
为 O
对 O
照 O
组 O
和 O
观 O
察 O
组 O
， O
每 O
组 O
８ O
０ O
例 O
， O
对 O
照 O
组 O
予 O
以 O
奥 O
美 O
拉 O
唑 O
、 O
阿 O
莫 O
西 O
林 O
以 O
及 O
克 O
拉 O
霉 O
素 O
三 B-西医治疗
联 I-西医治疗
疗 I-西医治疗
法 I-西医治疗
治 O
疗 O
， O
观 O
察 O
组 O
在 O
此 O
基 O
础 O
上 O
联 O
用 O
益 O
气 O
活 O
血 O
方 O
， O
２ O
组 O
均 O
治 O
疗 O
８ O
周 O
， O
比 O
较 O
２ O
组 O
临 O
床 O
疗 O
效 O
、 O
临 O
床 O
症 O
状 O
的 O
改 O
善 O
情 O
况 O
以 O
及 O
不 O
良 O
反 O
应 O
发 O
生 O
情 O
况 O
， O
比 O
较 O
治 O
疗 O
前 O
和 O
治 O
疗 O
８ O
周 O
后 O
炎 O
性 O
反 O
应 O
递 O
质 O
、 O
血 O
液 O
流 O
变 O
学 O

口 B-临床表现
苦 I-临床表现
咽 I-临床表现
干 I-临床表现
， O
喜 B-临床表现
冷 I-临床表现
饮 I-临床表现

针 O
药 O
联 O
合 O
组 O
患 O
者 O
给 O
予 O
针 B-中医治疗
灸 I-中医治疗
联 O
合 O
甘 O
草 O
酸 O
二 O
铵 O
治 O
疗 O
， O
甘 O
草 O
酸 O
二 O
铵 O
胶 O
囊 O
１ O
５ O
０ O
ｍ O
ｇ O
， O
口 O
服 O
， O
日 O
３ O
次 O

目 O
的 O
： O
观 O
察 O
应 O
用 O
中 O
医 O
浊 O
毒 O
理 O
论 O
配 O
制 O
的 O
中 O
药 O
复 O
方 O
制 O
剂 O
化 B-中医治疗
浊 I-中医治疗
颗 I-中医治疗
粒 I-中医治疗
， O
对 O
２ O
型 O
糖 O
尿 O
病 O
（ O
Ｔ O
２ O
Ｄ O
Ｍ O
） O
合 O
并 O
非 O
酒 O
精 O
性 O
脂 O
肪 O
肝 O
（ O
Ｎ O
Ａ O
Ｆ O
Ｌ O
Ｄ O
） O
痰 O
湿 O
困 O
脾 O
型 O
患 O
者 O
治 O
疗 O
的 O
临 O
床 O
疗 O
效 O

２ O
４ O
ｍ O
ｍ O
ｏ O
ｌ O
／ O
Ｌ O
， O
辨 O
证 O
为 O
肝 B-中医证候
胆 I-中医证候
血 I-中医证候
瘀 I-中医证候
， O
无 O
力 O
运 O
化 O
， O
湿 O
邪 O
困 O
脾 O
， O
郁 B-中医证候
而 I-中医证候
化 I-中医证候
热 I-中医证候
， O
水 O
湿 O
与 O
邪 O
热 O
交 O
互 O
为 O
患 O

绞 B-中药
股 I-中药
蓝 I-中药
、 O
蜂 B-中药
房 I-中药
不 O
仅 O
能 O
抑 O
制 O
乙 O
肝 O
病 O
毒 O
复 O
制 O
， O
且 O
有 O
调 O
节 O
免 O
疫 O
作 O
用 O

目 O
的 O
探 O
究 O
六 B-方剂
味 I-方剂
安 I-方剂
消 I-方剂
散 I-方剂
联 O
合 O
伊 O
托 O
必 O
利 O
治 O
疗 O
慢 B-西医诊断
性 I-西医诊断
功 I-西医诊断
能 I-西医诊断
性 I-西医诊断
便 I-西医诊断
秘 I-西医诊断
对 O
患 O
者 O
肠 O
道 O
功 O
能 O
及 O
焦 O
虑 O
抑 O
郁 O
情 O
绪 O
的 O
影 O
响 O

又 O
服 O
用 O
８ O
天 O
， O
腑 B-临床表现
气 I-临床表现
通 I-临床表现
畅 I-临床表现
， O
热 B-临床表现
退 I-临床表现
痛 I-临床表现
止 I-临床表现
， O
黄 B-临床表现
疸 I-临床表现
消 I-临床表现
退 I-临床表现

后 O
去 O
某 O
医 O
院 O
检 O
查 O
， O
诊 O
为 O
急 B-西医诊断
性 I-西医诊断
乙 I-西医诊断
型 I-西医诊断
肝 I-西医诊断
炎 I-西医诊断

【 O
结 O
论 O
】 O
胃 O
萎 O
Ⅱ O
号 O
免 O
煎 O
颗 O
粒 O
能 O
有 O
效 O
改 O
善 O
肝 B-中医证候
胃 I-中医证候
不 I-中医证候
和 I-中医证候
型 O
Ｃ O
Ａ O
Ｇ O
患 O
者 O
临 O
床 O
症 O
状 O
， O
对 O
胃 O
镜 O
下 O
黏 O
膜 O
征 O
象 O
及 O
病 O
理 O
学 O
萎 O
缩 O
状 O
态 O
亦 O
有 O
一 O
定 O
的 O
治 O
疗 O
作 O
用 O

前 O
医 O
曾 O
用 O
清 O
热 O
、 O
祛 O
湿 O
、 O
利 O
水 O
、 O
泻 O
下 O
、 O
理 O
气 O
、 O
消 O
积 O
诸 O
法 O
， O
未 O
获 O
显 O
效 O
， O
乃 O
求 O
诊 O
于 O
周 O
老 O
， O
望 O
其 O
面 B-临床表现
色 I-临床表现
黧 I-临床表现
黑 I-临床表现
， O
腹 B-临床表现
大 I-临床表现
如 I-临床表现
鼓 I-临床表现
， O
皮 B-临床表现
薄 I-临床表现
而 I-临床表现
光 I-临床表现
， O
可 O
坐 O
不 O
可 O
卧 O
， O
面 O
目 O
及 O
手 O
， O
並 O
无 O
浮 O
肿 O
， O
惟 O
下 B-临床表现
肢 I-临床表现
略 I-临床表现
肿 I-临床表现
， O
舌 B-临床表现
质 I-临床表现
晦 I-临床表现
暗 I-临床表现
， O
苔 B-临床表现
腻 I-临床表现
而 I-临床表现
滑 I-临床表现
， O
二 B-临床表现
便 I-临床表现
不 I-临床表现
利 I-临床表现
， O
脉 B-临床表现
沉 I-临床表现
滑 I-临床表现

方 O
以 O
温 B-方剂
脾 I-方剂
汤 I-方剂
加 O
减 O
， O
用 O
附 O
子 O
、 O
干 B-中药
姜 I-中药
、 O
花 B-中药
椒 I-中药
温 B-中医治则
中 I-中医治则
阳 O
、 O
散 O
阴 O
寒 O

对 O
照 O
３ O
组 O
单 O
纯 O
予 O
针 B-中医治疗
刺 I-中医治疗
治 O
疗 O
（ O
同 O
治 O
疗 O
组 O
针 B-中医治疗
刺 I-中医治疗
） O

中 O
药 O
治 O
疗 O
组 O
经 O
辨 O
证 O
后 O
分 O
为 O
湿 O
热 O
内 O
蕴 O
、 O
脾 O
虚 O
湿 O
痰 O
、 O
肝 O
郁 O
脾 O
虚 O
、 O
痰 O
瘀 O
互 O
结 O
、 O
肝 O
肾 O
不 O
足 O
５ O
个 O
证 O
型 O
， O
分 O
别 O
予 O
以 O
连 B-方剂
朴 I-方剂
饮 I-方剂
、 O
二 B-方剂
陈 I-方剂
汤 I-方剂
合 O
平 B-方剂
胃 I-方剂
散 I-方剂
、 O
柴 B-方剂
胡 I-方剂
疏 I-方剂
肝 I-方剂
散 I-方剂
、 O
血 B-方剂
府 I-方剂
逐 I-方剂
瘀 I-方剂
汤 I-方剂
合 O
二 B-方剂
陈 I-方剂
汤 I-方剂
、 O
一 B-方剂
贯 I-方剂
煎 I-方剂
合 O
二 B-方剂
至 I-方剂
丸 I-方剂
随 O
证 O
加 O
减 O

杭 B-中药
芍 I-中药
１ O
５ O
克 O

参 O
芪 O
五 O
味 O
子 O
片 O
治 O
疗 O
动 B-西医诊断
力 I-西医诊断
障 I-西医诊断
碍 I-西医诊断
型 I-西医诊断
功 I-西医诊断
能 I-西医诊断
性 I-西医诊断
消 I-西医诊断
化 I-西医诊断
不 I-西医诊断
良 I-西医诊断
１ O
４ O
３ O
例 O

胃 B-西医诊断
食 I-西医诊断
管 I-西医诊断
反 I-西医诊断
流 I-西医诊断
病 I-西医诊断
； O
枳 O
实 O
消 O
痞 O
丸 O
； O
奥 B-西医治疗
美 I-西医治疗
拉 I-西医治疗
唑 I-西医治疗
胶 I-西医治疗
囊 I-西医治疗
； O
枸 B-西医治疗
橼 I-西医治疗
酸 I-西医治疗
莫 I-西医治疗
沙 I-西医治疗
必 I-西医治疗
利 I-西医治疗
片 I-西医治疗

中 O
药 O
联 O
合 O
埃 B-西医治疗
索 I-西医治疗
美 I-西医治疗
拉 I-西医治疗
唑 I-西医治疗
治 O
疗 O
慢 B-西医诊断
性 I-西医诊断
萎 I-西医诊断
缩 I-西医诊断
性 I-西医诊断
胃 I-西医诊断
炎 I-西医诊断
临 O
床 O
观 O
察 O

结 O
论 O
： O
疳 B-中医治疗
脂 I-中医治疗
平 I-中医治疗
片 I-中医治疗
对 O
非 B-西医诊断
酒 I-西医诊断
精 I-西医诊断
性 I-西医诊断
脂 I-西医诊断
肪 I-西医诊断
肝 I-西医诊断
有 O
健 O
脾 O
化 O
湿 O
， O
清 O
肝 O
通 O
络 O
的 O
功 O
效 O
， O
可 O
缓 O
解 O
症 O
状 O
， O
改 O
善 O
肝 O
功 O
能 O
的 O
作 O
用 O
． O

３ O
年 O
前 O
， O
感 O
冒 O
发 O
烧 O
后 O
出 O
现 O
颜 O
面 O
及 O
周 B-临床表现
身 I-临床表现
水 I-临床表现
肿 I-临床表现
， O
遂 O
赴 O
市 O
妇 O
幼 O
医 O
院 O
就 O
诊 O
， O
经 O
化 O
验 O
尿 O
蛋 O
白 O
＋ O
＋ O
＋ O
， O
诊 O
断 O
为 O
急 O
性 O
肾 O
小 O
球 O
肾 B-西医诊断
炎 I-西医诊断
， O
住 O
院 O
治 O
疗 O
月 O
余 O
， O
给 O
予 O
青 O
霉 O
素 O
、 O
利 O
尿 O
剂 O
治 O
疗 O
， O
水 O
肿 O
消 O
除 O
， O
尿 O
蛋 O
白 O
转 O
阴 O

（ O
《 O
金 O
匮 O
要 O
略 O
语 O
泽 O
》 O
１ O
６ O
９ O
页 O
） O
笔 O
者 O
临 O
证 O
体 O
验 O
， O
若 O
黄 O
疸 O
病 O
者 O
伴 O
腹 O
痛 O
而 O
呕 O
， O
或 O
伴 O
胸 O
胁 O
苦 O
满 O
， O
或 O
伴 O
寒 O
热 O
往 O
来 O
， O
小 O
柴 B-中药
胡 I-中药
汤 O
诚 O
为 O
适 O
用 O
之 O
方 O
， O
用 O
小 O
柴 B-中药
胡 I-中药
汤 O
疏 O
肝 O
胆 O
之 O
郁 O
热 O
， O
解 O
散 O
肠 O
胃 O
之 O
积 O
滞 O
， O
辅 O
以 O
清 O
热 O
退 O
黄 O
之 O
品 O
， O
效 O
果 O
尤 O
显 O

再 O
拟 O
疏 B-中医治则
肝 I-中医治则
运 I-中医治则
脾 I-中医治则
、 O
理 B-中医治则
气 I-中医治则
行 I-中医治则
滞 I-中医治则
而 O
参 O
以 O
化 B-中医治则
瘀 I-中医治则
和 I-中医治则
络 I-中医治则

方 O
法 O
将 O
５ O
７ O
例 O
中 B-西医诊断
老 I-西医诊断
年 I-西医诊断
慢 I-西医诊断
性 I-西医诊断
功 I-西医诊断
能 I-西医诊断
性 I-西医诊断
便 I-西医诊断
秘 I-西医诊断
患 O
者 O
随 O
机 O
分 O
为 O
治 O
疗 O
组 O
和 O
对 O
照 O
组 O

２ O
、 O
双 B-西医诊断
下 I-西医诊断
肢 I-西医诊断
深 I-西医诊断
部 I-西医诊断
静 I-西医诊断
脉 I-西医诊断
血 I-西医诊断
栓 I-西医诊断
形 I-西医诊断
成 I-西医诊断

功 B-西医诊断
能 I-西医诊断
性 I-西医诊断
消 I-西医诊断
化 I-西医诊断
不 I-西医诊断
良 I-西医诊断
是 O
临 O
床 O
上 O
常 O
见 O
的 O
一 O
种 O
功 O
能 O
性 O
胃 O
肠 O
病 O
， O
但 O
由 O
于 O
发 O
病 O
机 O
理 O
尚 O
未 O
完 O
全 O
阐 O
明 O
， O
迄 O
今 O
尚 O
无 O
特 O
别 O
有 O
效 O
的 O
治 O
疗 O
药 O
物 O
， O
且 O
易 O
于 O
复 O
发 O

结 O
论 O
荷 O
叶 O
调 O
脂 O
疏 O
肝 O
汤 O
联 O
合 O
利 B-西医治疗
拉 I-西医治疗
鲁 I-西医治疗
肽 I-西医治疗
可 O
有 O
效 O
改 O
善 O
糖 O
耐 O
量 O
异 O
常 O
合 O
并 O
非 O
酒 O
精 O
性 O
脂 O
肪 O
肝 O
患 O
者 O
血 O
糖 O
、 O
血 O
脂 O
、 O
肝 O
功 O
能 O
， O
缓 O
解 O
临 O
床 O
症 O
状 O
， O
提 O
高 O
生 O
活 O
质 O
量 O

药 O
用 O
： O
党 B-中药
参 I-中药
５ O
０ O
克 O
， O
黄 B-中药
芩 I-中药
、 O
白 O
芍 O
、 O
乌 B-中药
梅 I-中药
、 O
茵 B-中药
陈 I-中药
各 O
３ O
０ O
克 O
， O
黄 B-中药
连 I-中药
、 O
法 B-中药
半 I-中药
夏 I-中药
、 O
干 B-中药
姜 I-中药
、 O
甘 B-中药
草 I-中药
各 O
１ O
０ O
克 O
， O
枳 B-中药
实 I-中药
１ O
５ O
克 O
， O
草 B-中药
果 I-中药
、 O
花 B-中药
椒 I-中药
各 O
６ O
克 O

综 O
合 O
护 O
理 O
干 O
预 O
对 O
功 B-西医诊断
能 I-西医诊断
性 I-西医诊断
消 I-西医诊断
化 I-西医诊断
不 I-西医诊断
良 I-西医诊断
患 O
者 O
焦 O
虑 O
抑 O
郁 O
的 O
影 O
响 O

功 B-西医诊断
能 I-西医诊断
性 I-西医诊断
消 I-西医诊断
化 I-西医诊断
不 I-西医诊断
良 I-西医诊断
； O
电 O
针 O
； O
胃 O
泌 O
素 O
； O
胃 O
动 O
素 O
； O
脑 O
肠 O
肽 O

结 O
论 O
： O
本 O
方 O
具 O
有 O
肝 O
脾 O
合 O
治 O
， O
补 O
散 O
并 O
用 O
的 O
特 O
点 O
， O
治 O
疗 O
肠 B-西医诊断
道 I-西医诊断
易 I-西医诊断
激 I-西医诊断
综 I-西医诊断
合 I-西医诊断
征 I-西医诊断
以 O
腹 O
泻 O
腹 O
痛 O
为 O
主 O
症 O
疗 O
效 O
明 O
显 O
． O

云 B-中药
母 I-中药
石 I-中药
； O
痛 O
泻 O
要 O
方 O
； O
肠 O
易 O
激 O
综 O
合 O
征 O
； O
腹 O
泻 O
； O
健 O
脾 O
胜 O
湿 O
； O
疏 O
肝 O
解 O
郁 O

７ O
６ O
ｇ O
／ O
Ｌ O
， O
Ｂ O
超 O
及 O
Ｃ O
Ｔ O
示 O
胰 O
腺 O
肿 O
大 O
， O
胰 O
周 O
脂 O
肪 O
间 O
隙 O
消 O
失 O
， O
周 O
围 O
渗 O
出 O
， O
少 B-临床表现
量 I-临床表现
腹 I-临床表现
水 I-临床表现

方 O
法 O
： O
２ O
０ O
１ O
３ O
年 O
８ O
月 O
— O
２ O
０ O
１ O
５ O
年 O
７ O
月 O
选 O
择 O
在 O
医 O
院 O
诊 O
断 O
治 O
疗 O
的 O
便 B-西医诊断
秘 I-西医诊断
型 I-西医诊断
肠 I-西医诊断
易 I-西医诊断
激 I-西医诊断
综 I-西医诊断
合 I-西医诊断
征 I-西医诊断
便 O
秘 O
型 O
患 O
者 O
７ O
６ O
例 O
， O
随 O
机 O
分 O
为 O
对 O
照 O
组 O
及 O
观 O
察 O
组 O
， O
各 O
３ O
８ O
例 O

方 O
法 O
： O
以 O
６ O
２ O
例 O
观 O
察 O
对 O
象 O
分 O
食 O
疗 O
＋ O
推 B-中医治疗
拿 I-中医治疗
组 O
、 O
推 B-中医治疗
拿 I-中医治疗
组 O
、 O
食 O
疗 O
组 O
、 O
药 O
物 O
组 O
， O
通 O
过 O
在 O
疗 O
养 O
期 O
间 O
， O
统 O
一 O
进 O
行 O
疗 O
养 O
院 O
综 O
合 O
干 O
预 O
， O
并 O
在 O
３ O
个 O
月 O
后 O
电 O
话 O
随 O
访 O
， O
观 O
察 O
其 O
疗 O
效 O

治 O
以 O
清 B-中医治则
热 I-中医治则
利 I-中医治则
湿 I-中医治则
， O
芳 B-中医治则
香 I-中医治则
醒 I-中医治则
脾 I-中医治则

祛 B-中医治疗
脂 I-中医治疗
愈 I-中医治疗
肝 I-中医治疗
颗 I-中医治疗
粒 I-中医治疗
治 O
疗 O
非 B-西医诊断
酒 I-西医诊断
精 I-西医诊断
性 I-西医诊断
脂 I-西医诊断
肪 I-西医诊断
肝 I-西医诊断
临 O
床 O
研 O
究 O

超 O
声 O
波 O
检 O
查 O
： O
肝 O
右 O
胁 B-临床表现
下 I-临床表现
３ O
ｃ O
ｍ O
， O
剑 O
下 O
４ O
ｃ O
ｍ O
， O
为 O
较 O
密 O
集 O
微 O
波 O
型 O
， O
于 O
肝 O
之 O
左 O
右 O
叶 O
间 O
显 O
示 O
一 O
约 O
３ O
ｘ O
３ O
ｘ O
４ O
ｃ O
ｍ O
大 O
小 O
的 O
密 O
集 O
微 O
小 O
波 O
， O
且 O
有 O
束 O
状 O
波 O

观 O
察 O
组 O
给 O
予 O
一 O
贯 O
煎 O
合 O
麦 B-方剂
门 I-方剂
冬 I-方剂
汤 I-方剂
， O
每 O
日 O
１ O
剂 O
， O
水 O
煎 O
分 O
服 O

疏 B-中医治则
肝 I-中医治则
理 I-中医治则
气 I-中医治则
法 O
治 O
疗 O
功 B-西医诊断
能 I-西医诊断
性 I-西医诊断
消 I-西医诊断
化 I-西医诊断
不 I-西医诊断
良 I-西医诊断
临 O
床 O
观 O
察 O

与 O
浊 B-中医证候
毒 I-中医证候
内 I-中医证候
蕴 I-中医证候
证 O
比 O
较 O
， O
肝 O
胃 O
不 O
和 O
证 O
、 O
脾 B-中医证候
胃 I-中医证候
虚 I-中医证候
弱 I-中医证候
证 O
、 O
胃 B-中医证候
络 I-中医证候
瘀 I-中医证候
阻 I-中医证候
证 O
病 O
理 O
学 O
表 O
现 O
差 O
异 O
均 O
有 O
统 O
计 O
学 O
意 O
义 O
（ O
Ｐ O
＜ O
０ O

方 O
法 O
将 O
７ O
８ O
例 O
胃 B-西医诊断
食 I-西医诊断
管 I-西医诊断
反 I-西医诊断
流 I-西医诊断
病 I-西医诊断
与 O
肠 O
易 O
激 O
综 O
合 O
征 O
重 O
叠 O
的 O
患 O
者 O
随 O
机 O
分 O
为 O
治 O
疗 O
组 O
３ O
９ O
例 O
， O
口 O
服 O
自 O
拟 O
解 B-方剂
郁 I-方剂
运 I-方剂
脾 I-方剂
方 I-方剂
治 O
疗 O

清 B-方剂
中 I-方剂
汤 I-方剂
加 I-方剂
味 I-方剂
治 O
疗 O
非 B-西医诊断
糜 I-西医诊断
烂 I-西医诊断
性 I-西医诊断
反 I-西医诊断
流 I-西医诊断
病 I-西医诊断
湿 B-中医证候
热 I-中医证候
中 I-中医证候
阻 I-中医证候
证 O
疗 O
效 O
观 O
察 O

功 B-西医诊断
能 I-西医诊断
性 I-西医诊断
便 I-西医诊断
秘 I-西医诊断
； O
天 O
枢 O
； O
深 O
刺 O
； O
远 O
期 O
疗 O
效 O

茵 B-中药
陈 I-中药
３ O
０ O
ｇ O

方 O
法 O
阴 B-中医证候
虚 I-中医证候
津 I-中医证候
亏 I-中医证候
型 O
便 B-中医诊断
秘 I-中医诊断
患 O
者 O
４ O
０ O
例 O
， O
按 O
就 O
诊 O
先 O
后 O
顺 O
序 O
随 O
机 O
分 O
为 O
治 O
疗 O
组 O
（ O
通 O
便 O
方 O
联 O
合 O
针 B-中医治疗
刺 I-中医治疗
） O
和 O
对 O
照 O
组 O
（ O
通 O
便 O
方 O
） O
， O
每 O
组 O
２ O
０ O
例 O

目 O
的 O
： O
观 O
察 O
参 B-中医治疗
苓 I-中医治疗
胃 I-中医治疗
消 I-中医治疗
胶 I-中医治疗
囊 I-中医治疗
联 O
合 O
多 B-西医治疗
潘 I-西医治疗
立 I-西医治疗
酮 I-西医治疗
治 O
疗 O
脾 B-中医证候
胃 I-中医证候
气 I-中医证候
虚 I-中医证候
证 O
型 O
功 B-西医诊断
能 I-西医诊断
性 I-西医诊断
消 I-西医诊断
化 I-西医诊断
不 I-西医诊断
良 I-西医诊断
的 O
临 O
床 O
疗 O
效 O

方 O
法 O
将 O
８ O
０ O
例 O
腹 B-西医诊断
泻 I-西医诊断
型 I-西医诊断
肠 I-西医诊断
易 I-西医诊断
激 I-西医诊断
综 I-西医诊断
合 I-西医诊断
征 I-西医诊断
患 O
者 O
随 O
机 O
分 O
为 O
２ O
组 O
： O
治 O
疗 O
组 O
给 O
予 O
自 O
拟 O
加 O
味 O
痛 O
泻 O
要 O
方 O
配 O
合 O
针 B-中医治疗
灸 I-中医治疗
治 O
疗 O
， O
对 O
照 O
组 O
口 O
服 O
思 O
密 O
达 O
、 O
谷 O
维 O
素 O
， O
２ O
组 O
均 O
以 O
１ O
４ O
ｄ O
为 O
１ O
个 O
疗 O
程 O
， O
连 O
续 O
治 O
疗 O
２ O
个 O
疗 O
程 O

中 O
西 O
医 O
结 O
合 O
治 O
疗 O
胃 B-西医诊断
食 I-西医诊断
管 I-西医诊断
反 I-西医诊断
流 I-西医诊断
病 I-西医诊断
临 O
床 O
研 O
究 O

目 O
的 O
观 O
察 O
膏 O
方 O
调 O
治 O
脾 B-中医证候
虚 I-中医证候
肝 I-中医证候
乘 I-中医证候
型 O
慢 B-西医诊断
性 I-西医诊断
萎 I-西医诊断
缩 I-西医诊断
性 I-西医诊断
胃 I-西医诊断
炎 I-西医诊断
的 O
临 O
床 O
疗 O
效 O

六 B-方剂
君 I-方剂
化 I-方剂
瘀 I-方剂
汤 I-方剂
治 O
疗 O
老 B-西医诊断
年 I-西医诊断
功 I-西医诊断
能 I-西医诊断
性 I-西医诊断
消 I-西医诊断
化 I-西医诊断
不 I-西医诊断
良 I-西医诊断
５ O
０ O
例 O

目 O
的 O
： O
观 O
察 O
半 O
夏 O
泻 O
心 O
汤 O
联 O
合 O
埃 B-西医治疗
索 I-西医治疗
美 I-西医治疗
拉 I-西医治疗
唑 I-西医治疗
治 O
疗 O
胃 B-西医诊断
食 I-西医诊断
管 I-西医诊断
反 I-西医诊断
流 I-西医诊断
病 I-西医诊断
的 O
临 O
床 O
疗 O
效 O

说 O
明 O
柴 O
平 O
舒 O
胃 O
汤 O
治 O
疗 O
功 B-西医诊断
能 I-西医诊断
性 I-西医诊断
消 I-西医诊断
化 I-西医诊断
不 I-西医诊断
良 I-西医诊断
胃 O
动 O
力 O
障 O
碍 O
疗 O
效 O
显 O
著 O
， O
适 O
宜 O
于 O
各 O
证 O
型 O
的 O
治 O
疗 O
， O
且 O
无 O
不 O
良 O
反 O
应 O

口 O
腔 O
扁 O
平 O
苔 O
藓 O
是 O
一 O
种 O
慢 O
性 O
口 O
腔 O
黏 O
膜 O
损 O
伤 O
性 O
皮 O
肤 O
病 O
， O
以 O
口 B-临床表现
腔 I-临床表现
糜 I-临床表现
烂 I-临床表现
、 O
充 O
血 O
为 O
主 O
要 O
表 O
现 O
， O
故 O
而 O
患 O
者 O
常 O
见 O
口 O
腔 O
溃 B-临床表现
疡 I-临床表现
表 O
现 O
， O
查 O
老 O
师 O
认 O
为 O
此 O
病 O
的 O
发 O
生 O
亦 O
多 O
阴 O
虚 O
， O
口 O
腔 O
黏 O
膜 O
受 O
虚 O
火 O
烧 O
灼 O
而 O
出 O
现 O
白 O
色 O
“ O
假 O
膜 O
” O
样 O
皮 O
损 O
症 O

半 O
夏 O
泻 O
心 O
汤 O
； O
慢 B-西医诊断
性 I-西医诊断
萎 I-西医诊断
缩 I-西医诊断
性 I-西医诊断
胃 I-西医诊断
炎 I-西医诊断
； O
定 O
标 O
活 O
检 O
技 O
术 O

调 O
肝 O
实 O
脾 O
方 O
对 O
肝 B-中医证候
郁 I-中医证候
脾 I-中医证候
虚 I-中医证候
型 O
肠 B-西医诊断
易 I-西医诊断
激 I-西医诊断
综 I-西医诊断
合 I-西医诊断
征 I-西医诊断
患 O
者 O
胃 O
肠 O
激 O
素 O
的 O
影 O
响 O

ｐ O
ｙ O
ｌ O
ｏ O
ｒ O
ｉ O
） O
治 O
疗 O
功 B-西医诊断
能 I-西医诊断
性 I-西医诊断
消 I-西医诊断
化 I-西医诊断
不 I-西医诊断
良 I-西医诊断
（ O
Ｆ O
Ｄ O
） O
临 O
床 O
疗 O
效 O

结 O
论 O
： O
通 B-方剂
降 I-方剂
舒 I-方剂
膈 I-方剂
汤 I-方剂
治 O
疗 O
胃 B-西医诊断
食 I-西医诊断
管 I-西医诊断
反 I-西医诊断
流 I-西医诊断
病 I-西医诊断
具 O
有 O
良 O
好 O
的 O
临 O
床 O
疗 O
效 O

车 B-中药
前 I-中药
子 I-中药
３ O
０ O
ｇ O

枸 B-中药
杞 I-中药
子 I-中药
１ O
５ O
ｇ O

观 O
察 O
组 O
予 O
针 B-中医治疗
刺 I-中医治疗
联 O
合 O
穴 O
位 O
埋 O
线 O
治 O
疗 O

诸 O
药 O
合 O
用 O
亦 O
攻 O
亦 O
补 O
， O
攻 O
补 O
兼 O
施 O
， O
共 O
奏 O
健 O
脾 O
行 B-中医治则
气 I-中医治则
活 I-中医治则
血 I-中医治则
利 O
水 O
之 O
功 O
而 O
获 O
效 O

欲 O
寐 O
， O
皮 O
肤 O
及 O
巩 O
膜 O
黄 O
染 O
， O
右 O
胁 O
不 O
适 O
， O
脘 O
腹 O
胀 O
， O
小 O
便 O
如 O
酱 O
色 O
， O
舌 B-临床表现
淡 I-临床表现
， O
苔 B-临床表现
薄 I-临床表现
白 I-临床表现

结 O
论 O
单 O
味 O
中 O
药 O
郁 B-中药
金 I-中药
可 O
一 O
定 O
程 O
度 O
上 O
逆 O
转 O
胃 O
黏 O
膜 O
萎 O
缩 O

结 O
论 O
： O
采 O
用 O
健 B-方剂
脾 I-方剂
祛 I-方剂
湿 I-方剂
方 I-方剂
联 O
合 O
生 B-其他治疗
活 I-其他治疗
方 I-其他治疗
式 I-其他治疗
调 I-其他治疗
整 I-其他治疗
干 I-其他治疗
预 I-其他治疗
脾 B-中医证候
虚 I-中医证候
湿 I-中医证候
阻 I-中医证候
型 O
Ｎ O
Ａ O
Ｆ O
Ｌ O
Ｄ O
患 O
者 O
能 O
够 O
缓 O
解 O
脂 O
肪 O
肝 O
的 O
各 O
种 O
症 O
状 O
， O
减 O
轻 O
脂 O
肪 O
肝 O
的 O
病 O
变 O
程 O
度 O
， O
具 O
有 O
较 O
好 O
的 O
临 O
床 O
疗 O
效 O
． O

经 O
多 O
年 O
临 O
床 O
体 O
会 O
， O
泽 O
兰 O
能 O
通 O
肝 O
脾 O
之 O
血 O
， O
又 O
能 O
利 B-中医治则
水 I-中医治则

方 O
法 O
： O
选 O
取 O
２ O
０ O
１ O
４ O
年 O
１ O
月 O
— O
２ O
０ O
１ O
４ O
年 O
１ O
２ O
月 O
医 O
院 O
收 O
治 O
的 O
肝 B-中医证候
郁 I-中医证候
脾 I-中医证候
虚 I-中医证候
型 O
脾 B-西医诊断
胃 I-西医诊断
病 I-西医诊断
患 O
者 O
１ O
２ O
０ O
例 O
， O
随 O
机 O
分 O
为 O
对 O
照 O
组 O
同 O
研 O
究 O
组 O
各 O
６ O
０ O
例 O
， O
对 O
照 O
组 O
患 O
者 O
使 O
用 O
常 O
规 O
西 O
医 O
治 O
疗 O
治 O
疗 O
， O
研 O
究 O
组 O
患 O
者 O
使 O
用 O
疏 B-方剂
肝 I-方剂
健 I-方剂
脾 I-方剂
方 I-方剂
剂 I-方剂
治 O
疗 O
， O
对 O
比 O
两 O
组 O
患 O
者 O
的 O
治 O
疗 O
结 O
果 O

２ O
１ O
） O
分 O
、 O
胃 B-临床表现
脘 I-临床表现
灼 I-临床表现
热 I-临床表现
（ O
０ O

功 O
能 O
性 O
便 O
秘 O
药 O
物 O
组 O
口 O
服 O
枸 O
橼 O
酸 O
莫 O
沙 O
必 O
利 O
片 O
， O
功 B-西医诊断
能 I-西医诊断
性 I-西医诊断
腹 I-西医诊断
泻 I-西医诊断
药 O
物 O
组 O
口 O
服 O
盐 O
酸 O
洛 O
哌 O
丁 O
胺 O
胶 O
囊 O

目 O
的 O
： O
对 O
保 O
肝 O
消 O
脂 O
汤 O
联 O
合 O
二 B-西医治疗
甲 I-西医治疗
双 I-西医治疗
胍 I-西医治疗
治 O
疗 O
非 B-西医诊断
酒 I-西医诊断
精 I-西医诊断
性 I-西医诊断
脂 I-西医诊断
肪 I-西医诊断
肝 I-西医诊断
的 O
临 O
床 O
疗 O
效 O
展 O
开 O
分 O
析 O
， O
旨 O
在 O
提 O
高 O
临 O
床 O
药 O
物 O
的 O
正 O
确 O
运 O
用 O

结 O
论 O
附 O
子 O
理 O
中 O
汤 O
合 O
四 B-方剂
神 I-方剂
丸 I-方剂
治 O
疗 O
脾 B-中医证候
肾 I-中医证候
阳 I-中医证候
虚 I-中医证候
型 O
腹 B-西医诊断
泻 I-西医诊断
型 I-西医诊断
肠 I-西医诊断
易 I-西医诊断
激 I-西医诊断
综 I-西医诊断
合 I-西医诊断
征 I-西医诊断
可 O
有 O
效 O
缓 O
解 O
症 O
状 O
体 O
征 O
， O
改 O
善 O
大 O
便 O
性 O
状 O
， O
提 O
高 O
生 O
活 O
质 O
量 O
， O
调 O
节 O
直 O
肠 O
黏 O
膜 O
组 O
织 O
中 O
Ｐ O
Ａ O
Ｒ O
２ O
和 O
Ｐ O
Ａ O
Ｒ O
４ O
表 O
达 O
水 O
平 O
， O
降 O
低 O
复 O
发 O
风 O
险 O

［ O
方 O
法 O
］ O
１ O
３ O
６ O
例 O
经 O
确 O
诊 O
的 O
Ｆ O
Ｄ O
患 O
者 O
随 O
机 O
分 O
２ O
组 O
： O
治 O
疗 O
组 O
７ O
０ O
例 O
给 O
乐 O
胃 O
汤 O
加 O
舒 B-西医治疗
必 I-西医治疗
利 I-西医治疗
片 O
１ O
０ O
０ O
ｍ O
ｇ O
， O
２ O
次 O
／ O
ｄ O

结 O
果 O
： O
两 O
种 O
疗 O
法 O
均 O
能 O
改 O
善 O
动 O
力 O
障 O
碍 O
性 O
Ｆ O
Ｄ O
患 O
者 O
的 O
症 O
状 O
， O
对 O
早 B-临床表现
饱 I-临床表现
、 O
嗳 B-临床表现
气 I-临床表现
、 O
纳 B-临床表现
差 I-临床表现
的 O
疗 O
效 O
针 O
刺 O
组 O
优 O
于 O
对 O
照 O
组 O

健 O
脾 O
理 O
气 O
治 O
疗 O
功 B-西医诊断
能 I-西医诊断
性 I-西医诊断
消 I-西医诊断
化 I-西医诊断
不 I-西医诊断
良 I-西医诊断
９ O
５ O
例 O
临 O
床 O
观 O
察 O

随 O
机 O
分 O
为 O
治 O
疗 O
组 O
和 O
对 O
照 O
组 O
， O
治 O
疗 O
组 O
给 O
予 O
六 O
磨 O
汤 O
加 O
减 O
联 O
合 O
超 B-其他治疗
声 I-其他治疗
离 I-其他治疗
子 I-其他治疗
导 I-其他治疗
入 I-其他治疗
治 O
疗 O
， O
对 O
照 O
组 O
给 O
予 O
乳 O
果 O
糖 O
口 O
服 O
溶 O
液 O
治 O
疗 O
， O
治 O
疗 O
２ O
周 O
后 O
， O
比 O
较 O
２ O
组 O
的 O
临 O
床 O
疗 O
效 O

湿 B-中医证候
热 I-中医证候
下 I-中医证候
注 I-中医证候
膀 O
肤 O
， O
膀 O
肤 O
血 O
络 O
受 O
损 O
， O
则 O
见 O
尿 B-中医诊断
血 I-中医诊断

查 O
其 O
舌 B-临床表现
质 I-临床表现
红 I-临床表现
苔 B-临床表现
薄 I-临床表现
， O
脉 B-临床表现
弦 I-临床表现
紧 I-临床表现
， O
腹 B-临床表现
部 I-临床表现
广 I-临床表现
泛 I-临床表现
压 I-临床表现
痛 I-临床表现
， O
予 O
三 B-方剂
物 I-方剂
厚 I-方剂
朴 I-方剂
汤 I-方剂
加 I-方剂
减 I-方剂
治 O
疗 O
， O
处 O
方 O
： O
厚 B-中药
朴 I-中药
２ O
４ O
ｇ O
， O
大 B-中药
黄 I-中药
１ O
２ O
ｇ O
， O
枳 B-中药
实 I-中药
９ O
ｇ O
， O
桃 B-中药
仁 I-中药
９ O
ｇ O
， O
赤 O
芍 O
９ O
ｇ O
， O
一 O
剂 O
有 O
矢 O
气 O
， O
腹 B-临床表现
痛 I-临床表现
明 O
显 O
减 O
轻 O
， O
二 O
剂 O
解 O
稀 O
便 O
二 O
次 O
， O
腹 B-临床表现
痛 I-临床表现
症 O
状 O
消 O
失 O
出 O
院 O

诊 O
时 O
， O
头 B-临床表现
晕 I-临床表现
且 I-临床表现
胀 I-临床表现
， O
神 B-临床表现
疲 I-临床表现
形 B-临床表现
寒 I-临床表现
， O
胸 B-临床表现
闷 I-临床表现
心 B-临床表现
烦 I-临床表现
， O
脘 B-临床表现
腹 I-临床表现
胀 I-临床表现
痛 I-临床表现
， O
口 B-临床表现
苦 I-临床表现
乏 B-临床表现
味 I-临床表现
， O
恶 B-临床表现
心 I-临床表现
纳 B-临床表现
呆 I-临床表现
， O
下 B-临床表现
肢 I-临床表现
浮 I-临床表现
肿 I-临床表现
， O
大 B-临床表现
便 I-临床表现
时 I-临床表现
溏 I-临床表现
时 I-临床表现
结 I-临床表现
， O
小 O
便 B-临床表现
短 I-临床表现
黄 I-临床表现
， O
察 O
面 B-临床表现
色 I-临床表现
晦 I-临床表现
暗 I-临床表现
， O
双 B-临床表现
目 I-临床表现
深 I-临床表现
黄 I-临床表现
， O
舌 B-临床表现
质 I-临床表现
淡 I-临床表现
红 I-临床表现
、 O
苔 B-临床表现
腻 I-临床表现
黄 B-临床表现
白 I-临床表现
兼 I-临床表现
夹 I-临床表现
， O
脉 B-临床表现
象 I-临床表现
沉 I-临床表现
缓 I-临床表现

对 O
照 O
组 O
采 O
用 O
多 B-西医治疗
潘 I-西医治疗
立 I-西医治疗
酮 I-西医治疗
片 I-西医治疗
、 O
酚 B-西医治疗
酞 I-西医治疗
片 I-西医治疗
治 O
疗 O
， O
治 O
疗 O
组 O
在 O
对 O
照 O
组 O
治 O
疗 O
基 O
础 O
上 O
采 O
用 O
中 O
医 O
药 O
综 O
合 O
疗 O
法 O
， O
包 O
括 O
内 O
服 O
温 B-方剂
肾 I-方剂
润 I-方剂
肠 I-方剂
方 I-方剂
， O
将 O
生 B-中医治疗
大 I-中医治疗
黄 I-中医治疗
贴 I-中医治疗
敷 I-中医治疗
于 I-中医治疗
神 I-中医治疗
阙 I-中医治疗
穴 I-中医治疗
， O
针 B-中医治疗
刺 I-中医治疗
治 O
疗 O

五 O
诊 O
（ O
９ O
月 O
１ O
６ O
日 O
） O
： O
苔 O
藓 O
渐 O
消 O
， O
口 O
腔 O
溃 B-临床表现
疡 I-临床表现
已 O
愈 O
， O
大 O
便 O
微 O
干 O
， O
但 O
仍 O
可 O
顺 O
利 O
排 O
出 O

去 O
某 O
中 O
心 O
医 O
院 O
诊 O
为 O
“ O
胆 B-西医诊断
道 I-西医诊断
蛔 I-西医诊断
虫 I-西医诊断
” O
， O
住 O
院 O
治 O
疗 O
７ O
天 O
不 O
见 O
好 O
转 O

方 O
法 O
将 O
１ O
６ O
０ O
例 O
脾 B-中医证候
胃 I-中医证候
虚 I-中医证候
弱 I-中医证候
型 O
慢 B-西医诊断
性 I-西医诊断
萎 I-西医诊断
缩 I-西医诊断
性 I-西医诊断
胃 I-西医诊断
炎 I-西医诊断
患 O
者 O
随 O
机 O
分 O
为 O
２ O
组 O

“ O
老 B-中医治疗
十 I-中医治疗
针 I-中医治疗
” O
； O
调 O
神 O
； O
走 O
罐 O
； O
功 B-西医诊断
能 I-西医诊断
性 I-西医诊断
消 I-西医诊断
化 I-西医诊断
不 I-西医诊断
良 I-西医诊断

香 B-方剂
砂 I-方剂
六 I-方剂
君 I-方剂
子 I-方剂
汤 I-方剂
联 O
合 O
针 B-中医治疗
刺 I-中医治疗
疗 O
法 O
治 O
疗 O
功 B-西医诊断
能 I-西医诊断
性 I-西医诊断
消 I-西医诊断
化 I-西医诊断
不 I-西医诊断
良 I-西医诊断
临 O
床 O
疗 O
效 O
观 O
察 O

结 O
论 O
胃 O
祺 O
饮 O
对 O
脾 B-中医证候
虚 I-中医证候
气 I-中医证候
滞 I-中医证候
型 O
功 B-西医诊断
能 I-西医诊断
性 I-西医诊断
消 I-西医诊断
化 I-西医诊断
不 I-西医诊断
良 I-西医诊断
疗 O
效 O
确 O
切 O
， O
并 O
能 O
调 O
节 O
血 O
浆 O
Ｍ O
Ｌ O
Ｔ O
水 O
平 O

辨 B-中医治疗
证 I-中医治疗
针 I-中医治疗
刺 I-中医治疗
可 O
以 O
作 O
为 O
临 O
床 O
上 O
治 O
疗 O
Ｆ O
Ｄ O
的 O
优 O
选 O
方 O
案 O

目 O
的 O
： O
评 O
估 O
中 O
药 O
配 O
合 O
艾 B-中医治疗
灸 I-中医治疗
治 O
疗 O
肠 B-西医诊断
易 I-西医诊断
激 I-西医诊断
综 I-西医诊断
合 I-西医诊断
征 I-西医诊断
的 O
临 O
床 O
疗 O
效 O

［ O
方 O
法 O
］ O
将 O
１ O
０ O
９ O
例 O
确 O
诊 O
功 B-西医诊断
能 I-西医诊断
性 I-西医诊断
消 I-西医诊断
化 I-西医诊断
不 I-西医诊断
良 I-西医诊断
患 O
者 O
随 O
机 O
分 O
为 O
西 O
药 O
组 O
５ O
３ O
例 O
和 O
中 O
西 O
药 O
组 O
５ O
６ O
例 O

对 O
照 O
组 O
中 O
肝 B-中医证候
胃 I-中医证候
气 I-中医证候
滞 I-中医证候
证 O
治 O
疗 O
后 O
Ｓ O
Ａ O
Ｓ O
、 O
Ｓ O
Ｄ O
Ｓ O
积 O
分 O
显 O
著 O
下 O
降 O
（ O
Ｐ O
＜ O
０ O

针 B-中医治疗
刺 I-中医治疗
结 O
合 O
资 O
生 O
汤 O
加 O
减 O
治 O
疗 O
脾 B-中医证候
胃 I-中医证候
虚 I-中医证候
弱 I-中医证候
型 O
慢 B-西医诊断
性 I-西医诊断
萎 I-西医诊断
缩 I-西医诊断
性 I-西医诊断
胃 I-西医诊断
炎 I-西医诊断
的 O
临 O
床 O
效 O
果 O

７ O
月 O
１ O
日 O
因 O
受 O
凉 O
， O
再 O
度 O
发 B-临床表现
热 I-临床表现
， O
体 O
温 O
３ O
８ O

两 O
组 O
患 O
者 O
胸 B-临床表现
骨 I-临床表现
后 I-临床表现
灼 I-临床表现
痛 I-临床表现
、 O
烧 B-临床表现
心 I-临床表现
、 O
嗳 O
气 O
等 O
症 O
状 O
比 O
较 O
， O
试 O
验 O
组 O
优 O
于 O
对 O
照 O
组 O
， O
差 O
异 O
均 O
有 O
统 O
计 O
学 O
意 O
义 O
（ O
Ｐ O
＜ O
０ O

六 B-中医治疗
味 I-中医治疗
安 I-中医治疗
消 I-中医治疗
胶 I-中医治疗
囊 I-中医治疗
； O
功 B-西医诊断
能 I-西医诊断
性 I-西医诊断
消 I-西医诊断
化 I-西医诊断
不 I-西医诊断
良 I-西医诊断
； O

目 O
的 O
： O
观 O
察 O
四 B-方剂
逆 I-方剂
平 I-方剂
胃 I-方剂
散 I-方剂
治 O
疗 O
功 B-西医诊断
能 I-西医诊断
性 I-西医诊断
消 I-西医诊断
化 I-西医诊断
不 I-西医诊断
良 I-西医诊断
的 O
临 O
床 O
疗 O
效 O
： O
方 O
法 O
： O
将 O
１ O
２ O
６ O
例 O
患 O
者 O
随 O
机 O
分 O
为 O
２ O
组 O

病 O
人 O
自 O
觉 O
胸 B-临床表现
闷 I-临床表现
， O
心 B-临床表现
悸 I-临床表现
， O
气 B-临床表现
短 I-临床表现
， O
口 B-临床表现
干 I-临床表现
， O
不 O
能 O
平 O
卧 O
， O
后 O
背 O
冰 O
冷 O
不 O
温 O
， O
腹 B-临床表现
部 I-临床表现
胀 I-临床表现
满 I-临床表现
不 O
适 O
， O
食 B-临床表现
欲 I-临床表现
不 I-临床表现
振 I-临床表现
， O
小 B-临床表现
便 I-临床表现
少 I-临床表现
， O
一 O
昼 O
夜 O
仅 O
３ O
０ O
０ O
ｍ O
Ｌ O
， O
便 B-临床表现
秘 I-临床表现
结 O
， O
１ O
周 O
１ O
行 O

推 O
拿 O
结 O
合 O
逍 B-方剂
遥 I-方剂
散 I-方剂
调 O
治 O
功 B-西医诊断
能 I-西医诊断
性 I-西医诊断
消 I-西医诊断
化 I-西医诊断
不 I-西医诊断
良 I-西医诊断
５ O
０ O
例 O

研 O
究 O
组 O
在 O
治 O
疗 O
组 O
的 O
基 O
础 O
上 O
加 O
用 O
医 O
院 O
自 O
拟 O
中 O
药 O
药 O
方 O
（ O
枳 B-中药
壳 I-中药
１ O
０ O
ｇ O
， O
柴 B-中药
胡 I-中药
１ O
０ O
ｇ O
， O
陈 B-中药
皮 I-中药
１ O
０ O
ｇ O
， O
大 B-中药
腹 I-中药
皮 I-中药
１ O
０ O
ｇ O
， O
延 B-中药
胡 I-中药
索 I-中药
１ O
０ O
ｇ O
， O
苏 B-中药
梗 I-中药
１ O
０ O
ｇ O
， O
香 B-中药
附 I-中药
子 I-中药
１ O
０ O
ｇ O
， O
脾 O
弱 O
痰 O
湿 O
患 O
者 O
加 O
党 B-中药
参 I-中药
１ O
５ O
ｇ O
， O
半 B-中药
夏 I-中药
１ O
０ O
ｇ O
， O
茯 B-中药
苓 I-中药
１ O
０ O
ｇ O
， O
白 B-中药
术 I-中药
１ O
０ O
ｇ O
， O
厚 B-中药
朴 I-中药
１ O
０ O
ｇ O

治 O
疗 O
组 O
３ O
０ O
例 O
， O
以 O
穴 B-中医治疗
位 I-中医治疗
敷 I-中医治疗
贴 I-中医治疗
联 O
合 O
胃 O
炎 O
片 O
治 O
疗 O

结 O
论 O
胃 B-中医治疗
苏 I-中医治疗
颗 I-中医治疗
粒 I-中医治疗
联 O
合 O
曲 O
美 O
布 O
汀 O
治 O
疗 O
功 B-西医诊断
能 I-西医诊断
性 I-西医诊断
消 I-西医诊断
化 I-西医诊断
不 I-西医诊断
良 I-西医诊断
具 O
有 O
很 O
好 O
的 O
临 O
床 O
疗 O
效 O

健 O
脾 O
理 O
气 O
汤 O
加 O
减 O
治 O
疗 O
功 B-西医诊断
能 I-西医诊断
性 I-西医诊断
消 I-西医诊断
化 I-西医诊断
不 I-西医诊断
良 I-西医诊断
６ O
０ O
例 O

目 O
的 O
： O
观 O
察 O
香 O
砂 O
六 O
君 O
子 O
加 O
减 O
方 O
治 O
疗 O
脾 B-中医证候
胃 I-中医证候
虚 I-中医证候
弱 I-中医证候
型 O
慢 B-西医诊断
性 I-西医诊断
萎 I-西医诊断
缩 I-西医诊断
性 I-西医诊断
胃 I-西医诊断
炎 I-西医诊断
的 O
疗 O
效 O

子 O
午 O
流 O
注 O
电 O
针 O
治 O
疗 O
腹 B-西医诊断
泻 I-西医诊断
型 I-西医诊断
肠 I-西医诊断
易 I-西医诊断
激 I-西医诊断
综 I-西医诊断
合 I-西医诊断
征 I-西医诊断
患 O
者 O
６ O
０ O
例 O

２ O
组 O
治 O
疗 O
后 O
早 B-临床表现
饱 I-临床表现
、 O
上 B-临床表现
腹 I-临床表现
胀 I-临床表现
满 I-临床表现
、 O
恶 B-临床表现
心 I-临床表现
、 O
胃 B-临床表现
烧 I-临床表现
灼 I-临床表现
感 I-临床表现
４ O
项 O
症 O
状 O
比 O
较 O
， O
差 O
异 O
均 O
有 O
显 O
著 O
性 O
意 O
义 O
（ O
Ｐ O
＜ O
０ O

目 O
的 O
： O
观 O
察 O
疏 O
肝 O
理 O
气 O
汤 O
治 O
疗 O
肝 B-中医证候
郁 I-中医证候
气 I-中医证候
滞 I-中医证候
型 O
功 B-西医诊断
能 I-西医诊断
性 I-西医诊断
消 I-西医诊断
化 I-西医诊断
不 I-西医诊断
良 I-西医诊断
的 O
药 O
效 O
并 O
初 O
步 O
探 O
讨 O
其 O
作 O
用 O
机 O
理 O

自 O
拟 O
益 O
胃 O
和 O
营 O
汤 O
联 O
合 O
莫 O
沙 O
必 O
利 O
治 O
疗 O
功 B-西医诊断
能 I-西医诊断
性 I-西医诊断
消 I-西医诊断
化 I-西医诊断
不 I-西医诊断
良 I-西医诊断
６ O
８ O
例 O

配 O
合 O
西 O
药 O
治 O
疗 O
， O
早 O
期 O
可 O
在 O
短 O
时 O
间 O
内 O
（ O
１ O
４ O
ｄ O
左 O
右 O
） O
在 O
一 O
定 O
程 O
度 O
上 O
控 O
制 O
胃 B-西医诊断
食 I-西医诊断
管 I-西医诊断
反 I-西医诊断
流 I-西医诊断
病 I-西医诊断
反 O
流 O
、 O
反 O
酸 O
症 O
状 O
， O
但 O
长 O
时 O
间 O
应 O
用 O
（ O
２ O
８ O
ｄ O
左 O
右 O
） O
对 O
反 O
流 O
及 O
反 O
酸 O
症 O
状 O
疗 O
效 O
无 O
进 O
一 O
步 O
提 O
高 O
， O
且 O
停 O
药 O
后 O
部 O
分 O
患 O
者 O
症 O
状 O
反 O
复 O
， O
复 O
发 O
率 O
较 O
高 O

对 O
照 O
组 O
采 O
用 O
莫 O
沙 O
必 O
利 O
治 O
疗 O
， O
观 O
察 O
组 O
在 O
此 O
基 O
础 O
上 O
采 O
用 O
＂ O
三 B-中医治疗
段 I-中医治疗
取 I-中医治疗
穴 I-中医治疗
法 I-中医治疗
＂ O
为 O
主 O
的 O
针 O
刺 O
治 O
疗 O

方 O
法 O
： O
１ O
３ O
７ O
例 O
经 O
胃 O
镜 O
及 O
病 O
理 O
确 O
诊 O
、 O
中 O
医 O
辨 O
证 O
为 O
阴 B-中医证候
虚 I-中医证候
络 I-中医证候
瘀 I-中医证候
证 O
的 O
Ｃ O
Ａ O
Ｇ O
患 O
者 O
随 O
机 O
分 O
为 O
治 O
疗 O
组 O
６ O
９ O
例 O
和 O
对 O
照 O
组 O
６ O
８ O
例 O

针 O
灸 O
； O
代 O
谢 O
组 O
学 O
； O
功 B-西医诊断
能 I-西医诊断
性 I-西医诊断
消 I-西医诊断
化 I-西医诊断
不 I-西医诊断
良 I-西医诊断
； O
伊 O
托 O
必 O
利 O

中 O
医 O
认 O
为 O
是 O
急 B-中医诊断
黄 I-中医诊断
中 O
湿 B-中医证候
热 I-中医证候
蕴 I-中医证候
结 I-中医证候
， O
内 O
扰 O
神 O
明 O
， O
毒 O
闭 O
心 O
包 O
， O
蒙 O
蔽 O
清 O
窍 O

和 B-方剂
胃 I-方剂
汤 I-方剂
加 I-方剂
减 I-方剂
治 O
疗 O
功 B-西医诊断
能 I-西医诊断
性 I-西医诊断
消 I-西医诊断
化 I-西医诊断
不 I-西医诊断
良 I-西医诊断
１ O
０ O
０ O
例 O
疗 O
效 O
观 O
察 O

泽 B-方剂
泻 I-方剂
饮 I-方剂
合 O
京 O
三 O
棱 O
丸 O
治 O
疗 O
非 B-西医诊断
酒 I-西医诊断
精 I-西医诊断
性 I-西医诊断
脂 I-西医诊断
肪 I-西医诊断
肝 I-西医诊断
３ O
４ O
例 O

目 O
的 O
： O
评 O
价 O
中 O
医 O
综 O
合 O
治 O
疗 O
方 O
案 O
对 O
非 B-西医诊断
酒 I-西医诊断
精 I-西医诊断
性 I-西医诊断
脂 I-西医诊断
肪 I-西医诊断
肝 I-西医诊断
临 O
床 O
疗 O
效 O
、 O
肝 O
功 O
能 O
、 O
血 O
脂 O
及 O
脂 O
联 O
素 O
的 O
影 O
响 O

目 O
的 O
： O
分 O
析 O
旋 B-方剂
复 I-方剂
代 I-方剂
赭 I-方剂
汤 I-方剂
合 O
逍 O
遥 O
散 O
汤 O
加 O
减 O
联 O
合 O
多 O
潘 O
立 O
酮 O
片 O
辨 O
治 O
肝 O
郁 O
脾 O
虚 O
型 O
胃 B-西医诊断
食 I-西医诊断
管 I-西医诊断
反 I-西医诊断
流 I-西医诊断
病 I-西医诊断
的 O
有 O
效 O
性 O

目 O
的 O
： O
观 O
察 O
肠 B-中医治疗
康 I-中医治疗
方 I-中医治疗
治 O
疗 O
腹 B-西医诊断
泻 I-西医诊断
型 I-西医诊断
肠 I-西医诊断
易 I-西医诊断
激 I-西医诊断
综 I-西医诊断
合 I-西医诊断
征 I-西医诊断
的 O
临 O
床 O
疗 O
效 O

此 O
例 O
患 O
者 O
， O
湿 O
热 O
蕴 O
于 O
血 O
分 O
， O
以 O
中 O
药 O
清 B-中医治则
热 I-中医治则
利 I-中医治则
湿 I-中医治则
通 O
腑 O
， O
黄 O
疸 O
指 O
数 O
迅 O
速 O
下 O
降 O
， O
谷 O
丙 O
转 O
氨 O
酶 O
短 O
期 O
内 O
降 O
至 O
正 O
常 O
， O
服 O
药 O
月 O
余 O
， O
乙 O
肝 O
表 O
面 O
抗 O
原 O
阳 O
性 O
转 O
阴 O
， O
倍 O
用 O
活 O
血 O
凉 O
血 O
之 O
品 O
， O
使 O
其 O
黄 O
疸 O
指 O
数 O
降 O
至 O
正 O
常 O
， O
乙 O
肝 O
表 O
面 O
抗 O
体 O
转 O
为 O
阳 O
性 O

功 B-西医诊断
能 I-西医诊断
性 I-西医诊断
便 I-西医诊断
秘 I-西医诊断
； O
耳 O
穴 O
压 O
丸 O
； O
穴 B-中医治疗
位 I-中医治疗
敷 I-中医治疗
贴 I-中医治疗
； O
针 O
灸 O
治 O
疗 O

西 O
医 O
诊 O
为 O
麻 O
疹 O
并 O
发 O
肺 O
炎 O
， O
心 O
力 O
衰 O
竭 O
， O
中 B-西医诊断
毒 I-西医诊断
性 I-西医诊断
肝 I-西医诊断
炎 I-西医诊断
， O
中 O
毒 O
性 O
脑 O
病 O
， O
中 O
毒 O
性 O
肠 O
麻 O
痹 O
， O
营 O
养 O
不 O
良 O
Ⅰ O
° O

近 O
日 O
又 O
因 O
感 O
冒 O
， O
病 O
情 O
加 O
剧 O
， O
腹 O
胀 O
， O
厌 O
食 O
， O
神 O
疲 O
乏 O
力 O
， O
复 O
查 O
Ｂ O
超 O
提 O
示 O
一 O
肝 O
脏 O
肿 O
物 O
增 O
大 O
， O
腹 O
水 O
增 O
多 O
， O
脉 B-临床表现
弦 I-临床表现
细 I-临床表现
苔 O
薄 O

功 B-西医诊断
能 I-西医诊断
性 I-西医诊断
便 I-西医诊断
秘 I-西医诊断
； O
针 B-中医治疗
刺 I-中医治疗
； O
穴 O
位 O
注 O
射 O

便 B-西医诊断
秘 I-西医诊断
型 I-西医诊断
肠 I-西医诊断
易 I-西医诊断
激 I-西医诊断
综 I-西医诊断
合 I-西医诊断
征 I-西医诊断
； O
气 B-中医治疗
滞 I-中医治疗
胃 I-中医治疗
痛 I-中医治疗
颗 I-中医治疗
粒 I-中医治疗
； O
乳 O
果 O
糖 O
； O
中 O
医 O
药 O
治 O
疗 O

结 O
论 O
： O
督 B-中医治疗
灸 I-中医治疗
配 O
合 O
脐 O
灸 O
在 O
改 O
善 O
慢 B-西医诊断
性 I-西医诊断
功 I-西医诊断
能 I-西医诊断
性 I-西医诊断
便 I-西医诊断
秘 I-西医诊断
患 O
者 O
临 O
床 O
症 O
状 O
、 O
生 O
活 O
质 O
量 O
方 O
面 O
均 O
明 O
显 O
优 O
于 O
单 O
纯 O
脐 O
灸 O
， O
且 O
两 O
者 O
在 O
治 O
疗 O
慢 B-西医诊断
性 I-西医诊断
功 I-西医诊断
能 I-西医诊断
性 I-西医诊断
便 I-西医诊断
秘 I-西医诊断
方 O
面 O
具 O
有 O
协 O
同 O
作 O
用 O

对 O
照 O
组 O
使 O
用 O
多 O
潘 O
立 O
酮 O
片 O
治 O
疗 O
， O
观 O
察 O
组 O
以 O
自 O
拟 O
健 B-方剂
脾 I-方剂
疏 I-方剂
肝 I-方剂
汤 I-方剂
治 O
疗 O
， O
疗 O
程 O
为 O
４ O
周 O
， O
随 O
访 O
６ O
月 O

诊 O
断 O
： O
① O
肝 B-西医诊断
硬 I-西医诊断
化 I-西医诊断
腹 I-西医诊断
水 I-西医诊断

治 O
疗 O
组 O
采 O
用 O
深 B-中医治疗
刺 I-中医治疗
天 I-中医治疗
枢 I-中医治疗
、 I-中医治疗
腹 I-中医治疗
结 I-中医治疗
穴 I-中医治疗
配 O
合 O
电 O
针 O
为 O
主 O
治 O
疗 O
， O
对 O
照 O
组 O
采 O
用 O
假 O
电 O
针 O
治 O
疗 O

目 O
的 O
观 O
察 O
益 O
气 O
调 O
营 O
法 O
治 O
疗 O
表 B-中医证候
虚 I-中医证候
气 I-中医证候
陷 I-中医证候
腹 B-西医诊断
泻 I-西医诊断
型 I-西医诊断
肠 I-西医诊断
易 I-西医诊断
激 I-西医诊断
综 I-西医诊断
合 I-西医诊断
征 I-西医诊断
的 O
临 O
床 O
疗 O
效 O

证 O
见 O
口 B-临床表现
干 I-临床表现
不 I-临床表现
欲 I-临床表现
饮 I-临床表现
， O
口 B-临床表现
苦 I-临床表现
， O
尿 B-临床表现
少 I-临床表现
黄 I-临床表现
， O
大 B-临床表现
便 I-临床表现
干 I-临床表现
燥 I-临床表现

同 O
时 O
， O
茵 B-中药
陈 I-中药
、 O
栀 B-中药
子 I-中药
、 O
大 O
黄 O
皆 O
为 O
苦 O
寒 O
之 O
品 O
， O
以 O
干 B-中药
姜 I-中药
、 O
桂 B-中药
枝 I-中药
之 O
温 O
， O
兼 O
制 O
约 O
其 O
苦 O
寒 O
之 O
性 O

按 O
查 O
老 O
师 O
认 O
为 O
慢 B-西医诊断
性 I-西医诊断
胃 I-西医诊断
炎 I-西医诊断
有 O
因 O
阴 O
虚 O
火 O
旺 O
所 O
致 O
者 O
， O
胃 O
黏 O
膜 O
受 O
虚 O
火 O
烧 O
灼 O
而 O
影 O
响 O
腺 O
体 O
的 O
分 O
泌 O
， O
从 O
而 O
影 O
响 O
食 O
物 O
的 O
消 O
化 O
， O
出 O
现 O
反 O
酸 O
、 O
胀 O
气 O
及 O
嘈 B-临床表现
杂 I-临床表现
表 O
现 O
， O
若 O
治 O
疗 O
不 O
及 O
， O
又 O
常 O
发 O
展 O
为 O
萎 O
缩 O
性 O
胃 O
炎 O
， O
病 O
情 O
严 O
重 O
， O
治 O
疗 O
上 O
以 O
滋 O
阴 O
降 O
火 O
为 O
主 O

结 O
论 O
： O
运 O
脾 O
消 O
食 O
汤 O
合 O
多 O
潘 O
立 O
酮 O
治 O
疗 O
脾 O
虚 O
食 O
滞 O
型 O
功 B-西医诊断
能 I-西医诊断
性 I-西医诊断
消 I-西医诊断
化 I-西医诊断
不 I-西医诊断
良 I-西医诊断
临 O
床 O
疗 O
效 O
显 O
著 O
， O
且 O
可 O
明 O
显 O
改 O
善 O
临 O
床 O
症 O
状 O

因 O
“ O
反 O
复 O
便 B-中医诊断
秘 I-中医诊断
５ O
年 O
， O
加 O
重 O
１ O
月 O
” O
于 O
２ O
０ O
１ O
７ O
年 O
６ O
月 O
７ O
日 O
门 O
诊 O
求 O
治 O

处 O
方 O
： O
人 B-中药
参 I-中药
９ O
克 O
（ O
另 O
煎 O
） O
， O
麦 B-中药
冬 I-中药
１ O
５ O
克 O
， O
五 B-中药
味 I-中药
子 I-中药
９ O
克 O
， O
熟 B-中药
附 I-中药
子 I-中药
１ O
５ O
克 O
， O
茯 B-中药
苓 I-中药
３ O
０ O
克 O
， O
白 B-中药
术 I-中药
１ O
５ O
克 O
， O
白 O
芍 O
１ O
２ O
克 O
， O
桂 B-中药
枝 I-中药
９ O
克 O
， O
葶 B-中药
苈 I-中药
子 I-中药
１ O
５ O
克 O
， O
黄 B-中药
芪 I-中药
３ O
０ O
克 O
， O
冬 B-中药
瓜 I-中药
皮 I-中药
３ O
０ O
克 O
， O
泽 B-中药
兰 I-中药
９ O
克 O
， O
水 O
煎 O
服 O
， O
日 O
１ O
剂 O

处 O
方 O
： O
柴 B-中药
胡 I-中药
１ O
０ O
ｇ O
， O
黄 B-中药
芩 I-中药
１ O
０ O
ｇ O
， O
法 B-中药
半 I-中药
夏 I-中药
１ O
０ O
ｇ O
， O
党 B-中药
参 I-中药
１ O
０ O
ｇ O
， O
炙 O
甘 O
草 O
５ O
ｇ O
， O
茵 B-中药
陈 I-中药
２ O
０ O
ｇ O
， O
虎 B-中药
杖 I-中药
１ O
５ O
ｇ O
， O
藿 B-中药
香 I-中药
６ O
ｇ O
， O
滑 B-中药
石 I-中药
１ O
５ O
ｇ O
（ O
包 O
煎 O
） O
， O
芦 B-中药
根 I-中药
１ O
０ O
ｇ O
， O
郁 B-中药
金 I-中药
１ O
０ O
ｇ O
， O
青 B-中药
皮 I-中药
１ O
０ O
ｇ O
， O
鸡 B-中药
内 I-中药
金 I-中药
１ O
０ O
ｇ O
， O
谷 B-中药
芽 I-中药
、 O
麦 B-中药
芽 I-中药
各 I-中药
１ O
０ O
ｇ O
， O
水 O
煎 O
服 O
， O
日 O
１ O
剂 O

急 O
宜 O
“ O
开 B-中医治则
鬼 I-中医治则
门 I-中医治则
， O
洁 B-中医治则
净 I-中医治则
府 I-中医治则
” O
之 O
法 O
， O
方 O
选 O
麻 B-方剂
黄 I-方剂
连 I-方剂
翘 I-方剂
赤 I-方剂
小 I-方剂
豆 I-方剂
汤 I-方剂
加 I-方剂
益 I-方剂
气 I-方剂
利 I-方剂
水 I-方剂
解 I-方剂
毒 I-方剂
之 I-方剂
品 I-方剂
： O
麻 B-中药
黄 I-中药
、 O
炒 B-中药
杏 I-中药
仁 I-中药
各 O
８ O
克 O
， O
连 B-中药
翘 I-中药
、 O
桑 B-中药
皮 I-中药
、 O
山 B-中药
药 I-中药
、 O
生 B-中药
麦 I-中药
芽 I-中药
、 O
生 B-中药
黄 I-中药
芪 I-中药
各 O
１ O
５ O
＆ O
ｎ O
ｂ O
ｓ O
ｐ O

马 O
来 O
酸 O
曲 O
美 O
布 O
汀 O
联 O
合 O
中 O
医 O
辨 O
证 O
治 O
疗 O
肠 B-西医诊断
易 I-西医诊断
激 I-西医诊断
综 I-西医诊断
合 I-西医诊断
征 I-西医诊断
的 O
疗 O
效 O

党 O
参 O
、 O
白 O
术 O
、 O
黄 O
芪 O
、 O
大 O
枣 O
益 O
气 O
健 O
脾 O
扶 O
正 O
， O
既 O
助 O
上 O
述 O
诸 O
药 O
行 B-中医治则
气 I-中医治则
活 I-中医治则
血 I-中医治则
利 O
水 O
， O
又 O
防 O
攻 O
伐 O
太 O
过 O
而 O
伤 O
正 O

辨 O
证 O
为 O
心 B-中医证候
阳 I-中医证候
虚 I-中医证候
衰 I-中医证候
， O
水 B-中医证候
气 I-中医证候
凌 I-中医证候
心 I-中医证候
， O
血 O
脉 O
瘀 O
阻 O
， O
痰 O
浊 O
阻 O
滞 O

目 O
的 O
观 O
察 O
清 O
化 O
和 O
中 O
颗 O
粒 O
治 O
疗 O
慢 B-西医诊断
性 I-西医诊断
萎 I-西医诊断
缩 I-西医诊断
性 I-西医诊断
胃 I-西医诊断
炎 I-西医诊断
（ O
Ｃ O
Ａ O
Ｇ O
） O
脾 B-中医证候
胃 I-中医证候
湿 I-中医证候
热 I-中医证候
证 O
的 O
临 O
床 O
疗 O
效 O
及 O
对 O
血 O
清 O
胃 O
泌 O
素 O
－ O
１ O
７ O
（ O
Ｇ O
１ O
７ O
） O
水 O
平 O
的 O
影 O
响 O

目 O
的 O
： O
观 O
察 O
中 O
药 O
“ B-方剂
健 I-方剂
脾 I-方剂
和 I-方剂
胃 I-方剂
， I-方剂
理 I-方剂
气 I-方剂
化 I-方剂
积 I-方剂
” I-方剂
汤 I-方剂
对 O
功 B-西医诊断
能 I-西医诊断
性 I-西医诊断
消 I-西医诊断
化 I-西医诊断
不 I-西医诊断
良 I-西医诊断
患 O
者 O
胃 O
动 O
力 O
的 O
影 O
响 O

结 O
论 O
山 B-方剂
楂 I-方剂
降 I-方剂
脂 I-方剂
方 I-方剂
配 O
合 O
耳 B-中医治疗
穴 I-中医治疗
贴 I-中医治疗
压 I-中医治疗
可 O
以 O
进 O
一 O
步 O
改 O
善 O
Ｎ O
Ａ O
Ｆ O
Ｌ O
患 O
者 O
的 O
临 O
床 O
症 O
状 O
、 O
血 O
脂 O
、 O
肝 O
功 O
能 O
及 O
影 O
像 O
学 O
指 O
标 O

结 O
论 O
： O
针 B-中医治疗
刺 I-中医治疗
疗 O
法 O
联 O
合 O
芪 B-西医治疗
蓉 I-西医治疗
润 I-西医治疗
肠 I-西医治疗
口 I-西医治疗
服 I-西医治疗
液 I-西医治疗
治 O
疗 O
脾 B-中医证候
肾 I-中医证候
阳 I-中医证候
虚 I-中医证候
便 B-西医诊断
秘 I-西医诊断
型 I-西医诊断
肠 I-西医诊断
易 I-西医诊断
激 I-西医诊断
综 I-西医诊断
合 I-西医诊断
征 I-西医诊断
患 O
者 O
， O
临 O
床 O
疗 O
效 O
显 O
著 O
， O
可 O
以 O
有 O
效 O
改 O
善 O
患 O
者 O
临 O
床 O
症 O
状 O
， O
且 O
无 O
明 O
显 O
不 O
良 O
反 O
应 O
发 O
生 O
， O
值 O
得 O
临 O
床 O
推 O
广 O
应 O
用 O

体 O
位 O
护 O
理 O
与 O
针 B-中医治疗
灸 I-中医治疗
干 O
预 O
对 O
老 B-西医诊断
年 I-西医诊断
功 I-西医诊断
能 I-西医诊断
性 I-西医诊断
便 I-西医诊断
秘 I-西医诊断
早 I-西医诊断
期 I-西医诊断
病 O
人 O
预 O
后 O
影 O
响 O
的 O
研 O
究 O

治 O
疗 O
组 O
采 O
用 O
滋 B-中医治疗
阴 I-中医治疗
润 I-中医治疗
肠 I-中医治疗
口 I-中医治疗
服 I-中医治疗
液 I-中医治疗
配 O
合 O
腹 O
式 O
呼 O
吸 O
治 O
疗 O
， O
对 O
照 O
组 O
给 O
予 O
酚 O
酞 O
片 O
口 O
服 O
治 O
疗 O

气 O
虚 O
中 O
气 O
下 O
陷 O
， O
故 O
见 O
疲 O
倦 O
乏 B-临床表现
力 I-临床表现
， O
肛 B-临床表现
门 I-临床表现
坠 I-临床表现
胀 I-临床表现

方 O
法 O
： O
选 O
取 O
宝 O
鸡 O
市 O
人 O
民 O
医 O
院 O
２ O
０ O
１ O
２ O
～ O
０ O
１ O
／ O
２ O
０ O
１ O
５ O
～ O
１ O
２ O
收 O
治 O
的 O
诊 O
断 O
明 O
确 O
的 O
１ O
０ O
８ O
例 O
慢 B-西医诊断
性 I-西医诊断
萎 I-西医诊断
缩 I-西医诊断
性 I-西医诊断
胃 I-西医诊断
炎 I-西医诊断
的 O
患 O
者 O
为 O
研 O
究 O
对 O
象 O
， O
以 O
健 O
脾 O
益 O
气 O
、 O
化 O
湿 O
解 O
毒 O
为 O
治 O
疗 O
原 O
则 O
， O
通 O
过 O
采 O
用 O
随 O
机 O
的 O
方 O
法 O
分 O
为 O
平 O
胃 O
散 O
治 O
疗 O
组 O
、 O
六 B-方剂
君 I-方剂
子 I-方剂
汤 I-方剂
治 O
疗 O
组 O
及 O
平 O
胃 O
散 O
联 O
合 O
六 B-方剂
君 I-方剂
子 I-方剂
汤 I-方剂
治 O
疗 O
组 O
进 O
行 O
临 O
床 O
对 O
照 O
研 O
究 O

方 O
法 O
将 O
７ O
５ O
例 O
功 B-西医诊断
能 I-西医诊断
性 I-西医诊断
便 I-西医诊断
秘 I-西医诊断
患 O
者 O
随 O
机 O
分 O
为 O
２ O
组 O
， O
治 O
疗 O
组 O
３ O
８ O
例 O
予 O
穴 O
位 O
埋 O
线 O
及 O
中 B-中医治疗
药 I-中医治疗
敷 I-中医治疗
脐 I-中医治疗
， O
对 O
照 O
组 O
３ O
７ O
例 O
予 O
四 O
磨 O
汤 O
口 O
服 O
液 O
口 O
服 O
治 O
疗 O
， O
２ O
组 O
均 O
治 O
疗 O
２ O
周 O

功 B-西医诊断
能 I-西医诊断
性 I-西医诊断
消 I-西医诊断
化 I-西医诊断
不 I-西医诊断
良 I-西医诊断
； O
胃 O
动 O
素 O
； O
血 O
管 O
活 O
性 O
肠 O
肽 O
； O
脾 B-中医证候
虚 I-中医证候
湿 I-中医证候
困 I-中医证候
型 O
； O
参 B-方剂
苓 I-方剂
白 I-方剂
术 I-方剂
散 I-方剂

患 O
儿 O
服 O
药 O
２ O
ｄ O
， O
面 O
目 O
黄 B-中医诊断
疸 I-中医诊断
减 O
轻 O
， O
但 O
身 O
体 O
皮 O
肤 O
暗 O
黄 O
， O
腹 B-临床表现
胀 I-临床表现
便 O
稀 O
， O
打 B-临床表现
嗝 I-临床表现
溢 I-临床表现
乳 I-临床表现
， O
指 B-临床表现
纹 I-临床表现
淡 I-临床表现
红 I-临床表现
， O
嘱 O
守 O
方 O
继 O
服 O
中 O
药 O
２ O
ｄ O

三 B-方剂
仁 I-方剂
汤 I-方剂
对 O
脾 B-中医证候
胃 I-中医证候
湿 I-中医证候
热 I-中医证候
型 O
功 B-西医诊断
能 I-西医诊断
性 I-西医诊断
消 I-西医诊断
化 I-西医诊断
不 I-西医诊断
良 I-西医诊断
患 O
者 O
胃 O
排 O
空 O
和 O
胃 O
肠 O
道 O
激 O
素 O
水 O
平 O
的 O
影 O
响 O

便 O
秘 O
； O
肠 O
易 O
激 O
综 O
合 O
征 O
； O
马 O
来 O
酸 O
曲 O
美 O
布 O
汀 O
； O
六 B-中医治疗
味 I-中医治疗
安 I-中医治疗
消 I-中医治疗

结 O
论 O
： O
济 O
川 O
煎 O
加 O
味 O
与 O
身 B-其他治疗
心 I-其他治疗
干 I-其他治疗
预 I-其他治疗
疗 O
法 O
具 O
有 O
协 O
同 O
作 O
用 O
， O
治 O
疗 O
老 B-西医诊断
年 I-西医诊断
功 I-西医诊断
能 I-西医诊断
性 I-西医诊断
便 I-西医诊断
秘 I-西医诊断
疗 O
效 O
优 O
于 O
济 O
川 O
煎 O
加 O
味 O
及 O
乳 O
果 O
糖 O
治 O
疗 O
， O
不 O
仅 O
可 O
以 O
显 O
著 O
改 O
善 O
老 B-西医诊断
年 I-西医诊断
功 I-西医诊断
能 I-西医诊断
性 I-西医诊断
便 I-西医诊断
秘 I-西医诊断
患 O
者 O
的 O
临 O
床 O
主 O
要 O
症 O
状 O
， O
还 O
可 O
以 O
明 O
显 O
降 O
低 O
复 O
发 O
率 O

结 O
果 O
治 O
疗 O
组 O
胃 B-临床表现
脘 I-临床表现
胀 I-临床表现
痛 I-临床表现
、 O
黄 B-临床表现
腻 I-临床表现
苔 I-临床表现
、 O
胃 B-临床表现
脘 I-临床表现
灼 I-临床表现
热 I-临床表现
、 O
口 B-临床表现
苦 I-临床表现
口 I-临床表现
臭 I-临床表现
、 O
大 O
便 B-临床表现
黏 I-临床表现
滞 I-临床表现
或 I-临床表现
稀 I-临床表现
溏 I-临床表现
、 O
恶 B-临床表现
心 I-临床表现
呕 I-临床表现
吐 I-临床表现
总 O
有 O
效 O
率 O
及 O
病 O
理 O
组 O
织 O
学 O
总 O
有 O
效 O
率 O
均 O
高 O
于 O
对 O
照 O
组 O
（ O
Ｐ O
＜ O
０ O

方 O
法 O
： O
将 O
脾 B-中医证候
虚 I-中医证候
气 I-中医证候
滞 I-中医证候
型 O
Ｆ O
Ｄ O
患 O
者 O
随 O
机 O
分 O
为 O
调 O
中 O
健 O
脾 O
汤 O
组 O
、 O
多 O
潘 O
立 O
酮 O
片 O
组 O
、 O
四 O
磨 O
汤 O
口 O
服 O
液 O
组 O
， O
最 O
终 O
１ O
４ O
７ O
例 O
完 O
成 O
随 O
访 O
， O
每 O
组 O
各 O
４ O
９ O
例 O
， O
治 O
疗 O
４ O
周 O
， O
观 O
察 O
治 O
疗 O
前 O
后 O
主 O
要 O
临 O
床 O
症 O
状 O
的 O
改 O
变 O
， O
并 O
比 O
较 O
３ O
组 O
治 O
疗 O
总 O
有 O
效 O
率 O
、 O
抑 O
郁 O
自 O
评 O
量 O
表 O
（ O
Ｓ O
Ｄ O
Ｓ O
） O
、 O
焦 O
虑 O
自 O
评 O
量 O
表 O
（ O
Ｓ O
Ａ O
Ｓ O
） O
差 O
异 O

诊 O
为 O
臖 B-中医诊断
核 I-中医诊断

功 B-西医诊断
能 I-西医诊断
性 I-西医诊断
消 I-西医诊断
化 I-西医诊断
不 I-西医诊断
良 I-西医诊断
； O
脾 B-中医证候
胃 I-中医证候
湿 I-中医证候
热 I-中医证候
型 O
； O
三 B-方剂
仁 I-方剂
汤 I-方剂
； O
胃 O
排 O
空 O
； O
胃 O
肠 O
道 O
激 O
素 O

结 O
论 O
： O
原 B-中医治疗
络 I-中医治疗
配 I-中医治疗
穴 I-中医治疗
法 I-中医治疗
结 O
合 O
四 O
磨 O
汤 O
治 O
疗 O
Ｆ O
Ｄ O
疗 O
效 O
确 O
切 O
， O
安 O
全 O
可 O
靠 O
， O
能 O
够 O
降 O
低 O
患 O
者 O
中 O
医 O
证 O
候 O
积 O
分 O
， O
促 O
进 O
患 O
者 O
胃 O
肠 O
蠕 O
动 O
， O
提 O
高 O
患 O
者 O
生 O
活 O
质 O
量 O

慢 B-西医诊断
性 I-西医诊断
萎 I-西医诊断
缩 I-西医诊断
性 I-西医诊断
胃 I-西医诊断
炎 I-西医诊断
； O
西 O
药 O
； O
中 O
药 O
； O
针 B-中医治疗
刺 I-中医治疗

治 O
疗 O
组 O
给 O
予 O
理 O
中 O
汤 O
合 O
枳 B-方剂
术 I-方剂
汤 I-方剂
（ O
红 O
参 O
、 O
干 O
姜 O
、 O
炙 O
甘 O
草 O
、 O
生 O
白 O
术 O
、 O
枳 O
实 O
） O
治 O
疗 O

结 O
论 O
二 B-西医治疗
甲 I-西医治疗
双 I-西医治疗
胍 I-西医治疗
联 O
合 O
厄 B-西医治疗
贝 I-西医治疗
沙 I-西医治疗
坦 I-西医治疗
或 O
α O
－ O
硫 O
辛 O
酸 O
治 O
疗 O
Ｔ O
２ O
Ｄ O
Ｍ O
合 O
并 O
Ｎ O
Ａ O
Ｆ O
Ｌ O
Ｄ O
的 O
临 O
床 O
疗 O
效 O
确 O
切 O
， O
可 O
显 O
著 O
调 O
节 O
患 O
者 O
糖 O
脂 O
代 O
谢 O
， O
改 O
善 O
患 O
者 O
肝 O
功 O
能 O

结 O
论 O
： O
温 O
阳 O
活 O
血 O
方 O
配 O
合 O
针 B-中医治疗
灸 I-中医治疗
治 O
疗 O
慢 B-西医诊断
性 I-西医诊断
萎 I-西医诊断
缩 I-西医诊断
性 I-西医诊断
胃 I-西医诊断
炎 I-西医诊断
疗 O
效 O
确 O
切 O
， O
可 O
改 O
善 O
临 O
床 O
症 O
状 O
， O
修 O
复 O
胃 O
黏 O
膜 O

苏 O
香 O
散 O
； O
功 B-西医诊断
能 I-西医诊断
性 I-西医诊断
消 I-西医诊断
化 I-西医诊断
不 I-西医诊断
良 I-西医诊断
； O
胃 O
动 O
力 O
； O
疗 O
效 O

功 B-西医诊断
能 I-西医诊断
性 I-西医诊断
消 I-西医诊断
化 I-西医诊断
不 I-西医诊断
良 I-西医诊断
； O
脾 B-中医证候
虚 I-中医证候
痰 I-中医证候
湿 I-中医证候
证 O
； O
资 O
生 O
丸 O
； O
临 O
床 O
观 O
察 O

川 B-中药
牛 I-中药
膝 I-中药
苦 O
酸 O
而 O
平 O
， O
专 O
入 O
肝 O
肾 O
经 O
既 O
能 O
活 O
血 O
消 O
肿 O
， O
又 O
能 O
化 O
瘀 O
治 O
痛 O
， O
引 O
药 O
下 O
行 O
（ O
《 O
本 O
草 O
求 O
真 O
》 O
） O

目 O
的 O
观 O
察 O
自 B-方剂
拟 I-方剂
疏 I-方剂
肝 I-方剂
通 I-方剂
腑 I-方剂
汤 I-方剂
治 O
疗 O
气 B-中医证候
滞 I-中医证候
型 O
功 B-西医诊断
能 I-西医诊断
性 I-西医诊断
便 I-西医诊断
秘 I-西医诊断
的 O
临 O
床 O
疗 O
效 O

本 O
类 O
病 O
例 O
以 O
肝 B-中医证候
胆 I-中医证候
湿 I-中医证候
热 I-中医证候
蕴 O
结 O
为 O
主 O
证 O
， O
但 O
具 O
体 O
病 O
例 O
辨 O
证 O
又 O
有 O
兼 O
症 O
夹 O
杂 O
， O
标 O
本 O
先 O
后 O
之 O
分 O
， O
不 O
同 O
体 O
质 O
对 O
药 O
物 O
的 O
反 O
应 O
不 O
同 O
有 O
关 O

方 O
法 O
： O
将 O
１ O
１ O
０ O
例 O
患 O
者 O
随 O
机 O
分 O
为 O
２ O
组 O
， O
治 O
疗 O
组 O
６ O
０ O
例 O
， O
予 O
健 B-方剂
脾 I-方剂
疏 I-方剂
肝 I-方剂
降 I-方剂
逆 I-方剂
方 I-方剂
（ O
陈 B-中药
皮 I-中药
、 O
半 B-中药
夏 I-中药
、 O
白 O
术 O
、 O
香 B-中药
附 I-中药
、 O
元 B-中药
胡 I-中药
、 O
枳 B-中药
壳 I-中药
、 O
郁 B-中药
金 I-中药
等 O
） O
口 O
服 O

半 O
年 O
来 O
反 O
复 O
双 B-临床表现
下 I-临床表现
肢 I-临床表现
水 I-临床表现
肿 I-临床表现
， O
尿 B-临床表现
少 I-临床表现
， O
脘 O
腹 B-临床表现
胀 I-临床表现
满 I-临床表现
， O
胁 B-临床表现
胀 I-临床表现
疼 B-临床表现
痛 I-临床表现
， O
休 O
息 O
时 B-临床表现
有 I-临床表现
心 I-临床表现
悸 I-临床表现
、 O
气 B-临床表现
喘 I-临床表现
、 O
乏 B-临床表现
力 I-临床表现

药 O
用 O
： O
知 O
母 O
１ O
０ O
ｇ O
， O
泽 B-中药
泻 I-中药
１ O
０ O
ｇ O
， O
杭 O
芍 O
１ O
０ O
ｇ O
， O
黄 O
柏 O
１ O
０ O
ｇ O
， O
山 O
茱 O
萸 O
１ O
０ O
ｇ O
， O
山 B-中药
药 I-中药
６ O
ｇ O
， O
生 B-中药
地 I-中药
黄 I-中药
２ O
５ O
ｇ O
， O
茯 B-中药
苓 I-中药
１ O
２ O
ｇ O
， O
大 O
小 B-中药
蓟 I-中药
各 O
１ O
０ O
ｇ O
， O
鲜 B-中药
茅 I-中药
根 I-中药
３ O
０ O
ｇ O
， O
牡 O
丹 O
皮 O
１ O
０ O
ｇ O
， O
益 O
母 O
草 O
１ O
５ O
ｇ O
， O
柴 O
胡 O
１ O
０ O
ｇ O
， O
甘 B-中药
草 I-中药
９ O
ｇ O

证 O
属 O
： O
疫 B-中医证候
邪 I-中医证候
湿 I-中医证候
热 I-中医证候
、 O
蕴 O
毒 O
化 O
火 O

目 O
的 O
观 O
察 O
超 O
微 O
枳 O
术 O
丸 O
对 O
脾 B-中医证候
虚 I-中医证候
气 I-中医证候
滞 I-中医证候
型 O
功 B-西医诊断
能 I-西医诊断
性 I-西医诊断
消 I-西医诊断
化 I-西医诊断
不 I-西医诊断
良 I-西医诊断
（ O
Ｆ O
Ｄ O
） O
的 O
临 O
床 O
疗 O
效 O

服 O
药 O
３ O
剂 O
， O
大 B-临床表现
便 I-临床表现
畅 O
行 O
， O
泄 O
较 O
多 O
臭 O
秽 O
污 O
物 O
， O
小 B-临床表现
便 I-临床表现
量 I-临床表现
多 I-临床表现
， O
每 O
日 O
２ O
０ O
０ O
０ O
ｍ O
Ｌ O
以 O
上 O
， O
神 O
识 O
转 O
清 O

薏 B-中药
苡 I-中药
仁 I-中药
甘 O
淡 O
微 O
寒 O
， O
健 O
脾 O
渗 O
湿 O

“ O
健 B-方剂
脾 I-方剂
活 I-方剂
血 I-方剂
方 I-方剂
” O
治 O
疗 O
脾 B-中医证候
虚 I-中医证候
络 I-中医证候
阻 I-中医证候
型 O
慢 B-西医诊断
性 I-西医诊断
萎 I-西医诊断
缩 I-西医诊断
性 I-西医诊断
胃 I-西医诊断
炎 I-西医诊断
３ O
６ O
例 O
临 O
床 O
研 O
究 O

目 O
的 O
观 O
察 O
抑 O
木 O
和 O
中 O
汤 O
治 O
疗 O
便 B-西医诊断
秘 I-西医诊断
型 I-西医诊断
肠 I-西医诊断
易 I-西医诊断
激 I-西医诊断
综 I-西医诊断
合 I-西医诊断
征 I-西医诊断
（ O
Ｃ O
－ O
Ｉ O
Ｂ O
Ｓ O
） O
的 O
疗 O
效 O

结 O
果 O
： O
治 O
疗 O
后 O
两 O
组 O
胃 B-临床表现
脘 I-临床表现
冷 I-临床表现
痛 I-临床表现
、 O
喜 B-临床表现
热 I-临床表现
喜 I-临床表现
按 I-临床表现
、 O
胃 B-临床表现
脘 I-临床表现
痞 I-临床表现
胀 I-临床表现
、 O
口 B-临床表现
淡 I-临床表现
、 O
饮 B-临床表现
食 I-临床表现
减 I-临床表现
少 I-临床表现
、 O
气 B-临床表现
短 I-临床表现
懒 I-临床表现
言 I-临床表现
、 O
呕 B-临床表现
吐 I-临床表现
清 I-临床表现
水 I-临床表现
、 O
大 B-临床表现
便 I-临床表现
稀 I-临床表现
溏 I-临床表现
积 O
分 O
以 O
及 O
症 O
候 O
总 O
积 O
分 O
均 O
显 O
著 O
降 O
低 O
， O
且 O
治 O
疗 O
组 O
降 O
低 O
幅 O
度 O
显 O
著 O
高 O
于 O
对 O
照 O
组 O
， O
差 O
异 O
具 O
有 O
统 O
计 O
学 O
意 O
义 O
（ O
Ｐ O
＜ O
０ O

张 O
师 O
认 O
为 O
， O
用 O
温 O
热 O
药 O
物 O
治 O
疗 O
臌 O
胀 O
， O
只 O
宜 O
脾 O
肾 B-中医证候
阳 I-中医证候
虚 I-中医证候
之 O
证 O
， O
应 O
着 O
眼 O
于 O
恶 O
寒 O
、 O
腹 O
胀 O
、 O
脉 O
缓 O
、 O
舌 O
滑 O
等 O
一 O
派 O
阳 O
气 O
不 O
振 O
之 O
象 O

上 O
方 O
去 O
生 B-中药
大 I-中药
黄 I-中药
， O
停 O
用 O
氯 O
霉 O
素 O
， O
连 O
服 O
２ O
０ O
剂 O
， O
黄 B-临床表现
疸 I-临床表现
消 I-临床表现
退 I-临床表现
， O
诸 O
恙 O
悉 O
平 O
， O
精 B-临床表现
神 I-临床表现
逐 I-临床表现
渐 I-临床表现
恢 I-临床表现
复 I-临床表现
， O
肝 B-临床表现
功 I-临床表现
能 I-临床表现
明 I-临床表现
显 I-临床表现
好 I-临床表现
转 I-临床表现
出 I-临床表现
院 I-临床表现

治 O
以 O
清 O
热 O
除 O
湿 O
， O
解 O
毒 O
止 O
血 O
： O
茵 B-中药
陈 I-中药
１ O
５ O
克 O
、 O
栀 B-中药
子 I-中药
１ O
０ O
克 O
、 O
白 O
芍 O
１ O
８ O
克 O
、 O
马 B-中药
齿 I-中药
苋 I-中药
３ O
０ O
克 O
、 O
木 B-中药
香 I-中药
８ O
克 O
、 O
槟 B-中药
榔 I-中药
８ O
克 O
、 O
槐 B-中药
花 I-中药
１ O
２ O
克 O
、 O
黄 B-中药
连 I-中药
８ O
克 O

药 O
用 O
： O
柴 B-中药
胡 I-中药
１ O
２ O
ｇ O
， O
黄 B-中药
芩 I-中药
１ O
０ O
ｇ O
， O
半 B-中药
夏 I-中药
９ O
ｇ O
， O
人 B-中药
参 I-中药
１ O
５ O
ｇ O
， O
茵 B-中药
陈 I-中药
２ O
０ O
ｇ O
， O
炒 B-中药
白 I-中药
术 I-中药
１ O
５ O
ｇ O
， O
干 B-中药
姜 I-中药
１ O
２ O
ｇ O
， O
制 B-中药
附 I-中药
子 I-中药
（ O
先 O
煎 O
） O
１ O
０ O
ｇ O
， O
茯 B-中药
苓 I-中药
２ O
０ O
ｇ O
， O
藿 B-中药
香 I-中药
（ O
后 O
下 O
） O
１ O
０ O
ｇ O
， O
泽 B-中药
泻 I-中药
１ O
５ O
ｇ O
， O
白 B-中药
蔻 I-中药
仁 I-中药
（ O
后 O
下 O
） O
１ O
０ O
ｇ O
， O
白 B-中药
矾 I-中药
１ O
ｇ O
， O
炙 B-中药
甘 I-中药
草 I-中药
１ O
０ O
ｇ O
， O
７ O
剂 O
， O
水 O
煎 O
服 O
日 O
１ O
剂 O

结 O
果 O
治 O
疗 O
后 O
合 B-中医治疗
募 I-中医治疗
配 I-中医治疗
穴 I-中医治疗
组 O
总 O
有 O
效 O
率 O
为 O
１ O
０ O
０ O

诉 O
胸 B-临床表现
胁 I-临床表现
胀 I-临床表现
闷 I-临床表现
， O
善 B-临床表现
叹 I-临床表现
息 I-临床表现
， O
不 B-临床表现
欲 I-临床表现
饮 I-临床表现
食 I-临床表现
， O
舌 O
红 O
苔 B-临床表现
白 I-临床表现
， O
脉 B-临床表现
弦 I-临床表现
细 I-临床表现

结 O
论 O
胃 B-中医诊断
脘 I-中医诊断
痛 I-中医诊断
的 O
临 O
床 O
病 O
机 O
、 O
主 O
症 O
均 O
相 O
同 O
， O
应 O
用 O
小 B-方剂
陷 I-方剂
胸 I-方剂
汤 I-方剂
治 O
疗 O
胃 B-中医诊断
脘 I-中医诊断
痛 I-中医诊断
疗 O
效 O
肯 O
定 O
， O
值 O
得 O
临 O
床 O
推 O
广 O
应 O
用 O

气 O
滞 O
湿 O
阻 O
， O
浊 O
气 O
充 O
塞 O
故 O
腹 O
胀 O
不 O
坚 O
， O
纳 B-临床表现
呆 I-临床表现
， O
嗳 B-临床表现
气 I-临床表现

中 B-中医治疗
医 I-中医治疗
食 I-中医治疗
疗 I-中医治疗
调 O
护 O
功 B-西医诊断
能 I-西医诊断
性 I-西医诊断
便 I-西医诊断
秘 I-西医诊断
的 O
效 O
果 O
研 O
究 O

治 O
疗 O
组 O
治 O
疗 O
后 O
、 O
治 O
疗 O
结 O
束 O
后 O
半 O
年 O
胸 B-临床表现
骨 I-临床表现
后 I-临床表现
烧 I-临床表现
辣 I-临床表现
烧 I-临床表现
心 I-临床表现
感 I-临床表现
频 O
率 O
、 O
胸 B-临床表现
骨 I-临床表现
后 I-临床表现
烧 I-临床表现
辣 I-临床表现
烧 I-临床表现
心 I-临床表现
感 I-临床表现
程 O
度 O
、 O
胸 B-临床表现
口 I-临床表现
痛 I-临床表现
频 O
率 O
、 O
胸 B-临床表现
口 I-临床表现
痛 I-临床表现
程 O
度 O
、 O
口 O
中 O
酸 O
／ O
苦 O
味 O
频 O
率 O
、 O
口 O
中 O
酸 O
／ O
苦 O
味 O
程 O
度 O
与 O
西 O
药 O
组 O
比 O
较 O
差 O
异 O
显 O
著 O
（ O
Ｐ O
＜ O
０ O

功 B-西医诊断
能 I-西医诊断
性 I-西医诊断
消 I-西医诊断
化 I-西医诊断
不 I-西医诊断
良 I-西医诊断
； O
肝 B-中医证候
郁 I-中医证候
脾 I-中医证候
虚 I-中医证候
型 O
； O
健 B-方剂
脾 I-方剂
舒 I-方剂
肝 I-方剂
汤 I-方剂
； O
中 O
医 O
药 O
疗 O
法 O

方 O
法 O
： O
随 O
机 O
分 O
为 O
两 O
组 O
， O
治 O
疗 O
组 O
８ O
０ O
例 O
用 O
中 O
药 O
（ O
青 B-中药
皮 I-中药
、 O
三 B-中药
棱 I-中药
、 O
莪 B-中药
术 I-中药
、 O
当 B-中药
归 I-中药
、 O
苍 O
术 O
、 O
桃 B-中药
仁 I-中药
、 O
赤 B-中药
芍 I-中药
、 O
大 B-中药
黄 I-中药
等 O
） O
为 O
主 O
口 O
服 O

治 O
疗 O
组 O
在 O
对 O
照 O
组 O
基 O
础 O
上 O
餐 O
后 O
口 O
服 O
六 B-中医治疗
味 I-中医治疗
能 I-中医治疗
消 I-中医治疗
胶 I-中医治疗
囊 I-中医治疗
， O
２ O
粒 O
／ O
次 O
， O
３ O
次 O
／ O
ｄ O

辨 O
证 O
为 O
湿 B-中医证候
瘀 I-中医证候
互 I-中医证候
结 I-中医证候
， O
治 O
以 O
化 O
瘀 O
除 O
湿 O
为 O
法 O
， O
拟 O
血 B-方剂
府 I-方剂
逐 I-方剂
瘀 I-方剂
汤 I-方剂
加 I-方剂
减 I-方剂
： O
柴 O
胡 O
、 O
川 B-中药
芎 I-中药
、 O
桃 B-中药
仁 I-中药
、 O
枳 B-中药
壳 I-中药
、 O
前 B-中药
仁 I-中药
、 O
制 B-中药
大 I-中药
黄 I-中药
各 O
３ O
ｇ O
， O
生 B-中药
地 I-中药
、 O
赤 B-中药
芍 I-中药
、 O
当 B-中药
归 I-中药
、 O
腹 B-中药
皮 I-中药
各 O
５ O
ｇ O
， O
茵 B-中药
陈 I-中药
８ O
ｇ O

目 O
的 O
： O
探 O
讨 O
中 B-中医治疗
医 I-中医治疗
临 I-中医治疗
床 I-中医治疗
护 I-中医治疗
理 I-中医治疗
路 I-中医治疗
径 I-中医治疗
在 O
泄 B-中医诊断
泻 I-中医诊断
病 I-中医诊断
（ O
腹 B-西医诊断
泻 I-西医诊断
型 I-西医诊断
肠 I-西医诊断
易 I-西医诊断
激 I-西医诊断
综 I-西医诊断
合 I-西医诊断
征 I-西医诊断
） O
患 O
者 O
中 O
的 O
应 O
用 O
效 O
果 O
， O
为 O
规 O
范 O
该 O
病 O
的 O
护 O
理 O
服 O
务 O
提 O
供 O
依 O
据 O

３ O
月 O
５ O
日 O
二 O
诊 O
： O
药 O
后 O
患 O
儿 O
矢 O
气 O
频 O
频 O
， O
排 O
两 O
次 O
稀 O
便 O
， O
腹 O
胀 O
大 O
减 O
， O
抽 O
搐 O
止 O
， O
神 B-临床表现
志 I-临床表现
清 I-临床表现
， O
尿 O
量 O
增 O
多 O
， O
浮 B-临床表现
肿 I-临床表现
略 O
减 O
， O
体 O
温 O
３ O
６ O

方 O
法 O
： O
将 O
７ O
０ O
例 O
慢 B-西医诊断
性 I-西医诊断
萎 I-西医诊断
缩 I-西医诊断
性 I-西医诊断
胃 I-西医诊断
炎 I-西医诊断
患 O
者 O
随 O
机 O
分 O
为 O
观 O
察 O
组 O
和 O
对 O
照 O
组 O
各 O
３ O
５ O
例 O
， O
观 O
察 O
组 O
给 O
予 O
改 O
良 O
雷 O
火 O
神 O
针 O
及 O
中 B-中医治疗
药 I-中医治疗
汤 I-中医治疗
剂 I-中医治疗
口 O
服 O
治 O
疗 O
， O
对 O
照 O
组 O
给 O
予 O
胃 O
复 O
春 O
片 O
及 O
维 O
酶 O
素 O
片 O
口 O
服 O
， O
均 O
治 O
疗 O
３ O
个 O
月 O
后 O
观 O
察 O
临 O
床 O
症 O
状 O
积 O
分 O
和 O
胃 O
镜 O
病 O
理 O
变 O
化 O

非 O
糜 O
烂 O
性 O
胃 O
食 O
管 O
反 O
流 O
病 O
是 O
消 O
化 O
系 O
统 O
常 O
见 O
疾 O
病 O
之 O
一 O
。 O
烧 O
心 O
、 O
泛 O
酸 O
、 O
胸 O
骨 O
后 O
灼 O
痛 O
等 O
反 O
复 O
发 O
作 O
， O
严 O
重 O
影 O
响 O
患 O
者 O
的 O
生 O
活 O
质 O
量 O
。 O
笔 O
者 O
应 O
用 O
四 B-方剂
逆 I-方剂
散 I-方剂
合 O
左 B-方剂
金 I-方剂
丸 I-方剂
加 I-方剂
味 I-方剂
治 O
疗 O
肝 B-中医证候
胃 I-中医证候
郁 I-中医证候
热 I-中医证候
证 O
非 O
糜 O
烂 O
性 O
胃 O
食 O
管 O
反 O
流 O
病 O
， O
取 O
得 O
较 O
好 O
疗 O
效 O
。 O
现 O
报 O
告 O
如 O
下 O
。 O

桂 B-中药
枝 I-中药
１ O
０ O
克 O

目 O
的 O
观 O
察 O
中 O
医 O
药 O
治 O
疗 O
胃 B-西医诊断
食 I-西医诊断
管 I-西医诊断
反 I-西医诊断
流 I-西医诊断
病 I-西医诊断
与 O
肠 O
易 O
激 O
综 O
合 O
征 O
重 O
叠 O
症 O
的 O
临 O
床 O
疗 O
效 O

我 O
们 O
发 O
现 O
， O
具 O
疏 O
肝 O
补 O
脾 O
、 O
行 O
气 O
解 O
郁 O
作 O
用 O
的 O
中 O
药 O
复 O
方 O
调 O
肝 O
实 O
脾 O
方 O
对 O
肝 B-中医证候
郁 I-中医证候
脾 I-中医证候
虚 I-中医证候
型 O
Ｉ O
Ｂ O
Ｓ O
具 O
有 O
良 O
好 O
的 O
临 O
床 O
疗 O
效 O
， O
但 O
其 O
作 O
用 O
机 O
制 O
尚 O
不 O
清 O
楚 O

服 O
药 O
后 O
， O
尿 B-临床表现
量 I-临床表现
增 I-临床表现
加 I-临床表现

六 O
味 O
能 O
消 O
胶 O
囊 O
治 O
疗 O
功 B-西医诊断
能 I-西医诊断
性 I-西医诊断
消 I-西医诊断
化 I-西医诊断
不 I-西医诊断
良 I-西医诊断
临 O
床 O
观 O
察 O

结 O
论 O
： O
中 O
西 O
结 O
合 O
治 O
疗 O
顽 B-西医诊断
固 I-西医诊断
性 I-西医诊断
功 I-西医诊断
能 I-西医诊断
性 I-西医诊断
消 I-西医诊断
化 I-西医诊断
不 I-西医诊断
良 I-西医诊断
可 O
取 O
得 O
较 O
满 O
意 O
的 O
疗 O
效 O

结 O
果 O
肝 B-中医证候
胃 I-中医证候
气 I-中医证候
滞 I-中医证候
证 O
焦 O
虑 O
患 O
者 O
比 O
例 O
显 O
著 O
高 O
于 O
脾 B-中医证候
虚 I-中医证候
气 I-中医证候
滞 I-中医证候
证 O
患 O
者 O
（ O
Ｐ O
＜ O
０ O

经 O
西 O
医 O
查 O
肝 O
功 O
能 O
， O
诊 O
为 O
急 B-西医诊断
性 I-西医诊断
黄 I-西医诊断
疸 I-西医诊断
型 I-西医诊断
肝 I-西医诊断
炎 I-西医诊断

麻 B-方剂
枳 I-方剂
降 I-方剂
浊 I-方剂
方 I-方剂
治 O
疗 O
便 B-西医诊断
秘 I-西医诊断
型 I-西医诊断
肠 I-西医诊断
易 I-西医诊断
激 I-西医诊断
综 I-西医诊断
合 I-西医诊断
征 I-西医诊断
的 O
临 O
床 O
研 O
究 O

目 O
的 O
观 O
察 O
香 B-方剂
术 I-方剂
砂 I-方剂
片 I-方剂
（ O
木 B-中药
香 I-中药
、 O
白 B-中药
术 I-中药
、 O
砂 B-中药
仁 I-中药
、 O
白 O
芍 O
、 O
枳 B-中药
壳 I-中药
、 O
麦 B-中药
芽 I-中药
） O
的 O
促 O
消 O
化 O
功 O
能 O

虎 B-中药
杖 I-中药
活 O
血 O
定 O
痛 O
， O
清 B-中医治则
热 I-中医治则
利 I-中医治则
湿 I-中医治则
退 O
黄 O

对 O
照 O
组 O
给 O
予 O
常 O
规 O
治 O
疗 O
和 O
米 O
氮 O
平 O
， O
治 O
疗 O
组 O
在 O
常 O
规 O
治 O
疗 O
和 O
低 B-西医治疗
剂 I-西医治疗
量 I-西医治疗
米 I-西医治疗
氮 I-西医治疗
平 I-西医治疗
治 O
疗 O
基 O
础 O
上 O
给 O
予 O
开 O
郁 O
消 O
痞 O
方 O

胸 O
闷 O
不 B-临床表现
思 I-临床表现
饮 I-临床表现
食 I-临床表现
为 O
湿 O
中 O
郁 O
热 O
之 O
象 O

目 O
的 O
观 O
察 O
基 O
于 O
＂ O
脾 O
肺 O
并 O
治 O
＂ O
理 O
论 O
取 O
穴 O
针 B-中医治疗
刺 I-中医治疗
联 O
合 O
奥 O
美 O
拉 O
唑 O
肠 O
溶 O
胶 O
囊 O
治 O
疗 O
难 B-西医诊断
治 I-西医诊断
性 I-西医诊断
胃 I-西医诊断
食 I-西医诊断
管 I-西医诊断
反 I-西医诊断
流 I-西医诊断
病 I-西医诊断
的 O
临 O
床 O
疗 O
效 O

俞 B-中医治疗
募 I-中医治疗
配 I-中医治疗
穴 I-中医治疗
埋 I-中医治疗
线 I-中医治疗
疗 O
法 O
对 O
慢 B-西医诊断
性 I-西医诊断
萎 I-西医诊断
缩 I-西医诊断
性 I-西医诊断
胃 I-西医诊断
炎 I-西医诊断
患 O
者 O
血 O
浆 O
胃 O
动 O
素 O
及 O
体 O
表 O
胃 O
电 O
图 O
的 O
影 O
响 O

慢 B-西医诊断
性 I-西医诊断
萎 I-西医诊断
缩 I-西医诊断
性 I-西医诊断
胃 I-西医诊断
炎 I-西医诊断
； O
脾 B-中医证候
虚 I-中医证候
肝 I-中医证候
乘 I-中医证候
型 O
； O
膏 O
方 O

再 O
服 O
３ O
０ O
剂 O
， O
精 O
神 O
大 O
振 O
， O
饮 O
食 O
大 O
增 O
， O
黄 B-中医诊断
疸 I-中医诊断
消 O
退 O
， O
尿 O
已 O
不 O
黄 O

刻 O
诊 O
： O
面 O
黄 O
珠 O
黄 O
， O
神 B-临床表现
疲 I-临床表现
肢 O
倦 O
， O
厌 O
油 O
纳 B-临床表现
呆 I-临床表现
， O
恶 B-临床表现
心 I-临床表现
欲 B-临床表现
呕 I-临床表现
， O
腹 O
胀 O
， O
瘦 O
黄 O
赤 O
， O
舌 O
苔 B-临床表现
黄 I-临床表现
腻 I-临床表现
， O
脉 O
沉 O

若 O
有 O
阴 O
虚 O
发 B-临床表现
热 I-临床表现
之 O
象 O
者 O
， O
则 O
不 O
宜 O
用 O
此 O
法 O

０ O
５ O
） O
， O
其 O
中 O
治 O
疗 O
组 O
胃 B-临床表现
脘 I-临床表现
胀 I-临床表现
满 I-临床表现
、 O
疼 O
痛 O
、 O
纳 B-临床表现
差 I-临床表现
和 O
证 O
候 O
总 O
积 O
分 O
明 O
显 O
低 O
于 O
对 O
照 O
组 O
（ O
Ｐ O
＜ O
０ O

患 O
阿 B-西医诊断
米 I-西医诊断
巴 I-西医诊断
痢 I-西医诊断
疾 I-西医诊断
２ O
ａ O
， O
曾 O
经 O
某 O
医 O
院 O
西 O
药 O
治 O
疗 O
， O
并 O
配 O
服 O
鸦 O
蛋 O
子 O
仁 O
红 O
枣 O
肉 O
裹 O
吞 O
服 O
１ O
ａ O
， O
痢 O
疾 O
时 O
愈 O
时 O
作 O
， O
便 O
下 O
脓 O
血 O

结 O
论 O
： O
综 O
上 O
所 O
述 O
， O
逆 O
萎 O
促 O
愈 O
汤 O
联 O
合 O
温 B-中医治疗
针 I-中医治疗
灸 I-中医治疗
对 O
慢 B-西医诊断
性 I-西医诊断
萎 I-西医诊断
缩 I-西医诊断
性 I-西医诊断
胃 I-西医诊断
炎 I-西医诊断
患 O
者 O
进 O
行 O
治 O
疗 O
， O
不 O
但 O
发 O
挥 O
了 O
祖 O
国 O
医 O
药 O
的 O
功 O
效 O
， O
而 O
且 O
还 O
突 O
出 O
了 O
温 B-中医治疗
针 I-中医治疗
灸 I-中医治疗
温 O
经 O
通 O
络 O
的 O
作 O
用 O

方 O
法 O
： O
将 O
６ O
４ O
例 O
脾 B-中医证候
虚 I-中医证候
痰 I-中医证候
湿 I-中医证候
证 O
功 B-西医诊断
能 I-西医诊断
性 I-西医诊断
消 I-西医诊断
化 I-西医诊断
不 I-西医诊断
良 I-西医诊断
患 O
者 O
随 O
机 O
分 O
成 O
资 O
生 O
丸 O
汤 O
剂 O
组 O
（ O
治 O
疗 O
组 O
） O
３ O
２ O
例 O
、 O
吗 O
丁 O
啉 O
组 O
（ O
对 O
照 O
组 O
） O
３ O
２ O
例 O

参 B-方剂
夏 I-方剂
二 I-方剂
术 I-方剂
汤 I-方剂
； O
慢 O
性 O
萎 O
缩 O
性 O
胃 O
炎 O
； O
脾 B-中医证候
虚 I-中医证候
胃 I-中医证候
热 I-中医证候
血 I-中医证候
瘀 I-中医证候
证 O
； O
肠 O
上 O
皮 O
化 O
生 O

治 O
疗 O
宜 O
解 B-中医治则
毒 I-中医治则
化 I-中医治则
浊 I-中医治则
， O
软 B-中医治则
肝 I-中医治则
化 I-中医治则
坚 I-中医治则

海 B-中药
藻 I-中药
、 O
沉 B-中药
香 I-中药
各 O
１ O
０ O
ｇ O

目 O
的 O
： O
观 O
察 O
温 O
中 O
驱 O
寒 O
、 O
益 O
气 O
健 O
脾 O
类 O
中 O
药 O
配 O
伍 O
治 O
疗 O
萎 O
缩 O
性 O
胃 O
炎 O
的 O
疗 O
效 O
． O
方 O
法 O
： O
选 O
取 O
脾 O
胃 O
虚 O
寒 O
型 O
萎 O
缩 O
性 O
胃 O
炎 O
， O
给 O
予 O
香 B-方剂
砂 I-方剂
温 I-方剂
中 I-方剂
汤 I-方剂
（ O
党 B-中药
参 I-中药
、 O
白 O
术 O
、 O
茯 B-中药
苓 I-中药
、 O
砂 B-中药
仁 I-中药
、 O
干 B-中药
姜 I-中药
、 O
木 B-中药
香 I-中药
、 O
半 B-中药
夏 I-中药
等 O
） O
加 O
减 O
， O
２ O
月 O
为 O
一 O
疗 O
程 O
， O
半 O
年 O
后 O
复 O
查 O
． O
结 O
果 O
： O
总 O
有 O
效 O
率 O
９ O
７ O
． O
９ O
％ O
． O
提 O
示 O
： O
香 B-方剂
砂 I-方剂
温 I-方剂
中 I-方剂
汤 I-方剂
具 O
有 O
治 O
疗 O
萎 O
缩 O
性 O
胃 O
炎 O
的 O
功 O
效 O
． O

按 O
肝 B-西医诊断
脓 I-西医诊断
肿 I-西医诊断
， O
相 O
当 O
于 O
中 O
医 O
的 O
肝 O
痈 O

擅 O
于 O
治 O
疗 O
凡 O
气 O
血 O
阻 O
滞 O
， O
有 O
形 O
坚 O
积 O
之 O
症 O
的 O
三 B-中药
棱 I-中药
、 O
莪 O
术 O

方 O
法 O
： O
选 O
取 O
２ O
０ O
１ O
４ O
年 O
１ O
１ O
月 O
至 O
２ O
０ O
１ O
６ O
年 O
１ O
０ O
月 O
巩 O
义 O
康 O
瑞 O
医 O
院 O
收 O
治 O
的 O
门 O
诊 O
和 O
住 O
院 O
脾 B-中医证候
胃 I-中医证候
虚 I-中医证候
弱 I-中医证候
型 O
Ｃ O
Ａ O
Ｇ O
患 O
者 O
７ O
８ O
例 O
， O
随 O
机 O
分 O
为 O
中 O
药 O
组 O
和 O
针 O
药 O
组 O
， O
每 O
组 O
各 O
３ O
９ O
例 O

目 O
的 O
： O
观 O
察 O
通 O
元 O
温 O
针 O
灸 O
法 O
、 O
通 B-中医治疗
元 I-中医治疗
针 I-中医治疗
刺 I-中医治疗
法 I-中医治疗
和 O
针 B-中医治疗
刺 I-中医治疗
法 O
治 O
疗 O
肝 B-中医证候
郁 I-中医证候
乘 I-中医证候
脾 I-中医证候
型 O
腹 B-西医诊断
泻 I-西医诊断
型 I-西医诊断
肠 I-西医诊断
易 I-西医诊断
激 I-西医诊断
综 I-西医诊断
合 I-西医诊断
征 I-西医诊断
（ O
Ｉ O
Ｂ O
Ｓ O
） O
的 O
临 O
床 O
疗 O
效 O

治 O
疗 O
组 O
将 O
Ｆ O
Ｄ O
分 O
为 O
肝 B-中医证候
气 I-中医证候
郁 I-中医证候
结 I-中医证候
、 O
脾 B-中医证候
胃 I-中医证候
气 I-中医证候
虚 I-中医证候
、 O
肝 B-中医证候
气 I-中医证候
犯 I-中医证候
胃 I-中医证候
、 O
湿 B-中医证候
热 I-中医证候
滞 I-中医证候
胃 I-中医证候
４ O
型 O
， O
在 O
中 O
脘 O
、 O
天 O
枢 O
、 O
足 O
三 O
里 O
、 O
内 O
关 O
基 O
本 O
腧 O
穴 O
基 O
础 O
上 O
随 O
症 O
辨 O
证 O
取 O
穴 O
进 O
行 O
针 O
刺 O
治 O
疗 O

目 O
的 O
探 O
讨 O
六 B-中医治疗
味 I-中医治疗
能 I-中医治疗
消 I-中医治疗
胶 I-中医治疗
囊 I-中医治疗
联 O
合 O
莫 O
沙 O
比 O
利 O
对 O
功 B-西医诊断
能 I-西医诊断
性 I-西医诊断
消 I-西医诊断
化 I-西医诊断
不 I-西医诊断
良 I-西医诊断
（ O
Ｆ O
Ｄ O
） O
患 O
者 O
胃 O
动 O
力 O
的 O
影 O
响 O

郁 B-中药
金 I-中药
、 O
金 B-中药
钱 I-中药
草 I-中药
、 O
鸡 B-中药
内 I-中药
金 I-中药
、 O
海 B-中药
金 I-中药
沙 I-中药
疏 O
肝 O
利 O
胆 O
排 O
石 O
， O
清 O
利 O
湿 O
热 O

目 O
的 O
观 O
察 O
车 O
前 O
番 O
泻 O
颗 O
粒 O
联 O
合 O
芪 B-中医治疗
蓉 I-中医治疗
润 I-中医治疗
肠 I-中医治疗
口 I-中医治疗
服 I-中医治疗
液 I-中医治疗
治 O
疗 O
老 B-西医诊断
年 I-西医诊断
功 I-西医诊断
能 I-西医诊断
性 I-西医诊断
便 I-西医诊断
秘 I-西医诊断
的 O
临 O
床 O
疗 O
效 O

便 O
秘 O
／ O
中 O
医 O
药 O
疗 O
法 O
， O
理 O
气 O
剂 O
／ O
治 O
疗 O
应 O
用 O
， O
＠ O
润 B-方剂
肠 I-方剂
通 I-方剂
便 I-方剂
方 I-方剂

舌 O
质 O
红 O
苔 B-临床表现
黄 I-临床表现

白 B-中药
花 I-中药
蛇 I-中药
舌 I-中药
草 I-中药
甘 O
苦 O
微 O
寒 O
， O
是 O
清 O
热 O
利 O
湿 O
解 O
毒 O
之 O
要 O
药 O
， O
本 O
人 O
体 O
会 O
其 O
活 O
血 O
利 O
尿 O
作 O
用 O
较 O
益 O
母 O
草 O
为 O
优 O
， O
且 O
无 O
任 O
何 O
副 O
作 O
用 O
， O
故 O
木 O
例 O
始 O
终 O
选 O
用 O

结 O
论 O
： O
一 O
贯 O
煎 O
合 O
麦 B-方剂
门 I-方剂
冬 I-方剂
汤 I-方剂
治 O
疗 O
Ｃ O
Ａ O
Ｇ O
临 O
床 O
疗 O
效 O
显 O
著 O
， O
可 O
降 O
低 O
血 O
清 O
Ｉ O
Ｌ O
－ O
８ O
、 O
Ｉ O
Ｌ O
－ O
１ O
１ O
和 O
Ｔ O
Ｎ O
Ｆ O
－ O
α O
水 O
平 O
， O
改 O
善 O
患 O
者 O
生 O
活 O
质 O
量 O

急 B-西医诊断
性 I-西医诊断
肠 I-西医诊断
梗 I-西医诊断
阻 I-西医诊断
： O
熊 O
某 O
， O
男 O
， O
５ O
２ O
岁 O

目 O
的 O
研 O
究 O
辨 O
证 O
艾 B-中医治疗
灸 I-中医治疗
联 O
合 O
伊 O
托 O
必 O
利 O
治 O
疗 O
功 B-西医诊断
能 I-西医诊断
性 I-西医诊断
消 I-西医诊断
化 I-西医诊断
不 I-西医诊断
良 I-西医诊断
的 O
疗 O
效 O

选 O
取 O
年 O
龄 O
、 O
性 O
别 O
构 O
成 O
比 O
相 O
近 O
的 O
２ O
０ O
例 O
健 O
康 O
人 O
， O
比 O
较 O
健 O
康 O
人 O
与 O
脾 B-中医证候
虚 I-中医证候
气 I-中医证候
滞 I-中医证候
证 O
Ｆ O
Ｄ O
患 O
者 O
血 O
清 O
Ｇ O
ｈ O
ｒ O
ｅ O
ｌ O
ｉ O
ｎ O
、 O
５ O
－ O
Ｈ O
Ｔ O
、 O
Ｍ O
Ｔ O
Ｌ O
含 O
量 O
的 O
差 O
异 O

结 O
论 O
益 O
气 O
消 O
痞 O
汤 O
治 O
疗 O
脾 B-中医证候
胃 I-中医证候
虚 I-中医证候
弱 I-中医证候
型 O
慢 B-西医诊断
性 I-西医诊断
萎 I-西医诊断
缩 I-西医诊断
性 I-西医诊断
胃 I-西医诊断
炎 I-西医诊断
能 O
显 O
著 O
改 O
善 O
临 O
床 O
症 O
状 O
， O
逆 O
转 O
幽 O
门 O
螺 O
杆 O
菌 O
（ O
Ｈ O
ｐ O
） O
感 O
染 O
、 O
胃 O
黏 O
膜 O
萎 O
缩 O
等 O
病 O
理 O
组 O
织 O
学 O
分 O
级 O
， O
远 O
期 O
疗 O
效 O
较 O
好 O

背 B-中医治疗
俞 I-中医治疗
指 I-中医治疗
针 I-中医治疗
疗 I-中医治疗
法 I-中医治疗
对 O
功 B-西医诊断
能 I-西医诊断
性 I-西医诊断
消 I-西医诊断
化 I-西医诊断
不 I-西医诊断
良 I-西医诊断
患 O
者 O
任 O
督 O
二 O
脉 O
穴 O
位 O
皮 O
温 O
的 O
影 O
响 O

７ O
° O
Ｃ O
， O
唯 O
泛 B-临床表现
吐 I-临床表现
清 I-临床表现
水 I-临床表现
不 O
减 O
， O
脉 O
转 O
沉 O
， O
舌 O
质 O
淡 O
， O
苔 O
薄 O
腻 O

目 O
的 O
观 O
察 O
背 B-中医治疗
俞 I-中医治疗
指 I-中医治疗
针 I-中医治疗
疗 I-中医治疗
法 I-中医治疗
联 O
合 O
半 B-方剂
夏 I-方剂
泻 I-方剂
心 I-方剂
汤 I-方剂
口 O
服 O
治 O
疗 O
寒 B-中医证候
热 I-中医证候
错 I-中医证候
杂 I-中医证候
证 O
功 B-西医诊断
能 I-西医诊断
性 I-西医诊断
消 I-西医诊断
化 I-西医诊断
不 I-西医诊断
良 I-西医诊断
患 O
者 O
的 O
临 O
床 O
疗 O
效 O
及 O
对 O
胃 O
动 O
素 O
（ O
Ｍ O
Ｔ O
Ｌ O
） O
、 O
胃 O
泌 O
素 O
（ O
Ｇ O
Ａ O
Ｓ O
） O
、 O
胆 O
囊 O
收 O
缩 O
素 O
（ O
Ｃ O
Ｃ O
Ｋ O
） O
水 O
平 O
的 O
影 O
响 O

目 O
的 O
： O
对 O
老 B-西医诊断
年 I-西医诊断
功 I-西医诊断
能 I-西医诊断
性 I-西医诊断
消 I-西医诊断
化 I-西医诊断
不 I-西医诊断
良 I-西医诊断
患 O
者 O
联 O
合 O
应 O
用 O
保 O
和 O
丸 O
及 O
多 B-西医治疗
潘 I-西医治疗
立 I-西医治疗
酮 I-西医治疗
治 O
疗 O
的 O
临 O
床 O
价 O
值 O
进 O
行 O
分 O
析 O

炙 B-中药
鳖 I-中药
甲 I-中药
１ O
５ O
ｇ O

药 O
用 O
： O
莱 O
菔 O
叶 O
１ O
５ O
ｇ O
， O
威 O
灵 O
仙 O
１ O
５ O
ｇ O
， O
桔 O
梗 O
１ O
５ O
ｇ O
， O
胖 O
大 O
海 O
１ O
５ O
ｇ O
， O
木 B-中药
瓜 I-中药
１ O
５ O
ｇ O
， O
川 B-中药
牛 I-中药
膝 I-中药
１ O
０ O
ｇ O
， O
地 B-中药
龙 I-中药
１ O
５ O
ｇ O
， O
生 O
蒲 O
黄 O
１ O
５ O
ｇ O
， O
白 O
芥 O
子 O
１ O
５ O
ｇ O
， O
络 B-中药
石 I-中药
藤 I-中药
１ O
５ O
ｇ O
， O
没 B-中药
药 I-中药
１ O
５ O
ｇ O
， O
木 O
蝴 O
蝶 O
１ O
５ O
ｇ O

法 O
当 O
温 B-中医治则
中 I-中医治则
扶 I-中医治则
阳 I-中医治则
化 O
气 O
逐 O
水 O
， O
拟 O
四 B-方剂
逆 I-方剂
五 I-方剂
苓 I-方剂
散 I-方剂
加 I-方剂
减 I-方剂
主 O
之 O
： O
附 B-中药
片 I-中药
８ O
０ O
ｇ O
， O
干 B-中药
姜 I-中药
３ O
０ O
ｇ O
， O
上 B-中药
肉 I-中药
桂 I-中药
（ O
研 O
末 O
， O
泡 O
水 O
兑 O
入 O
） O
８ O
ｇ O
， O
败 B-中药
酱 I-中药
草 I-中药
１ O
５ O
ｇ O
， O
猪 B-中药
苓 I-中药
１ O
５ O
ｇ O
， O
茯 B-中药
苓 I-中药
３ O
０ O
ｇ O
， O
甘 B-中药
草 I-中药
１ O
０ O
ｇ O

完 O
素 O
有 O
“ O
末 O
治 O
久 O
泄 O
法 O
， O
仲 O
景 O
论 O
厥 O
阴 O
经 O
治 O
法 O
是 O
也 O
” O
盖 O
厥 O
阴 O
为 O
病 O
寒 O
热 O
错 O
杂 O
， O
寒 O
则 O
腹 B-临床表现
痛 I-临床表现
、 O
形 B-临床表现
寒 I-临床表现
肢 I-临床表现
冷 I-临床表现
， O
热 O
则 O
口 B-临床表现
苦 I-临床表现
而 I-临床表现
干 I-临床表现
， O
泻 B-临床表现
下 I-临床表现
黄 I-临床表现
臭 I-临床表现
， O
舌 B-临床表现
淡 I-临床表现
胖 I-临床表现
苔 B-临床表现
腻 I-临床表现
微 I-临床表现
黄 I-临床表现
， O
脉 B-临床表现
弦 I-临床表现
无 I-临床表现
力 I-临床表现
， O
拟 O
苦 B-方剂
辛 I-方剂
酸 I-方剂
法 I-方剂
换 I-方剂
肠 I-方剂
丸 I-方剂
加 I-方剂
减 I-方剂

中 O
西 O
医 O
结 O
合 O
治 O
疗 O
非 B-西医诊断
糜 I-西医诊断
烂 I-西医诊断
性 I-西医诊断
胃 I-西医诊断
食 I-西医诊断
管 I-西医诊断
反 I-西医诊断
流 I-西医诊断
病 I-西医诊断
４ O
２ O
例 O

５ O
ｍ O
ｇ O
％ O
， O
Ｂ O
超 O
胆 O
管 O
结 O
石 O
消 O
失 O
， O
肝 O
大 O
肝 O
内 O
胆 O
管 O
散 O
在 O
结 O
石 O
， O
最 O
大 O
８ O
ｍ O
ｍ O
， O
辨 O
证 O
∶ O
邪 O
热 O
大 O
去 O
， O
余 O
热 O
未 O
清 O
， O
肝 B-中医证候
气 I-中医证候
郁 I-中医证候
滞 I-中医证候
， O
血 O
淤 O
胁 O
下 O
， O
痞 O
块 O
不 O
除 O

柴 B-方剂
胡 I-方剂
疏 I-方剂
肝 I-方剂
散 I-方剂
加 I-方剂
味 I-方剂
联 O
合 O
黛 B-西医治疗
力 I-西医治疗
新 I-西医治疗
治 O
疗 O
肝 B-中医证候
郁 I-中医证候
气 I-中医证候
滞 I-中医证候
型 O
功 B-西医诊断
能 I-西医诊断
性 I-西医诊断
消 I-西医诊断
化 I-西医诊断
不 I-西医诊断
良 I-西医诊断
的 O
临 O
床 O
研 O
究 O

目 O
的 O
： O
观 O
察 O
参 B-方剂
赭 I-方剂
镇 I-方剂
气 I-方剂
汤 I-方剂
治 O
疗 O
脾 B-中医证候
胃 I-中医证候
虚 I-中医证候
弱 I-中医证候
型 O
慢 B-西医诊断
性 I-西医诊断
萎 I-西医诊断
缩 I-西医诊断
性 I-西医诊断
胃 I-西医诊断
炎 I-西医诊断
疗 O
效 O

小 B-方剂
陷 I-方剂
胸 I-方剂
汤 I-方剂
合 O
桂 O
枝 O
茯 O
苓 O
丸 O
治 O
疗 O
胃 B-西医诊断
食 I-西医诊断
管 I-西医诊断
反 I-西医诊断
流 I-西医诊断
病 I-西医诊断
５ O
２ O
例 O

逍 O
遥 O
散 O
合 O
失 B-方剂
笑 I-方剂
散 I-方剂
治 O
疗 O
慢 B-西医诊断
性 I-西医诊断
萎 I-西医诊断
缩 I-西医诊断
性 I-西医诊断
胃 I-西医诊断
炎 I-西医诊断
胃 O
络 O
瘀 O
阻 O
证 O
临 O
床 O
观 O
察 O

予 O
以 O
附 B-方剂
子 I-方剂
理 I-方剂
中 I-方剂
汤 I-方剂
加 I-方剂
减 I-方剂

或 O
用 O
茵 B-中药
陈 I-中药
、 O
五 O
苓 O
， O
不 O
惟 O
不 O
能 O
退 O
黄 O
， O
小 O
便 O
间 O
亦 O
难 O
利 O

元 O
参 O
１ O
５ O
克 O
、 O
寸 O
冬 O
１ O
２ O
克 O
、 O
生 O
军 O
６ O
克 O
、 O
芒 O
硝 O
６ O
克 O
（ O
冲 O
服 O
） O
、 O
厚 O
朴 O
１ O
０ O
克 O
、 O
枳 B-中药
实 I-中药
１ O
０ O
克 O
、 O
桃 B-中药
仁 I-中药
１ O
０ O
克 O
、 O
水 O
煎 O
约 O
２ O
０ O
０ O
毫 O
升 O

目 O
的 O
： O
观 O
察 O
柴 B-方剂
术 I-方剂
解 I-方剂
郁 I-方剂
汤 I-方剂
治 O
疗 O
功 B-西医诊断
能 I-西医诊断
性 I-西医诊断
消 I-西医诊断
化 I-西医诊断
不 I-西医诊断
良 I-西医诊断
肝 B-中医证候
气 I-中医证候
郁 I-中医证候
结 I-中医证候
证 O
的 O
临 O
床 O
疗 O
效 O

胃 B-西医诊断
食 I-西医诊断
管 I-西医诊断
反 I-西医诊断
流 I-西医诊断
病 I-西医诊断
； O
雷 B-西医治疗
贝 I-西医治疗
拉 I-西医治疗
唑 I-西医治疗
； O
铝 O
碳 O
酸 O
镁 O
； O
四 O
逆 O
散 O
； O
左 B-方剂
金 I-方剂
丸 I-方剂
； O
中 O
西 O
医 O
结 O
合 O
疗 O
法 O

目 O
的 O
： O
观 O
察 O
六 B-中医治疗
味 I-中医治疗
安 I-中医治疗
消 I-中医治疗
联 O
合 O
曲 O
美 O
布 O
汀 O
对 O
便 O
秘 O
型 O
ｌ O
Ｂ O
Ｓ O
的 O
治 O
疗 O
效 O
果 O

目 O
的 O
： O
观 O
察 O
运 B-方剂
脾 I-方剂
消 I-方剂
食 I-方剂
汤 I-方剂
合 O
多 O
潘 O
立 O
酮 O
治 O
疗 O
脾 B-中医证候
虚 I-中医证候
食 I-中医证候
滞 I-中医证候
型 O
功 O
能 O
性 O
消 O
化 O
不 O
良 O
（ O
Ｆ O
Ｄ O
） O
的 O
临 O
床 O
疗 O
效 O

结 O
论 O
莪 O
连 O
颗 O
粒 O
治 O
疗 O
脾 B-中医证候
虚 I-中医证候
瘀 I-中医证候
热 I-中医证候
型 O
慢 B-西医诊断
性 I-西医诊断
萎 I-西医诊断
缩 I-西医诊断
性 I-西医诊断
胃 I-西医诊断
炎 I-西医诊断
伴 I-西医诊断
肠 I-西医诊断
化 I-西医诊断
生 I-西医诊断
， O
可 O
明 O
显 O
改 O
善 O
患 O
者 O
临 O
床 O
症 O
状 O
， O
逆 O
转 O
胃 O
黏 O
膜 O
的 O
萎 O
缩 O
及 O
肠 O
化 O
生 O
， O
且 O
安 O
全 O
性 O
较 O
好 O

“ O
消 O
水 O
方 O
” O
中 O
汉 O
防 O
己 O
苦 O
寒 O
， O
入 O
膀 O
胱 O
经 O
、 O
肺 O
经 O
， O
有 O
利 B-中医治则
水 I-中医治则
消 I-中医治则
肿 I-中医治则
之 O
功 O
效 O
， O
为 O
君 O
药 O

方 O
法 O
将 O
１ O
２ O
０ O
例 O
胃 B-西医诊断
食 I-西医诊断
管 I-西医诊断
反 I-西医诊断
流 I-西医诊断
病 I-西医诊断
患 O
者 O
随 O
机 O
分 O
为 O
３ O
组 O
， O
艾 O
灸 O
组 O
４ O
０ O
例 O
给 O
予 O
艾 O
灸 O
治 O
疗 O
， O
射 O
频 O
组 O
４ O
０ O
例 O
给 O
予 O
Ｓ O
ｔ O
ｒ O
ｅ O
ｔ O
ｔ O
ａ O
射 O
频 O
治 O
疗 O
， O
治 O
疗 O
组 O
４ O
０ O
例 O
给 O
予 O
艾 O
灸 O
配 O
合 O
Ｓ O
ｔ O
ｒ O
ｅ O
ｔ O
ｔ O
ａ O
射 O
频 O
治 O
疗 O
， O
２ O
０ O
ｄ O
后 O
进 O
行 O
相 O
关 O
评 O
定 O

通 B-中医治疗
窍 I-中医治疗
醒 I-中医治疗
腑 I-中医治疗
法 I-中医治疗
治 O
疗 B-西医诊断
肠 I-西医诊断
易 I-西医诊断
激 I-西医诊断
综 I-西医诊断
合 I-西医诊断
症 I-西医诊断
（ O
便 O
秘 O
型 O
） O

处 O
方 O
： O
五 B-中药
灵 I-中药
脂 I-中药
１ O
０ O
ｇ O
， O
制 B-中药
香 I-中药
附 I-中药
１ O
０ O
ｇ O
， O
乌 B-中药
药 I-中药
１ O
０ O
ｇ O
， O
延 B-中药
胡 I-中药
索 I-中药
１ O
０ O
ｇ O
， O
赤 O
白 B-中药
芍 I-中药
（ O
各 O
） O
１ O
５ O
ｇ O
， O
炒 B-中药
陈 I-中药
皮 I-中药
１ O
０ O
ｇ O
， O
法 B-中药
半 I-中药
夏 I-中药
１ O
０ O
ｇ O
， O
苡 B-中药
仁 I-中药
３ O
０ O
ｇ O
， O
藿 B-中药
香 I-中药
１ O
０ O
ｇ O
， O
厚 B-中药
朴 I-中药
１ O
０ O
ｇ O
， O
石 B-中药
菖 I-中药
蒲 I-中药
５ O
ｇ O
， O
降 B-中药
香 I-中药
３ O
ｇ O
， O
小 B-中药
茴 I-中药
香 I-中药
３ O
ｇ O
， O
麦 B-中药
芽 I-中药
１ O
５ O
ｇ O
， O
炙 B-中药
甘 I-中药
草 I-中药
３ O
ｇ O

诊 O
见 O
： O
面 B-临床表现
色 I-临床表现
萎 I-临床表现
黄 I-临床表现
， O
少 B-临床表现
气 I-临床表现
懒 I-临床表现
言 I-临床表现
， O
倦 O
怠 O
乏 B-临床表现
力 I-临床表现
， O
纳 O
差 O
， O
畏 B-临床表现
寒 I-临床表现
肢 B-临床表现
冷 I-临床表现
， O
腰 B-临床表现
酸 I-临床表现
无 O
力 O
， O
频 O
频 O
嗳 B-临床表现
气 I-临床表现
， O
腹 O
胀 O
如 O
鼓 O

方 O
法 O
： O
将 O
门 O
诊 O
就 O
诊 O
的 O
７ O
２ O
例 O
患 O
者 O
按 O
就 O
诊 O
顺 O
序 O
随 O
机 O
分 O
为 O
两 O
组 O
， O
其 O
中 O
治 O
疗 O
组 O
３ O
６ O
例 O
给 O
予 O
柴 B-方剂
枳 I-方剂
平 I-方剂
肝 I-方剂
汤 I-方剂

郑 O
老 O
师 O
常 O
用 O
此 O
方 O
治 O
疗 O
胃 O
热 O
之 O
食 O
入 O
即 O
吐 O
， O
每 O
收 O
良 O
效 O
， O
并 O
一 O
再 O
告 O
诫 O
： O
“ O
不 O
要 O
小 O
视 O
此 O
方 O
， O
凡 O
食 O
入 O
即 O
吐 O
而 O
属 O
胃 O
热 O
者 O
放 O
胆 O
用 O
之 O
， O
生 B-中药
姜 I-中药
亦 O
可 O
不 O
加 O
， O
无 O
其 O
他 O
合 O
并 O
证 O
者 O
不 O
必 O
乱 O
行 O
加 O
减 O

以 O
发 O
作 O
性 O
或 O
持 O
续 O
性 O
上 B-临床表现
腹 I-临床表现
部 I-临床表现
疼 I-临床表现
痛 I-临床表现
或 I-临床表现
不 I-临床表现
适 I-临床表现

目 O
的 O
探 O
讨 O
抗 O
病 O
毒 O
治 O
疗 O
慢 O
性 O
乙 O
型 O
肝 O
炎 O
（ O
Ｃ O
Ｈ O
Ｂ O
） O
合 O
并 O
非 B-西医诊断
酒 I-西医诊断
精 I-西医诊断
性 I-西医诊断
脂 I-西医诊断
肪 I-西医诊断
肝 I-西医诊断
（ O
Ｎ O
Ａ O
Ｆ O
Ｌ O
Ｄ O
） O
的 O
效 O
果 O

刻 O
下 O
： O
身 B-临床表现
黄 I-临床表现
、 O
目 B-临床表现
黄 I-临床表现
、 O
溺 B-临床表现
黄 I-临床表现
， O
午 B-临床表现
后 I-临床表现
低 I-临床表现
热 I-临床表现
， O
全 B-临床表现
身 I-临床表现
瘙 I-临床表现
痒 I-临床表现
， O
恶 B-临床表现
心 I-临床表现
乏 B-临床表现
力 I-临床表现
， O
口 B-临床表现
苦 I-临床表现
心 B-临床表现
烦 I-临床表现
， O
久 B-临床表现
立 I-临床表现
则 I-临床表现
双 I-临床表现
踝 I-临床表现
浮 I-临床表现
肿 I-临床表现
， O
舌 O
暗 O
红 O
尖 O
赤 O
， O
苔 B-临床表现
黄 I-临床表现
腻 I-临床表现
， O
脉 O
滑 O
数 O

对 O
照 O
组 O
患 O
者 O
给 O
予 O
马 B-西医治疗
来 I-西医治疗
酸 I-西医治疗
曲 I-西医治疗
美 I-西医治疗
布 I-西医治疗
汀 I-西医治疗
片 I-西医治疗
口 O
服 O

中 B-中医治疗
医 I-中医治疗
食 I-中医治疗
疗 I-中医治疗
方 O
案 O
既 O
继 O
承 O
了 O
中 O
医 O
的 O
＂ O
药 O
食 O
一 O
体 O
化 O
＂ O
理 O
论 O
， O
也 O
结 O
合 O
了 O
西 O
医 O
的 O
食 O
物 O
营 O
养 O
学 O
， O
是 O
对 O
中 B-中医治疗
医 I-中医治疗
食 I-中医治疗
疗 I-中医治疗
的 O
创 O
新 O
和 O
发 O
展 O

故 O
戴 O
师 O
用 O
清 B-中医治则
肝 I-中医治则
利 B-中医治则
胆 I-中医治则
、 O
健 B-中医治则
脾 I-中医治则
调 B-中医治则
气 I-中医治则
之 O
剂 O

目 O
的 O
观 O
察 O
沉 O
香 O
通 O
便 O
散 O
研 O
末 O
敷 O
脐 O
加 O
灸 B-中医治疗
法 I-中医治疗
治 O
疗 O
功 B-西医诊断
能 I-西医诊断
性 I-西医诊断
便 I-西医诊断
秘 I-西医诊断
的 O
临 O
床 O
疗 O
效 O

目 O
的 O
： O
总 O
结 O
中 O
西 O
医 O
结 O
合 O
治 O
疗 O
慢 B-西医诊断
性 I-西医诊断
萎 I-西医诊断
缩 I-西医诊断
性 I-西医诊断
胃 I-西医诊断
炎 I-西医诊断
的 O
临 O
床 O
疗 O
效 O

辨 O
证 O
： O
湿 B-中医证候
毒 I-中医证候
内 I-中医证候
陷 I-中医证候
， O
风 B-中医证候
水 I-中医证候
遏 I-中医证候
表 I-中医证候

结 O
论 O
： O
通 O
过 O
本 O
研 O
究 O
， O
雷 B-西医治疗
贝 I-西医治疗
拉 I-西医治疗
唑 I-西医治疗
胶 I-西医治疗
囊 I-西医治疗
联 O
合 O
四 O
君 O
子 O
汤 O
加 O
减 O
对 O
慢 B-西医诊断
性 I-西医诊断
萎 I-西医诊断
缩 I-西医诊断
性 I-西医诊断
胃 I-西医诊断
炎 I-西医诊断
有 O
较 O
好 O
疗 O
效 O
， O
值 O
得 O
临 O
床 O
推 O
广 O
使 O
用 O

治 O
疗 O
组 O
采 O
取 O
香 O
花 O
泻 O
心 O
汤 O
联 O
合 O
黛 B-西医治疗
力 I-西医治疗
新 I-西医治疗
治 O
疗 O
， O
对 O
照 O
组 O
采 O
用 O
常 O
规 O
西 O
药 O
联 O
合 O
黛 B-西医治疗
力 I-西医治疗
新 I-西医治疗
治 O
疗 O
， O
临 O
床 O
疗 O
效 O
根 O
据 O
症 O
状 O
积 O
分 O
、 O
抑 O
郁 O
自 O
评 O
量 O
表 O
（ O
Ｓ O
Ｄ O
Ｓ O
） O
和 O
焦 O
虑 O
自 O
评 O
量 O
表 O
（ O
Ｓ O
Ａ O
Ｓ O
） O
积 O
分 O
变 O
化 O
评 O
定 O

目 O
的 O
： O
研 O
究 O
清 O
和 O
法 O
治 O
疗 O
慢 B-西医诊断
性 I-西医诊断
萎 I-西医诊断
缩 I-西医诊断
性 I-西医诊断
胃 I-西医诊断
炎 I-西医诊断
的 O
疗 O
效 O

胃 O
脘 O
痛 O
； O
胃 B-西医诊断
食 I-西医诊断
管 I-西医诊断
反 I-西医诊断
流 I-西医诊断
病 I-西医诊断
； O
旋 O
覆 O
代 O
赭 O
汤 O
； O
左 B-方剂
金 I-方剂
丸 I-方剂

方 O
药 O
： O
升 B-中药
麻 I-中药
１ O
５ O
ｇ O
， O
黄 B-中药
连 I-中药
１ O
０ O
ｇ O
， O
水 B-中药
牛 I-中药
角 I-中药
１ O
５ O
ｇ O
， O
栀 B-中药
子 I-中药
６ O
ｇ O
， O
茵 B-中药
陈 I-中药
８ O
５ O
ｇ O
， O
炮 B-中药
附 I-中药
子 I-中药
（ O
先 O
煎 O
） O
６ O
ｇ O
， O
白 B-中药
术 I-中药
１ O
５ O
ｇ O
， O
干 B-中药
姜 I-中药
１ O
０ O
ｇ O
， O
炒 B-中药
苍 I-中药
术 I-中药
１ O
５ O
ｇ O
， O
羚 B-中药
羊 I-中药
角 I-中药
粉 I-中药
１ O

方 O
法 O
： O
纳 O
入 O
６ O
０ O
例 O
肝 B-中医证候
气 I-中医证候
郁 I-中医证候
结 I-中医证候
型 O
Ｐ O
Ｄ O
Ｓ O
受 O
试 O
者 O
进 O
行 O
期 O
中 O
分 O
析 O
， O
按 O
照 O
１ O
∶ O
１ O
的 O
比 O
例 O
将 O
受 O
试 O
者 O
随 O
机 O
分 O
为 O
针 O
刺 O
治 O
疗 O
组 O
和 O
非 O
穴 O
浅 O
刺 O
组 O

提 O
示 O
： O
本 O
方 O
具 O
有 O
活 O
血 O
化 O
瘀 O
， O
消 O
痞 O
止 O
痛 O
的 O
功 O
能 O
， O
并 O
配 O
合 O
食 B-中医治疗
疗 I-中医治疗
对 O
慢 O
性 O
萎 O
缩 O
性 O
胃 O
炎 O
有 O
较 O
好 O
的 O
疗 O
效 O
． O

电 O
针 O
合 O
募 O
俞 O
穴 O
对 O
改 O
善 O
功 O
能 O
性 O
便 O
秘 O
和 O
功 B-西医诊断
能 I-西医诊断
性 I-西医诊断
腹 I-西医诊断
泻 I-西医诊断
患 O
者 O
的 O
周 O
排 O
便 O
次 O
数 O
、 O
粪 O
便 O
性 O
状 O
优 O
于 O
口 O
服 O
枸 O
橼 O
酸 O
莫 O
沙 O
必 O
利 O
片 O
、 O
盐 O
酸 O
洛 O
哌 O
丁 O
胺 O
胶 O
囊 O
， O
差 O
异 O
有 O
统 O
计 O
学 O
意 O
义 O
（ O
Ｐ O
＜ O
０ O

［ O
方 O
法 O
］ O
选 O
择 O
便 B-西医诊断
秘 I-西医诊断
型 I-西医诊断
肠 I-西医诊断
易 I-西医诊断
激 I-西医诊断
综 I-西医诊断
合 I-西医诊断
征 I-西医诊断
患 O
者 O
８ O
６ O
例 O
， O
随 O
机 O
分 O
为 O
治 O
疗 O
组 O
４ O
３ O
例 O
和 O
对 O
照 O
组 O
４ O
３ O
例 O

方 O
法 O
患 O
者 O
１ O
２ O
０ O
例 O
随 O
机 O
分 O
为 O
两 O
组 O
， O
观 O
察 O
组 O
采 O
用 O
雷 O
氏 O
清 O
痢 O
荡 O
积 O
法 O
配 O
合 O
穴 B-中医治疗
位 I-中医治疗
贴 I-中医治疗
敷 I-中医治疗
， O
对 O
照 O
组 O
采 O
用 O
常 O
规 O
西 O
医 O
治 O
疗 O
， O
疗 O
程 O
为 O
４ O
周 O

胁 B-临床表现
痛 I-临床表现
口 B-临床表现
微 I-临床表现
苦 I-临床表现

“ O
三 O
穴 O
三 O
法 O
” O
推 B-中医治疗
拿 I-中医治疗
治 O
疗 O
功 B-西医诊断
能 I-西医诊断
性 I-西医诊断
便 I-西医诊断
秘 I-西医诊断
的 O
临 O
床 O
观 O
察 O

方 O
法 O
： O
纳 O
入 O
６ O
６ O
例 O
脾 B-中医证候
虚 I-中医证候
血 I-中医证候
瘀 I-中医证候
型 O
Ｃ O
Ａ O
Ｇ O
患 O
者 O
， O
随 O
机 O
分 O
为 O
治 O
疗 O
组 O
（ O
３ O
５ O
例 O
） O
和 O
对 O
照 O
组 O
（ O
３ O
１ O
例 O
） O

方 O
法 O
将 O
８ O
４ O
例 O
Ｎ O
Ａ O
Ｆ O
Ｌ O
患 O
者 O
随 O
机 O
分 O
为 O
２ O
组 O
， O
治 O
疗 O
组 O
４ O
０ O
例 O
予 O
山 B-方剂
楂 I-方剂
降 I-方剂
脂 I-方剂
方 I-方剂
配 O
合 O
耳 B-中医治疗
穴 I-中医治疗
贴 I-中医治疗
压 I-中医治疗
治 O
疗 O
， O
对 O
照 O
组 O
４ O
４ O
例 O
予 O
水 O
飞 O
蓟 O
宾 O
葡 O
甲 O
胺 O
片 O
治 O
疗 O
， O
２ O
组 O
均 O
治 O
疗 O
１ O
６ O
周 O
后 O
比 O
较 O
临 O
床 O
疗 O
效 O
， O
观 O
察 O
肝 O
功 O
能 O
、 O
血 O
脂 O
及 O
肝 O
脏 O
超 O
声 O
变 O
化 O

火 O
针 O
联 O
合 O
针 B-中医治疗
刺 I-中医治疗
治 O
疗 O
肝 O
胃 O
郁 O
热 O
型 O
胃 B-西医诊断
食 I-西医诊断
管 I-西医诊断
反 I-西医诊断
流 I-西医诊断
病 I-西医诊断
疗 O
效 O
观 O
察 O

铁 O
皮 O
枫 O
斗 O
颗 O
粒 O
（ O
胶 O
囊 O
） O
治 O
疗 O
慢 B-西医诊断
性 I-西医诊断
萎 I-西医诊断
缩 I-西医诊断
性 I-西医诊断
胃 I-西医诊断
炎 I-西医诊断
气 B-中医证候
阴 I-中医证候
两 I-中医证候
虚 I-中医证候
证 O
临 O
床 O
研 O
究 O

目 O
的 O
： O
观 O
察 O
针 B-中医治疗
刺 I-中医治疗
疗 O
法 O
与 O
艾 O
灸 O
疗 O
法 O
治 O
疗 O
功 B-西医诊断
能 I-西医诊断
性 I-西医诊断
消 I-西医诊断
化 I-西医诊断
不 I-西医诊断
良 I-西医诊断
（ O
Ｆ O
Ｄ O
） O
的 O
临 O
床 O
疗 O
效 O
差 O
异 O

目 O
的 O
： O
观 O
察 O
香 O
苏 O
散 O
加 O
减 O
辨 O
证 O
辅 O
治 O
功 B-西医诊断
能 I-西医诊断
性 I-西医诊断
消 I-西医诊断
化 I-西医诊断
不 I-西医诊断
良 I-西医诊断
（ O
Ｆ O
Ｄ O
） O
的 O
疗 O
效 O
及 O
对 O
胃 O
动 O
力 O
的 O
影 O
响 O

方 O
法 O
： O
采 O
用 O
加 B-方剂
味 I-方剂
逍 I-方剂
遥 I-方剂
散 I-方剂
（ O
柴 B-中药
胡 I-中药
、 O
白 O
芍 O
、 O
党 B-中药
参 I-中药
、 O
陈 B-中药
皮 I-中药
、 O
当 B-中药
归 I-中药
、 O
鸡 B-中药
内 I-中药
金 I-中药
、 O
苍 B-中药
术 I-中药
、 O
佛 B-中药
手 I-中药
、 O
白 B-中药
术 I-中药
、 O
茯 B-中药
苓 I-中药
等 O
） O
治 O
疗 O
本 O
病 O
３ O
４ O
例 O
， O
并 O
设 O
对 O
照 O
组 O
， O
观 O
察 O
两 O
组 O
临 O
床 O
疗 O
效 O

痞 B-中医诊断
满 I-中医诊断
证 O
， O
辨 O
证 O
分 O
型 O
， O
疗 O
效 O

健 O
功 O
合 O
剂 O
治 O
疗 O
功 B-西医诊断
能 I-西医诊断
性 I-西医诊断
消 I-西医诊断
化 I-西医诊断
不 I-西医诊断
良 I-西医诊断
的 O
临 O
床 O
观 O
察 O

目 O
的 O
： O
观 O
察 O
针 B-中医治疗
刺 I-中医治疗
加 O
耳 O
穴 O
疗 O
法 O
对 O
功 B-西医诊断
能 I-西医诊断
性 I-西医诊断
消 I-西医诊断
化 I-西医诊断
不 I-西医诊断
良 I-西医诊断
（ O
Ｆ O
Ｄ O
） O
的 O
疗 O
效 O

目 O
的 O
通 O
过 O
液 O
体 O
营 O
养 O
餐 O
负 O
荷 O
实 O
验 O
结 O
合 O
Ｂ O
超 O
检 O
查 O
， O
探 O
讨 O
分 O
析 O
不 O
同 O
证 O
型 O
功 B-西医诊断
能 I-西医诊断
性 I-西医诊断
消 I-西医诊断
化 I-西医诊断
不 I-西医诊断
良 I-西医诊断
（ O
Ｆ O
Ｄ O
） O
患 O
者 O
胃 O
容 O
受 O
性 O
舒 O
张 O
及 O
排 O
空 O
功 O
能 O
的 O
差 O
异 O

处 O
方 O
： O
党 B-中药
参 I-中药
１ O
５ O
ｇ O
， O
焦 B-中药
白 I-中药
术 I-中药
１ O
５ O
ｇ O
， O
茯 B-中药
苓 I-中药
１ O
２ O
ｇ O
， O
泽 B-中药
泻 I-中药
１ O
２ O
ｇ O
， O
丹 B-中药
参 I-中药
１ O
２ O
ｇ O
， O
赤 B-中药
芍 I-中药
１ O
２ O
ｇ O
， O
柴 B-中药
胡 I-中药
９ O
ｇ O
， O
当 B-中药
归 I-中药
９ O
ｇ O
， O
制 B-中药
香 I-中药
附 I-中药
１ O
２ O
ｇ O
， O
白 O
茅 O
根 O
２ O
０ O
ｇ O
， O
虎 B-中药
杖 I-中药
１ O
５ O
ｇ O
， O
甘 B-中药
草 I-中药
９ O
ｇ O
， O
鸡 B-中药
内 I-中药
金 I-中药
１ O
２ O
ｇ O

入 O
院 O
后 O
经 O
造 O
影 O
、 O
手 O
术 O
探 O
查 O
诊 O
断 O
为 O
胃 B-西医诊断
窦 I-西医诊断
癌 I-西医诊断
术 I-西医诊断
后 I-西医诊断
复 I-西医诊断
发 I-西医诊断
并 I-西医诊断
阻 I-西医诊断
塞 I-西医诊断
性 I-西医诊断
黄 I-西医诊断
疸 I-西医诊断
， O
予 O
Ｃ O
Ｍ O
Ｆ O
方 O
案 O
化 O
疗 O
后 O
发 O
热 O
、 O
眼 O
黄 O
等 O
症 O
状 O
消 O
失 O

健 O
脾 O
理 O
气 O
治 O
疗 O
功 B-西医诊断
能 I-西医诊断
性 I-西医诊断
消 I-西医诊断
化 I-西医诊断
不 I-西医诊断
良 I-西医诊断
６ O
０ O
例 O

结 O
论 O
： O
针 B-中医治疗
刺 I-中医治疗
加 O
微 O
生 O
态 O
制 O
剂 O
治 O
疗 O
便 O
秘 O
型 O
Ｉ O
Ｂ O
Ｓ O
确 O
有 O
较 O
好 O
效 O
果 O
， O
不 O
失 O
为 O
治 O
疗 O
本 O
病 O
的 O
较 O
佳 O
疗 O
法 O

方 O
法 O
： O
采 O
用 O
自 O
拟 O
活 B-方剂
胃 I-方剂
治 I-方剂
萎 I-方剂
汤 I-方剂
（ O
生 B-中药
黄 I-中药
芪 I-中药
、 O
潞 B-中药
党 I-中药
参 I-中药
、 O
炒 B-中药
白 I-中药
术 I-中药
、 O
杭 B-中药
白 I-中药
芍 I-中药
、 O
丹 B-中药
参 I-中药
、 O
莪 B-中药
术 I-中药
、 O
檀 B-中药
香 I-中药
、 O
白 B-中药
花 I-中药
蛇 I-中药
舌 I-中药
草 I-中药
、 O
蒲 B-中药
公 I-中药
英 I-中药
、 O
鸡 B-中药
内 I-中药
金 I-中药
、 O
仙 B-中药
鹤 I-中药
草 I-中药
、 O
三 B-中药
七 I-中药
粉 I-中药
等 O
） O
治 O
疗 O
本 O
病 O
３ O
８ O
例 O

目 O
的 O
： O
观 O
察 O
健 O
脾 O
理 O
气 O
化 O
瘀 O
类 O
中 O
药 O
对 O
慢 B-西医诊断
性 I-西医诊断
萎 I-西医诊断
缩 I-西医诊断
性 I-西医诊断
胃 I-西医诊断
炎 I-西医诊断
的 O
临 O
床 O
疗 O
效 O
和 O
病 O
理 O
改 O
变 O

目 O
的 O
： O
探 O
讨 O
附 B-方剂
子 I-方剂
理 I-方剂
中 I-方剂
汤 I-方剂
合 O
四 O
神 O
丸 O
治 O
疗 O
腹 B-西医诊断
泻 I-西医诊断
型 I-西医诊断
肠 I-西医诊断
易 I-西医诊断
激 I-西医诊断
综 I-西医诊断
合 I-西医诊断
征 I-西医诊断
（ O
脾 B-中医证候
肾 I-中医证候
阳 I-中医证候
虚 I-中医证候
证 O
） O
的 O
临 O
床 O
疗 O
效 O
及 O
对 O
患 O
者 O
血 O
清 O
Ｔ O
Ｎ O
Ｆ O
－ O
α O
、 O
Ｉ O
Ｌ O
－ O
６ O
、 O
Ｉ O
Ｌ O
－ O
８ O
的 O
影 O
响 O

结 O
论 O
开 B-中医治疗
胃 I-中医治疗
进 I-中医治疗
食 I-中医治疗
汤 I-中医治疗
超 I-中医治疗
微 I-中医治疗
配 I-中医治疗
方 I-中医治疗
颗 I-中医治疗
粒 I-中医治疗
疗 O
效 O
与 O
健 O
胃 O
消 O
食 O
片 O
相 O
当 O
， O
且 O
其 O
１ O
／ O
２ O
剂 O
量 O
与 O
等 O
剂 O
量 O
的 O
临 O
床 O
疗 O
效 O
相 O
当 O
， O
均 O
未 O
发 O
现 O
明 O
显 O
的 O
毒 O
副 O
作 O
用 O

化 O
肝 O
煎 O
加 O
减 O
； O
叶 B-西医治疗
酸 I-西医治疗
； O
Ｈ O
Ｐ O
阳 O
性 O
慢 O
性 O
萎 O
缩 O
性 O
胃 O
炎 O
； O
胃 O
蛋 O
白 O
酶 O
原 O
； O
白 O
介 O
素 O
； O
Ｍ O
Ｄ O
Ａ O

目 O
的 O
： O
观 O
察 O
自 O
拟 O
痛 O
泻 O
疏 O
肝 O
散 O
、 O
黛 B-西医治疗
力 I-西医治疗
新 I-西医治疗
治 O
疗 O
肠 B-西医诊断
易 I-西医诊断
激 I-西医诊断
综 I-西医诊断
合 I-西医诊断
征 I-西医诊断
的 O
近 O
期 O
和 O
远 O
期 O
疗 O
效 O

病 O
患 O
体 B-临床表现
消 I-临床表现
瘦 I-临床表现
， O
上 B-临床表现
腹 I-临床表现
痛 I-临床表现
， O
两 B-临床表现
胁 I-临床表现
彻 I-临床表现
后 I-临床表现
背 I-临床表现
， O
恶 B-临床表现
心 I-临床表现
， O
干 B-临床表现
呕 I-临床表现
， O
不 B-临床表现
欲 I-临床表现
食 I-临床表现
， O
体 O
温 O
３ O
８ O

六 B-中医治疗
味 I-中医治疗
能 I-中医治疗
消 I-中医治疗
胶 I-中医治疗
囊 I-中医治疗
； O
老 B-西医诊断
年 I-西医诊断
慢 I-西医诊断
性 I-西医诊断
功 I-西医诊断
能 I-西医诊断
性 I-西医诊断
便 I-西医诊断
秘 I-西医诊断
； O
治 O
疗 O
组 O
； O

目 O
的 O
： O
观 O
察 O
逆 O
萎 O
促 O
愈 O
汤 O
联 O
合 O
温 B-中医治疗
针 I-中医治疗
灸 I-中医治疗
治 O
疗 O
慢 B-西医诊断
性 I-西医诊断
萎 I-西医诊断
缩 I-西医诊断
性 I-西医诊断
胃 I-西医诊断
炎 I-西医诊断
的 O
临 O
床 O
效 O
果 O
及 O
对 O
血 O
管 O
内 O
皮 O
因 O
子 O
的 O
影 O
响 O

结 O
论 O
： O
在 O
常 O
规 O
西 O
药 O
治 O
疗 O
的 O
基 O
础 O
上 O
加 O
用 O
柴 B-方剂
胡 I-方剂
疏 I-方剂
肝 I-方剂
散 I-方剂
合 O
左 B-方剂
金 I-方剂
丸 I-方剂
化 O
裁 O
的 O
中 O
药 O
汤 O
剂 O
治 O
疗 O
肝 B-中医证候
胃 I-中医证候
郁 I-中医证候
热 I-中医证候
型 O
胃 B-西医诊断
食 I-西医诊断
管 I-西医诊断
反 I-西医诊断
流 I-西医诊断
病 I-西医诊断
， O
可 O
提 O
高 O
临 O
床 O
疗 O
效 O
， O
并 O
能 O
改 O
善 O
烧 O
心 O
、 O
反 O
酸 O
症 O
状 O

电 B-中医治疗
针 I-中医治疗
治 O
疗 O
后 O
与 O
治 O
疗 O
前 O
相 O
比 O
， O
Ｈ O
Ｆ O
显 O
著 O
增 O
加 O
（ O
０ O

刻 O
诊 O
： O
面 O
急 O
晦 B-临床表现
暗 I-临床表现
， O
胸 B-临床表现
闷 I-临床表现
胁 I-临床表现
痛 I-临床表现
， O
大 B-临床表现
腹 I-临床表现
膨 I-临床表现
隆 I-临床表现
， O
腹 B-临床表现
胀 I-临床表现
痞 O
满 O
， O
恶 B-临床表现
心 I-临床表现
欲 I-临床表现
呕 I-临床表现
， O
嗳 B-临床表现
气 I-临床表现
有 O
声 O
， O
不 B-临床表现
思 I-临床表现
饮 I-临床表现
食 I-临床表现
， O
大 B-临床表现
便 I-临床表现
粘 O
滞 O
， O
小 B-临床表现
便 I-临床表现
短 I-临床表现
赤 I-临床表现
， O
舌 O
淡 O
胖 O
滑 O
腻 O
， O
脉 B-临床表现
弦 I-临床表现
滑 I-临床表现

功 B-西医诊断
能 I-西医诊断
性 I-西医诊断
便 I-西医诊断
秘 I-西医诊断
（ O
ｆ O
ｕ O
ｎ O
ｃ O
ｔ O
ｉ O
ｏ O
ｎ O
ａ O
ｌ O
ｃ O
ｏ O
ｎ O
ｓ O
ｔ O
ｉ O
ｐ O
ａ O
ｔ O
ｉ O
ｏ O
ｎ O
， O
Ｆ O
Ｃ O
） O
是 O
临 O
床 O
上 O
常 O
见 O
的 O
一 O
种 O
病 O
症 O
， O
由 O
于 O
便 O
秘 O
使 O
肠 O
道 O
内 O
有 O
毒 O
物 O
质 O
不 O
能 O
及 O
时 O
排 O
出 O
体 O
外 O
而 O
被 O
吸 O
收 O
进 O
血 O
液 O
， O
对 O
人 O
体 O

功 B-西医诊断
能 I-西医诊断
性 I-西医诊断
消 I-西医诊断
化 I-西医诊断
不 I-西医诊断
良 I-西医诊断
， O
中 O
医 O
治 O
疗 O
， O
加 O
味 O
枳 O
术 O
汤 O

结 O
论 O
采 O
用 O
加 B-方剂
减 I-方剂
桂 I-方剂
枝 I-方剂
汤 I-方剂
治 O
疗 O
小 O
儿 O
脾 B-中医证候
胃 I-中医证候
气 I-中医证候
虚 I-中医证候
型 O
功 O
能 O
性 O
消 O
化 O
不 O
良 O
疗 O
效 O
满 O
意 O

茯 B-中药
苓 I-中药
皮 O
３ O
０ O
ｇ O

入 O
院 O
诊 O
断 O
： O
慢 B-西医诊断
性 I-西医诊断
重 I-西医诊断
型 I-西医诊断
肝 I-西医诊断
炎 I-西医诊断
， O
早 O
期 O

拟 O
以 O
通 B-中医治则
腑 I-中医治则
开 I-中医治则
窍 I-中医治则
为 O
主 O

头 O
发 B-临床表现
萎 I-临床表现
黄 I-临床表现

三 O
诊 O
： O
腹 B-临床表现
胀 I-临床表现
减 I-临床表现
轻 I-临床表现
， O
大 B-临床表现
便 I-临床表现
量 I-临床表现
多 I-临床表现
， O
顿 O
觉 O
腹 O
内 O
舒 O
适 O
， O
仅 O
有 O
坠 O
感 O
及 O
胃 O
脘 O
部 O
膨 O
胀 O

结 O
论 O
中 O
医 O
芪 O
莲 O
舒 O
痞 O
汤 O
治 O
疗 O
慢 B-西医诊断
性 I-西医诊断
萎 I-西医诊断
缩 I-西医诊断
性 I-西医诊断
胃 I-西医诊断
炎 I-西医诊断
伴 I-西医诊断
癌 I-西医诊断
前 I-西医诊断
病 I-西医诊断
变 I-西医诊断
患 O
者 O
效 O
果 O
肯 O
定 O
， O
值 O
得 O
临 O
床 O
推 O
广 O
应 O
用 O

而 O
是 O
根 O
据 O
腹 O
胀 B-临床表现
满 I-临床表现
痛 O
呕 O
吐 O
不 O
止 O
， O
口 B-临床表现
苦 I-临床表现
咽 I-临床表现
干 I-临床表现
， O
日 O
晡 O
发 O
热 O
， O
大 O
便 O
６ O
日 O
未 O
排 O
等 O
症 O
状 O
， O
审 O
定 O
为 O
少 O
阳 O
阳 O
明 O
合 O
病 O
， O
以 O
热 B-中医证候
结 I-中医证候
阳 I-中医证候
明 I-中医证候
腑 I-中医证候
实 I-中医证候
为 O
急 O

对 O
照 O
组 O
予 O
心 O
理 O
治 O
疗 O
及 O
常 O
规 O
对 O
症 O
治 O
疗 O
， O
治 O
疗 O
组 O
则 O
在 O
对 O
照 O
组 O
基 O
础 O
上 O
联 O
合 O
应 O
用 O
腹 B-中医治疗
针 I-中医治疗
疗 O
法 O
， O
于 O
入 O
院 O
第 O
１ O
天 O
、 O
治 O
疗 O
２ O
８ O
ｄ O
后 O
采 O
用 O
焦 O
虑 O
自 O
评 O
量 O
表 O
（ O
Ｓ O
Ａ O
Ｓ O
） O
、 O
抑 O
郁 O
自 O
评 O
量 O
表 O
（ O
Ｓ O
Ｄ O
Ｓ O
） O
对 O
患 O
者 O
进 O
行 O
记 O
录 O
分 O
析 O
， O
采 O
用 O
症 O
状 O
评 O
分 O
标 O
准 O
评 O
估 O
患 O
者 O
治 O
疗 O
前 O
、 O
治 O
疗 O
后 O
症 O
状 O
改 O
善 O
情 O
况 O

目 O
的 O
： O
观 O
察 O
低 O
频 O
脉 O
冲 O
加 O
耳 O
穴 O
磁 O
疗 O
及 O
普 O
瑞 O
博 O
思 O
对 O
功 B-西医诊断
能 I-西医诊断
性 I-西医诊断
消 I-西医诊断
化 I-西医诊断
不 I-西医诊断
良 I-西医诊断
（ O
Ｆ O
Ｄ O
） O
患 O
者 O
的 O
疗 O
效 O
差 O
异 O

笔 O
者 O
运 O
用 O
仲 O
景 O
四 O
逆 O
散 O
合 O
半 B-方剂
夏 I-方剂
厚 I-方剂
朴 I-方剂
汤 I-方剂
治 O
疗 O
功 B-西医诊断
能 I-西医诊断
性 I-西医诊断
消 I-西医诊断
化 I-西医诊断
不 I-西医诊断
良 I-西医诊断
（ O
Ｆ O
Ｄ O
） O
９ O
０ O
例 O
， O
效 O
果 O
良 O
好 O
， O
现 O
报 O
道 O
如 O
下 O
． O

结 O
论 O
黄 B-方剂
芪 I-方剂
补 I-方剂
胃 I-方剂
汤 I-方剂
加 I-方剂
减 I-方剂
联 O
合 O
贴 B-中医治疗
脐 I-中医治疗
散 I-中医治疗
治 O
疗 O
脾 O
胃 O
虚 O
弱 O
型 O
腹 B-西医诊断
泻 I-西医诊断
型 I-西医诊断
肠 I-西医诊断
易 I-西医诊断
激 I-西医诊断
综 I-西医诊断
合 I-西医诊断
征 I-西医诊断
疗 O
效 O
确 O
切 O

７ O
μ O
ｍ O
ｏ O
ｌ O
／ O
Ｌ O
， O
Ａ O
Ｌ O
Ｔ O
： O
７ O
３ O
０ O
Ｉ O
Ｕ O
／ O
Ｌ O
， O
Ａ O
Ｓ O
Ｔ O
： O
５ O
４ O
８ O
Ｉ O
Ｕ O
／ O
Ｌ O
， O
Ｈ O
Ｂ O
Ｓ O
－ O
Ａ O
ｇ O
（ O
＋ O
） O
， O
Ｈ O
Ｂ O
Ｅ O
－ O
Ａ O
ｂ O
（ O
＋ O
） O
， O
Ｈ O
Ｂ O
Ｃ O
－ O
Ａ O
ｂ O
（ O
＋ O
） O
， O
诊 O
为 O
“ O
慢 O
性 O
乙 O
肝 O
急 O
发 O
” O
， O
予 O
甘 O
利 O
欣 O
、 O
苦 O
黄 O
等 O
护 O
肝 O
退 B-中医治则
黄 I-中医治则
治 O
疗 O
， O
好 O
转 O
出 O
院 O

功 B-西医诊断
能 I-西医诊断
性 I-西医诊断
消 I-西医诊断
化 I-西医诊断
不 I-西医诊断
良 I-西医诊断
是 O
指 O
具 O
有 O
上 B-临床表现
腹 I-临床表现
痛 I-临床表现
、 O
上 B-临床表现
腹 I-临床表现
胀 I-临床表现
、 O
早 B-临床表现
饱 I-临床表现
、 O
嗳 B-临床表现
气 I-临床表现
、 O
食 B-临床表现
欲 I-临床表现
不 I-临床表现
振 I-临床表现
、 O
恶 B-临床表现
心 I-临床表现
、 O
呕 B-临床表现
吐 I-临床表现
、 O
烧 B-临床表现
心 I-临床表现
等 O
上 O
腹 O
不 O
适 O
症 O
状 O
， O
经 O
检 O
查 O
排 O
除 O
引 O
起 O
这 O
些 O
症 O
状 O
的 O
器 O
质 O
性 O
疾 O
病 O
的 O
一 O
组 O
临 O
床 O
综 O
合 O
征 O
， O
症 O
状 O
可 O
持 O
续 O
或 O
反 O
复 O
发 O
作 O
， O
病 O
程 O
一 O
般 O
超 O
过 O
３ O
个 O
月 O

健 B-方剂
脾 I-方剂
疏 I-方剂
肝 I-方剂
汤 I-方剂
治 O
疗 O
功 B-西医诊断
能 I-西医诊断
性 I-西医诊断
消 I-西医诊断
化 I-西医诊断
不 I-西医诊断
良 I-西医诊断
肝 B-中医证候
胃 I-中医证候
不 I-中医证候
和 I-中医证候
证 O
临 O
床 O
观 O
察 O

结 O
论 O
： O
辨 O
证 O
取 O
穴 O
和 O
多 O
潘 O
立 O
酮 O
均 O
是 O
治 O
疗 O
功 B-西医诊断
能 I-西医诊断
性 I-西医诊断
消 I-西医诊断
化 I-西医诊断
不 I-西医诊断
良 I-西医诊断
的 O
有 O
效 O
方 O
法 O
， O
但 O
多 O
潘 O
立 O
酮 O
远 O
期 O
疗 O
效 O
差 O
， O
针 O
刺 O
治 O
疗 O
功 B-西医诊断
能 I-西医诊断
性 I-西医诊断
消 I-西医诊断
化 I-西医诊断
不 I-西医诊断
良 I-西医诊断
近 O
期 O
及 O
远 O
期 O
疗 O
效 O
确 O
切 O

舌 O
红 O
， O
苔 B-临床表现
白 I-临床表现
， O
脉 O
弦 O
细 O
数 O

结 O
论 O
对 O
胃 B-中医证候
热 I-中医证候
脾 I-中医证候
困 I-中医证候
型 O
非 B-西医诊断
酒 I-西医诊断
精 I-西医诊断
性 I-西医诊断
脂 I-西医诊断
肪 I-西医诊断
性 I-西医诊断
肝 I-西医诊断
病 I-西医诊断
患 O
者 O
进 O
行 O
生 O
活 O
方 O
式 O
干 O
预 O
联 O
合 O
口 O
服 O
运 B-中医治疗
脾 I-中医治疗
化 I-中医治疗
浊 I-中医治疗
颗 I-中医治疗
粒 I-中医治疗
治 O
疗 O
， O
可 O
改 O
善 O
患 O
者 O
临 O
床 O
症 O
状 O
， O
降 O
低 O
Ｔ O
Ｃ O
、 O
Ｔ O
Ｇ O
、 O
Ａ O
Ｌ O
Ｔ O
、 O
Ａ O
Ｓ O
Ｔ O
、 O
腰 O
围 O
、 O
体 O
质 O
量 O
、 O
Ｂ O
Ｍ O
Ｉ O
等 O
指 O
标 O
水 O
平 O
． O

方 O
法 O
采 O
用 O
随 O
机 O
、 O
阳 O
性 O
药 O
物 O
平 O
行 O
对 O
照 O
的 O
方 O
法 O
， O
将 O
６ O
０ O
例 O
符 O
合 O
纳 O
入 O
标 O
准 O
的 O
功 B-西医诊断
能 I-西医诊断
性 I-西医诊断
消 I-西医诊断
化 I-西医诊断
不 I-西医诊断
良 I-西医诊断
患 O
者 O
按 O
随 O
机 O
数 O
字 O
表 O
分 O
为 O
治 O
疗 O
组 O
和 O
对 O
照 O
组 O
（ O
各 O
３ O
０ O
例 O
） O

１ O
２ O
月 O
５ O
日 O
： O
黄 O
疸 O
减 O
退 O
， O
消 O
化 O
道 O
症 O
状 O
减 O
轻 O
， O
纳 O
可 O
， O
便 O
调 O
， O
脉 B-临床表现
细 I-临床表现
弦 I-临床表现
， O
苔 O
薄 O
腻 O
， O
治 O
拟 O
： O
① O
内 O
服 O
方 O
： O
茵 O
陈 O
３ O
０ O
ｇ O
， O
车 O
前 O
草 O
、 O
虎 O
杖 O
、 O
海 O
金 O
沙 O
（ O
包 O
） O
、 O
丹 O
皮 O
各 O
１ O
５ O
ｇ O
， O
生 O
甘 O
草 O
５ O
ｇ O
， O
陈 O
皮 O
６ O
ｇ O
， O
焦 O
山 O
栀 O
、 O
炒 O
二 O
芽 O
各 O
１ O
０ O
ｇ O
， O
赤 O
芍 O
２ O
０ O
ｇ O
， O
神 O
曲 O
、 O
鸡 O
内 O
金 O
各 O
１ O
２ O
ｇ O

西 B-西医治疗
沙 I-西医治疗
比 I-西医治疗
利 I-西医治疗
片 I-西医治疗
１ O
０ O
ｍ O
ｇ O
／ O
次 O
， O
３ O
次 O
／ O
ｄ O

中 O
医 O
分 O
型 O
中 O
， O
肝 B-中医证候
郁 I-中医证候
气 I-中医证候
滞 I-中医证候
型 O
有 O
效 O
率 O
９ O
５ O

中 O
西 O
医 O
结 O
合 O
疗 O
法 O
对 O
脾 B-中医证候
虚 I-中医证候
食 I-中医证候
滞 I-中医证候
型 O
功 O
能 O
性 O
消 O
化 O
不 O
良 O
患 O
者 O
临 O
床 O
症 O
状 O
及 O
疗 O
效 O
的 O
影 O
响 O

生 B-中药
槐 I-中药
花 I-中药
１ O
５ O
ｇ O

９ O
６ O
％ O
， O
肝 B-中医证候
郁 I-中医证候
脾 I-中医证候
虚 I-中医证候
型 O
与 O
脾 B-中医证候
虚 I-中医证候
湿 I-中医证候
阻 I-中医证候
型 O
共 O
２ O
２ O
例 O
， O
占 O
３ O
８ O

穴 O
位 O
疗 O
法 O
， O
穴 B-中医治疗
位 I-中医治疗
注 I-中医治疗
射 I-中医治疗
， O
穴 B-中医治疗
位 I-中医治疗
贴 I-中医治疗
敷 I-中医治疗
， O
痰 B-中医证候
瘀 I-中医证候
型 O
， O
调 O
脂 O
方 O
， O
中 O
医 O
外 O
治 O
， O
非 B-西医诊断
酒 I-西医诊断
精 I-西医诊断
性 I-西医诊断
脂 I-西医诊断
肪 I-西医诊断
肝 I-西医诊断

【 O
结 O
论 O
】 O
枳 O
实 O
生 B-中药
白 I-中药
术 I-中药
配 O
伍 O
联 O
合 O
生 B-其他治疗
物 I-其他治疗
反 I-其他治疗
馈 I-其他治疗
治 I-其他治疗
疗 I-其他治疗
混 B-西医诊断
合 I-西医诊断
型 I-西医诊断
功 I-西医诊断
能 I-西医诊断
性 I-西医诊断
便 I-西医诊断
秘 I-西医诊断
患 O
者 O
疗 O
效 O
确 O
切 O
， O
可 O
有 O
效 O
降 O
低 O
便 O
秘 O
患 O
者 O
的 O
症 O
状 O
体 O
征 O
评 O
分 O
， O
改 O
善 O
肛 O
门 O
直 O
肠 O
动 O
力 O
学 O
指 O
标 O
， O
提 O
高 O
患 O
者 O
生 O
活 O
质 O
量 O

诊 O
断 O
： O
癥 B-中医诊断
积 I-中医诊断
， O
阳 B-中医证候
虚 I-中医证候

辨 O
证 O
∶ O
大 O
病 O
初 O
瘥 O
， O
气 O
血 O
不 O
足 O
， O
热 O
郁 O
日 O
久 O
， O
肝 B-中医证候
脾 I-中医证候
不 I-中医证候
和 I-中医证候
， O
治 O
宜 O
养 O
血 O
柔 O
肝 O
， O
健 O
脾 O
益 O
气 O
， O
兼 O
清 O
余 O
热 O
， O
处 O
方 O
消 B-方剂
遥 I-方剂
散 I-方剂
加 I-方剂
味 I-方剂
， O
柴 B-中药
胡 I-中药
１ O
５ O
克 O
、 O
黄 B-中药
芩 I-中药
１ O
０ O
克 O
、 O
当 B-中药
归 I-中药
１ O
５ O
克 O
、 O
白 B-中药
芍 I-中药
１ O
５ O
克 O
、 O
黄 B-中药
芪 I-中药
２ O
０ O
克 O
、 O
党 B-中药
参 I-中药
１ O
５ O
克 O
、 O
白 B-中药
术 I-中药
１ O
５ O
克 O
、 O
云 B-中药
苓 I-中药
１ O
５ O
克 O
、 O
陈 B-中药
皮 I-中药
１ O
５ O
克 O
、 O
胆 B-中药
草 I-中药
１ O
５ O
克 O
、 O
杞 B-中药
果 I-中药
１ O
５ O
克 O
、 O
生 B-中药
草 I-中药
１ O
０ O
克 O
、 O
连 O
服 O
五 O
剂 O

疏 B-中医治则
肝 I-中医治则
和 I-中医治则
胃 I-中医治则
法 O
联 O
合 O
氟 O
哌 O
噻 O
吨 O
美 O
利 O
曲 O
辛 O
治 O
疗 O
非 B-西医诊断
糜 I-西医诊断
烂 I-西医诊断
性 I-西医诊断
胃 I-西医诊断
食 I-西医诊断
管 I-西医诊断
反 I-西医诊断
流 I-西医诊断
病 I-西医诊断
伴 I-西医诊断
抑 I-西医诊断
郁 I-西医诊断
４ O
５ O
例 O

方 O
法 O
： O
在 O
一 O
般 O
治 O
疗 O
基 O
础 O
上 O
用 O
自 O
拟 O
益 O
中 O
助 O
消 O
汤 O
加 O
减 O
配 O
合 O
雷 B-西医治疗
尼 I-西医治疗
替 I-西医治疗
丁 I-西医治疗
、 O
多 B-西医治疗
潘 I-西医治疗
立 I-西医治疗
酮 I-西医治疗
、 O
维 O
生 O
素 O
Ｂ O
１ O
、 O
硫 B-西医治疗
糖 I-西医治疗
铝 I-西医治疗
、 O
克 B-西医治疗
拉 I-西医治疗
霉 I-西医治疗
素 I-西医治疗
等 O
治 O
疗 O
５ O
８ O
例 O
功 B-西医诊断
能 I-西医诊断
性 I-西医诊断
消 I-西医诊断
化 I-西医诊断
不 I-西医诊断
良 I-西医诊断
， O
采 O
用 O
半 O
定 O
量 O
法 O
按 O
症 O
状 O
分 O
为 O
轻 O
中 O
重 O
３ O
级 O
， O
按 O
评 O
分 O
计 O
算 O
疗 O
效 O
指 O
数 O
评 O
定 O
疗 O
效 O

方 O
法 O
将 O
１ O
１ O
８ O
例 O
Ｃ O
Ａ O
Ｇ O
癌 O
前 O
病 O
变 O
患 O
者 O
按 O
照 O
进 O
入 O
研 O
究 O
的 O
先 O
后 O
顺 O
序 O
， O
采 O
用 O
随 O
机 O
数 O
字 O
表 O
法 O
分 O
为 O
２ O
组 O
， O
对 O
照 O
组 O
６ O
０ O
例 O
予 O
解 B-中医治疗
毒 I-中医治疗
化 I-中医治疗
浊 I-中医治疗
活 I-中医治疗
血 I-中医治疗
方 I-中医治疗
治 O
疗 O
， O
治 O
疗 O
组 O
５ O
８ O
例 O
在 O
对 O
照 O
组 O
的 O
基 O
础 O
上 O
予 O
注 O
线 O
疗 O
法 O

治 O
疗 O
经 O
过 O
： O
服 O
药 O
３ O
剂 O
后 O
， O
下 O
肢 O
浮 O
肿 O
略 O
为 O
减 O
轻 O
， O
续 O
服 O
１ O
０ O
剂 O
， O
腹 B-临床表现
水 I-临床表现
减 O
轻 O
， O
服 O
药 O
月 O
余 O
， O
腹 B-临床表现
水 I-临床表现
及 O
下 O
肢 O
浮 O
肿 O
消 O
失 O
， O
复 O
查 O
尿 O
常 O
规 O
蛋 O
白 O
（ O
＋ O
） O
， O
继 O
续 O
用 O
此 O
方 O
加 O
减 O
治 O
疗 O
半 O
月 O
， O
尿 O
蛋 O
白 O
转 O
阴 O
出 O
院 O

近 O
年 O
来 O
， O
笔 O
者 O
应 O
用 O
自 O
拟 O
参 B-方剂
芍 I-方剂
术 I-方剂
防 I-方剂
汤 I-方剂
治 O
疗 O
该 O
病 O
２ O
０ O
３ O
例 O
， O
取 O
得 O
了 O
较 O
好 O
疗 O
效 O
， O
并 O
与 O
西 O
药 O
吗 O
叮 O
啉 O
（ O
简 O
称 O
对 O
照 O
１ O
组 O
） O
， O
胃 O
复 O
安 O
（ O
简 O
称 O
对 O
照 O
２ O
组 O
） O
进 O
行 O
随 O
机 O
对 O
照 O
， O
现 O
将 O
结 O
果 O
报 O
告 O
如 O
下 O
： O

基 O
础 O
方 O
： O
退 B-方剂
黄 I-方剂
饮 I-方剂

“ O
加 O
味 O
抑 O
肝 O
散 O
” O
治 O
疗 O
功 B-西医诊断
能 I-西医诊断
性 I-西医诊断
消 I-西医诊断
化 I-西医诊断
不 I-西医诊断
良 I-西医诊断
４ O
０ O
例 O
临 O
床 O
观 O
察 O

按 O
： O
仲 O
景 O
云 O
： O
“ O
诸 O
黄 O
腹 O
痛 O
而 O
呕 O
者 O
， O
宜 O
柴 B-中药
胡 I-中药
汤 O
” O
＆ O
ｎ O
ｂ O
ｓ O
ｐ O

方 O
法 O
将 O
７ O
０ O
例 O
非 B-西医诊断
酒 I-西医诊断
精 I-西医诊断
性 I-西医诊断
脂 I-西医诊断
肪 I-西医诊断
肝 I-西医诊断
肝 O
郁 O
脾 O
虚 O
、 O
湿 B-西医诊断
热 I-西医诊断
蕴 I-西医诊断
结 I-西医诊断
证 I-西医诊断
患 O
者 O
随 O
机 O
分 O
成 O
治 O
疗 O
组 O
３ O
７ O
例 O
和 O
对 O
照 O
组 O
３ O
３ O
例 O

２ O
－ O
４ O
月 O
即 O
出 O
现 O
高 B-临床表现
热 I-临床表现
三 O
次 O
， O
外 O
科 O
认 O
为 O
不 O
宜 O
手 O
术 O

治 O
宜 O
益 B-中医治则
气 I-中医治则
健 I-中医治则
脾 I-中医治则
， O
化 O
瘀 O
软 O
坚 O
， O
兼 O
清 O
血 O
热 O

结 O
论 O
： O
李 O
佃 O
贵 O
教 O
授 O
基 O
于 O
浊 O
毒 O
学 O
说 O
论 O
治 O
慢 B-西医诊断
性 I-西医诊断
萎 I-西医诊断
缩 I-西医诊断
性 I-西医诊断
胃 I-西医诊断
炎 I-西医诊断
是 O
中 O
医 O
病 O
因 O
病 O
机 O
与 O
治 O
法 O
的 O
创 O
新 O
之 O
一 O
， O
值 O
得 O
进 O
一 O
步 O
阐 O
述 O
、 O
研 O
究 O
与 O
应 O
用 O

柴 B-中药
胡 I-中药
、 O
延 B-中药
胡 I-中药
索 I-中药
各 O
１ O
０ O
ｇ O

方 O
法 O
： O
选 O
择 O
经 O
胃 O
镜 O
加 O
病 O
理 O
检 O
查 O
确 O
诊 O
的 O
Ｃ O
Ａ O
Ｇ O
患 O
者 O
１ O
５ O
４ O
例 O
， O
其 O
中 O
善 O
胃 O
Ⅰ O
号 O
方 O
治 O
疗 O
组 O
３ O
４ O
例 O
， O
善 B-方剂
胃 I-方剂
Ⅱ I-方剂
号 I-方剂
方 I-方剂
治 O
疗 O
组 O
４ O
３ O
例 O
， O
善 B-方剂
胃 I-方剂
Ⅲ I-方剂
号 I-方剂
方 I-方剂
治 O
疗 O
组 O
２ O
９ O
例 O
， O
猴 O
头 O
菌 O
片 O
对 O
照 O
组 O
４ O
８ O
例 O

结 O
论 O
： O
健 O
脾 O
消 O
痞 O
Ⅰ O
号 O
方 O
内 O
服 O
并 O
用 O
耳 B-中医治疗
穴 I-中医治疗
贴 I-中医治疗
压 I-中医治疗
治 O
疗 O
运 O
动 O
障 O
碍 O
型 O
功 B-西医诊断
能 I-西医诊断
性 I-西医诊断
消 I-西医诊断
化 I-西医诊断
不 I-西医诊断
良 I-西医诊断
， O
疗 O
效 O
确 O
切 O
， O
副 O
反 O
应 O
小 O
， O
值 O
得 O
推 O
广 O

党 B-中药
参 I-中药
１ O
５ O
ｇ O
， O
白 O
术 O
、 O
茯 B-中药
苓 I-中药
、 O
桂 B-中药
枝 I-中药
、 O
炙 B-中药
甘 I-中药
草 I-中药
、 O
杏 B-中药
仁 I-中药
各 O
１ O
０ O
ｇ O
， O
红 O
枣 O
７ O
枚 O

栀 B-中药
子 I-中药
清 O
泻 O
三 O
焦 O
之 O
火 O
热 O

观 O
察 O
组 O
患 O
者 O
者 O
（ O
５ O
０ O
例 O
） O
则 O
予 O
以 O
香 O
砂 O
养 O
胃 O
汤 O
联 O
合 O
中 B-中医治疗
药 I-中医治疗
足 I-中医治疗
浴 I-中医治疗
及 O
辨 B-中医治疗
证 I-中医治疗
针 I-中医治疗
刺 I-中医治疗
治 O
疗 O

炒 B-中药
谷 I-中药
麦 I-中药
芽 I-中药
健 O
脾 O
甘 B-中药
草 I-中药
、 O
大 B-中药
枣 I-中药
调 O
和 O
诸 O
药 O
， O
诸 O
药 O
配 O
伍 O
， O
补 O
中 O
焦 O
之 O
虚 O
损 O
， O
助 O
脾 O
气 O
之 O
运 O
化 O
， O
渗 O
停 O
聚 O
之 O
湿 O
浊 O
， O
行 O
气 O
机 O
之 O
阻 O
滞 O
， O
恢 O
复 O
脾 O
胃 O
受 O
纳 O
[truncated: 640,439 more chars]
