# Supplementary material for: Enhancing traditional Chinese medical named entity recognition with Dyn-Att Net: a dynamic attention approach
Source: PeerJ Comput Sci. 2024 May 31;10:e2022. doi: 10.7717/peerj-cs.2022 (PMC11636975; doi:10.7717/peerj-cs.2022)
Supplement: Supplemental Information 2 [file peerj-cs-10-2022-s002.zip]

Archive with 63 entries (57 files):
- New_Code-Pytorch-Ner-Medical/
- New_Code-Pytorch-Ner-Medical/.idea/
- New_Code-Pytorch-Ner-Medical/.idea/.gitignore
- New_Code-Pytorch-Ner-Medical/.idea/.name
- New_Code-Pytorch-Ner-Medical/.idea/inspectionProfiles/
- New_Code-Pytorch-Ner-Medical/.idea/inspectionProfiles/profiles_settings.xml
- New_Code-Pytorch-Ner-Medical/.idea/inspectionProfiles/Project_Default.xml
- New_Code-Pytorch-Ner-Medical/.idea/misc.xml
- New_Code-Pytorch-Ner-Medical/.idea/modules.xml
- New_Code-Pytorch-Ner-Medical/.idea/Pytorch-Ner-Medical.iml
- New_Code-Pytorch-Ner-Medical/.idea/vcs.xml
- New_Code-Pytorch-Ner-Medical/.idea/workspace.xml
- New_Code-Pytorch-Ner-Medical/batch_dataloader.py
- New_Code-Pytorch-Ner-Medical/dataset/
- New_Code-Pytorch-Ner-Medical/dataset/load_data_make_pickle.py
- New_Code-Pytorch-Ner-Medical/dataset/make_word2vce_for_lstm.py
- New_Code-Pytorch-Ner-Medical/dataset/medical.dev
- New_Code-Pytorch-Ner-Medical/dataset/medical.test
- New_Code-Pytorch-Ner-Medical/dataset/medical.train
- New_Code-Pytorch-Ner-Medical/dataset/read_data.py
- New_Code-Pytorch-Ner-Medical/dataset_source.txt
- New_Code-Pytorch-Ner-Medical/network/
- New_Code-Pytorch-Ner-Medical/network/AlBert.py
- New_Code-Pytorch-Ner-Medical/network/AlBertCRF.py
- New_Code-Pytorch-Ner-Medical/network/AlBertFusionAttCRF.py
- New_Code-Pytorch-Ner-Medical/network/AlBertLsTm.py
- New_Code-Pytorch-Ner-Medical/network/AlBertLsTmCRF.py
- New_Code-Pytorch-Ner-Medical/network/Bert.py
- New_Code-Pytorch-Ner-Medical/network/BertCRF.py
- New_Code-Pytorch-Ner-Medical/network/BertFusionAttCRF.py
- New_Code-Pytorch-Ner-Medical/network/BertLsTm.py
- New_Code-Pytorch-Ner-Medical/network/BertLsTmCRF.py
- New_Code-Pytorch-Ner-Medical/network/lsTm.py
- New_Code-Pytorch-Ner-Medical/network/lsTmCRF.py
- New_Code-Pytorch-Ner-Medical/network/__pycache__/
- New_Code-Pytorch-Ner-Medical/network/__pycache__/AlBert.cpython-38.pyc
- New_Code-Pytorch-Ner-Medical/network/__pycache__/AlBert.cpython-39.pyc
- New_Code-Pytorch-Ner-Medical/network/__pycache__/AlBertCRF.cpython-38.pyc
- New_Code-Pytorch-Ner-Medical/network/__pycache__/AlBertCRF.cpython-39.pyc
- New_Code-Pytorch-Ner-Medical/network/__pycache__/AlBertFusionAttCRF.cpython-38.pyc
- New_Code-Pytorch-Ner-Medical/network/__pycache__/AlBertFusionAttCRF.cpython-39.pyc
- New_Code-Pytorch-Ner-Medical/network/__pycache__/AlBertLsTm.cpython-38.pyc
- New_Code-Pytorch-Ner-Medical/network/__pycache__/AlBertLsTm.cpython-39.pyc
- New_Code-Pytorch-Ner-Medical/network/__pycache__/AlBertLsTmCRF.cpython-38.pyc
- New_Code-Pytorch-Ner-Medical/network/__pycache__/AlBertLsTmCRF.cpython-39.pyc
- New_Code-Pytorch-Ner-Medical/network/__pycache__/Bert.cpython-38.pyc
- New_Code-Pytorch-Ner-Medical/network/__pycache__/Bert.cpython-39.pyc
- New_Code-Pytorch-Ner-Medical/network/__pycache__/BertCRF.cpython-38.pyc
- New_Code-Pytorch-Ner-Medical/network/__pycache__/BertCRF.cpython-39.pyc
- New_Code-Pytorch-Ner-Medical/network/__pycache__/BertFusionAttCRF.cpython-38.pyc
- New_Code-Pytorch-Ner-Medical/network/__pycache__/BertFusionAttCRF.cpython-39.pyc
- New_Code-Pytorch-Ner-Medical/network/__pycache__/BertLsTm.cpython-38.pyc
- New_Code-Pytorch-Ner-Medical/network/__pycache__/BertLsTm.cpython-39.pyc
- New_Code-Pytorch-Ner-Medical/network/__pycache__/BertLsTmCRF.cpython-38.pyc
- New_Code-Pytorch-Ner-Medical/network/__pycache__/BertLsTmCRF.cpython-39.pyc
- New_Code-Pytorch-Ner-Medical/network/__pycache__/lsTm.cpython-38.pyc
- New_Code-Pytorch-Ner-Medical/network/__pycache__/lsTm.cpython-39.pyc
- New_Code-Pytorch-Ner-Medical/network/__pycache__/lsTmCRF.cpython-38.pyc
- New_Code-Pytorch-Ner-Medical/network/__pycache__/lsTmCRF.cpython-39.pyc
- New_Code-Pytorch-Ner-Medical/Project Explanation.txt
- New_Code-Pytorch-Ner-Medical/TCM NER dataset.zip
- New_Code-Pytorch-Ner-Medical/tools.py
- New_Code-Pytorch-Ner-Medical/Trainer.py
