# Supplementary material for: Enhancing traditional Chinese medical named entity recognition with Dyn-Att Net: a dynamic attention approach
Source: PeerJ Comput Sci. 2024 May 31;10:e2022. doi: 10.7717/peerj-cs.2022 (PMC11636975; doi:10.7717/peerj-cs.2022)
Supplement: Supplemental Information 2 [file peerj-cs-10-2022-s002.zip › New_Code-Pytorch-Ner-Medical/batch_dataloader.py]

import numpy as np
import torch
from torch.utils.data import DataLoader, Dataset
from typing import Optional
from collections import Counter
import pickle


class BatchLoaderData(Dataset):
    def __init__(self,
                 pickle_file):
        super(BatchLoaderData, self).__init__()

        self.label_to_index = ['O', 'B-中药', 'I-中药', 'B-中医治疗', 'I-中医治疗', 'B-中医治则',
                               'I-中医治则', 'B-中医诊断', 'I-中医诊断', 'B-中医证候', 'I-中医证候',
                               'B-西医诊断', 'I-西医诊断', 'B-西医治疗', 'I-西医治疗', 'B-其他治疗',
                               'I-其他治疗', 'B-临床表现', 'I-临床表现', 'B-方剂', 'I-方剂',
                               '[CLS]', '[SEP]']

        self.label_map = {label: i for i, label in enumerate(self.label_to_index)}
        self.dataset_dict = self.load_pickle(pickle_file)

    def __getitem__(self, index):
        dataset = self.dataset_dict[index]

        bert_ids = dataset['input_ids']

        bert_mask = dataset['attention_mask']

        rnn_array = dataset['rnn_array']
        # rank_array = dataset['rank_array']

        ner_labels = dataset['ner_labels']
        ner_labels = [self.label_map[label] for label in ner_labels]
        ner_labels = ner_labels

        predict_mask = dataset['predict_mask']

        return bert_ids, bert_mask, predict_mask, rnn_array, ner_labels

    def __len__(self):
        return len(self.dataset_dict)

    def load_pickle(self, pickle_file):
        open_file = open(pickle_file, 'rb')
        pickle_data = pickle.load(open_file)
        return pickle_data

    @classmethod
    def pad_self(cls, batchs):
        def pad_function(index, seq_len, all_data):
            one_data = all_data[index]
            one_data = one_data + [0] * (seq_len - len(one_data))
            return one_data

        def pad_function_array(index, seq_len, all_batch):
            results = []
            for sample in all_batch:
                one_data = sample[index]
                last_len = seq_len - len(one_data)
                pad = [0] * 200
                pads = []
                for _ in range(last_len):
                    pads.append(pad)
                one_data = one_data + pads
                results.append(one_data)
            results = np.array(results).astype(np.float32)
            results = torch.tensor(results, dtype=torch.float32)
            return results

        seq_len_list = [len(sample[0]) for sample in batchs]
        max_len = max(seq_len_list)

        pad_functions = lambda x, seq_len: [pad_function(x, seq_len, sample) for sample in batchs]

        input_ids_list = torch.LongTensor(pad_functions(0, max_len))
        input_mask_list = torch.LongTensor(pad_functions(1, max_len))
        predict_mask_list = torch.BoolTensor(pad_functions(2, max_len))
        label_ids_list = torch.LongTensor(pad_functions(4, max_len))

        lstm_input_array = pad_function_array(index=3, seq_len=max_len, all_batch=batchs)

        return input_ids_list, input_mask_list, predict_mask_list, lstm_input_array, label_ids_list


if __name__ == '__main__':

    dataSwt = BatchLoaderData(pickle_file='pickle_data/train_data.pickle')
    print(len(dataSwt))
    dataloader = DataLoader(dataSwt, batch_size=1, shuffle=True, collate_fn=dataSwt.pad_self)
    for i, batch in enumerate(dataloader):
        print(batch[0].shape)
        print(batch[1].shape)
        print(batch[2])
        print(batch[3].shape)
        print(batch[4])
        # break
