# Supplementary material for: Enhancing traditional Chinese medical named entity recognition with Dyn-Att Net: a dynamic attention approach
Source: PeerJ Comput Sci. 2024 May 31;10:e2022. doi: 10.7717/peerj-cs.2022 (PMC11636975; doi:10.7717/peerj-cs.2022)
Supplement: Supplemental Information 2 [file peerj-cs-10-2022-s002.zip › New_Code-Pytorch-Ner-Medical/dataset/read_data.py]

import pandas as pd
import numpy as np
from collections import Counter
from transformers import BertTokenizer

data = ['药', '进', '１', '０', '帖', '，', '黄', '疸', '稍', '退', '，', '饮', '食', '稍', '增', '，', '精', '神', '稍',
        '振']
# data = data + ['[PAD]'] * 128
# data = data[:128]
print(data)
Tokenizer = BertTokenizer.from_pretrained('../bert-base-chinese')
print(Tokenizer)
c = Tokenizer.encode_plus(text=data,
                          padding='max_length',
                          max_length=128,
                          return_tensors='pt')

print(c)
print(c['attention_mask'].shape)
# [5790, 6822, 8029, 8028, 2365, 8024, 7942, 4561, 4924, 6842, 8024, 7650, 7608, 4924, 1872, 8024, 5125, 4868, 4924, 2920]
# ['O', 'B-中药', 'I-中药' ,'B-中医治疗','I-中医治疗','B-中医治则', 'I-中医治则',
# 'B-中医诊断','I-中医诊断', 'B-中医证候', 'I-中医证候', 'B-西医诊断','I-西医诊断', 'B-西医治疗',
# 'I-西医治疗', 'B-其他治疗','I-其他治疗', 'B-临床表现','I-临床表现','B-方剂', 'I-方剂']
