# Supplementary material for: Enhancing traditional Chinese medical named entity recognition with Dyn-Att Net: a dynamic attention approach
Source: PeerJ Comput Sci. 2024 May 31;10:e2022. doi: 10.7717/peerj-cs.2022 (PMC11636975; doi:10.7717/peerj-cs.2022)
Supplement: Supplemental Information 2 [file peerj-cs-10-2022-s002.zip › New_Code-Pytorch-Ner-Medical/dataset_source.txt]

APTNER dataset: https://github.com/wangxuren/APTNER

TCM NER dataset: https://aistudio.baidu.com/aistudio/datasetdetail/15868

The MSRA dataset come from web
https://www.modelscope.cn/datasets/iic/msra_ner/files

The EduNER dataset come from web
https://github.com/anonymous-xl/eduner
