# Supplementary material for: Enhancing traditional Chinese medical named entity recognition with Dyn-Att Net: a dynamic attention approach
Source: PeerJ Comput Sci. 2024 May 31;10:e2022. doi: 10.7717/peerj-cs.2022 (PMC11636975; doi:10.7717/peerj-cs.2022)
Supplement: Supplemental Information 2 [file peerj-cs-10-2022-s002.zip › New_Code-Pytorch-Ner-Medical/Project Explanation.txt]

The BertFusionAttCRF model in the entire project is our proposed DYN-ATT NET model based on BERT. The AlBertFusionAttCRF model refers to the DYN-ATT NET model based on ALBERT.
And We will upload the complete experimental code and results to GitHub in the future.
