# Supplementary material for: Enhancing traditional Chinese medical named entity recognition with Dyn-Att Net: a dynamic attention approach
Source: PeerJ Comput Sci. 2024 May 31;10:e2022. doi: 10.7717/peerj-cs.2022 (PMC11636975; doi:10.7717/peerj-cs.2022)
Supplement: Supplemental Information 2 [file peerj-cs-10-2022-s002.zip › New_Code-Pytorch-Ner-Medical/Trainer.py]

import torch.optim
import scipy.io as scio
from tools import *
import time
from torch.utils.data import DataLoader
from sklearn.metrics import accuracy_score, precision_score
from sklearn.metrics import recall_score, f1_score
import numpy as np
from sklearn.metrics import classification_report

from network.AlBert import AlBertTokenClassModel
from network.AlBertCRF import AlBertCRFTokenClassModel
from network.AlBertLsTm import AlBertLsTmTokenClassModel
from network.AlBertLsTmCRF import AlBertLsTmCRFTokenClassModel
from network.AlBertFusionAttCRF import AlBertFusionAttCRFTokenClassModel

from network.Bert import BertTokenClassModel
from network.BertCRF import BertCRFTokenClassModel
from network.BertLsTm import BertLsTmTokenClassModel
from network.BertLsTmCRF import BertLsTmCRFTokenClassModel
from network.BertFusionAttCRF import BertFusionAttCRFTokenClassModel

from network.lsTm import LstModel
from network.lsTmCRF import LsTmCRF

from batch_dataloader import BatchLoaderData
import torch.nn as nn

np.random.seed(1)
torch.manual_seed(1)
torch.cuda.manual_seed_all(1)
torch.backends.cudnn.deterministic = True

plt.rcParams['font.sans-serif'] = ['SimHei']
plt.rcParams['axes.unicode_minus'] = False


class Trainer(object):
    def __init__(self,
                 model_chose,
                 batch_size,
                 epochs
                 ):

        super(Trainer, self).__init__()

        chose = ['Bert', 'BertCrf', 'BertLstM', 'BertLstMCrf', 'BertFusionAttCrf',
                 'AlBert', 'AlBertCrf', 'AlBertLstM', 'AlBertLstMCrf', 'AlBertFusionAttCrf',
                 'Lstm', 'LsTmCrf']

        if model_chose not in chose:
            raise NameError("Model_combination should be one of {}, But you have chosen '{}', please correct it".
                            format(chose, model_chose))

        self.num_labels = 23
        self.batch_size = batch_size
        self.clip = -1
        self.epochs = epochs
        self.model_chose = model_chose

        bert_config = r'bert-base-chinese'
        albert_config = r'albert_-chinese-base'

        self.device = torch.device("cuda" if torch.cuda.is_available() else "cpu")
        self.criterion = nn.CrossEntropyLoss().to(self.device)

        if model_chose == 'Bert':
            model = BertTokenClassModel(bert_path=bert_config)
            self.optimizer = self.get_optimizer(model, lr=2e-5)
        if model_chose == 'BertCrf':
            model = BertCRFTokenClassModel(bert_path=bert_config)
            self.optimizer = self.get_optimizer(model, lr=1e-4)
        if model_chose == 'BertLstM':
            model = BertLsTmTokenClassModel(bert_path=bert_config)
            self.optimizer = self.get_optimizer(model, lr=2e-5)
        if model_chose == 'BertLstMCrf':
            model = BertLsTmCRFTokenClassModel(bert_path=bert_config)
            self.optimizer = self.get_optimizer(model, lr=1e-4)
        if model_chose == 'BertFusionAttCrf':
            model = BertFusionAttCRFTokenClassModel(bert_path=bert_config)
            self.optimizer = self.get_optimizer(model, lr=2e-5)

        if model_chose == 'AlBert':
            model = AlBertTokenClassModel(albert_path=albert_config)
            self.optimizer = self.get_optimizer(model, lr=2e-5)
        if model_chose == 'AlBertCrf':
            model = AlBertCRFTokenClassModel(albert_path=albert_config)
            self.optimizer = self.get_optimizer(model, lr=1e-4)
        if model_chose == 'AlBertLstM':
            model = AlBertLsTmTokenClassModel(albert_path=albert_config)
            self.optimizer = self.get_optimizer(model, lr=2e-5)
        if model_chose == 'AlBertLstMCrf':
            model = AlBertLsTmCRFTokenClassModel(albert_path=albert_config)
            self.optimizer = self.get_optimizer(model, lr=1e-4)
        if model_chose == 'AlBertFusionAttCrf':
            model = AlBertFusionAttCRFTokenClassModel(albert_path=albert_config)
            self.optimizer = self.get_optimizer(model, lr=1e-4)

        if model_chose == 'Lstm':
            model = LstModel()
            self.optimizer = torch.optim.Adam(model.parameters(), lr=2e-4)
        if model_chose == 'LsTmCrf':
            model = LsTmCRF()
            self.optimizer = torch.optim.Adam(model.parameters(), lr=1e-3)

        self.model = model.to(self.device)

    def train(self, epoch, train_loader, len_train_set):

        self.model.train()
        train_loss, train_acc, = 0, 0
        for batch_idx, batch in enumerate(train_loader):

            batch = [x.to(self.device) for x in batch]
            ids_list, mask_list, predict_list, lstm_array, label_list = \
                batch[0], batch[1], batch[2], batch[3], batch[4]

            if self.model_chose == 'Lstm':
                output = self.model.forward(x=lstm_array)
                loss_train = self.criterion(output.view(-1, self.num_labels), label_list.view(-1))

            if self.model_chose == 'LsTmCrf':
                loss_train = self.model.neg_log_likelihood(rnn_array=lstm_array,
                                                           label_ids=label_list)

            if self.model_chose in ['Bert', 'BertLstM', 'AlBert', 'AlBertLstM']:
                output = self.model.forward(bert_ids=ids_list,
                                            bert_mask=mask_list)
                loss_train = self.criterion(output.view(-1, self.num_labels), label_list.view(-1))

            if self.model_chose in ['BertCrf', 'BertLstMCrf', 'AlBertCrf', 'AlBertLstMCrf']:
                loss_train = self.model.neg_log_likelihood(input_ids=ids_list,
                                                           input_mask=mask_list,
                                                           label_ids=label_list)

            if self.model_chose in ['BertFusionAttCrf', 'AlBertFusionAttCrf']:
                loss_train = self.model.neg_log_likelihood(input_ids=ids_list,
                                                           input_mask=mask_list,
                                                           lstm_array=lstm_array,
                                                           label_ids=label_list)

            loss = loss_train
            self.optimizer.zero_grad()
            if self.clip > 0:
                torch.nn.utils.clip_grad_norm_(self.model.parameters(), self.clip)

            loss.backward()
            self.optimizer.step()
            train_loss += loss * label_list.size(0)

            if batch_idx % 10 == 0:
                print('Train Epoch: {} [{}/{}] \tLoss: {:.6f}'.format(
                    epoch, batch_idx * self.batch_size, len_train_set, loss.item()))

        train_loss = torch.true_divide(train_loss, len_train_set)
        print('Train set: Average loss: {:.6f}'.format(train_loss))
        return train_loss

    def valid(self, epoch, valid_loader, test_loader, model_chose):
        global best_acc
        total_valid, valid_acc = 0, 0
        predicts, targets = [], []
        self.model.eval()
        with torch.no_grad():
            tar, argm = [], []
            for valid_idx, valid_batch in enumerate(valid_loader):

                valid_batch = [x.to(self.device) for x in valid_batch]

                ids_list, mask_list, predict_list, lstm_array, label_list = \
                    valid_batch[0], valid_batch[1], valid_batch[2], valid_batch[3], valid_batch[4]

                if self.model_chose == 'Lstm':
                    out_scores = self.model.forward(x=lstm_array)
                    _, predicted = torch.max(out_scores, -1)

                if self.model_chose == 'LsTmCrf':
                    _, predicted = self.model.forward(rnn_array=lstm_array)

                if self.model_chose in ['Bert', 'BertLstM', 'AlBert', 'AlBertLstM']:
                    out_scores = self.model.forward(bert_ids=ids_list,
                                                    bert_mask=mask_list)
                    _, predicted = torch.max(out_scores, -1)

                if self.model_chose in ['BertCrf', 'BertLstMCrf', 'AlBertCrf', 'AlBertLstMCrf']:
                    _, predicted = self.model.forward(input_ids=ids_list, input_mask=mask_list)

                if self.model_chose in ['BertFusionAttCrf', 'AlBertFusionAttCrf']:
                    _, predicted = self.model.forward(input_ids=ids_list,
                                                      input_mask=mask_list,
                                                      lstm_array=lstm_array)

                predicted_list = torch.masked_select(predicted, predict_list)
                ture_ids = torch.masked_select(label_list, predict_list)

                predicts.extend(predicted_list.cpu().numpy().tolist())
                targets.extend(ture_ids.cpu().numpy().tolist())

            valid_accuracy = accuracy_score(predicts, targets)

            print('\nValid set: Accuracy: ({:.5f}), Best_Accuracy({:.5f})'.format(valid_accuracy, best_acc))
            if valid_accuracy > best_acc:
                best_acc = valid_accuracy
                print('The effect becomes better and the parameters are saved and start test...')
                # weight = r'result/model.pt'.format(model_chose)
                # torch.save(self.model.state_dict(), weight)

                self.evaluate(epoch=epoch,  # 验证机效果变好的话就测试
                              test_loader=test_loader,
                              model_chose=model_chose)

            return valid_accuracy

    def evaluate(self, epoch, test_loader, model_chose):
        import warnings
        warnings.filterwarnings("ignore")
        predicts_test, targets_test = [], []
        self.model.eval()
        with torch.no_grad():
            for test_idx, test_batch in enumerate(test_loader):
                test_batch = [x.to(self.device) for x in test_batch]
                ids_list, mask_list, predict_list, lstm_array, label_list = \
                    test_batch[0], test_batch[1], test_batch[2], test_batch[3], test_batch[4]

                if self.model_chose == 'Lstm':
                    out_scores = self.model.forward(x=lstm_array)
                    _, predicted = torch.max(out_scores, -1)

                if self.model_chose == 'LsTmCrf':
                    _, predicted = self.model.forward(rnn_array=lstm_array)

                if self.model_chose in ['Bert', 'BertLstM', 'AlBert', 'AlBertLstM']:
                    out_scores = self.model.forward(bert_ids=ids_list,
                                                    bert_mask=mask_list)
                    _, predicted = torch.max(out_scores, -1)

                if self.model_chose in ['BertCrf', 'BertLstMCrf', 'AlBertCrf', 'AlBertLstMCrf']:
                    _, predicted = self.model.forward(input_ids=ids_list, input_mask=mask_list)

                if self.model_chose in ['BertFusionAttCrf', 'AlBertFusionAttCrf']:
                    _, predicted = self.model.forward(input_ids=ids_list,
                                                      input_mask=mask_list,
                                                      lstm_array=lstm_array)

                predicted_list = torch.masked_select(predicted, predict_list)             #Torch. mask_select is used to remove all filled zeros, predicted is the original sequence, and predicted list is the predicted mask_list processed in batch_dataloader (indicating which ones are 1, which ones are 0, and 0 is removed)
                ture_ids = torch.masked_select(label_list, predict_list)
                predicts_test.extend(predicted_list.cpu().numpy().tolist())
                targets_test.extend(ture_ids.cpu().numpy().tolist())
            if model_chose == 'Lstm':
                targets_test, predicts_test = self.move_labels(predicts_test), self.move_labels(targets_test)

            accuracy = accuracy_score(targets_test, predicts_test)
            precision = precision_score(targets_test, predicts_test, average='macro')
            recall = recall_score(targets_test, predicts_test, average='macro')
            f1 = f1_score(targets_test, predicts_test, average='macro')

            # plot_confusion_matrix(y_true=targets_test, y_pred=predicts_test,
            #                       savename=r"result/Confusion-Matrix-{}.png".format(model_chose),
            #                       title=r"Confusion-Matrix-{}".format(model_chose),
            #                       classes=['O', 'B-中药', 'I-中药', 'B-中医治疗', 'I-中医治疗', 'B-中医治则',
            #                                'I-中医治则', 'B-中医诊断', 'I-中医诊断', 'B-中医证候', 'I-中医证候',
            #                                'B-西医诊断', 'I-西医诊断', 'B-西医治疗', 'I-西医治疗', 'B-其他治疗',
            #                                'I-其他治疗', 'B-临床表现', 'I-临床表现', 'B-方剂', 'I-方剂'])

            report = classification_report(y_true=targets_test, y_pred=predicts_test)
            result_text = r'result/test-result-{}.txt'.format(model_chose)
            file_handle = open(result_text, mode='a+', encoding='utf-8')
            file_handle.write('epoch:{},test_acc:{}, precision:{}, recall:{},f1_score:{}\n'.format(
                epoch, accuracy, precision, recall, f1
            ))
            file_handle.write('report:{}'.format(str(report)))
            file_handle.close()

    def move_labels(self, result_list):
        if 21 or 22 in result_list:
            k = []
            for x in result_list:
                if x == 21 or x == 22:
                    k.append(0)
                else:
                    k.append(x)
            return k
        else:
            return result_list

    def get_optimizer(self, model, lr):
        param_optimizer = list(model.named_parameters())
        no_decay = ['bias', 'LayerNorm.bias', 'LayerNorm.weight']
        new_param = ['transitions', 'bert2hidden2label.weight', 'bert2hidden2label.bias', 'fusion_1_weight.weight',
                     'fusion_1_weight.bias', 'fc.weight', 'fc.bias']

        optimizer_grouped_parameters = [
            {'params':
                 [p for n, p in param_optimizer if not any(nd in n for nd in no_decay) and not
                 any(nd in n for nd in new_param)],
             'weight_decay': 1e-5
             },
            {'params':
                 [p for n, p in param_optimizer if any(nd in n for nd in no_decay)
                  and not any(nd in n for nd in new_param)],
             'weight_decay': 0.0},
        ]
        optimizer = torch.optim.AdamW(optimizer_grouped_parameters, lr=lr, eps=1e-8)
        return optimizer


def mian(model_chose, batch_size, epochs):
    print(f'choose model name >>>>>>------>>>>>>: {model_chose}')
    if torch.cuda.is_available():
        print(f'use gpu {torch.cuda.get_device_name()}')

    train_set = BatchLoaderData(pickle_file='pickle_data/train_data.pickle')
    valid_set = BatchLoaderData(pickle_file='pickle_data/train_valid.pickle')
    test_set = BatchLoaderData(pickle_file='pickle_data/train_test.pickle')

    train_len = len(train_set)

    train_loader = DataLoader(train_set, batch_size=batch_size, shuffle=True, collate_fn=train_set.pad_self)
    valid_loader = DataLoader(valid_set, batch_size=batch_size, shuffle=True, collate_fn=valid_set.pad_self)
    test_loader = DataLoader(test_set, batch_size=batch_size, shuffle=True, collate_fn=test_set.pad_self)

    train2loss, valid2acc = [], []
    start = time.time()

    T = Trainer(model_chose, batch_size, epochs)

    for epoch in range(epochs):
        train_loss = T.train(epoch=epoch,
                             train_loader=train_loader,
                             len_train_set=train_len)

        valid_acc = T.valid(epoch=epoch,
                            valid_loader=valid_loader,
                            test_loader=test_loader,
                            model_chose=model_chose,
                            )

        if torch.cuda.is_available():
            train2loss.append(train_loss.cuda().data.cpu().numpy())
            valid2acc.append(valid_acc)
        else:
            train2loss.append(train_loss.detach().numpy())
            valid2acc.append(valid_acc)

        print("........................ Next ........................")

    end = time.time()
    result_text = r'result/test-result-{}.txt'.format(model_chose)
    file_handle = open(result_text, mode='a+', encoding='utf-8')
    file_handle.write(f'{model_chose} 训练时间长度为 {end - start} s\n')
    file_handle.close()

    train_loss_plt(train_loss=train2loss,
                   save_name=r"result/train-loss-{}".format(model_chose),
                   title=r"train-loss-{}".format(model_chose))
    valid_acc_plt(valid_acc=valid2acc,
                  save_name=r"result/valid-acc-{}".format(model_chose),
                  title=r"valid-acc-{}".format(model_chose))

    scio.savemat('mat/result_{}.mat'.format(model_chose), {'train_loss': train2loss, 'valid_acc': valid2acc})


if __name__ == '__main__':
    # 'Bert', 'BertCrf', 'BertLstM', 'BertLstMCrf', 'BertFusionAttCrf'              # todo bert
    # 'AlBert', 'AlBertCrf', 'AlBertLstM', 'AlBertLstMCrf', 'AlBertFusionAttCrf'    # todo albert
    # 'Lstm', 'LsTmCrf'                                                             # todo lstm
    best_acc = 0

    mian(model_chose='BertCrf',  # todo 改模型名称，上面选择
         batch_size=64,
         epochs=30)
