# Supplementary material for: Enhancing traditional Chinese medical named entity recognition with Dyn-Att Net: a dynamic attention approach
Source: PeerJ Comput Sci. 2024 May 31;10:e2022. doi: 10.7717/peerj-cs.2022 (PMC11636975; doi:10.7717/peerj-cs.2022)
Supplement: Supplemental Information 3 [file peerj-cs-10-2022-s003.zip]

Archive with 5 entries (4 files):
- APTNER-main/
- APTNER-main/APTNERdev.txt
- APTNER-main/APTNERtest.txt
- APTNER-main/APTNERtrain.txt
- APTNER-main/README.md
