# Supplementary material for: Enhancing traditional Chinese medical named entity recognition with Dyn-Att Net: a dynamic attention approach
Source: PeerJ Comput Sci. 2024 May 31;10:e2022. doi: 10.7717/peerj-cs.2022 (PMC11636975; doi:10.7717/peerj-cs.2022)
Supplement: Supplemental Information 3 [file peerj-cs-10-2022-s003.zip › APTNER-main/APTNERtest.txt]

One O
certificate O
was O
generated O
locally O
on O
what O
appeared O
to O
be O
a O
HP-UX S-OS
box O
, O
and O
another O
was O
generated O
on O
8569985.securefastserver.com S-DOM
with O
an O
email S-TOOL
address O
root@8569985.securefastserver.com S-EMAIL
, O
as O
seen O
here O
for O
their O
nethostnet.com S-DOM
domain O
. O

This O
certificate O
configuration O
is O
ignored O
by O
the O
malware O
. O

Sofacy S-APT
, O
one O
of O
the O
most O
active O
APT O
we O
monitor O
, O
continues O
to O
spearphish S-ACT
their O
way O
into O
targets O
, O
reportedly O
widely O
phishes O
for O
credentials O
, O
and O
infrequently O
participates O
in O
server O
side O
activity O
( O
including O
host O
compromise O
with O
BeEF S-TOOL
deployment O
, O
for O
example O
) O
. O

KSN S-SECTEAM
visibility O
and O
detections O
suggests O
a O
shift O
from O
their O
early B-TIME
2017 E-TIME
high O
volume O
NATO S-IDTY
spearphish S-ACT
targeting O
towards O
the O
middle B-LOC
east E-LOC
and O
Central B-LOC
Asia E-LOC
, O
and O
finally O
moving O
their O
focus O
further O
east S-LOC
into O
late B-TIME
2017 E-TIME
. O

Their O
operational O
security O
is O
good O
. O

Their O
campaigns O
appear O
to O
have O
broken O
out O
into O
subsets O
of O
activity O
and O
malware O
involving O
GAMEFISH S-MAL
, O
Zebrocy S-MAL
, O
and O
SPLM S-MAL
, O
to O
name O
a O
few O
. O

Their O
evolving O
and O
modified O
SPLM S-MAL
/ O
CHOPSTICK S-MAL
/ O
XAgent S-MAL
code O
is O
a O
long-standing O
part O
of O
Sofacy S-APT
activity O
, O
however O
much O
of O
it O
is O
changing O
. O

We O
’ll O
cover O
more O
recent O
2018 S-TIME
change O
in O
their O
targeting O
and O
the O
malware O
itself O
at O
SAS S-IDTY
2018 S-TIME
. O


A O
journey O
to O
Zebrocy S-MAL
land O
. O

The O
Sednit S-APT
group O
– O
also O
known O
as O
APT28 S-APT
, O
Fancy B-APT
Bear E-APT
, O
Sofacy S-APT
or O
STRONTIUM S-APT
– O
has O
been O
operating O
since O
at O
least O
2004 S-TIME
and O
has O
made O
headlines O
frequently O
in O
past O
years O
. O

Recently O
, O
we O
unveiled O
the O
existence O
of O
a O
UEFI S-TOOL
rootkit O
, O
called O
LoJax S-MAL
, O
which O
we O
attribute O
to O
the O
Sednit S-APT
group O
. O

This O
is O
a O
first O
for O
an O
APT O
group O
, O
and O
shows O
Sednit S-APT
has O
access O
to O
very O
sophisticated O
tools O
to O
conduct O
its O
espionage O
operations O
. O

Three O
years O
ago O
, O
the O
Sednit S-APT
group O
unleashed O
new O
components O
targeting O
victims O
in O
various O
countries O
in O
the O
Middle B-LOC
East E-LOC
and O
Central B-LOC
Asia E-LOC
. O

Since O
then O
, O
the O
number O
and O
diversity O
of O
components O
has O
increased O
drastically O
. O

ESET S-SECTEAM
researchers O
and O
colleagues O
from O
other O
companies O
have O
documented O
these O
components O
; O
however O
, O
in O
this O
article O
we O
will O
focus O
on O
what O
’s O
beyond O
the O
compromise O
, O
what O
the O
operators O
do O
once O
a O
victim O
system O
is O
running O
a O
Zebrocy S-MAL
Delphi S-TOOL
backdoor O
. O

At O
the O
end O
of O
August B-TIME
2018 E-TIME
, O
the O
Sednit S-APT
group O
launched O
a O
spearphishing S-ACT
email S-TOOL
campaign O
where O
it O
distributed O
shortened O
URLs O
that O
delivered O
the O
first O
stage O
of O
Zebrocy S-MAL
components O
. O

In O
the O
past O
, O
Sednit S-APT
used O
a O
similar O
technique O
for O
credential O
phishing E-ACT
. O

However O
, O
it O
is O
unusual O
for O
the O
group O
to O
use O
this O
technique O
to O
deliver O
one O
of O
its O
malware O
components O
directly O
. O

Previously O
, O
it O
had O
used O
exploits O
to O
deliver O
and O
execute O
the O
first O
stage O
malware O
, O
while O
in O
this O
campaign O
the O
group O
relied O
entirely O
on O
social O
engineering O
to O
lure O
victims O
into O
running O
the O
first O
part O
of O
the O
chain O
. O

The O
screenshot O
in O
Figure O
1 O
shows O
Bitly S-TOOL
statistics O
for O
the O
shortened O
URL O
used O
in O
this O
campaign O
. O

While O
ESET S-SECTEAM
telemetry O
data O
indicates O
that O
this O
URL O
was O
delivered O
by O
spearphishing S-ACT
emails S-TOOL
, O
we O
don’t O
have O
a O
sample O
of O
such O
an O
email S-TOOL
. O

The O
shortened O
URL O
leads O
the O
victim O
to O
an O
IP-address-based O
URL O
, O
where O
the O
archived O
payload O
is O
located O
. O

Unfortunately O
, O
without O
the O
email S-TOOL
message O
, O
we O
don’t O
know O
if O
there O
are O
any O
instructions O
for O
the O
user O
, O
if O
there O
is O
any O
further O
social O
engineering O
, O
or O
if O
it O
relies O
solely O
on O
the O
victim O
’s O
curiosity O
. O

The O
archive O
contains O
two O
files O
; O
the O
first O
is O
an O
executable O
file O
, O
while O
the O
second O
is O
a O
decoy O
PDF S-TOOL
document O
. O

Note O
there O
is O
a O
typo O
in O
the O
executable O
’s O
filename O
; O
Once O
the O
binary O
is O
executed O
, O
a O
password O
prompt O
dialog O
box O
opens O
. O

The O
result O
of O
the O
password O
validation O
will O
always O
be O
wrong O
, O
but O
after O
the O
apparent O
validation O
attempt O
, O
the O
decoy O
PDF S-TOOL
document O
is O
opened O
. O

That O
document O
appears O
to O
be O
empty O
, O
but O
the O
downloader O
, O
which O
is O
written O
in O
Delphi S-TOOL
, O
continues O
running O
in O
the O
background O
. O

The O
IP O
address O
is O
also O
used O
in O
the O
URL O
hardcoded O
into O
the O
first O
binary O
downloader O
. O

The O
Stage-1 O
downloader O
will O
download O
and O
execute O
a O
new O
downloader O
, O
written O
in O
C++ S-TOOL
, O
not O
so O
different O
from O
other O
Zebrocy S-MAL
downloaders O
. O

Once O
again O
this O
downloader O
is O
as O
straightforward O
as O
the O
Zebrocy S-MAL
gang O
’s O
other O
downloaders O
. O

It O
creates O
an O
ID O
and O
it O
downloads O
a O
new O
, O
interesting O
backdoor O
, O
( O
this O
time O
) O
written O
in O
Delphi S-TOOL
. O

As O
we O
explained O
in O
our O
most O
recent O
blogpost O
about O
Zebrocy S-MAL
, O
the O
configuration O
of O
the O
backdoor O
is O
stored O
in O
in O
the O
resource O
section O
and O
is O
split O
into O
four O
different O
hex-encoded S-ENCR
, O
encrypted O
blobs O
. O

These O
blobs O
contain O
the O
different O
parts O
of O
the O
configuration O
. O

Once O
the O
backdoor O
sends O
basic O
information O
about O
its O
newly O
compromised O
system O
, O
the O
operators O
take O
control O
of O
the O
backdoor O
and O
start O
to O
send O
commands O
right O
away O
. O

Hence O
, O
the O
time O
between O
the O
victim O
running O
the O
downloader O
and O
the O
operators O
’ O
first O
commands O
is O
only O
a O
few O
minutes O
. O

In O
this O
section O
we O
describe O
in O
more O
detail O
the O
commands O
performed O
manually O
by O
the O
operators O
through O
their O
Delphi S-TOOL
backdoor O
. O

The O
commands O
available O
are O
located O
in O
one O
of O
the O
configuration O
blobs O
mentioned O
earlier O
. O

The O
number O
of O
supported O
commands O
has O
increased O
over O
time O
, O
with O
the O
latest O
version O
of O
the O
backdoor O
having O
more O
than O
thirty O
. O

As O
we O
did O
not O
identify O
a O
pattern O
in O
the O
order O
which O
the O
commands O
are O
invoked O
, O
we O
believe O
the O
operators O
are O
executing O
them O
manually O
. O

The O
first O
set O
of O
commands O
gathers O
information O
about O
the O
victim O
’s O
computer O
and O
environment O
: O

Commands O
Arguments O
SCREENSHOT O
None O
SYS_INFO O
None O
GET_NETWORK O
None O
SCAN_ALL O
None O
. O

The O
commands O
above O
are O
commonly O
executed O
when O
the O
operators O
first O
connect O
to O
a O
newly O
activated O
backdoor O
. O

They O
don’t O
have O
any O
arguments O
, O
and O
they O
are O
quite O
self-explanatory O
. O

Other O
commands O
commonly O
seen O
executed O
shortly O
after O
these O
backdoors O
are O
activated O
. O

Those O
who O
already O
have O
read O
our O
previous O
articles O
about O
Zebrocy S-MAL
will O
notice O
that O
more O
or O
less O
the O
same O
kind O
of O
information O
is O
sent O
, O
over O
and O
over O
again O
by O
previous O
stages O
. O

This O
information O
is O
requested O
within O
a O
few O
minutes O
of O
initial O
compromise O
and O
the O
amount O
of O
data O
the O
operator O
will O
have O
to O
deal O
with O
is O
quite O
considerable O
. O

In O
order O
to O
collect O
even O
more O
information O
, O
from O
time O
to O
time O
the O
Zebrocy S-MAL
operators O
upload O
and O
use O
dumpers O
on O
victims O
’ O
machines O
. O

The O
current O
dumpers O
have O
some O
similarities O
with O
those O
previously O
used O
by O
the O
group O
. O

In O
this O
case O
, O
Yandex B-TOOL
Browser E-TOOL
, O
Chromium S-TOOL
, O
7Star B-TOOL
Browser E-TOOL
( O
a O
Chromium-based B-TOOL
browser E-TOOL
) O
, O
and O
CentBrowser S-TOOL
are O
targeted O
, O
as O
well O
as O
versions O
of O
Microsoft S-IDTY
Outlook S-TOOL
from O
1997 S-TIME
through O
2016 S-TIME
. O

These O
dumpers O
create O
log O
files O
indicating O
the O
presence O
or O
absence O
of O
potential O
databases O
to O
dump O
: O

Command O
Arguments O
DOWNLOAD_LIST O
C:\ProgramData\Office\MS\out.txt S-FILE
, O
C:\ProgramData\Office\MS\text.txt S-FILE
. O

These O
dumpers O
are O
quickly O
removed O
once O
they O
have O
done O
their O
job O
. O

Moreover O
, O
the O
backdoor O
contains O
a O
list O
of O
filenames O
related O
to O
credentials O
from O
software O
listed O
below O
( O
database O
names O
) O
: O

key3.db S-FILE
Firefox S-TOOL
private O
keys O
( O
now O
named O
key4.db S-FILE
) O
cert8.db S-FILE
Firefox S-TOOL
certificate O
database O
logins.json S-FILE
Firefox S-TOOL
encrypted O
password O
database O
account.cfn S-FILE
The O
Bat O
! O
( O
email S-TOOL
client O
) O
account O
credentials O
wand.dat S-FILE
Opera S-TOOL
password O
database O
. O

The O
operators O
retrieve O
these O
files O
on O
the O
machine O
using O
the O
DOWNLOAD_LIST O
command O
. O

This O
command O
can O
be O
used O
when O
the O
operators O
are O
aware O
of O
the O
presence O
of O
interesting O
files O
on O
the O
computer O
. O

Finally O
, O
depending O
on O
how O
interesting O
the O
victim O
is O
, O
they O
malware O
operators O
may O
deploy O
another O
custom O
backdoor O
. O

This O
backdoor O
is O
executed O
using O
the O
CMD_EXECUTE O
command O
. O

There O
are O
some O
interesting O
facts O
here O
. O

First O
, O
they O
use O
COM S-TOOL
object O
hijacking O
to O
make O
the O
malware O
persistent O
on O
the O
system O
even O
though O
the O
custom O
backdoor O
is O
installed O
only O
for O
a O
few O
hours O
. O

Second O
, O
the O
hex-encoded S-ENCR
string O
is O
the O
C&C S-TOOL
used O
by O
the O
custom O
backdoor O
while O
in O
the O
Delphi S-TOOL
backdoor O
the O
C&C S-TOOL
is O
embedded O
in O
the O
configuration O
. O


Sofacy S-APT
Group’s O
Parallel O
Attacks O
. O

The O
Sofacy S-APT
group O
remains O
a O
persistent O
global O
threat O
. O

Unit B-SECTEAM
42 E-SECTEAM
and O
others O
have O
shown O
in O
the O
first B-TIME
half I-TIME
of I-TIME
2018 E-TIME
how O
this O
threat O
actor O
group O
continues O
to O
target O
multiple O
organizations O
throughout O
the O
world O
with O
a O
strong O
emphasis O
on O
government O
, O
diplomatic O
and O
other O
strategic O
organizations O
primarily O
in O
North B-LOC
America E-LOC
and O
Europe S-LOC
. O

Following O
up O
our O
most O
recent O
Sofacy S-APT
research O
in O
February S-TIME
and O
March B-TIME
of I-TIME
2018 E-TIME
, O
we O
have O
found O
a O
new O
campaign O
that O
uses O
a O
lesser O
known O
tool O
widely O
attributed O
to O
the O
Sofacy S-APT
group O
called O
Zebrocy S-MAL
. O

Zebrocy S-MAL
is O
delivered O
primarily O
via O
phishing S-ACT
attacks O
that O
contain O
malicious O
Microsoft S-IDTY
Office S-IDTY
documents O
with O
macros O
as O
well O
as O
simple O
executable O
file O
attachments O
. O

This O
third O
campaign O
is O
consistent O
with O
two O
previously O
reported O
attack O
campaigns O
in O
terms O
of O
targeting O
: O
the O
targets O
were O
government O
organizations O
dealing O
with O
foreign O
affairs O
. O

In O
this O
case O
however O
the O
targets O
were O
in O
different O
geopolitical O
regions O
. O

An O
interesting O
difference O
we O
found O
in O
this O
newest O
campaign O
was O
that O
the O
attacks O
using O
Zebrocy S-MAL
cast O
a O
far O
wider O
net O
within O
the O
target O
organization O
: O
the O
attackers O
sent O
phishing S-ACT
emails S-TOOL
to O
a O
an O
exponentially O
larger O
number O
of O
individuals O
. O

The O
targeted O
individuals O
did O
not O
follow O
any O
significant O
pattern O
, O
and O
the O
email S-TOOL
addresses O
were O
found O
easily O
using O
web O
search O
engines O
. O

This O
is O
a O
stark O
contrast O
with O
other O
attacks O
commonly O
associated O
with O
the O
Sofacy S-APT
group O
where O
generally O
no O
more O
than O
a O
handful O
of O
victims O
are O
targeted O
within O
a O
single O
organization O
in O
a O
focus-fire O
style O
of O
attack O
. O

In O
addition O
to O
the O
large O
number O
of O
Zebrocy S-MAL
attacks O
we O
discovered O
, O
we O
also O
observed O
instances O
of O
the O
Sofacy S-APT
group O
leveraging O
the O
Dynamic B-PROT
Data I-PROT
Exchange E-PROT
( O
DDE S-PROT
) O
exploit O
technique O
previously O
documented O
by O
McAfee S-SECTEAM
. O

The O
instances O
we O
observed O
, O
however O
, O
used O
the O
DDE O
exploit O
to O
deliver O
different O
payloads O
than O
what O
was O
observed O
previously O
. O

In O
one O
instance O
the O
DDE S-PROT
attack O
was O
used O
to O
deliver O
and O
install O
Zebrocy S-MAL
. O

In O
another O
instance O
, O
the O
DDE S-PROT
attack O
was O
used O
to O
deliver O
an O
open-source O
penetration O
testing O
toolkit O
called O
Koadic S-TOOL
. O

The O
Sofacy S-APT
group O
has O
leveraged O
open O
source O
or O
freely O
available O
tools O
and O
exploits O
in O
the O
past O
but O
this O
is O
the O
first O
time O
that O
Unit B-SECTEAM
42 E-SECTEAM
has O
observed O
them O
leveraging O
the O
Koadic S-TOOL
toolkit O
. O

In O
our O
February S-TIME
report O
, O
we O
discovered O
the O
Sofacy S-APT
group O
using O
Microsoft S-IDTY
Office S-IDTY
documents O
with O
malicious O
macros O
to O
deliver O
the O
SofacyCarberp S-MAL
payload O
to O
multiple O
government O
entities O
. O

In O
that O
report O
, O
we O
documented O
our O
observation O
that O
the O
Sofacy S-APT
group O
appeared O
to O
use O
conventional O
obfuscation O
techniques O
to O
mask O
their O
infrastructure O
attribution O
by O
using O
random O
registrant O
and O
service O
provider O
information O
for O
each O
of O
their O
attacks O
. O

In O
particular O
, O
we O
noted O
that O
the O
Sofacy S-APT
group O
deployed O
a O
webpage O
on O
each O
of O
the O
domains O
. O

This O
is O
odd O
because O
attackers O
almost O
never O
set O
up O
an O
actual O
webpage O
on O
adversary O
C2 S-TOOL
infrastructure O
. O

Even O
stranger O
, O
each O
webpage O
contained O
the O
same O
content O
within O
the O
body O
. O

Since O
that O
report O
, O
we O
continued O
our O
research O
into O
this O
oddity O
. O

Using O
this O
artifact O
, O
we O
were O
able O
to O
pivot O
and O
discover O
another O
attack O
campaign O
using O
the O
DealersChoice S-TOOL
exploit O
kit O
with O
similar O
victimology O
to O
what O
we O
saw O
in O
February O
. O

Continuing O
to O
use O
this O
artifact O
, O
we O
discovered O
another O
domain O
with O
the O
same O
content O
body O
, O
supservermgr.com O
. O

This O
domain O
was O
registered O
on O
December B-TIME
20 I-TIME
, I-TIME
2017 E-TIME
and O
within O
a O
few O
days O
was O
resolving O
to O
92.222.136.105 S-IP
, O
which O
belonged O
to O
a O
well-known O
VPS S-TOOL
provider O
often O
used O
by O
the O
Sofacy S-APT
group O
. O

Unfortunately O
, O
at O
the O
time O
of O
collection O
, O
the O
C2 S-TOOL
domain O
had O
been O
sinkholed O
by O
a O
third O
party O
. O

Based O
on O
dynamic O
and O
static O
analysis O
of O
the O
malware O
sample O
associated O
with O
the O
supservermgr.com S-DOM
domain O
however O
, O
we O
were O
able O
to O
determine O
several O
unique O
artifacts O
which O
allowed O
us O
to O
expand O
our O
dataset O
and O
discover O
additional O
findings O
. O

First O
, O
we O
determined O
the O
sample O
we O
collected O
, O
d697160aecf152a81a89a6b5a7d9e1b8b5e121724038c676157ac72f20364edc S-SHA2
was O
attempting O
to O
communicate O
to O
its O
C2 S-TOOL
at O
http://supservermgr.com/sys/upd/pageupd.php S-URL
to O
retrieve O
a O
Zebrocy S-MAL
AutoIT S-TOOL
downloader O
. O

Because O
the O
domain O
had O
been O
sinkholed O
, O
this O
activity O
could O
not O
be O
completed O
. O

Using O
AutoFocus S-TOOL
, O
we O
pivoted O
from O
the O
user O
agent O
string O
to O
expand O
our O
data O
set O
to O
three O
additional O
Zebrocy S-MAL
samples O
using O
the O
exact O
same O
user O
agent O
. O

This O
led O
us O
to O
additional O
infrastructure O
for O
Zebrocy S-MAL
at O
185.25.51.198 S-IP
and O
185.25.50.93 S-IP
. O

At O
this O
point O
we O
had O
collected O
nearly O
thirty O
samples O
of O
Zebrocy S-MAL
in O
relation O
to O
the O
original O
sample O
and O
its O
associated O
C2 S-TOOL
domain O
. O

Additional O
pivoting O
based O
on O
artifacts O
unique O
to O
this O
malware O
family O
expanded O
our O
dataset O
to O
hundreds O
of O
samples O
used O
over O
the O
last O
several O
years O
. O

Most O
of O
the O
additional O
samples O
were O
the O
Delphi S-TOOL
and O
AutoIT S-TOOL
variants O
as O
reported O
by O
ESET S-SECTEAM
. O

However O
, O
several O
of O
the O
collected O
samples O
were O
a O
C++ S-TOOL
variant O
of O
the O
Zebrocy S-MAL
downloader O
tool O
. O

In O
addition O
, O
we O
discovered O
evidence O
of O
a O
completely O
different O
payload O
in O
Koadic S-TOOL
being O
delivered O
as O
well O
. O

Also O
, O
we O
found O
the O
IP O
address O
185.25.50.93 S-IP
hosting O
C2 S-TOOL
services O
for O
a O
Delphi S-TOOL
backdoor O
that O
ESET S-SECTEAM
’s O
report O
states O
is O
the O
final O
stage O
payload O
for O
these O
attacks O
. O

Please O
note O
this O
is O
not O
a O
comprehensive O
chart O
of O
all O
Zebrocy S-MAL
and O
Koadic O
samples O
we O
were O
able O
to O
collect O
. O

Only O
samples O
mentioned O
or O
relevant O
to O
the O
relational O
analysis O
have O
been O
included O
. O

From O
the O
185.25.50.93 S-IP
C2 S-TOOL
IP O
, O
we O
discovered O
another O
hard-coded O
user O
agent O
being O
used O
by O
Zebrocy S-MAL
: O

Mozilla S-IDTY
( O
Windows S-OS
NT O
6.1 O
; O
WOW64 O
) O
WinHttp/1.6.3.8 O
( O
WinHTTP/5.1 O
) O
like O
Gecko S-TOOL
. O

We O
observed O
several O
samples O
of O
Zebrocy S-MAL
using O
this O
user O
agent O
targeting O
the O
foreign O
affairs O
ministry O
of O
a O
large O
Central O
Asian O
nation O
. O

Pivoting O
off O
of O
this O
artifact O
provided O
us O
additional O
Zebrocy S-MAL
samples O
. O

One O
sample O
in O
particular O
, O
cba5ab65a24be52214736bc1a5bc984953a9c15d0a3826d5b15e94036e5497df S-SHA2
used O
yet O
another O
unique O
user O
agent O
string O
in O
combination O
with O
the O
previous O
user O
agent O
for O
its O
C2 S-TOOL
: O
Mozilla S-IDTY
v5.1 O
( O
Windows S-OS
NT O
6.1 O
; O
rv O
: O
6.0.1 O
) O
Gecko S-TOOL
Firefox S-TOOL
. O

A O
malware O
sample O
using O
two O
separate O
unique O
user O
agent O
strings O
is O
uncommon O
. O

A O
closer O
examination O
of O
the O
tool O
revealed O
the O
second O
user O
agent O
string O
was O
from O
a O
secondary O
payload O
that O
was O
retrieved O
by O
the O
cba5ab65a24be52214736bc1a5bc984953a9c15d0a3826d5b15e94036e5497df S-SHA2
sample O
. O

Pivoting O
from O
the O
Mozilla S-IDTY
v5.1 O
user O
agent O
revealed O
over O
forty O
additional O
Zebrocy S-MAL
samples O
, O
with O
several O
again O
targeting O
the O
same O
Central O
Asian O
nation O
. O

Two O
samples O
specifically O
, O
25f0d1cbcc53d8cfd6d848e12895ce376fbbfaf279be591774b28f70852a4fd8 S-SHA2
and O
115fd8c619fa173622c7a1e84efdf6fed08a25d3ca3095404dcbd5ac3deb1f03 S-SHA2
provided O
additional O
artifacts O
we O
were O
able O
to O
pivot O
from O
to O
discover O
weaponized O
documents O
to O
deliver O
Zebrocy S-MAL
as O
well O
as O
a O
Koadic S-TOOL
. O

Examining O
the O
use O
of O
the O
unique O
user O
agents O
’ O
strings O
over O
time O
shows O
that O
while O
previously O
only O
the O
Mozilla S-IDTY
user O
agent O
was O
in O
use O
, O
since O
mid B-TIME
2017 E-TIME
all O
three O
user O
agent O
strings O
have O
been O
used O
by O
the O
Zebrocy S-MAL
tool O
for O
its O
C2 S-TOOL
communications O
. O

The O
two O
weaponized O
documents O
we O
discovered O
leveraging O
DDE O
were O
of O
particular O
interest O
due O
to O
victimology O
and O
a O
change O
in O
tactics O
. O

While O
examining O
25f0d1cbcc53d8cfd6d848e12895ce376fbbfaf279be591774b28f70852a4fd8 S-SHA2
, O
we O
were O
able O
to O
pivot O
from O
its O
C2 S-TOOL

220.158.216.127 S-IP
to O
gather O
additional O
Zebrocy S-MAL
samples O
as O
well O
as O
a O
weaponized O
document O
. O

This O
document O
85da72c7dbf5da543e10f3f806afd4ebf133f27b6af7859aded2c3a6eced2fd5 S-SHA2
appears O
to O
have O
been O
targeting O
a O
North O
American O
government O
organization O
dealing O
with O
foreign O
affairs O
. O

It O
leveraged O
DDE S-PROT
to O
retrieve O
and O
install O
a O
payload O
onto O
the O
victim O
host O
. O

A O
decoy O
document O
is O
deployed O
in O
this O
attack O
, O
with O
the O
contents O
purporting O
be O
a O
publicly O
available O
document O
from O
the O
United B-LOC
Nations E-LOC
regarding O
the O
Republic B-LOC
of I-LOC
Uzbekistan E-LOC
. O

The O
creator O
of O
the O
weaponized O
document O
appended O
their O
DDE S-LOC
instructions O
to O
the O
end O
of O
the O
document O
after O
all O
of O
the O
decoy O
contents O
. O

When O
the O
document O
is O
opened O
in O
Word S-TOOL
, O
the O
instructions O
are O
not O
immediately O
visible O
, O
as O
Word S-TOOL
does O
not O
display O
these O
fields O
contents O
by O
default O
. O

As O
you O
can O
see O
in O
the O
following O
screenshot O
, O
simply O
attempting O
to O
highlight O
the O
lines O
in O
which O
the O
DDE S-PROT
instructions O
reside O
does O
not O
display O
them O
. O

Enabling O
the O
“ O
Toggle O
Field O
Codes O
” O
feature O
reveals O
the O
DDE S-PROT
instructions O
to O
us O
and O
shows O
that O
the O
author O
had O
set O
instructions O
to O
size O
1 O
font O
and O
with O
a O
white O
coloring O
. O

The O
use O
of O
a O
white O
font O
coloring O
to O
hide O
contents O
within O
a O
weaponized O
document O
is O
a O
technique O
we O
had O
previously O
reported O
being O
used O
by O
the O
Sofacy S-APT
group O
in O
a O
malicious O
macro O
attack O
. O

The O
DDE S-PROT
instructions O
attempt O
to O
run O
the O
following O
the O
following O
command O
on O
the O
victim O
host O
, O
which O
attempts O
to O
download O
and O
execute O
a O
payload O
from O
a O
remote O
server O
. O

During O
our O
analysis O
, O
we O
observed O
this O
DDE S-PROT
downloading O
and O
executing O
a O
Zebrocy S-MAL
AutoIt S-TOOL
downloader O
f27836430742c9e014e1b080d89c47e43db299c2e00d0c0801a2830b41b57bc1 S-SHA2
, O
configured O
to O
attempt O
to O
download O
an O
additional O
payload O
from O
220.158.216.127 S-IP
. O

The O
DDE S-PROT
instructions O
also O
included O
another O
command O
that O
it O
did O
not O
run O
, O
which O
suggests O
it O
is O
an O
artifact O
of O
a O
prior O
version O
of O
this O
delivery O
document O
. O

The O
following O
shows O
this O
unused O
command O
, O
which O
exposed O
an O
additional O
server O
within O
Sofacy S-APT
’s O
infrastructure O
would O
download O
and O
execute O
an O
encoded O
PowerShell S-TOOL
script O
from O
92.114.92.102 S-IP
. O

The O
unused O
command O
above O
appears O
to O
be O
related O
to O
previous O
attacks O
, O
specifically O
attacks O
that O
occurred O
in O
November B-TIME
2017 E-TIME
as O
discussed O
by O
McAfee S-SECTEAM
and O
ESET S-SECTEAM
. O

The O
payload O
delivered O
in O
these O
November B-TIME
2017 E-TIME
attacks O
using O
DDE S-PROT
enabled O
documents O
was O
SofacyCarberp S-MAL
, O
which O
differs O
from O
the O
Zebrocy S-MAL
downloader O
delivered O
in O
the O
February B-TIME
2018 E-TIME
attacks O
. O
115fd8c619fa173622c7a1e84efdf6fed08a25d3ca3095404dcbd5ac3deb1f03 S-SHA2
was O
another O
Zebrocy S-MAL
sample O
we O
were O
able O
to O
pivot O
from O
by O
gathering O
additional O
samples O
connecting O
to O
its O
C2 S-TOOL
86.106.131.177 S-IP
. O

The O
additional O
samples O
targeted O
the O
same O
large O
Central O
Asian O
nation O
state O
as O
previously O
mentioned O
but O
more O
interestingly O
, O
one O
of O
the O
samples O
was O
a O
weaponized O
document O
also O
leveraging O
DDE S-PROT
and O
containing O
a O
non-Zebrocy O
payload O
. O

The O
payload O
turned O
out O
to O
be O
an O
open O
source O
penetration O
test O
toolkit O
called O
Koadic O
. O

It O
is O
a O
toolkit O
similar O
to O
Metasploit S-TOOL
or O
PowerShell S-TOOL
Empire S-TOOL
and O
is O
freely O
available O
to O
anyone O
on O
Github S-TOOL
. O

The O
RTF S-TOOL
document O
8cf3bc2bf36342e844e9c8108393562538a9af2a1011c80bb46416c0572c86ff S-SHA2
was O
very O
small O
in O
size O
at O
264 O
bytes O
. O

The O
contents O
above O
use O
the O
DDE S-PROT
functionality O
in O
Microsoft S-IDTY
Word S-TOOL
to O
run O
a O
PowerShell S-TOOL
script O
to O
download O
the O
Koadic S-TOOL
payload O
from O
a O
remote O
server O
, O
save O
it O
as O
an O
executable O
file O
on O
the O
system O
and O
then O
execute O
the O
payload O
. O

The O
Sofacy S-APT
group O
continues O
their O
targeted O
attack O
campaigns O
in O
2018 S-TIME
. O

As O
mentioned O
in O
this O
blog O
, O
Sofacy S-APT
is O
carrying O
out O
parallel O
campaigns O
to O
attack O
similar O
targets O
around O
the O
world O
but O
with O
different O
toolsets O
. O

The O
Zebrocy S-MAL
tool O
associated O
with O
this O
current O
strain O
of O
attacks O
is O
constructed O
in O
several O
different O
forms O
based O
on O
the O
programming O
language O
the O
developer O
chose O
to O
create O
the O
tool O
. O

We O
have O
observed O
Delphi S-TOOL
, O
AutoIt S-TOOL
, O
and O
C++ S-TOOL
variants O
of O
Zebrocy S-MAL
, O
all O
of O
which O
are O
related O
not O
only O
in O
their O
functionality O
, O
but O
also O
at O
times O
by O
chaining O
the O
variants O
together O
in O
a O
single O
attack O
. O

These O
attacks O
are O
still O
largely O
perpetrated O
via O
spear B-ACT
phishing E-ACT
campaigns O
, O
whether O
via O
simple O
executable O
attachments O
in O
hopes O
that O
a O
victim O
will O
launch O
the O
file O
to O
using O
a O
previously O
observed O
DDE S-PROT
exploitation O
technique O
. O


Sofacy S-APT
Uses O
DealersChoice S-TOOL
to O
Target O
European O
Government O
Agency O
. O

Back O
in O
October B-TIME
2016 E-TIME
, O
Unit O
42 O
published O
an O
initial O
analysis O
on O
a O
Flash S-TOOL
exploitation O
framework O
used O
by O
the O
Sofacy S-APT
threat O
group O
called O
DealersChoice S-TOOL
. O

The O
attack O
consisted O
of O
Microsoft S-IDTY
Word S-TOOL
delivery O
documents O
that O
contained O
Adobe S-IDTY
Flash S-TOOL
objects O
capable O
of O
loading O
additional O
malicious O
Flash S-TOOL
objects O
embedded O
in O
the O
file O
or O
directly O
provided O
by O
a O
command O
and O
control O
server O
. O

Sofacy S-APT
continued O
to O
use O
DealersChoice S-TOOL
throughout O
the O
fall B-TIME
of I-TIME
2016 E-TIME
, O
which O
we O
also O
documented O
in O
our O
December B-TIME
2016 E-TIME
publication O
discussing O
Sofacy S-APT
’s O
larger O
campaign O
. O

On O
March B-TIME
12 E-TIME
and O
March B-TIME
14 E-TIME
, O
we O
observed O
the O
Sofacy S-APT
group O
carrying O
out O
an O
attack O
on O
a O
European O
government O
agency O
involving O
an O
updated O
variant O
of O
DealersChoice S-TOOL
. O

The O
updated O
DealersChoice S-TOOL
documents O
used O
a O
similar O
process O
to O
obtain O
a O
malicious O
Flash S-TOOL
object O
from O
a O
C2 S-TOOL
server O
, O
but O
the O
inner O
mechanics O
of O
the O
Flash S-TOOL
object O
contained O
significant O
differences O
in O
comparison O
to O
the O
original O
samples O
we O
analyzed O
. O

One O
of O
the O
differences O
was O
a O
particularly O
clever O
evasion O
technique O
: O
to O
our O
knowledge O
this O
has O
never O
been O
observed O
in O
use O
. O

With O
the O
previous O
iterations O
of O
DealersChoice S-TOOL
samples O
, O
the O
Flash S-TOOL
object O
would O
immediately O
load O
and O
begin O
malicious O
tasks O
. O

In O
the O
March S-TIME
attacks O
, O
the O
Flash S-TOOL
object O
is O
only O
loaded O
if O
the O
user O
scrolls O
through O
the O
entire O
content O
of O
the O
delivery O
document O
and O
views O
the O
specific O
page O
the O
Flash S-TOOL
object O
is O
embedded O
on O
. O

Also O
, O
DealersChoice S-TOOL
requires O
multiple O
interactions O
with O
an O
active O
C2 S-TOOL
server O
to O
successfully O
exploit O
an O
end O
system O
. O

The O
overall O
process O
to O
result O
in O
a O
successful O
exploitation O
is O
: O

User O
must O
open O
the O
Microsoft S-IDTY
Word S-TOOL
email S-TOOL
attachment O
; O

User O
must O
scroll O
to O
page O
three O
of O
the O
document O
, O
which O
will O
run O
the O
DealersChoice S-TOOL
Flash S-TOOL
object O
; O

The O
Flash S-TOOL
object O
must O
contact O
an O
active O
C2 S-TOOL
server O
to O
download O
an O
additional O
Flash S-TOOL
object O
containing O
exploit O
code O
; O

The O
initial O
Flash S-TOOL
object O
must O
contact O
the O
same O
C2 S-TOOL
server O
to O
download O
a O
secondary O
payload O
; O

Victim O
host O
must O
have O
a O
vulnerable O
version O
of O
Flash S-TOOL
installed O
. O

The O
attack O
involving O
this O
updated O
variant O
of O
DealersChoice S-TOOL
was O
targeting O
a O
European O
government O
organization O
. O

The O
attack O
relied O
on O
a O
spear-phishing S-ACT
email S-TOOL
with O
a O
subject O
of O
“ O
Defence O
& O
Security O
2018 O
Conference O
Agenda O
” O
that O
had O
an O
attachment O
with O
a O
filename O
of O
“ O
Defence&Security_2018_Conference_Agenda.docx S-FILE
” O
. O

The O
attached O
document O
contains O
a O
conference O
agenda O
that O
the O
Sofacy S-APT
group O
appears O
to O
have O
copied O
directly O
from O
the O
website O
for O
the O
“ O
Underwater O
Defence O
& O
Security O
2018 O
Conference O
” O
here O
. O

Opening O
the O
attached O
“ O
Defence B-FILE
& I-FILE
Security I-FILE
2018 I-FILE
Conference I-FILE
Agenda.docx E-FILE
” O
file O
does O
not O
immediately O
run O
malicious O
code O
to O
exploit O
the O
system O
. O

Instead O
, O
the O
user O
must O
scroll O
to O
the O
third O
page O
of O
the O
document O
, O
which O
will O
load O
a O
Flash S-TOOL
object O
that O
contains O
ActionScript S-TOOL
that O
will O
attempt O
to O
exploit O
the O
user O
’s O
system O
to O
install O
a O
malicious O
payload O
. O

The O
Flash S-TOOL
object O
embedded O
within O
this O
delivery O
document O
is O
a O
variant O
of O
an O
exploit O
tool O
that O
we O
call O
DealersChoice S-TOOL
. O

This O
suggests O
that O
the O
Sofacy S-APT
group O
is O
confident O
that O
the O
targeted O
individuals O
would O
be O
interested O
enough O
in O
the O
content O
to O
peruse O
through O
it O
. O

We O
analyzed O
the O
document O
to O
determine O
the O
reason O
that O
the O
malicious O
Flash S-TOOL
object O
only O
ran O
when O
the O
user O
scrolled O
to O
the O
third O
page O
. O

According O
to O
the O
document.xml S-FILE
file O
, O
the O
DealersChoice S-TOOL
loader O
SWF S-TOOL
exists O
after O
the O
“ O
covert-shores-small.png S-FILE
” O
image O
file O
within O
the O
delivery O
document O
. O

This O
image O
file O
exists O
on O
the O
third O
page O
of O
the O
document O
, O
so O
the O
user O
would O
have O
to O
scroll O
down O
in O
the O
document O
to O
this O
third O
page O
to O
get O
the O
SWF S-TOOL
file O
to O
run O
. O

The O
user O
may O
not O
notice O
the O
Flash S-TOOL
object O
on O
the O
page O
, O
as O
Word S-TOOL
displays O
it O
as O
a O
tiny O
black O
box O
in O
the O
document O
, O
as O
seen O
in O
Figure O
1 O
. O

This O
is O
an O
interesting O
anti-sandbox O
technique O
, O
as O
it O
requires O
human O
interaction O
prior O
to O
the O
document O
exhibiting O
any O
malicious O
activity O
. O

This O
DealersChoice S-TOOL
Flash S-TOOL
object O
shares O
a O
similar O
process O
to O
previous O
variants O
; O
however O
, O
it O
appears O
that O
the O
Sofacy S-APT
actors O
have O
made O
slight O
changes O
to O
its O
internal O
code O
. O

Also O
, O
it O
appears O
that O
the O
actors O
used O
ActionScript S-TOOL
from O
an O
open O
source O
video O
player O
called O
“ O
f4player S-TOOL
” O
, O
which O
is O
freely O
available O
on O
GitHub S-TOOL
. O

The O
Sofacy S-APT
developer O
modified O
the O
f4player S-TOOL
’s O
ActionScript S-TOOL
to O
include O
additional O
code O
to O
load O
an O
embedded O
Flash S-TOOL
object O
. O

The O
additions O
include O
code O
to O
decrypt O
an O
embedded O
Flash S-TOOL
object O
and O
an O
event O
handler O
that O
calls O
a O
newly O
added O
function O
( O
“ O
skinEvent2 O
” O
) O
that O
plays O
the O
decrypted O
object O
. O

The O
above O
code O
allows O
DealersChoice S-TOOL
to O
load O
a O
second O
SWF S-TOOL
object O
, O
specifically O
loading O
it O
with O
an O
argument O
that O
includes O
a O
C2 S-TOOL
URL O
of O
“ O
http://ndpmedia24.com/0pq6m4f.m3u8 S-URL
” O
. O

The O
embedded O
SWF S-TOOL
extracts O
the O
domain O
from O
the O
C2 S-TOOL
URL O
passed O
to O
it O
and O
uses O
it O
to O
craft O
a O
URL O
to O
get O
the O
server O
’s O
‘ O
crossdomain.xml S-FILE
’ O
file O
in O
order O
to O
obtain O
permissions O
to O
load O
additional O
Flash S-TOOL
objects O
from O
the O
C2 S-TOOL
domain O
. O

The O
ActionScript S-TOOL
relies O
on O
event O
listeners O
to O
call O
specific O
functions O
when O
the O
event O
“ O
Event.COMPLETE S-FILE
” O
is O
triggered O
after O
successful O
HTTP S-PROT
requests O
are O
issued O
to O
the O
C2 S-TOOL
server O
. O

The O
event O
handlers O
call O
functions O
with O
the O
following O
names O
, O
which O
includes O
an O
incrementing O
number O
that O
represents O
the O
order O
in O
which O
the O
functions O
are O
called O
: O
onload1 O
, O
onload2 O
, O
onload3 O
, O
onload5 O
. O

With O
these O
event O
handlers O
created O
, O
the O
ActionScript S-TOOL
starts O
by O
gathering O
system O
data O
from O
the O
flash.system.Capabilities.serverString O
property O
( O
just O
like O
in O
the O
original O
DealersChoice.B S-FILE
samples O
) O
and O
issues O
an O
HTTP S-PROT
GET O
with O
the O
system O
data O
as O
a O
parameter O
to O
the O
C2 S-TOOL
URL O
that O
was O
passed O
as O
an O
argument O
to O
the O
embedded O
SWF S-TOOL
when O
it O
was O
initially O
loaded O
. O

When O
this O
HTTP S-PROT
request O
completes O
, O
the O
event O
listener O
will O
call O
the O
‘ O
onload1 O
’ O
function O
. O

The O
‘ O
onload1 O
’ O
function O
parses O
the O
response O
data O
from O
the O
request O
to O
the O
C2 S-TOOL
URL O
using O
regular O
expressions O
. O

The O
regular O
expressions O
suggest O
that O
the O
C2 S-TOOL
server O
responds O
with O
content O
that O
is O
meant O
to O
resemble O
HTTP B-TOOL
Live I-TOOL
Steaming E-TOOL
( O
HLS S-TOOL
) O
traffic O
, O
which O
is O
a O
protocol O
that O
uses O
HTTP S-PROT
to O
deliver O
audio O
and O
video O
files O
for O
streaming O
. O

The O
use O
of O
HLS S-TOOL
coincides O
with O
the O
use O
of O
ActionScript S-TOOL
code O
from O
the O
f4player S-TOOL
to O
make O
the O
traffic O
seem O
legitimate O
. O

The O
variables O
storing O
the O
results O
of O
the O
regular O
expression O
matches O
are O
used O
within O
the O
ActionScript S-TOOL
for O
further O
interaction O
with O
the O
C2 S-TOOL
server O
. O

The O
‘ O
onload1 O
’ O
function O
then O
sends O
an O
HTTP S-PROT
GET O
request O
to O
the O
C2 S-TOOL
domain O
using O
the O
value O
stored O
in O
the O
‘ O
r3 O
’ O
variable O
as O
a O
URL O
. O

When O
this O
HTTP S-PROT
request O
completes O
, O
the O
event O
listener O
will O
call O
the O
‘ O
onload2 O
’ O
function O
. O

The O
‘ O
onload2 O
’ O
function O
decrypts O
the O
response O
received O
from O
the O
HTTP S-PROT
request O
issued O
in O
‘ O
onload1 O
’ O
function O
. O

It O
does O
so O
by O
calling O
a O
sub-function O
to O
decrypt O
the O
content O
, O
using O
the O
value O
stored O
in O
the O
‘ O
r1 O
’ O
variable O
as O
a O
key O
. O

The O
sub-function O
to O
decrypt O
the O
content O
skips O
the O
first O
4 O
bytes O
, O
suggesting O
that O
the O
first O
four O
bytes O
of O
the O
downloaded O
content O
is O
in O
cleartext O
( O
most O
likely O
the O
“ O
FWS S-TOOL
” O
or O
“ O
CWS S-TOOL
” O
header O
to O
look O
legitimate O
) O
. O

After O
decrypting O
the O
content O
, O
the O
‘ O
onload2 O
’ O
function O
will O
issue O
another O
HTTP S-PROT
GET O
request O
with O
the O
system O
data O
as O
a O
parameter O
, O
but O
this O
time O
to O
the O
C2 S-TOOL
using O
a O
URL O
from O
the O
‘ O
r4 O
’ O
variable O
. O

When O
this O
request O
completes O
, O
the O
event O
listener O
will O
call O
the O
‘ O
onload3 O
’ O
function O
. O

The O
‘ O
onload3 O
’ O
function O
will O
take O
the O
response O
to O
the O
HTTP S-PROT
request O
in O
‘ O
onload2 O
’ O
and O
treat O
it O
as O
the O
payload O
. O

The O
ActionScript S-TOOL
will O
read O
each O
byte O
of O
the O
C2 S-TOOL
response O
and O
get O
the O
hexadecimal O
value O
. O

This O
hexadecimal O
string O
will O
most O
likely O
be O
a O
string O
of O
shellcode O
that O
will O
contain O
and O
decrypt O
the O
ultimate O
portable B-TOOL
executable E-TOOL
( O
PE S-TOOL
) O
payload O
. O

The O
string O
of O
comma O
separated O
hexadecimal O
values O
is O
passed O
as O
a O
parameter O
when O
loading O
the O
SWF S-TOOL
file O
downloaded O
in O
‘ O
onload2 O
’ O
. O

This O
function O
creates O
an O
event O
listener O
for O
when O
the O
SWF S-TOOL
file O
is O
successfully O
loaded O
, O
which O
will O
call O
the O
‘ O
onload5 O
’ O
function O
. O

The O
‘ O
onload5 O
’ O
function O
is O
responsible O
for O
adding O
the O
newly O
loaded O
SWF S-TOOL
object O
as O
a O
child O
object O
. O

This O
loads O
the O
SWF S-TOOL
file O
, O
effectively O
running O
the O
malicious O
code O
on O
the O
system O
. O

During O
our O
analysis O
, O
we O
were O
unable O
to O
coerce O
the O
C2 S-TOOL
into O
providing O
a O
malicious O
SWF S-TOOL
or O
payload O
. O

As O
mentioned O
in O
our O
previous O
blogs O
on O
DealersChoice S-TOOL
, O
the O
payload O
of O
choice O
for O
previous O
variants O
was O
SofacyCarberp S-MAL
( O
Seduploader S-MAL
) O
, O
but O
we O
have O
no O
evidence O
to O
suggest O
this O
tool O
was O
used O
in O
this O
attack O
. O

We O
are O
actively O
researching O
and O
will O
update O
this O
blog O
in O
the O
event O
we O
discover O
the O
malicious O
Flash S-TOOL
object O
and O
payload O
delivered O
in O
this O
attack O
. O

The O
delivery O
document O
used O
in O
this O
attack O
was O
last O
modified O
by O
a O
user O
named O
‘ O
Nick O
Daemoji O
’ O
, O
which O
provides O
a O
linkage O
to O
previous O
Sofacy S-APT
related O
delivery O
documents O
. O

The O
previous O
documents O
that O
used O
this O
user O
name O
were O
macro-laden O
delivery O
documents O
that O
installed O
SofacyCarberp S-MAL/Seduploader S-MAL
payloads O
, O
as O
discussed O
in O
Talos O
’ O
blog O
. O

This O
overlap O
also O
points O
to O
a O
similar O
social O
engineering O
theme O
between O
these O
two O
campaigns O
, O
as O
both O
used O
content O
from O
upcoming O
military O
and O
defense O
conferences O
as O
a O
lure O
. O

The O
Sofacy S-APT
threat O
group O
continues O
to O
use O
their O
DealersChoice S-TOOL
framework O
to O
exploit O
Flash S-TOOL
vulnerabilities O
in O
their O
attack O
campaigns O
. O

In O
the O
most O
recent O
variant O
, O
Sofacy S-APT
modified O
the O
internals O
of O
the O
malicious O
scripts O
, O
but O
continues O
to O
follow O
the O
same O
process O
used O
by O
previous O
variants O
by O
obtaining O
a O
malicious O
Flash S-TOOL
object O
and O
payload O
directly O
from O
the O
C2 S-TOOL
server O
. O

Unlike O
previous O
samples O
, O
this O
DealersChoice S-TOOL
used O
a O
DOCX S-TOOL
delivery O
document O
that O
required O
the O
user O
to O
scroll O
through O
the O
document O
to O
trigger O
the O
malicious O
Flash S-TOOL
object O
. O

DealersChoice S-TOOL
: O

0cd9ac328d858d8d83c9eb73bfdc59a958873b3d71b24c888d7408d9512a41d7 S-SHA2
( O
Defence&Security_2018_Conference_Agenda.docx S-FILE
) O
ndpmedia24.com S-DOM
. O

Corporate O
IoT S-TOOL
– O
a O
path O
to O
intrusion O
. O

Several O
sources O
estimate O
that O
by O
the O
year O
2020 S-TIME
some O
50 O
billion O
IoT S-TOOL
devices O
will O
be O
deployed O
worldwide O
. O

IoT S-TOOL
devices O
are O
purposefully O
designed O
to O
connect O
to O
a O
network O
and O
many O
are O
simply O
connected O
to O
the O
internet O
with O
little O
management O
or O
oversight O
. O

Such O
devices O
still O
must O
be O
identifiable O
, O
maintained O
, O
and O
monitored O
by O
security O
teams O
, O
especially O
in O
large O
complex O
enterprises O
. O

Some O
IoT S-TOOL
devices O
may O
even O
communicate O
basic O
telemetry O
back O
to O
the O
device O
manufacturer O
or O
have O
means O
to O
receive O
software O
updates O
. O

In O
most O
cases O
however O
, O
the O
customers O
’ O
IT O
operation O
center O
don’t O
know O
they O
exist O
on O
the O
network O
. O

In O
2016 S-TIME
, O
the O
Mirai S-MAL
botnet O
was O
discovered O
by O
the O
malware O
research O
group O
MalwareMustDie S-SECTEAM
. O

The O
botnet O
initially O
consisted O
of O
IP O
cameras O
and O
basic O
home O
routers O
, O
two O
types O
of O
IoT S-TOOL
devices O
commonly O
found O
in O
the O
household O
. O

As O
more O
variants O
of O
Mirai S-MAL
emerged O
, O
so O
did O
the O
list O
IoT S-TOOL
devices O
it O
was O
targeting O
. O

The O
source O
code O
for O
the O
malware O
powering O
this O
botnet O
was O
eventually O
leaked O
online O
. O

In O
2018 S-TIME
, O
hundreds O
of O
thousands O
of O
home O
and O
small O
business O
networking O
and O
storage O
devices O
were O
compromised O
and O
loaded O
with O
the O
so-called O
“ O
VPN B-MAL
Filter E-MAL
” O
malware O
. O

The O
FBI S-IDTY
has O
publicly O
attributed O
this O
activity O
to O
a O
nation-state O
actor O
and O
took O
subsequent O
actions O
to O
disrupt O
this O
botnet O
, O
although O
the O
devices O
would O
remain O
vulnerable O
to O
re-infection O
unless O
proper O
firmware O
or O
security O
controls O
were O
put O
in O
place O
by O
the O
user O
. O

There O
were O
also O
multiple O
press O
reports O
of O
cyber-attacks O
on O
several O
devices O
during O
the O
opening O
ceremonies O
for O
the O
2018 S-TIME
Olympic B-IDTY
Games E-IDTY
in O
PyeongChang S-LOC
. O

Officials O
did O
confirm O
a O
few O
days O
later O
that O
they O
were O
a O
victim O
of O
malicious O
cyber-attacks O
that O
prevented O
attendees O
from O
printing O
their O
tickets O
to O
the O
Games S-IDTY
and O
televisions O
and O
internet O
access O
in O
the O
main O
press O
center O
simply O
stopped O
working O
. O

In O
April S-TIME
, O
security O
researchers O
in O
the O
Microsoft S-IDTY
Threat B-SECTEAM
Intelligence I-SECTEAM
Center E-SECTEAM
discovered O
infrastructure O
of O
a O
known O
adversary O
communicating O
to O
several O
external O
devices O
. O

Further O
research O
uncovered O
attempts O
by O
the O
actor O
to O
compromise O
popular O
IoT S-TOOL
devices O
( O
a O
VOIP B-TOOL
phone E-TOOL
, O
an O
office B-TOOL
printer E-TOOL
, O
and O
a O
video B-TOOL
decoder E-TOOL
) O
across O
multiple O
customer O
locations O
. O

The O
investigation O
uncovered O
that O
an O
actor O
had O
used O
these O
devices O
to O
gain O
initial O
access O
to O
corporate O
networks O
. O

In O
two O
of O
the O
cases O
, O
the O
passwords O
for O
the O
devices O
were O
deployed O
without O
changing O
the O
default O
manufacturer O
’s O
passwords O
and O
in O
the O
third O
instance O
the O
latest O
security O
update O
had O
not O
been O
applied O
to O
the O
device O
. O

These O
devices O
became O
points O
of O
ingress O
from O
which O
the O
actor O
established O
a O
presence O
on O
the O
network O
and O
continued O
looking O
for O
further O
access O
. O

Once O
the O
actor O
had O
successfully O
established O
access O
to O
the O
network O
, O
a O
simple O
network O
scan O
to O
look O
for O
other O
insecure O
devices O
allowed O
them O
to O
discover O
and O
move O
across O
the O
network O
in O
search O
of O
higher-privileged O
accounts O
that O
would O
grant O
access O
to O
higher-value O
data O
. O

After O
gaining O
access O
to O
each O
of O
the O
IoT S-TOOL
devices O
, O
the O
actor O
ran O
tcpdump O
to O
sniff O
network O
traffic O
on O
local O
subnets O
. O

They O
were O
also O
seen O
enumerating O
administrative O
groups O
to O
attempt O
further O
exploitation O
. O

As O
the O
actor O
moved O
from O
one O
device O
to O
another O
, O
they O
would O
drop O
a O
simple O
shell O
script O
to O
establish O
persistence O
on O
the O
network O
which O
allowed O
extended O
access O
to O
continue O
hunting O
. O

Analysis O
of O
network O
traffic O
showed O
the O
devices O
were O
also O
communicating O
with O
an O
external O
command B-TOOL
and I-TOOL
control E-TOOL
( O
C2 S-TOOL
) O
server O
. O

The O
following O
IP O
addresses O
are O
believed O
to O
have O
been O
used O
by O
the O
actor O
for O
command B-TOOL
and I-TOOL
control E-TOOL
( O
C2 S-TOOL
) O
during O
these O
intrusions O
: O

167.114.153.55 S-IP
94.237.37.28 S-IP
82.118.242.171 S-IP
31.220.61.251 S-IP
128.199.199.187 S-IP
. O

We O
attribute O
the O
attacks O
on O
these O
customers O
using O
three O
popular O
IoT S-TOOL
devices O
to O
an O
activity O
group O
that O
Microsoft S-IDTY
refers O
to O
as O
STRONTIUM S-APT
. O

Since O
we O
identified O
these O
attacks O
in O
the O
early O
stages O
, O
we O
have O
not O
been O
able O
to O
conclusively O
determine O
what O
STRONTIUM S-APT
’s O
ultimate O
objectives O
were O
in O
these O
intrusions O
. O

Over O
the O
last O
twelve O
months O
, O
Microsoft S-IDTY
has O
delivered O
nearly O
1400 O
nation-state O
notifications O
to O
those O
who O
have O
been O
targeted O
or O
compromised O
by O
STRONTIUM S-APT
. O

One O
in O
five O
notifications O
of O
STRONTIUM S-APT
activity O
were O
tied O
to O
attacks O
against O
non-governmental O
organizations O
, O
think O
tanks O
, O
or O
politically O
affiliated O
organizations O
around O
the O
world O
. O

The O
remaining O
80% O
of O
STRONTIUM S-APT
attacks O
have O
largely O
targeted O
organizations O
in O
the O
following O
sectors O
: O
government O
, O
IT O
, O
military O
, O
defense O
, O
medicine O
, O
education O
, O
and O
engineering O
. O

We O
have O
also O
observed O
and O
notified O
STRONTIUM S-APT
attacks O
against O
Olympic S-IDTY
organizing O
committees O
, O
anti-doping O
agencies O
, O
and O
the O
hospitality O
industry O
. O

The O
“ O
VPN B-MAL
Filter E-MAL
” O
malware O
has O
also O
been O
attributed O
to O
STRONTIUM S-APT
by O
the O
FBI S-IDTY
. O

Today O
we O
are O
sharing O
this O
information O
to O
raise O
awareness O
of O
these O
risks O
across O
the O
industry O
and O
calling O
for O
better O
enterprise O
integration O
of O
IoT S-TOOL
devices O
, O
particularly O
the O
ability O
to O
monitor O
IoT S-TOOL
device O
telemetry O
within O
enterprise O
networks O
. O

Today O
, O
the O
number O
of O
deployed O
IoT S-TOOL
devices O
outnumber O
the O
population O
of O
personal O
computers S-TOOL
and O
mobile B-TOOL
phones E-TOOL
, O
combined O
. O

With O
each O
networked O
IoT S-TOOL
device O
having O
its O
own O
separate O
network O
stack O
, O
it O
’s O
quite O
easy O
to O
see O
the O
need O
for O
better O
enterprise O
management O
, O
especially O
in O
today O
’s O
“ O
bring O
your O
own O
device O
” O
world O
. O

While O
much O
of O
the O
industry O
focuses O
on O
the O
threats O
of O
hardware O
implants O
, O
we O
can O
see O
in O
this O
example O
that O
adversaries O
are O
happy O
to O
exploit O
simpler O
configuration O
and O
security O
issues O
to O
achieve O
their O
objectives O
. O

These O
simple O
attacks O
taking O
advantage O
of O
weak O
device O
management O
are O
likely O
to O
expand O
as O
more O
IoT S-TOOL
devices O
are O
deployed O
in O
corporate O
environments O
. O

Upon O
conclusion O
of O
our O
investigation O
, O
we O
shared O
this O
information O
with O
the O
manufacturers O
of O
the O
specific O
devices O
involved O
and O
they O
have O
used O
this O
event O
to O
explore O
new O
protections O
in O
their O
products O
. O

However O
, O
there O
is O
a O
need O
for O
broader O
focus O
across O
IoT S-TOOL
in O
general O
, O
both O
from O
security O
teams O
at O
organizations O
that O
need O
to O
be O
more O
aware O
of O
these O
types O
of O
threats O
, O
as O
well O
as O
from O
IoT S-TOOL
device O
makers O
who O
need O
to O
provide O
better O
enterprise O
support O
and O
monitoring O
capabilities O
to O
make O
it O
easier O
for O
security O
teams O
to O
defend O
their O
networks O
. O

Below O
are O
a O
series O
of O
indicators O
Microsoft S-IDTY
has O
observed O
as O
active O
during O
the O
STRONTIUM S-APT
activity O
discussed O
in O
this O
article O
. O

Command-and-Control S-TOOL
( O
C2 S-TOOL
) O
IP O
addresses O
: O

167.114.153.55 S-IP
94.237.37.28 S-IP
82.118.242.171 S-IP
31.220.61.251 S-IP
128.199.199.187 S-IP
. O


Operation O
RussianDoll S-ACT
: O
Adobe S-TOOL
& O
Windows S-OS
Zero-Day S-VULNAME
Exploits O
Likely O
Leveraged O
by O
Russia S-LOC
’s O
APT28 S-APT
in O
Highly-Targeted O
Attack O
. O

FireEye B-SECTEAM
Labs E-SECTEAM
recently O
detected O
a O
limited O
APT O
campaign O
exploiting O
zero-day S-VULNAME
vulnerabilities O
in O
Adobe B-TOOL
Flash E-TOOL
and O
a O
brand-new O
one O
in O
Microsoft S-IDTY
Windows S-OS
. O

Using O
the O
Dynamic B-TOOL
Threat I-TOOL
Intelligence I-TOOL
Cloud E-TOOL
( O
DTI S-TOOL
) O
, O
FireEye S-SECTEAM
researchers O
detected O
a O
pattern O
of O
attacks O
beginning O
on O
April B-TIME
13th I-TIME
, I-TIME
2015 E-TIME
. O

Adobe S-TOOL
independently O
patched O
the O
vulnerability O
( O
CVE-2015-3043 S-VULID
) O
in O
APSB15-06 O
. O

Through O
correlation O
of O
technical O
indicators O
and O
command B-TOOL
and I-TOOL
control E-TOOL
infrastructure O
, O
FireEye S-SECTEAM
assess O
that O
APT28 S-APT
is O
probably O
responsible O
for O
this O
activity O
. O

Microsoft S-IDTY
is O
aware O
of O
the O
outstanding O
local O
privilege O
escalation O
vulnerability O
in O
Windows S-OS
( O
CVE-2015-1701 S-VULID
) O
. O

While O
there O
is O
not O
yet O
a O
patch O
available O
for O
the O
Windows S-OS
vulnerability O
, O
updating O
Adobe B-TOOL
Flash E-TOOL
to O
the O
latest O
version O
will O
render O
this O
in-the-wild O
exploit O
innocuous O
. O

We O
have O
only O
seen O
CVE-2015-1701 S-VULID
in O
use O
in O
conjunction O
with O
the O
Adobe B-TOOL
Flash E-TOOL
exploit O
for O
CVE-2015-3043 S-VULID
. O

The O
Microsoft B-SECTEAM
Security I-SECTEAM
Team E-SECTEAM
is O
working O
on O
a O
fix O
for O
CVE-2015-1701 S-VULID
. O

The O
high O
level O
flow O
of O
the O
exploit O
is O
as O
follows O
: O

User O
clicks O
link O
to O
attacker O
controlled O
website O
. O

HTML/JS S-TOOL
launcher O
page O
serves O
Flash S-TOOL
exploit O
. O

Flash S-TOOL
exploit O
triggers O
CVE-2015-3043 S-VULID
, O
executes O
shellcode S-TOOL
. O

Shellcode S-TOOL
downloads O
and O
runs O
executable O
payload O
. O

Executable O
payload O
exploits O
local O
privilege O
escalation O
( O
CVE-2015-1701 S-VULID
) O
to O
steal O
System O
token O
. O

The O
Flash S-TOOL
exploit O
is O
served O
from O
unobfuscated O
HTML/JS S-TOOL
. O

The O
launcher O
page O
picks O
one O
of O
two O
Flash S-TOOL
files O
to O
deliver O
depending O
upon O
the O
target O
’s O
platform O
( O
Windows B-OS
32 E-OS
versus O
64bits O
) O
. O

The O
Flash S-TOOL
exploit O
is O
mostly O
unobfuscated O
with O
only O
some O
light O
variable O
name O
mangling O
. O

The O
attackers O
relied O
heavily O
on O
the O
CVE-2014-0515 S-VULID
Metasploit S-TOOL
module O
, O
which O
is O
well O
documented O
. O

It O
is O
ROPless S-TOOL
, O
and O
instead O
constructs O
a O
fake O
vtable O
for O
a O
FileReference O
object O
that O
is O
modified O
for O
each O
call O
to O
a O
Windows S-OS
API S-TOOL
. O

The O
payload O
exploits O
a O
local O
privilege O
escalation O
vulnerability O
in O
the O
Windows S-OS
kernel O
if O
it O
detects O
that O
it O
is O
running O
with O
limited O
privileges O
. O

It O
uses O
the O
vulnerability O
to O
run O
code O
from O
userspace O
in O
the O
context O
of O
the O
kernel O
, O
which O
modifies O
the O
attacker O
’s O
process O
token O
to O
have O
the O
same O
privileges O
as O
that O
of O
the O
System O
process O
. O

The O
primary O
difference O
between O
the O
CVE-2014-0515 S-VULID
metasploit O
module O
and O
this O
exploit O
is O
, O
obviously O
, O
the O
vulnerability O
. O

CVE-2014-0515 S-VULID
exploits O
a O
vulnerability O
in O
Flash S-TOOL
’s O
Shader O
processing O
, O
whereas O
CVE-2015-3043 S-VULID
exploits O
a O
vulnerability O
in O
Flash S-TOOL
’s O
FLV S-TOOL
processing O
. O

The O
culprit O
FLV S-TOOL
file O
is O
embedded O
within O
AS3 S-ENCR
in O
two O
chunks O
, O
and O
is O
reassembled O
at O
runtime O
. O

A O
buffer O
overflow O
vulnerability O
exists O
in O
Adobe B-TOOL
Flash I-TOOL
Player E-TOOL
( O
<=17.0.0.134 O
) O
when O
parsing O
malformed O
FLV S-TOOL
objects O
. O

Attackers O
exploiting O
the O
vulnerability O
can O
corrupt O
memory O
and O
gain O
remote O
code O
execution O
. O

In O
the O
exploit O
, O
the O
attacker O
embeds O
the O
FLV S-TOOL
object O
directly O
in O
the O
ActionScript S-TOOL
code O
, O
and O
plays O
the O
video O
using O
NetStream O
class O
. O

Files O
of O
the O
FLV S-TOOL
file O
format O
contain O
a O
sequence O
of O
Tag O
structures O
. O

Beginning O
within O
the O
data O
field O
, O
all O
contents O
of O
the O
FLV S-TOOL
stream O
become O
0xEE O
. O

Consequently O
, O
the O
data O
and O
lastsize O
fields O
are O
mangled O
. O

Since O
the O
size O
is O
controlled O
by O
the O
attacker O
, O
it O
’s O
possible O
to O
overflow O
the O
fixed O
size O
buffer O
with O
certain O
data O
. O

As O
the O
previous O
picture O
demonstrated O
, O
the O
followed O
Vector O
object O
’s O
length O
field O
being O
overflowed O
as O
0x80007fff O
, O
which O
enables O
the O
attacker O
to O
read/write O
arbitrary O
data O
within O
user O
space O
. O

Shellcode S-TOOL
is O
passed O
to O
the O
exploit O
from O
HTML S-TOOL
in O
flashvars O
. O

The O
shellcode S-TOOL
downloads O
the O
next O
stage O
payload O
, O
which O
is O
an O
executable O
passed O
in O
plaintext O
, O
to O
the O
temp O
directory O
with O
UrlDownloadToFileA O
, O
which O
it O
then O
runs O
with O
WinExec O
. O

This O
exploit O
delivers O
a O
malware O
variant O
that O
shares O
characteristics O
with O
the O
APT28 S-APT
backdoors O
CHOPSTICK S-MAL
and O
CORESHELL S-MAL
malware O
families O
, O
both O
described O
in O
our O
APT28 S-APT
whitepaper O
. O

The O
malware O
uses O
an O
RC4 S-ENCR
encryption O
key O
that O
was O
previously O
used O
by O
the O
CHOPSTICK B-MAL
backdoor E-MAL
. O

And O
the O
C2 S-TOOL
messages O
include O
a O
checksum O
algorithm O
that O
resembles O
those O
used O
in O
CHOPSTICK B-MAL
backdoor E-MAL
communications O
. O

In O
addition O
, O
the O
network O
beacon O
traffic O
for O
the O
new O
malware O
resembles O
those O
used O
by O
the O
CORESHELL B-MAL
backdoor E-MAL
. O

Like O
CORESHELL S-MAL
, O
one O
of O
the O
beacons O
includes O
a O
process O
listing O
from O
the O
victim O
host O
. O

And O
like O
CORESHELL S-MAL
, O
the O
new O
malware O
attempts O
to O
download O
a O
second-stage O
executable O
. O

One O
of O
the O
C2 S-TOOL
locations O
for O
the O
new O
payload O
, O
87.236.215.246 S-IP
, O
also O
hosts O
a O
suspected O
APT28 S-APT
domain O
ssl-icloud.com S-DOM
. O

The O
same O
subnet O
( O
87.236.215.0 S-DOM
/ O
24 O
) O
also O
hosts O
several O
known O
or O
suspected O
APT28 S-APT
domains O
. O

The O
payload O
contains O
an O
exploit O
for O
the O
unpatched O
local O
privilege O
escalation O
vulnerability O
CVE-2015-1701 S-VULID
in O
Microsoft S-IDTY
Windows S-OS
. O

The O
exploit O
uses O
CVE-2015-1701 S-VULID
to O
execute O
a O
callback O
in O
userspace O
. O

The O
callback O
gets O
the O
EPROCESS S-TOOL
structures O
of O
the O
current O
process O
and O
the O
System O
process O
, O
and O
copies O
data O
from O
the O
System O
token O
into O
the O
token O
of O
the O
current O
process O
. O

Upon O
completion O
, O
the O
payload O
continues O
execution O
in O
usermode O
with O
the O
privileges O
of O
the O
System O
process O
. O

Because O
CVE-2015-3043 S-VULID
is O
already O
patched O
, O
this O
remote O
exploit O
will O
not O
succeed O
on O
a O
fully O
patched O
system O
. O

If O
an O
attacker O
wanted O
to O
exploit O
CVE-2015-1701 S-VULID
, O
they O
would O
first O
have O
to O
be O
executing O
code O
on O
the O
victim O
’s O
machine O
. O

Barring O
authorized O
access O
to O
the O
victim O
’s O
machine O
, O
the O
attacker O
would O
have O
to O
find O
some O
other O
means O
, O
such O
as O
crafting O
a O
new O
Flash S-TOOL
exploit O
, O
to O
deliver O
a O
CVE-2015-1701 S-VULID
payload O
. O

Microsoft S-IDTY
is O
aware O
of O
CVE-2015-1701 S-VULID
and O
is O
working O
on O
a O
fix O
. O

CVE-2015-1701 S-VULID
does O
not O
affect O
Windows B-OS
8 E-OS
and O
later O
. O


Sofacy S-APT
Attacks O
Multiple O
Government O
Entities O
. O

Release_Time O
: O
2018-02-28 O

Report_URL O
: O
https://unit42.paloaltonetworks.com/unit42-sofacy-attacks-multiple-government-entities/ O

The O
Sofacy S-APT
group O
( O
AKA O
APT28 S-APT
, O
Fancy B-APT
Bear E-APT
, O
STRONTIUM S-APT
, O
Sednit S-APT
, O
Tsar B-APT
Team E-APT
, O
Pawn B-APT
Storm E-APT
) O
is O
a O
well-known O
adversary O
that O
remains O
highly O
active O
in O
the O
new O
calendar O
year O
of O
2018 S-TIME
. O

Unit B-SECTEAM
42 E-SECTEAM
actively O
monitors O
this O
group O
due O
to O
their O
persistent O
nature O
globally O
across O
all O
industry O
verticals O
. O

Recently O
, O
we O
discovered O
a O
campaign O
launched O
at O
various O
Ministries B-IDTY
of I-IDTY
Foreign I-IDTY
Affairs E-IDTY
around O
the O
world O
. O

Interestingly O
, O
there O
appear O
to O
be O
two O
parallel O
efforts O
within O
the O
campaign O
, O
with O
each O
effort O
using O
a O
completely O
different O
toolset O
for O
the O
attacks O
. O

In O
this O
blog O
, O
we O
will O
discuss O
one O
of O
the O
efforts O
which O
leveraged O
tools O
that O
have O
been O
known O
to O
be O
associated O
with O
the O
Sofacy S-APT
group O
. O

At O
the O
beginning O
of O
February B-TIME
2018 E-TIME
, O
we O
discovered O
an O
attack O
targeting O
two O
government O
institutions O
related O
to O
foreign O
affairs O
. O

These O
entities O
are O
not O
regionally O
congruent O
, O
and O
the O
only O
shared O
victimology O
involves O
their O
organizational O
functions O
. O

Specifically O
, O
one O
organization O
is O
geographically O
located O
in O
Europe S-LOC
and O
the O
other O
in O
North B-LOC
America E-LOC
. O

The O
initial O
attack O
vector O
leveraged O
a O
phishing B-ACT
email E-ACT
, O
using O
the O
subject O
line O
of O
Upcoming B-SECTEAM
Defense E-SECTEAM
events O
February B-TIME
2018 E-TIME
and O
a O
sender O
address O
claiming O
to O
be O
from O
Jane O
’s O
360 S-SECTEAM
defense O
events O
events@ihsmarkit.com S-EMAIL
. O

Jane O
’s O
by O
IHSMarkit S-IDTY
is O
a O
well-known O
supplier O
of O
information O
and O
analysis O
often O
times O
associated O
with O
the O
defense O
and O
government O
sector O
. O

Analysis O
of O
the O
email S-TOOL
header O
data O
showed O
that O
the O
sender O
address O
was O
spoofed O
and O
did O
not O
originate O
from O
IHSMarkit S-IDTY
at O
all O
. O

The O
lure O
text O
in O
the O
phishing B-ACT
email E-ACT
claims O
the O
attachment O
is O
a O
calendar O
of O
events O
relevant O
to O
the O
targeted O
organizations O
and O
contained O
specific O
instructions O
regarding O
the O
actions O
the O
victim O
would O
have O
to O
take O
if O
they O
had O
“ O
trouble O
viewing O
the O
document O
” O
. O

The O
attachment O
itself O
is O
an O
Microsoft S-IDTY
Excel S-TOOL
XLS S-TOOL
document O
that O
contains O
malicious O
macro S-TOOL
script O
. O

The O
document O
presents O
itself O
as O
a O
standard O
macro S-TOOL
document O
but O
has O
all O
of O
its O
text O
hidden O
until O
the O
victim O
enables O
macros S-TOOL
. O

Notably O
, O
all O
of O
the O
content O
text O
is O
accessible O
to O
the O
victim O
even O
before O
macros S-TOOL
are O
enabled O
. O

However O
, O
a O
white O
font O
color O
is O
applied O
to O
the O
text O
to O
make O
it O
appear O
that O
the O
victim O
must O
enable O
macros O
to O
access O
the O
content O
. O

The O
code O
above O
changes O
the O
font O
color O
to O
black O
within O
the O
specified O
cell O
range O
and O
presents O
the O
content O
to O
the O
user O
. O

On O
initial O
inspection O
, O
the O
content O
appears O
to O
be O
the O
expected O
legitimate O
content O
, O
however O
, O
closer O
examination O
of O
the O
document O
shows O
several O
abnormal O
artifacts O
that O
would O
not O
exist O
in O
a O
legitimate O
document O
. O

Figure O
2 O
below O
shows O
how O
the O
delivery O
document O
initially O
looks O
and O
the O
transformation O
the O
content O
undergoes O
as O
the O
macro S-TOOL
runs O
. O

As O
mentioned O
in O
a O
recent O
ISC S-TOOL
diary O
entry O
, O
the O
macro S-TOOL
gets O
the O
contents O
of O
cells O
in O
column O
170 O
in O
rows O
2227 O
to O
2248 O
to O
obtain O
the O
base64 S-ENCR
encoded O
payload O
. O

The O
macro S-TOOL
prepends O
the O
string O
—–BEGIN O
CERTIFICATE—– O
to O
the O
beginning O
of O
the O
base64 S-ENCR
encoded O
payload O
and O
appends O
—–END O
CERTIFICATE—– O
to O
the O
end O
of O
the O
data O
. O

The O
macro S-TOOL
then O
writes O
this O
data O
to O
a O
text O
file O
in O
the O
C:\Programdata O
folder O
using O
a O
random O
filename O
with O
the O
.txt S-FILE
extension O
. O

The O
macro S-TOOL
then O
uses O
the O
command O
certutil O
-decode O
to O
decode O
the O
contents O
of O
this O
text O
file O
and O
outputs O
the O
decoded O
content O
to O
a O
randomly O
named O
file O
with O
a O
.exe S-FILE
extension O
in O
the O
C:\Programdata O
folder O
. O

The O
macro S-TOOL
sleeps O
for O
two O
seconds O
and O
then O
executes O
the O
newly O
dropped O
executable O
. O

The O
newly O
dropped O
executable O
is O
a O
loader O
Trojan S-VULNAME
responsible O
for O
installing O
and O
running O
the O
payload O
of O
this O
attack O
. O

We O
performed O
a O
more O
detailed O
analysis O
on O
this O
loader O
Trojan S-VULNAME
, O
which O
readers O
can O
view O
in O
this O
report O
’s O
appendix O
. O

Upon O
execution O
, O
the O
loader O
will O
decrypt O
the O
embedded O
payload O
( O
DLL S-TOOL
) O
using O
a O
custom O
algorithm O
, O
decompress O
it O
and O
save O
it O
to O
the O
following O
file O
: O
%LOCALAPPDATA%\cdnver.dll S-FILE
. O

The O
loader O
will O
then O
create O
the O
batch O
file O
%LOCALAPPDATA%\cdnver.bat S-FILE
, O
which O
it O
will O
write O
the O
following O
: O

start O
rundll32.exe S-FILE
“ O
C:\Users\user\AppData\Local\cdnver.dll S-FILE
” O
. O

The O
loader O
Trojan S-VULNAME
uses O
this O
batch O
file O
to O
run O
the O
embedded O
DLL S-TOOL
payload O
. O

For O
persistence O
, O
the O
loader O
will O
write O
the O
path O
to O
this O
batch O
file O
to O
the O
following O
registry O
key O
. O

The O
cdnver.dll S-FILE
payload O
installed O
by O
the O
loader O
executable O
is O
a O
variant O
of O
the O
SofacyCarberp S-MAL
payload O
, O
which O
is O
used O
extensively O
by O
the O
Sofacy S-APT
threat O
group O
. O

Overall O
, O
SofacyCarberp S-MAL
does O
initial O
reconnaissance O
by O
gathering O
system O
information O
and O
sending O
it O
to O
the O
C2 S-TOOL
server O
prior O
to O
downloading O
additional O
tools O
to O
the O
system O
. O

This O
variant O
of O
SofacyCarberp S-MAL
was O
configured O
to O
use O
the O
following O
domain O
as O
its O
C2 S-TOOL
server O
: O
cdnverify.net S-DOM
. O

The O
loader O
and O
the O
SofacyCarberp S-MAL
sample O
delivered O
in O
this O
attack O
is O
similar O
to O
samples O
we O
have O
analyzed O
in O
the O
past O
but O
contains O
marked O
differences O
. O

These O
differences O
include O
a O
new O
hashing O
algorithm O
to O
resolve O
API S-TOOL
functions O
and O
to O
find O
running O
browser O
processes O
for O
injection O
, O
as O
well O
as O
changes O
to O
the O
C2 S-TOOL
communication O
mechanisms O
. O

It O
appears O
that O
Sofacy S-APT
may O
have O
used O
an O
open-source O
tool O
called O
Luckystrike S-TOOL
to O
generate O
the O
delivery O
document O
and/or O
the O
macro S-TOOL
used O
in O
this O
attack O
. O

Luckystrike S-TOOL
, O
which O
was O
presented O
at O
DerbyCon S-SECTEAM
6 O
in O
September B-TIME
2016 E-TIME
, O
is O
a O
Microsoft S-IDTY
PowerShell S-TOOL
based O
tool O
that O
generates O
malicious O
delivery O
documents O
by O
allowing O
a O
user O
to O
add O
a O
macro S-TOOL
to O
an O
Excel S-TOOL
or O
Word S-TOOL
document O
to O
execute O
an O
embedded O
payload O
. O

We O
believe O
Sofacy S-APT
used O
this O
tool O
, O
as O
the O
macro S-TOOL
within O
their O
delivery O
document O
closely O
resembles O
the O
macros O
found O
within O
Luckystrike S-TOOL
. O

To O
confirm O
our O
suspicions O
, O
we O
generated O
a O
malicious O
Excel S-TOOL
file O
with O
Luckystrike S-TOOL
and O
compared O
its O
macro S-TOOL
to O
the O
macro S-TOOL
found O
within O
Sofacy S-APT
’s O
delivery O
document O
. O

We O
found O
that O
there O
was O
only O
one O
difference O
between O
the O
macros O
besides O
the O
random O
function O
name O
and O
random O
cell O
values O
that O
the O
Luckystrike S-TOOL
tool O
generates O
for O
each O
created O
payload O
. O

The O
one O
non-random O
string O
difference O
was O
the O
path O
to O
the O
“ O
.txt S-FILE
” O
and O
“ O
.exe S-FILE
” O
files O
within O
the O
command O
“ O
certutil O
-decode O
” O
, O
as O
the O
Sofacy S-APT
document O
used O
“ O
C:\Programdata\ O
” O
for O
the O
path O
whereas O
the O
Luckystrike S-TOOL
document O
used O
the O
path O
stored O
in O
the O
Application.UserLibraryPath S-FILE
environment O
variable O
. O

Figure O
3 O
below O
shows O
a O
diff O
with O
the O
LuckyStrike S-TOOL
macro S-TOOL
on O
the O
left O
and O
Sofacy S-APT
macro S-TOOL
on O
the O
right O
, O
where O
everything O
except O
the O
file O
path O
and O
randomly O
generated O
values O
in O
the O
macro S-TOOL
are O
exactly O
the O
same O
, O
including O
the O
obfuscation O
attempts O
that O
use O
concatenation O
to O
build O
strings O
. O

With O
much O
of O
our O
research O
, O
our O
initial O
direction O
and O
discovery O
of O
emerging O
threats O
is O
generally O
some O
combination O
of O
previously O
observed O
behavioral O
rulesets O
or O
relationships O
. O

In O
this O
case O
, O
we O
had O
observed O
a O
strange O
pattern O
emerging O
from O
the O
Sofacy S-APT
group O
over O
the O
past O
year O
within O
their O
command B-TOOL
and I-TOOL
control E-TOOL
infrastructure O
. O

Patterning O
such O
as O
reuse O
of O
WHOIS S-TOOL
artifacts O
, O
IP O
reuse O
, O
or O
even O
domain O
name O
themes O
are O
common O
and O
regularly O
used O
to O
group O
attacks O
to O
specific O
campaigns O
. O

In O
this O
case O
, O
we O
had O
observed O
the O
Sofacy S-APT
group O
registering O
new O
domains O
, O
then O
placing O
a O
default O
landing O
page O
which O
they O
then O
used O
repeatedly O
over O
the O
course O
of O
the O
year O
. O

No O
other O
parts O
of O
the O
C2 S-TOOL
infrastructure O
amongst O
these O
domains O
contained O
any O
overlapping O
artifacts O
. O

Instead O
, O
the O
actual O
content O
within O
the O
body O
of O
the O
websites O
was O
an O
exact O
match O
in O
each O
instance O
. O

Specifically O
, O
the O
strings O
866-593-54352 O
( O
notice O
it O
is O
one O
digit O
too O
long O
) O
, O
403-965-2341 O
, O
or O
the O
address O
522 O
Clematis O
. O

Suite O
3000 O
was O
repeatedly O
found O
in O
each O
instance O
. O

ThreatConnect S-TOOL
had O
made O
the O
same O
observation O
regarding O
this O
patterning O
in O
September B-TIME
2017 E-TIME
. O

Hotfixmsupload.com S-DOM
is O
particularly O
interesting O
as O
it O
has O
been O
identified O
as O
a O
Sofacy S-APT
C2 S-TOOL
domain O
repeatedly O
, O
and O
was O
also O
brought O
forth O
by O
Microsoft S-IDTY
in O
a O
legal O
complaint O
against O
STRONTIUM S-APT
( O
Sofacy S-APT
) O
as O
documented O
here O
. O

Leveraging O
this O
intelligence O
allowed O
us O
to O
begin O
predicting O
potential O
C2 S-TOOL
domains O
that O
would O
eventually O
be O
used O
by O
the O
Sofacy S-APT
group O
. O

In O
this O
scenario O
, O
the O
domain O
cdnverify.net O
was O
registered O
on O
January B-TIME
30 I-TIME
, I-TIME
2018 E-TIME
and O
just O
two O
days O
later O
, O
an O
attack O
was O
launched O
using O
this O
domain O
as O
a O
C2 S-TOOL
. O

The O
Sofacy S-APT
group O
should O
no O
longer O
be O
an O
unfamiliar O
threat O
at O
this O
stage O
. O

They O
have O
been O
well O
documented O
and O
well O
researched O
with O
much O
of O
their O
attack O
methodologies O
exposed O
. O

They O
continue O
to O
be O
persistent O
in O
their O
attack O
campaigns O
and O
continue O
to O
use O
similar O
tooling O
as O
in O
the O
past O
. O

This O
leads O
us O
to O
believe O
that O
their O
attack O
attempts O
are O
likely O
still O
succeeding O
, O
even O
with O
the O
wealth O
of O
threat O
intelligence O
available O
in O
the O
public O
domain O
. O

Application O
of O
the O
data O
remains O
challenging O
, O
and O
so O
to O
continue O
our O
initiative O
of O
establishing O
playbooks O
for O
adversary O
groups O
, O
we O
have O
added O
this O
attack O
campaign O
as O
the O
next O
playbook O
in O
our O
dataset O
. O

Palo B-SECTEAM
Alto I-SECTEAM
Networks E-SECTEAM
customers O
are O
protected O
from O
this O
threat O
by O
: O

WildFire S-SECTEAM
detects O
all O
SofacyCarberp S-MAL
payloads O
with O
malicious O
verdicts O
. O

AutoFocus S-SECTEAM
customers O
can O
track O
these O
tools O
with O
the O
Sofacy S-APT
, O
SofacyMacro S-MAL
and O
SofacyCarberp S-MAL
. O

Traps O
blocks O
the O
Sofacy S-APT
delivery O
documents O
and O
the O
SofacyCarberp S-MAL
payload O
. O

SHA256 S-ENCR
: O
ff808d0a12676bfac88fd26f955154f8884f2bb7c534b9936510fd6296c543e8 S-SHA2
SHA256 S-ENCR
: O
12e6642cf6413bdf5388bee663080fa299591b2ba023d069286f3be9647547c8 S-SHA2
SHA256 S-ENCR
: O
cb85072e6ca66a29cb0b73659a0fe5ba2456d9ba0b52e3a4c89e86549bc6e2c7 S-SHA2
SHA256 S-ENCR
: O
23411bb30042c9357ac4928dc6fca6955390361e660fec7ac238bbdcc8b83701 S-SHA2
Sofacy S-APT
: O
Cdnverify.net S-DOM
Sofacy S-APT
Filename O
: O
Upcoming_Events_February_2018.xls S-FILE
. O


APT28 S-APT
Targets O
Hospitality O
Sector O
, O
Presents O
Threat O
to O
Travelers O
. O

Release_Time O
: O
2017-08-11 O
Report_URL O
: O
https://www.fireeye.com/blog/threat-research/2017/08/apt28-targets-hospitality-sector.html O

FireEye S-SECTEAM
has O
moderate O
confidence O
that O
a O
campaign S-ACT
targeting O
the O
hospitality O
sector O
is O
attributed O
to O
Russian O
actor O
APT28 S-APT
. O

We O
believe O
this O
activity O
, O
which O
dates O
back O
to O
at O
least O
July B-TIME
2017 E-TIME
, O
was O
intended O
to O
target O
travelers O
to O
hotels O
throughout O
Europe S-LOC
and O
the O
Middle B-LOC
East E-LOC
. O

The O
actor O
has O
used O
several O
notable O
techniques O
in O
these O
incidents O
such O
as O
sniffing B-TOOL
passwords E-TOOL
from O
Wi-Fi B-TOOL
traffic E-TOOL
, O
poisoning O
the O
NetBIOS B-TOOL
Name I-TOOL
Service E-TOOL
, O
and O
spreading O
laterally O
via O
the O
EternalBlue S-VULNAME
exploit O
. O

FireEye S-SECTEAM
has O
uncovered O
a O
malicious O
document O
sent O
in O
spear B-ACT
phishing I-ACT
emails E-ACT
to O
multiple O
companies O
in O
the O
hospitality O
industry O
, O
including O
hotels O
in O
at O
least O
seven O
European O
countries O
and O
one O
Middle O
Eastern O
country O
in O
early O
July S-TIME
. O

Successful O
execution O
of O
the O
macro S-TOOL
within O
the O
malicious O
document O
results O
in O
the O
installation O
of O
APT28 S-APT
’s O
signature O
GAMEFISH S-MAL
malware O
. O

The O
malicious O
document O
– O
Hotel_Reservation_Form.doc S-FILE
( O
MD5 S-ENCR
: O
9b10685b774a783eabfecdb6119a8aa3 S-MD5
) O
, O
contains O
a O
macro S-TOOL
that O
base64 S-ENCR
decodes O
a O
dropper O
that O
then O
deploys O
APT28 S-APT
’s O
signature O
GAMEFISH S-MAL
malware O
( O
MD5 S-ENCR
: O
1421419d1be31f1f9ea60e8ed87277db S-MD5
) O
, O
which O
uses O
mvband.net S-DOM
and O
mvtband.net S-DOM
as O
command B-TOOL
and I-TOOL
control E-TOOL
( O
C2 S-TOOL
) O
domains O
. O

APT28 S-APT
is O
using O
novel O
techniques O
involving O
the O
EternalBlue S-VULNAME
exploit O
and O
the O
open O
source O
tool O
Responder S-TOOL
to O
spread O
laterally O
through O
networks O
and O
likely O
target O
travelers O
. O

Once O
inside O
the O
network O
of O
a O
hospitality O
company O
, O
APT28 S-APT
sought O
out O
machines O
that O
controlled O
both O
guest O
and O
internal O
Wi-Fi B-TOOL
networks E-TOOL
. O

No O
guest O
credentials O
were O
observed O
being O
stolen O
at O
the O
compromised O
hotels O
; O
however O
, O
in O
a O
separate O
incident O
that O
occurred O
in O
Fall B-TIME
2016 E-TIME
, O
APT28 S-APT
gained O
initial O
access O
to O
a O
victim O
’s O
network O
via O
credentials O
likely O
stolen O
from O
a O
hotel O
Wi-Fi B-TOOL
network E-TOOL
. O

Upon O
gaining O
access O
to O
the O
machines O
connected O
to O
corporate O
and O
guest O
Wi-Fi B-TOOL
networks E-TOOL
, O
APT28 S-APT
deployed O
Responder S-TOOL
. O

Responder S-TOOL
facilitates O
NetBIOS B-TOOL
Name I-TOOL
Service E-TOOL
( O
NBT-NS S-TOOL
) O
poisoning O
. O

This O
technique O
listens O
for O
NBT-NS S-TOOL
( O
UDP S-PROT
) O
broadcasts O
from O
victim O
computers O
attempting O
to O
connect O
to O
network O
resources O
. O

Once O
received O
, O
Responder S-TOOL
masquerades O
as O
the O
sought-out O
resource O
and O
causes O
the O
victim O
computer O
to O
send O
the O
username O
and O
hashed O
password O
to O
the O
attacker-controlled O
machine O
. O

APT28 S-APT
used O
this O
technique O
to O
steal O
usernames O
and O
hashed O
passwords O
that O
allowed O
escalation O
of O
privileges O
in O
the O
victim O
network O
. O

To O
spread O
through O
the O
hospitality O
company O
’s O
network O
, O
APT28 S-APT
used O
a O
version O
of O
the O
EternalBlue S-VULNAME
SMB S-PROT
exploit O
. O

This O
was O
combined O
with O
the O
heavy O
use O
of O
py2exe S-TOOL
to O
compile O
Python S-TOOL
scripts O
. O

This O
is O
the O
first O
time O
we O
have O
seen O
APT28 S-APT
incorporate O
this O
exploit O
into O
their O
intrusions O
. O

In O
the O
2016 S-TIME
incident O
, O
the O
victim O
was O
compromised O
after O
connecting O
to O
a O
hotel O
Wi-Fi B-TOOL
network E-TOOL
. O

Twelve O
hours O
after O
the O
victim O
initially O
connected O
to O
the O
publicly O
available O
Wi-Fi B-TOOL
network E-TOOL
, O
APT28 S-APT
logged O
into O
the O
machine O
with O
stolen O
credentials O
. O

These O
12 O
hours O
could O
have O
been O
used O
to O
crack O
a O
hashed O
password O
offline O
. O

After O
successfully O
accessing O
the O
machine O
, O
the O
attacker O
deployed O
tools O
on O
the O
machine O
, O
spread O
laterally O
through O
the O
victim's O
network O
, O
and O
accessed O
the O
victim's O
OWA S-TOOL
account O
. O

The O
login O
originated O
from O
a O
computer O
on O
the O
same O
subnet O
, O
indicating O
that O
the O
attacker O
machine O
was O
physically O
close O
to O
the O
victim O
and O
on O
the O
same O
Wi-Fi B-TOOL
network E-TOOL
. O

We O
cannot O
confirm O
how O
the O
initial O
credentials O
were O
stolen O
in O
the O
2016 S-TIME
incident O
; O
however O
, O
later O
in O
the O
intrusion O
, O
Responder S-TOOL
was O
deployed O
. O

Since O
this O
tool O
allows O
an O
attacker O
to O
sniff O
passwords O
from O
network B-TOOL
traffic E-TOOL
, O
it O
could O
have O
been O
used O
on O
the O
hotel O
Wi-Fi B-TOOL
network E-TOOL
to O
obtain O
a O
user O
’s O
credentials O
. O

Cyber B-ACT
espionage I-ACT
activity E-ACT
against O
the O
hospitality O
industry O
is O
typically O
focused O
on O
collecting O
information O
on O
or O
from O
hotel O
guests O
of O
interest O
rather O
than O
on O
the O
hotel O
industry O
itself O
, O
though O
actors O
may O
also O
collect O
information O
on O
the O
hotel O
as O
a O
means O
of O
facilitating O
operations O
. O

Business O
and O
government O
personnel O
who O
are O
traveling O
, O
especially O
in O
a O
foreign O
country O
, O
often O
rely O
on O
systems O
to O
conduct O
business O
other O
than O
those O
at O
their O
home O
office O
, O
and O
may O
be O
unfamiliar O
with O
threats O
posed O
while O
abroad O
. O

APT28 S-APT
isn’t O
the O
only O
group O
targeting O
travelers O
. O

South B-LOC
Korea E-LOC
nexus O
Fallout B-APT
Team E-APT
( O
aka O
Darkhotel S-APT
) O
has O
used O
spoofed O
software O
updates O
on O
infected O
Wi-Fi B-TOOL
networks E-TOOL
in O
Asian O
hotels O
, O
and O
Duqu B-MAL
2.0 E-MAL
malware O
has O
been O
found O
on O
the O
networks O
of O
European O
hotels O
used O
by O
participants O
in O
the O
Iranian O
nuclear O
negotiations O
. O

Additionally O
, O
open O
sources O
have O
reported O
for O
several O
years O
that O
in O
Russia S-LOC
and O
China S-LOC
, O
high-profile O
hotel O
guests O
may O
expect O
their O
hotel O
rooms O
to O
be O
accessed O
and O
their O
laptops O
and O
other O
electronic O
devices O
accessed O
. O

These O
incidents O
show O
a O
novel O
infection O
vector O
being O
used O
by O
APT28 S-APT
. O

The O
group O
is O
leveraging O
less O
secure O
hotel O
Wi-Fi B-TOOL
networks E-TOOL
to O
steal O
credentials O
and O
a O
NetBIOS B-APT
Name I-APT
Service E-APT
poisoning O
utility O
to O
escalate O
privileges O
. O

APT28 S-APT
’s O
already O
wide-ranging O
capabilities O
and O
tactics O
are O
continuing O
to O
grow O
and O
refine O
as O
the O
group O
expands O
its O
infection O
vectors O
. O

Travelers O
must O
be O
aware O
of O
the O
threats O
posed O
when O
traveling O
– O
especially O
to O
foreign O
countries O
– O
and O
take O
extra O
precautions O
to O
secure O
their O
systems O
and O
data O
. O

Publicly O
accessible O
Wi-Fi B-TOOL
networks E-TOOL
present O
a O
significant O
threat O
and O
should O
be O
avoided O
whenever O
possible O
. O


Sofacy S-APT
Continues O
Global O
Attacks O
and O
Wheels O
Out O
New O
Cannon S-TOOL
Trojan S-MAL
. O

Release_Time O
: O
2018-11-20 O

Report_URL O
: O
https://unit42.paloaltonetworks.com/unit42-sofacy-continues-global-attacks-wheels-new-cannon-trojan/ O

In O
late O
October S-TIME
and O
early O
November B-TIME
2018 E-TIME
, O
Unit B-SECTEAM
42 E-SECTEAM
intercepted O
a O
series O
of O
weaponized O
documents O
that O
use O
a O
technique O
to O
load O
remote O
templates O
containing O
a O
malicious B-TOOL
macro E-TOOL
. O

These O
types O
of O
weaponized O
documents O
are O
not O
uncommon O
but O
are O
more O
difficult O
to O
identify O
as O
malicious O
by O
automated O
analysis O
systems O
due O
to O
their O
modular O
nature O
. O

Specific O
to O
this O
technique O
, O
if O
the O
C2 S-TOOL
server O
is O
not O
available O
at O
the O
time O
of O
execution O
, O
the O
malicious O
code O
cannot O
be O
retrieved O
, O
rendering O
the O
delivery O
document O
largely O
benign O
. O

The O
weaponized O
documents O
targeted O
several O
government O
entities O
around O
the O
globe O
, O
including O
North B-LOC
America E-LOC
, O
Europe S-LOC
, O
and O
a O
former O
USSR B-LOC
state E-LOC
. O

Fortunately O
for O
us O
, O
the O
C2 S-TOOL
servers O
for O
several O
of O
these O
documents O
were O
still O
operational O
allowing O
for O
retrieval O
of O
the O
malicious B-TOOL
macro E-TOOL
and O
the O
subsequent O
payloads O
. O

Analysis O
revealed O
a O
consistent O
first-stage O
payload O
of O
the O
well-documented O
Zebrocy S-MAL
Trojan S-MAL
. O

Additional O
collection O
of O
related O
documents O
revealed O
a O
second O
first-stage O
payload O
that O
we O
have O
named O
‘ O
Cannon S-MAL
’ O
. O

Cannon S-MAL
has O
not O
been O
previously O
observed O
in O
use O
by O
the O
Sofacy S-APT
group O
and O
contains O
a O
novel O
email-based O
C2 S-TOOL
communication O
channel O
. O

email S-TOOL
as O
a O
C2 S-TOOL
channel O
is O
not O
a O
new O
tactic O
, O
but O
it O
is O
generally O
not O
observed O
in O
the O
wild O
as O
often O
as O
HTTP S-PROT
or O
HTTPS S-PROT
. O

Using O
email S-TOOL
as O
a O
C2 S-TOOL
channel O
may O
also O
decrease O
the O
chance O
of O
detection O
, O
as O
sending O
email S-TOOL
via O
non-sanctioned O
email S-TOOL
providers O
may O
not O
necessarily O
construe O
suspicious O
or O
even O
malicious O
activity O
in O
many O
enterprises O
. O

The O
activity O
discussed O
in O
this O
blog O
revolves O
around O
two O
of O
the O
multitude O
of O
weaponized O
documents O
that O
we O
collected O
. O

These O
two O
documents O
shared O
multiple O
data O
artifacts O
, O
such O
as O
a O
shared O
C2 S-TOOL
IP O
, O
shared O
author O
name O
, O
and O
shared O
tactics O
. O

Details O
of O
the O
extended O
attack O
campaign O
associated O
with O
the O
Cannon S-MAL
Trojan S-MAL
will O
be O
discussed O
in O
a O
later O
blog O
. O

A O
particularly O
interesting O
aspect O
of O
one O
of O
the O
two O
documents O
we O
analyzed O
was O
the O
filename O
used O
, O
crash B-FILE
list I-FILE
( I-FILE
Lion I-FILE
Air I-FILE
Boeing I-FILE
737 I-FILE
).docx E-FILE
. O

This O
is O
not O
the O
first O
instance O
of O
an O
adversary O
group O
using O
recent O
current O
events O
as O
a O
lure O
, O
but O
it O
is O
interesting O
to O
see O
this O
group O
attempt O
to O
capitalize O
on O
the O
attention O
of O
a O
catastrophic O
event O
to O
execute O
their O
attack O
. O

The O
initial O
sample O
we O
intercepted O
was O
a O
Microsoft S-IDTY
Word S-TOOL
document O
( O
SHA256 S-ENCR
: O
2cfc4b3686511f959f14889d26d3d9a0d06e27ee2bb54c9afb1ada6b8205c55f S-SHA2
) O
with O
the O
filename O
crash B-FILE
list I-FILE
( I-FILE
Lion I-FILE
Air I-FILE
Boeing I-FILE
737 I-FILE
).docx E-FILE
using O
the O
author O
name O
Joohn O
. O

This O
document O
appeared O
to O
be O
targeting O
a O
government O
organization O
dealing O
with O
foreign O
affairs O
in O
Europe S-LOC
via O
spear-phishing S-ACT
. O

Once O
the O
user O
attempts O
to O
open O
the O
document O
, O
Microsoft S-IDTY
Word S-TOOL
immediately O
attempts O
to O
load O
the O
remote O
template O
containing O
a O
malicious B-TOOL
macro E-TOOL
and O
payload O
from O
the O
location O
specified O
within O
the O
settings.xml.rels S-FILE
file O
of O
the O
DOCX S-TOOL
document O
. O

If O
the O
C2 S-TOOL
has O
already O
been O
taken O
offline O
the O
document O
will O
still O
open O
, O
but O
Word S-TOOL
will O
be O
unable O
to O
retrieve O
the O
remote O
template O
and O
thus O
Word S-TOOL
will O
not O
load O
a O
macro S-TOOL
. O

In O
this O
situation O
, O
Word S-TOOL
will O
present O
the O
same O
lure O
document O
to O
the O
victim O
as O
seen O
in O
Figure O
2 O
, O
but O
without O
the O
ability O
to O
enable O
macros S-TOOL
via O
an O
Enable B-TOOL
Content I-TOOL
button E-TOOL
. O

Assuming O
the O
C2 S-TOOL
is O
still O
operational O
however O
, O
Word S-TOOL
loads O
the O
remote O
template O
( O
SHA256 S-ENCR
: O
f1e2bceae81ccd54777f7862c616f22b581b47e0dda5cb02d0a722168ef194a5 S-SHA2
) O
and O
the O
user O
is O
presented O
with O
the O
screen O
. O

Once O
the O
victim O
presses O
the O
Enable B-TOOL
content I-TOOL
button E-TOOL
, O
the O
embedded O
macro S-TOOL
is O
executed O
. O

The O
macros S-TOOL
used O
for O
these O
delivery O
documents O
use O
a O
less O
common O
method O
of O
using O
the O
AutoClose O
function O
. O

This O
is O
a O
form O
of O
anti-analysis O
as O
Word S-TOOL
will O
not O
fully O
execute O
the O
malicious O
code O
until O
the O
user O
closes O
the O
document O
. O

If O
an O
automated O
sandbox O
exits O
its O
analysis O
session O
without O
specifically O
closing O
out O
the O
document O
, O
the O
sandbox O
may O
miss O
the O
malicious O
activity O
entirely O
. O

Once O
successfully O
executed O
, O
the O
macro S-TOOL
will O
install O
a O
payload O
and O
save O
a O
document O
to O
the O
system O
. O

Typically O
, O
we O
expect O
to O
see O
a O
decoy O
document O
saved O
to O
the O
system O
and O
later O
displayed O
to O
make O
the O
victim O
less O
suspicious O
of O
malicious O
activity O
; O
however O
, O
in O
this O
case O
the O
document O
saved O
to O
the O
system O
was O
never O
displayed O
and O
does O
not O
contain O
any O
pertinent O
content O
to O
the O
Lion B-IDTY
Air E-IDTY
tragedy O
theme O
seen O
in O
the O
filename O
. O

The O
macro S-TOOL
obtains O
the O
document O
saved O
to O
the O
system O
from O
within O
the O
document O
stored O
as O
UserForm1.Label1.Caption S-FILE
and O
will O
write O
it O
to O
: O
%TEMP%\~temp.docm S-FILE
. O

The O
macro S-TOOL
obtains O
the O
payload O
saved O
to O
the O
system O
from O
within O
the O
document O
stored O
as O
UserForm1.Label2.Caption S-FILE
and O
will O
write O
it O
to O
: O
%APPDATA%\MSDN\~msdn.exe S-FILE
. O

The O
macro S-TOOL
executes O
this O
payload O
in O
a O
rather O
interesting O
way O
by O
loading O
the O
dropped O
~temp.docm S-FILE
document O
and O
calling O
a O
function O
within O
its O
embedded O
macro O
to O
run O
the O
payload O
. O

We O
believe O
the O
creator O
of O
this O
delivery O
document O
chose O
to O
run O
the O
payload O
from O
the O
dropped O
file O
as O
an O
evasion O
technique O
. O

Also O
, O
the O
fact O
the O
initial O
macro S-TOOL
uses O
this O
dropped O
document O
for O
the O
execution O
of O
the O
payload O
may O
also O
explain O
why O
the O
document O
did O
not O
contain O
any O
decoy O
contents O
. O

To O
carry O
out O
this O
functionality O
, O
after O
writing O
the O

~temp.docm S-FILE
and O
~msdn.exe S-FILE
files O
to O
the O
system O
, O
the O
initial O
macro S-TOOL
will O
load O
the O
~temp.docm S-FILE
file O
as O
a O
Word S-TOOL
Document O
object O
and O
attempts O
to O
run O
the O
function O
Proc1 O
in O
the O
Module1 O
macro S-TOOL
within O
the O
~temp.docm S-FILE
file O
. O

The O
Proc1 O
function O
within O
the O
Module1 O
does O
nothing O
more O
than O
build O
the O
%APPDATA%\MSDN\~msdn.exe S-FILE
path O
to O
the O
dropped O
payload O
and O
executes O
it O
using O
the O
built-in O
Shell O
function O
. O

The O
payload O
dropped O
to O
the O
system O
( O
SHA256 S-ENCR
: O
6ad3eb8b5622145a70bec67b3d14868a1c13864864afd651fe70689c95b1399a S-SHA2
) O
is O
a O
UPX S-TOOL
packed O
Zebrocy S-MAL
variant O
written O
in O
the O
Delphi S-TOOL
language O
. O

This O
variant O
of O
Zebrocy S-MAL
is O
functionally O
very O
similar O
to O
the O
Delphi S-TOOL
based O
payloads O
discussed O
in O
our O
previous O
publication O
on O
Sofacy S-APT
attacks O
using O
Zebrocy S-MAL
earlier O
this O
year O
. O

The O
developer O
of O
this O
particular O
payload O
configured O
it O
to O
use O
the O
following O
URL O
to O
communicate O
with O
as O
its O
C2 S-TOOL
: O
http://188.241.58.170/local/s3/filters.php  S-FILE
. O

The O
Zebrocy S-MAL
Trojan S-MAL
gathers O
system O
specific O
information O
that O
it O
will O
send O
to O
the O
C2 S-TOOL
server O
via O
an O
HTTP O
POST O
request O
to O
the O
above O
URL O
. O

Like O
other O
Zebrocy S-MAL
samples O
, O
this O
Trojan S-MAL
collects O
system O
specific O
information O
it O
will O
send O
to O
the O
C2 S-TOOL
server O
by O
running O
the O
command O
SYSTEMINFO O
& O
TASKLIST O
on O
the O
command O
line O
and O
by O
enumerating O
information O
about O
connected O
storage O
devices O
. O

This O
specific O
variant O
of O
Zebrocy S-MAL
will O
also O
send O
a O
screenshot O
of O
the O
victim O
host O
as O
a O
JPEG S-TOOL
image O
to O
the O
C2 S-TOOL
server O
. O

The O
C2 S-TOOL
server O
will O
then O
provide O
a O
secondary O
payload O
to O
the O
beacon O
in O
ASCII S-TOOL
hexadecimal O
representation O
, O
which O
the O
Trojan S-MAL
will O
decode O
and O
write O
to O
the O
following O
location O
: O
%APPDATA%\Roaming\Audio\soundfix.exe S-FILE
. O

During O
our O
analysis O
, O
the O
C2 S-TOOL
server O
provided O
a O
secondary O
payload O
that O
functionally O
appeared O
similar O
to O
the O
initial O
Zebrocy S-MAL
sample O
. O

The O
secondary O
payload O
was O
also O
written O
in O
Delphi S-TOOL
and O
its O
developer O
configured O
it O
to O
communicate O
with O
its O
C2 S-TOOL
server O
using O
HTTPS S-PROT
via O
the O
following O
URL O
: O
https://200.122.181.25/catalog/products/books.php S-URL
. O

We O
were O
able O
to O
collect O
a O
second O
delivery O
document O
that O
shared O
the O
Joohn O
author O
from O
the O
crash B-FILE
list I-FILE
( I-FILE
Lion I-FILE
Air I-FILE
Boeing I-FILE
737 I-FILE
).docx E-FILE
document O
, O
as O
well O
as O
the O
188.241.58.170 S-IP
C2 S-TOOL
IP O
to O
host O
its O
remote O
template O
. O

Structurally O
this O
sample O
was O
very O
similar O
to O
the O
initially O
analyzed O
document O
, O
but O
the O
payload O
turned O
out O
to O
be O
a O
completely O
new O
tool O
which O
we O
have O
named O
Cannon S-MAL
. O

The O
tool O
is O
written O
in O
C# S-TOOL
whose O
malicious O
code O
exists O
in O
a O
namespace O
called O
cannon S-MAL
, O
which O
is O
the O
basis O
of O
the O
Trojan S-MAL
’s O
name O
. O

The O
Trojan S-MAL
functions O
primarily O
as O
a O
downloader O
that O
relies O
on O
emails S-TOOL
to O
communicate O
between O
the O
Trojan S-MAL
and O
the O
C2 S-TOOL
server O
. O

To O
communicate O
with O
the O
C2 S-TOOL
server O
, O
the O
Trojan S-MAL
will O
send O
emails S-TOOL
to O
specific O
email S-TOOL
addresses O
via O
SMTPS S-PROT
over O
TCP S-PROT
port O
587 O
. O

This O
tool O
also O
has O
a O
heavy O
reliance O
on O
EventHandlers O
with O
timers O
to O
run O
its O
methods O
in O
a O
specific O
order O
and O
potentially O
increase O
its O
evasion O
capability O
. O

The O
overall O
purpose O
of O
Cannon S-MAL
is O
to O
use O
several O
email S-TOOL
accounts O
to O
send O
system O
data O
( O
system O
information O
and O
screenshot O
) O
to O
the O
threat O
actors O
and O
to O
ultimately O
obtain O
a O
payload O
from O
an O
email S-TOOL
from O
the O
actors O
. O

In O
addition O
to O
the O
following O
step-by-step O
process O
illustrates O
how O
Cannon S-MAL
communicates O
with O
the O
actor-controlled O
C2 S-TOOL
email S-TOOL
address O
to O
obtain O
a O
secondary O
payload O
. O

Cannon S-MAL
gathers O
system O
information O
and O
saves O
it O
to O
a O
file O
named O
ini O
. O

The O
Trojan S-MAL
sends O
an O
email S-TOOL
to O
sahro.bella7@post.cz S-EMAIL
with O
i.ini S-FILE
as O
the O
attachment O
, O
S_inf O
within O
the O
body O
and O
a O
subject O
with O
a O
unique O
system O
identifier O
via O
SMTPS S-PROT
from O
one O
of O
the O
following O
accounts O
: O
Bishtr.cam47 S-FILE
, O
Lobrek.chizh S-FILE
, O
Cervot.woprov S-FILE
. O

Cannon S-MAL
takes O
a O
screenshot O
and O
saves O
it O
to O
a O
file O
named O
ops O
. O

The O
Trojan S-MAL
sends O
an O
email S-TOOL
to O
sahro.bella7@post.cz S-EMAIL
with O
sysscr.ops S-FILE
as O
the O
attachment O
, O
the O
string O
SCreen O
within O
the O
body O
and O
a O
subject O
with O
the O
unique O
system O
identifier O
via O
SMTPS S-PROT
from O
one O
of O
three O
previously O
used O
accounts O
. O

The O
actors O
likely O
log O
into O
sahro.bella7@post.cz S-EMAIL
and O
process O
the O
system O
information O
and O
screenshot O
sent O
by O
the O
Trojan S-MAL
to O
determine O
if O
the O
compromised O
host O
is O
of O
interest O
. O

If O
the O
actor O
wishes O
to O
download O
an O
additional O
payload O
to O
the O
compromised O
host O
, O
they O
will O
respond O
by O
sending O
emails S-TOOL
in O
the O
following O
steps O
. O

The O
actor O
sends O
an O
email S-TOOL
to O
trala.cosh2@post.cz S-EMAIL
with O
the O
unique O
system O
identifier O
as O
a O
subject O
with O
a O
secondary O
email S-TOOL
account O
and O
credentials O
in O
ASCII S-TOOL
hexadecimal O
format O
within O
the O
message O
body O
. O

This O
secondary O
email S-TOOL
account O
is O
unknown O
at O
this O
time O
, O
so O
we O
will O
refer O
to O
it O
as O
“ O
secondary O
email S-TOOL
account O
” O
in O
future O
steps O
. O

The O
actor O
sends O
an O
email S-TOOL
to O
the O
secondary O
email S-TOOL
account O
with O
the O
unique O
system O
identifier O
as O
a O
subject O
with O
a O
secondary O
payload O
attached O
with O
a O
filename O
of O
txt S-TOOL
. O

Cannon S-MAL
logs O
into O
the O
trala.cosh2@post.cz S-EMAIL
account O
via O
POP3S S-PROT
looking O
for O
emails S-TOOL
with O
a O
subject O
that O
matches O
the O
unique O
system O
identifier O
. O

Cannon S-MAL
opens O
the O
email S-TOOL
with O
the O
correct O
subject O
and O
decodes O
the O
hexadecimal O
data O
in O
the O
body O
of O
the O
message O
to O
obtain O
the O
secondary O
email S-TOOL
account O
. O

Cannon S-MAL
acknowledges O
the O
receipt O
of O
the O
secondary O
email S-TOOL
address O
by O
sending O
an O
email S-TOOL
to O
sahro.bella7@post.cz S-EMAIL
with O
s.txt S-FILE
( O
contains O
{SysPar O
= O
65} O
string O
) O
as O
the O
attachment O
, O
ok O
within O
the O
body O
and O
a O
subject O
with O
the O
unique O
system O
identifier O
via O
SMTPS S-PROT
from O
one O
of O
the O
three O
accounts O
from O
Step O
1 O
. O

The O
actor O
sends O
an O
email S-TOOL
to O
trala.cosh2@post.cz S-EMAIL
with O
the O
unique O
system O
identifier O
as O
a O
subject O
with O
a O
file O
path O
that O
the O
Cannon S-MAL
Trojan S-MAL
will O
use O
to O
save O
the O
secondary O
payload O
. O

Cannon S-MAL
logs O
into O
the O
secondary O
email S-TOOL
account O
via O
POP3S S-PROT
looking O
for O
emails S-TOOL
with O
a O
subject O
that O
matches O
the O
unique O
system O
identifier O
. O

Cannon S-MAL
opens O
the O
email S-TOOL
with O
the O
correct O
subject O
and O
saves O
the O
attachment O
named O
auddevc.txt S-FILE
. O

Cannon S-MAL
acknowledges O
the O
receipt O
of O
file O
download O
by O
sending O
an O
email S-TOOL
to O
sahro.bella7@post.cz S-EMAIL
with O
l.txt S-FILE
( O
contains O
090 O
string O
) O
as O
the O
attachment O
, O
ok2 O
within O
the O
body O
and O
a O
subject O
with O
the O
unique O
system O
identifier O
via O
SMTPS S-PROT
from O
one O
of O
the O
three O
accounts O
from O
Step O
1 O
. O

Cannon S-MAL
logs O
into O
the O
trala.cosh2@post.cz S-EMAIL
account O
via O
POP3S S-PROT
looking O
for O
emails S-TOOL
with O
a O
subject O
that O
matches O
the O
unique O
system O
identifier O
. O

Cannon S-MAL
opens O
the O
email S-TOOL
with O
the O
correct O
subject O
and O
decodes O
the O
hexadecimal O
data O
in O
the O
body O
of O
the O
message O
to O
obtain O
the O
file O
path O
that O
it O
will O
use O
to O
move O
the O
downloaded O
auddevc.txt S-FILE
file O
. O

Cannon S-MAL
acknowledges O
the O
receipt O
of O
file O
path O
by O
sending O
an O
email S-TOOL
to O
sahro.bella7@post.cz S-EMAIL
with O
s.txt S-FILE
( O
contains O
{SysPar O
= O
65} O
string O
) O
as O
the O
attachment O
, O
ok3 O
within O
the O
body O
and O
a O
subject O
with O
the O
unique O
system O
identifier O
via O
SMTPS S-PROT
from O
one O
of O
the O
three O
accounts O
from O
Step O
1 O
. O

Cannon S-MAL
moves O
the O
downloaded O
file O
to O
the O
specified O
path O
. O

Cannon S-MAL
acknowledges O
the O
successful O
move O
by O
sending O
an O
email S-TOOL
to O
sahro.bella7@post.cz S-EMAIL
with O
l.txt S-FILE
( O
contains O
090 O
string O
) O
as O
the O
attachment O
, O
ok4 O
within O
the O
body O
and O
a O
subject O
with O
the O
unique O
system O
identifier O
via O
SMTPS S-PROT
from O
one O
of O
the O
three O
accounts O
from O
Step O
1 O
. O

Cannon S-MAL
runs O
the O
downloaded O
file O
from O
the O
specified O
path O
. O

Cannon S-MAL
acknowledges O
the O
successful O
execution O
by O
sending O
an O
email S-TOOL
to O
sahro.bella7@post.cz S-EMAIL
with O
s.txt S-FILE
( O
contains O
{SysPar O
= O
65} O
string O
) O
as O
the O
attachment O
, O
ok5 O
within O
the O
body O
and O
a O
subject O
with O
the O
unique O
system O
identifier O
via O
SMTPS S-PROT
from O
one O
of O
the O
three O
accounts O
from O
Step O
1 O
. O

The O
Sofacy S-APT
threat O
group O
continues O
to O
target O
government O
organizations O
in O
the O
EU S-LOC
, O
US S-LOC
, O
and O
former O
Soviet B-LOC
states E-LOC
to O
deliver O
the O
Zebrocy S-MAL
tool O
as O
a O
payload O
. O

In O
these O
attacks O
, O
the O
delivery O
documents O
used O
to O
install O
Zebrocy S-MAL
used O
remote O
templates O
, O
which O
increases O
the O
difficulty O
to O
analyze O
the O
attack O
as O
an O
active O
C2 S-TOOL
server O
is O
needed O
to O
obtain O
the O
macro-enabled O
document O
. O

The O
Sofacy S-APT
group O
also O
leveraged O
the O
recent O
Lion O
Air O
disaster O
as O
a O
lure O
in O
one O
of O
these O
attacks O
, O
which O
continues O
to O
show O
a O
willingness O
to O
use O
current O
events O
in O
their O
social O
engineering O
themes O
. O

Of O
note O
, O
we O
also O
discovered O
the O
Sofacy S-APT
group O
using O
a O
very O
similar O
delivery O
document O
to O
deliver O
a O
new O
Trojan S-MAL
called O
Cannon S-MAL
. O

Cannon S-MAL
uses O
SMTPS S-PROT
and O
POP3S S-PROT
as O
its O
C2 S-TOOL
channel O
compared O
to O
Zebrocy S-MAL
that O
uses O
a O
more O
commonly O
observed O
HTTP S-PROT
or O
HTTPS S-PROT
based O
C2 S-TOOL
. O

This O
is O
not O
a O
new O
tactic O
but O
may O
be O
more O
effective O
at O
evading O
detection O
as O
the O
external O
hosts O
involved O
are O
a O
legitimate O
email S-TOOL
service O
provider O
. O

Add O
the O
layer O
of O
encryption O
that O
the O
SMTPS S-PROT
and O
POP3S S-PROT
protocols O
provide O
to O
the O
legitimate O
web-based O
service O
and O
you O
have O
a O
very O
difficult O
C2 S-TOOL
channel O
to O
block O
While O
Sofacy S-APT
’s O
campaign O
delivering O
Zebrocy S-MAL
and O
Cannon S-MAL
remains O
active O
, O
Palo B-SECTEAM
Alto I-SECTEAM
Networks E-SECTEAM
customers O
are O
protected O
from O
this O
threat O
in O
the O
following O
ways O
: O

AutoFocus S-SECTEAM
customers O
can O
track O
these O
samples O
with O
the O
Zebrocy S-MAL
and O
Cannon S-MAL
WildFire S-SECTEAM
detects O
the O
delivery O
documents O
, O
Zebrocy S-MAL
and O
Cannon S-MAL
payloads O
discussed O
in O
this O
blog O
with O
malicious O
verdicts O
. O

Traps O
blocks O
the O
macro-ladened O
remote O
templates O
as O
Suspicious O
macro S-TOOL
detected O
, O
as O
well O
as O
Zebrocy S-MAL
and O
Cannon S-MAL
payloads O
as O
Suspicious O
executable O
detected O
. O

The O
IP O
addresses O
hosting O
remote O
templates O
and O
C2 S-TOOL
services O
in O
these O
attacks O
are O
classified O
as O
Command B-TOOL
and I-TOOL
Control E-TOOL
. O

Delivery O
Hashes O
: O

2cfc4b3686511f959f14889d26d3d9a0d06e27ee2bb54c9afb1ada6b8205c55f S-SHA2
af77e845f1b0a3ae32cb5cfa53ff22cc9dae883f05200e18ad8e10d7a8106392 S-SHA2
. O

Remote B-TOOL
Template E-TOOL
Hashes O
: O

f1e2bceae81ccd54777f7862c616f22b581b47e0dda5cb02d0a722168ef194a5 S-SHA2
fc69fb278e12fc7f9c49a020eff9f84c58b71e680a9e18f78d4e6540693f557d S-SHA2
. O

Remote B-TOOL
Templates E-TOOL
: O

http://188.241.58.170/live/owa/office.dotm S-URL
. O

Zebrocy S-MAL
Hashes O
: O

6ad3eb8b5622145a70bec67b3d14868a1c13864864afd651fe70689c95b1399a S-SHA2
. O

Zebrocy S-MAL
C2 S-TOOL
URLs O
: O

http://188.241.58.170/local/s3/filters.php S-URL
https://200.122.181.25/catalog/products/books.php S-URL
. O

Cannon S-MAL
Hashes O
: O

61a1f3b4fb4dbd2877c91e81db4b1af8395547eab199bf920e9dd11a1127221e S-SHA2
. O

Cannon S-MAL
email S-TOOL
Accounts O
: O

sahro.bella7@post.cz S-EMAIL
trala.cosh2@post.cz S-EMAIL
bishtr.cam47@post.cz S-EMAIL
lobrek.chizh@post.cz S-EMAIL
cervot.woprov@post.cz S-EMAIL
. O


THE O
DUKES S-APT
7 O
YEARS O
OF O
RUSSIAN O
CYBERESPIONAGE O
. O

The O
Dukes S-APT
are O
a O
well-resourced O
, O
highly O
dedicated O
and O
organized O
cyberespionage O
group O
that O
we O
believe O
has O
been O
working O
for O
the O
Russian O
Federation O
since O
at O
least O
2008 S-TIME
to O
collect O
intelligence O
in O
support O
of O
foreign O
and O
security O
policy O
decision-making O
. O

The O
Dukes S-APT
primarily O
target O
Western O
governments O
and O
related O
organizations O
, O
such O
as O
government O
ministries O
and O
agencies O
, O
political O
think O
tanks O
, O
and O
governmental O
subcontractors O
. O

Their O
targets O
have O
also O
included O
the O
governments O
of O
members O
of O
the O
Commonwealth B-IDTY
of I-IDTY
Independent I-IDTY
States E-IDTY
; O
Asian O
, O
African O
, O
and O
Middle O
Eastern O
governments O
; O
organizations O
associated O
with O
Chechen O
extremism O
; O
and O
Russian O
speakers O
engaged O
in O
the O
illicit O
trade O
of O
controlled O
substances O
and O
drugs O
. O

The O
Dukes S-APT
are O
known O
to O
employ O
a O
vast O
arsenal O
of O
malware O
toolsets O
, O
which O
we O
identify O
as O
MiniDuke S-MAL
, O
CosmicDuke S-MAL
, O
OnionDuke S-MAL
, O
CozyDuke S-MAL
, O
CloudDuke S-MAL
, O
SeaDuke S-MAL
, O
HammerDuke S-MAL
, O
PinchDuke S-MAL
, O
and O
GeminiDuke S-MAL
. O

In O
recent O
years O
, O
the O
Dukes S-APT
have O
engaged O
in O
apparently O
biannual O
large-scale O
spear-phishing S-ACT
campaigns O
against O
hundreds O
or O
even O
thousands O
of O
recipients O
associated O
with O
governmental O
institutions O
and O
affiliated O
organizations O
. O

The O
earliest O
activity O
we O
have O
been O
able O
to O
definitively O
attribute O
to O
the O
Dukes S-APT
are O
two O
PinchDuke S-MAL
campaigns O
from O
November B-TIME
2008 E-TIME
. O

These O
campaigns O
use O
PinchDuke S-MAL
samples O
that O
were O
, O
according O
to O
their O
compilation O
timestamps O
, O
created O
on O
the O
5th B-TIME
and I-TIME
12th I-TIME
of I-TIME
November I-TIME
2008 E-TIME
. O

The O
campaign O
identifiers O
found O
in O
these O
two O
samples O
are O
respectively O
, O
“ O
alkavkaz.com20081105 S-ACT
” O
and O
“ O
cihaderi.net20081112 S-ACT
” O
. O

The O
first O
campaign O
identifier O
, O
found O
in O
the O
sample O
compiled O
on O
the O
5th S-TIME
, O
references O
alkavkaz.com S-DOM
, O
a O
domain O
associated O
with O
a O
Turkish O
website O
proclaiming O
to O
be O
the O
“ O
Chechan S-LOC
[sic] O
Informational O
Center O
” O
. O

The O
second O
campaign O
identifier O
, O
from O
the O
sample O
compiled O
on O
the O
12th S-TIME
, O
references O
cihaderi.net S-DOM
, O
another O
Turkish O
website O
that O
claims O
to O
provide O
“ O
news O
from O
the O
jihad O
world O
” O
and O
which O
dedicates O
a O
section O
of O
its O
site O
to O
Chechnya S-LOC
. O

Due O
to O
a O
lack O
of O
other O
PinchDuke S-MAL
samples O
from O
2008 S-TIME
or O
earlier O
, O
we O
are O
unable O
to O
estimate O
when O
the O
Duke S-APT
operation O
originally O
began O
. O

Based O
on O
our O
technical O
analysis O
of O
the O
known O
PinchDuke S-MAL
samples O
from O
2008 S-TIME
however O
, O
we O
believe O
PinchDuke S-MAL
to O
have O
been O
under O
development O
by O
the O
summer B-TIME
of I-TIME
2008 E-TIME
. O

In O
fact O
, O
we O
believe O
that O
by O
the O
autumn O
of O
2008 O
, O
the O
Dukes O
were O
already O
developing O
not O
one O
but O
at O
least O
two O
distinct O
malware O
toolsets O
. O

This O
assertion O
is O
based O
on O
the O
oldest O
currently O
known O
sample O
of O
another O
Duke S-APT
related O
toolset O
, O
GeminiDuke S-MAL
, O
which O
was O
compiled O
on O
the O
26th B-TIME
of I-TIME
January I-TIME
2009 E-TIME
. O

This O
sample O
, O
like O
the O
early O
PinchDuke S-MAL
samples O
, O
appears O
to O
already O
be O
a O
“ O
fully-grown O
” O
sample O
, O
which O
is O
why O
we O
believe O
GeminiDuke S-MAL
was O
under O
development O
by O
the O
autumn B-TIME
of I-TIME
2008 E-TIME
. O

That O
the O
Dukes S-APT
were O
already O
developing O
and O
operating O
at O
least O
two O
distinct O
malware O
toolsets O
by O
the O
second B-TIME
half I-TIME
of I-TIME
2008 E-TIME
suggests O
to O
us O
that O
either O
the O
size O
of O
their O
cyberespionage O
operation O
was O
already O
large O
enough O
to O
warrant O
such O
an O
arsenal O
of O
tools O
, O
or O
that O
they O
expected O
their O
operation O
to O
grow O
significantly O
enough O
in O
the O
foreseeable O
future O
to O
warrant O
the O
development O
of O
such O
an O
arsenal O
. O

The O
origins O
of O
the O
Duke S-APT
toolset O
names O
can O
be O
traced O
back O
to O
when O
researchers O
at O
Kaspersky B-SECTEAM
Labs E-SECTEAM
coined O
the O
term O
“ O
MiniDuke S-MAL
” O
to O
identify O
the O
first O
Duke S-APT
related O
malware O
they O
found O
. O

As O
explained O
in O
their O
whitepaper O
, O
the O
researchers O
observed O
the O
surprisingly O
small O
MiniDuke B-MAL
backdoor E-MAL
being O
spread O
via O
the O
same O
exploit O
that O
was O
being O
used O
by O
a O
malware O
that O
they O
had O
already O
named O
ItaDuke S-MAL
; O
the O
“ O
Duke S-APT
” O
part O
of O
this O
malware O
’s O
name O
had O
in O
turn O
come O
about O
because O
it O
reminded O
the O
researchers O
of O
the O
notable O
Duqu S-MAL
threat O
. O

Despite O
the O
shared O
history O
of O
the O
name O
itself O
however O
, O
it O
is O
important O
to O
note O
that O
there O
is O
no O
reason O
to O
believe O
that O
the O
Duke S-APT
toolsets O
themselves O
are O
in O
any O
way O
related O
to O
the O
ItaDuke S-MAL
malware O
, O
or O
to O
Duqu S-MAL
for O
that O
matter O
. O

As O
researchers O
continued O
discovering O
new O
toolsets O
that O
were O
created O
and O
used O
by O
the O
same O
group O
that O
had O
been O
operating O
MiniDuke S-MAL
, O
the O
new O
toolsets O
were O
also O
given O
“ O
Duke S-APT
” O
-derived O
names O
, O
and O
thus O
the O
threat O
actor O
operating O
the O
toolsets O
started O
to O
be O
commonly O
referred O
to O
as O
“ O
the O
Dukes S-APT
” O
. O

The O
only O
other O
publicly O
used O
name O
for O
the O
threat O
actor O
that O
we O
are O
aware O
of O
is O
“ O
APT29 S-APT
” O
. O

Based O
on O
the O
campaign O
identifiers O
found O
in O
PinchDuke S-MAL
samples O
discovered O
from O
2009 S-TIME
, O
the O
targets O
of O
the O
Dukes S-APT
group O
during O
that O
year O
included O
organizations O
such O
as O
the O
Ministry B-IDTY
of I-IDTY
Defense E-IDTY
of O
Georgia S-LOC
and O
the O
ministries O
of O
foreign O
affairs O
of O
Turkey S-LOC
and O
Uganda S-LOC
. O

Campaign O
identifiers O
from O
2009 S-TIME
also O
reveal O
that O
by O
that O
time O
, O
the O
Dukes S-APT
were O
already O
actively O
interested O
in O
political O
matters O
related O
to O
the O
United B-LOC
States E-LOC
( O
US S-LOC
) O
and O
the O
North B-IDTY
Atlantic I-IDTY
Treaty I-IDTY
Organization E-IDTY
( O
NATO S-IDTY
) O
, O
as O
they O
ran O
campaigns O
targeting O
( O
among O
other O
organizations O
) O
a O
US S-LOC
based O
foreign O
policy O
think O
tank O
, O
another O
set O
of O
campaigns O
related O
to O
a O
NATO S-IDTY
exercise O
held O
in O
Europe S-LOC
, O
and O
a O
third O
set O
apparently O
targeting O
what O
was O
then O
known O
as O
the O
Georgian S-LOC
“ O
Information O
Centre O
on O
NATO S-IDTY
” O
. O

Of O
these O
campaigns O
, O
two O
clusters O
in O
particular O
stand O
out O
. O

The O
first O
is O
a O
set O
of O
campaigns O
from O
the O
16th B-TIME
and I-TIME
17th I-TIME
of I-TIME
April I-TIME
, I-TIME
2009 E-TIME
, O
that O
targeted O
a O
US S-LOC
based O
foreign O
policy O
think O
tank O
, O
as O
well O
as O
government O
institutions O
in O
Poland S-LOC
and O
the O
Czech B-LOC
Republic E-LOC
. O

These O
campaigns O
utilized O
specially-crafted O
malicious O
Microsoft S-IDTY
Word S-TOOL
documents O
and O
PDF S-TOOL
files O
, O
which O
were O
sent O
as O
e-mail S-TOOL
attachments O
to O
various O
personnel O
in O
an O
attempt O
to O
infiltrate O
the O
targeted O
organizations O
. O

We O
believe O
this O
cluster O
of O
campaigns O
had O
a O
joint O
goal O
of O
gathering O
intelligence O
on O
the O
sentiments O
of O
the O
targeted O
5 O
countries O
with O
respect O
to O
the O
plans O
being O
discussed O
at O
the O
time O
for O
the O
US S-LOC
to O
locate O
their O
“ O
European O
Interceptor O
Site O
” O
missile O
defense O
base O
in O
Poland S-LOC
, O
with O
a O
related O
radar O
station O
that O
was O
intended O
to O
be O
located O
in O
the O
Czech B-LOC
Republic E-LOC
. O

Regarding O
the O
timing O
of O
these O
campaigns O
, O
it O
is O
curious O
to O
note O
that O
they O
began O
only O
11 O
days O
after O
President O
Barack O
Obama O
gave O
a O
speech O
on O
the O
5th B-TIME
of I-TIME
April E-TIME
declaring O
his O
intention O
to O
proceed O
with O
the O
deployment O
of O
these O
missile O
defenses O
. O

The O
second O
notable O
cluster O
comprises O
of O
two O
campaigns O
that O
were O
possibly O
aimed O
at O
gathering O
information O
on O
Georgia S-LOC-NATO S-IDTY
relations O
. O

The O
first O
of O
these O
runs O
used O
the O
campaign O
identifier O
“ O
natoinfo_ge S-ACT
” O
, O
an O
apparent O
reference O
to O
the O
www.natoinfo.ge S-DOM
website O
belonging O
to O
a O
Georgian O
political O
body O
that O
has O
since O
been O
renamed O
“ O
Information O
Centre O
on O
NATO S-IDTY
and O
EU S-LOC
” O
. O

Although O
the O
campaign O
identifier O
itself O
doesn’t O
contain O
a O
date O
, O
we O
believe O
the O
campaign O
to O
have O
originated O
around O
the O
7th B-TIME
of I-TIME
June I-TIME
2009 E-TIME
, O
which O
was O
when O
the O
PinchDuke S-MAL
sample O
in O
question O
was O
compiled O
. O

This O
belief O
is O
based O
on O
the O
observation O
that O
in O
all O
of O
the O
other O
PinchDuke S-MAL
samples O
we O
have O
analyzed O
, O
the O
date O
of O
the O
campaign O
identifier O
has O
been O
within O
a O
day O
of O
the O
compilation O
date O
. O

The O
second O
campaign O
identifier O
, O
which O
we O
suspect O
may O
be O
related O
, O
is O
“ O
mod_ge_2009_07_03 S-ACT
” O
from O
a O
month O
later O
and O
apparently O
targeting O
the O
Ministry B-IDTY
of I-IDTY
Defense E-IDTY
of O
Georgia S-LOC
. O

The O
spring B-TIME
of I-TIME
2010 E-TIME
saw O
continued O
PinchDuke S-MAL
campaigns O
against O
Turkey S-LOC
and O
Georgia S-LOC
, O
but O
also O
numerous O
campaigns O
against O
other O
members O
of O
the O
Commonwealth B-LOC
of I-LOC
Independent I-LOC
States E-LOC
such O
as O
Kazakhstan S-LOC
, O
Kyrgyzstan S-LOC
, O
Azerbaijan S-LOC
and O
Uzbekistan S-LOC
. O

Of O
these O
, O
the O
campaign O
with O
the O
identifier O
“ O
kaz_2010_07_30 S-ACT
” O
, O
which O
possibly O
targeted O
Kazakhstan S-LOC
, O
is O
of O
note O
because O
it O
is O
the O
last O
PinchDuke S-MAL
campaign O
we O
have O
observed O
. O

We O
believe O
that O
during O
the O
first B-TIME
half I-TIME
of I-TIME
2010 E-TIME
, O
the O
Dukes S-APT
slowly O
migrated O
from O
PinchDuke S-MAL
and O
started O
using O
a O
new O
infostealer O
malware O
toolset O
that O
we O
call O
CosmicDuke S-MAL
. O

The O
first O
known O
sample O
of O
the O
CosmicDuke S-MAL
toolset O
was O
compiled O
on O
the O
16th B-TIME
of I-TIME
January I-TIME
2010 E-TIME
. O

Back O
then O
, O
CosmicDuke S-MAL
still O
lacked O
most O
of O
the O
credential-stealing O
functionality O
found O
in O
later O
samples O
. O

We O
believe O
that O
during O
the O
spring B-TIME
of I-TIME
2010 E-TIME
, O
the O
credential O
and O
file O
stealing O
capabilities O
of O
PinchDuke S-MAL
were O
slowly O
ported O
to O
CosmicDuke S-MAL
, O
effectively O
making O
PinchDuke S-MAL
obsolete O
. O

During O
this O
period O
of O
transition O
, O
CosmicDuke S-MAL
would O
often O
embed O
PinchDuke S-MAL
so O
that O
, O
upon O
execution O
, O
CosmicDuke S-MAL
would O
write O
to O
disk O
and O
execute O
PinchDuke S-MAL
. O

Both O
PinchDuke S-MAL
and O
CosmicDuke S-MAL
would O
then O
operate O
independently O
on O
the O
same O
compromised O
host O
, O
including O
performing O
separate O
information O
gathering O
, O
data O
Exfiltration S-ACT
and O
communication O
with O
a O
command B-TOOL
and I-TOOL
control E-TOOL
( O
C&C S-TOOL
) O
server O
- O
although O
both O
malware O
would O
often O
use O
the O
same O
C&C S-TOOL
server O
. O

We O
believe O
the O
purpose O
of O
this O
parallel O
use O
was O
to O
‘ O
fieldtest O
’ O
the O
new O
CosmicDuke S-MAL
tool O
, O
while O
at O
the O
same O
time O
ensuring O
operational O
success O
with O
the O
tried-and-tested O
PinchDuke S-MAL
. O

During O
this O
period O
of O
CosmicDuke S-MAL
testing O
and O
development O
, O
the O
Duke S-APT
authors O
also O
started O
experimenting O
with O
the O
use O
of O
privilege O
escalation O
vulnerabilities O
. O

Specifically O
, O
on O
the O
19th B-TIME
of I-TIME
January I-TIME
2010 E-TIME
security O
researcher O
Tavis O
Ormandy O
disclosed O
a O
local O
privilege O
escalation O
vulnerability O
( O
CVE-2010-0232 S-VULID
) O
affecting O
Microsoft S-IDTY
Windows S-OS
. O

As O
part O
of O
the O
disclosure O
, O
Ormandy O
also O
included O
the O
source O
code O
for O
a O
proof-of- O
concept O
exploit O
for O
the O
vulnerability O
. O

Just O
7 O
days O
later O
, O
on O
the O
26th B-TIME
of I-TIME
January E-TIME
, O
a O
component O
for O
CosmicDuke S-MAL
was O
compiled O
that O
exploited O
the O
vulnerability O
and O
allowed O
the O
tool O
to O
operate O
with O
higher O
privileges O
. O

During O
2011 S-TIME
, O
the O
Dukes S-APT
appear O
to O
have O
significantly O
expanded O
both O
their O
arsenal O
of O
malware O
toolsets O
and O
their O
C&C S-TOOL
infrastructure O
. O

While O
the O
Dukes S-APT
employed O
both O
hacked O
websites O
and O
purposely O
rented O
servers O
for O
their O
C&C S-TOOL
infrastructure O
, O
the O
group O
rarely O
registered O
their O
own O
domain O
names O
, O
preferring O
instead O
to O
connect O
to O
their O
self- O
operated O
servers O
via O
IP O
addresses O
. O

The O
beginning B-TIME
of I-TIME
2011 E-TIME
however O
saw O
a O
significant O
break O
from O
that O
routine O
, O
when O
a O
large O
grouping O
of O
domain O
names O
was O
registered O
by O
the O
Dukes S-APT
in O
two O
batches O
; O
the O
first O
batch O
was O
registered O
on O
the O
29th B-TIME
of I-TIME
January E-TIME
and O
the O
second O
on O
the O
13th B-TIME
of I-TIME
February E-TIME
. O

All O
the O
domains O
in O
both O
batches O
were O
initially O
registered O
with O
the O
same O
alias O
: O
“ O
John O
Kasai O
of O
Klagenfurt S-LOC
, O
Austria S-LOC
” O
. O

These O
domains O
were O
used O
by O
the O
Dukes S-APT
in O
campaigns O
involving O
many O
of O
their O
different O
malware O
toolsets O
all O
the O
way O
until O
2014 S-TIME
. O

Like O
the O
“ O
MiniDuke S-MAL
loader O
” O
, O
these O
“ O
John O
Kasai O
” O
domains O
also O
provide O
a O
common O
thread O
tying O
together O
much O
of O
the O
tools O
and O
infrastructure O
of O
the O
Dukes S-APT
. O

By O
2011 S-TIME
, O
the O
Dukes S-APT
had O
already O
developed O
at O
least O
3 O
distinct O
malware O
toolsets O
, O
including O
a O
plethora O
of O
supporting O
components O
such O
as O
loaders O
and O
persistence O
modules O
. O

In O
fact O
, O
as O
a O
sign O
of O
their O
arsenal O
’s O
breadth O
, O
they O
had O
already O
decided O
to O
retire O
one O
of O
these O
malware O
toolsets O
as O
obsolete O
after O
developing O
a O
replacement O
for O
it O
, O
seemingly O
from O
scratch O
. O

The O
Dukes S-APT
continued O
the O
expansion O
of O
their O
arsenal O
in O
2011 S-TIME
with O
the O
addition O
of O
two O
more O
toolsets O
: O
MiniDuke S-MAL
and O
CozyDuke S-MAL
. O

While O
all O
of O
the O
earlier O
toolsets O
– O
GeminiDuke S-MAL
, O
PinchDuke S-MAL
, O
and O
CosmicDuke S-MAL
– O
were O
designed O
around O
a O
core O
infostealer O
component O
, O
MiniDuke S-MAL
is O
centered O
on O
a O
simplistic O
backdoor O
component O
whose O
purpose O
is O
to O
enable O
the O
remote O
execution O
of O
commands O
on O
the O
compromised O
system O
. O

The O
first O
observed O
samples O
of O
the O
MiniDuke B-MAL
backdoor E-MAL
component O
are O
from O
May B-TIME
2011 E-TIME
. O

This O
backdoor O
component O
however O
is O
technically O
very O
closely O
related O
to O
GeminiDuke S-MAL
, O
to O
the O
extent O
that O
we O
believe O
them O
to O
share O
parts O
of O
their O
source O
code O
. O

The O
origins O
of O
MiniDuke S-MAL
can O
thus O
be O
traced O
back O
to O
the O
origins O
of O
GeminiDuke S-MAL
, O
of O
which O
the O
earliest O
observed O
sample O
was O
compiled O
in O
January B-TIME
of I-TIME
2009 E-TIME
. O

Unlike O
the O
simplistic O
MiniDuke S-MAL
toolset O
, O
CozyDuke S-MAL
is O
a O
highly O
versatile O
, O
modular O
, O
malware O
“ O
platform O
” O
whose O
functionality O
lies O
not O
in O
a O
single O
core O
component O
but O
in O
an O
array O
of O
modules O
that O
it O
may O
be O
instructed O
to O
download O
from O
its O
C&C S-TOOL
server O
. O

These O
modules O
are O
used O
to O
selectively O
provide O
CozyDuke S-MAL
with O
just O
the O
functionality O
deemed O
necessary O
for O
the O
mission O
at O
hand O
. O

CozyDuke S-MAL
’s O
modular O
platform O
approach O
is O
a O
clear O
break O
from O
the O
designs O
of O
the O
previous O
Duke S-APT
toolsets O
. O

The O
stylistic O
differences O
between O
CozyDuke S-MAL
and O
its O
older O
siblings O
are O
further O
exemplified O
by O
the O
way O
it O
was O
coded O
. O

All O
of O
the O
4 O
previously O
mentioned O
toolsets O
were O
written O
in O
a O
minimalistic O
style O
commonly O
seen O
with O
malware O
; O
MiniDuke S-MAL
even O
goes O
as O
far O
as O
having O
many O
components O
written O
in O
Assembly O
language O
. O

CozyDuke S-MAL
however O
represents O
the O
complete O
opposite O
. O

Instead O
of O
being O
written O
in O
Assembly O
or O
C S-TOOL
, O
it O
was O
written O
in O
C++ S-TOOL
, O
which O
provides O
added O
layers O
of O
abstraction O
for O
the O
developer O
’s O
perusal O
, O
at O
the O
cost O
of O
added O
complexity O
. O

Contrary O
to O
what O
might O
be O
expected O
from O
malware O
, O
early O
CozyDuke S-MAL
versions O
also O
lacked O
any O
attempt O
at O
obfuscating O
or O
hiding O
their O
true O
nature O
. O

In O
fact O
, O
they O
were O
extremely O
open O
and O
verbose O
about O
their O
functionality O
- O
for O
example O
, O
early O
samples O
contained O
a O
plethora O
of O
logging O
messages O
in O
unencrypted O
form O
. O

In O
comparison O
, O
even O
the O
earliest O
known O
GeminiDuke S-MAL
samples O
encrypted O
any O
strings O
that O
might O
have O
given O
away O
the O
malware O
’s O
true O
nature O
. O

Finally O
, O
early O
CozyDuke S-MAL
versions O
also O
featured O
other O
elements O
that O
one O
would O
associate O
more O
with O
a O
traditional O
software O
development O
project O
than O
with O
malware O
. O

For O
instance O
, O
the O
earliest O
known O
CozyDuke S-MAL
version O
utilized O
a O
feature O
of O
the O
Microsoft S-IDTY
Visual S-TOOL
C++ S-TOOL
compiler O
known O
as O
run-time O
error O
checking O
. O

This O
feature O
added O
automatic O
error O
checking O
to O
critical O
parts O
of O
the O
program O
’s O
execution O
at O
the O
cost O
, O
from O
a O
malware O
perspective O
, O
of O
providing O
additional O
hints O
that O
make O
the O
malware O
’s O
functionality O
easier O
for O
reverse O
engineers O
to O
understand O
. O

Based O
on O
these O
and O
other O
similar O
stylistic O
differences O
observed O
between O
CozyDuke S-MAL
and O
its O
older O
siblings O
, O
we O
speculate O
that O
while O
the O
older O
Duke S-APT
families O
appear O
to O
be O
the O
work O
of O
someone O
with O
a O
background O
in O
malware O
writing O
( O
or O
at O
the O
least O
in O
hacking O
) O
, O
CozyDuke S-MAL
’s O
author O
or O
authors O
more O
likely O
came O
from O
a O
software O
development O
background O
. O

We O
still O
know O
surprisingly O
few O
specifics O
about O
the O
Dukes S-APT
group O
’s O
activities O
during O
2012 S-TIME
. O

Based O
on O
samples O
of O
Duke S-APT
malware O
from O
2012 S-TIME
, O
the O
Dukes S-APT
do O
appear O
to O
have O
continued O
actively O
using O
and O
developing O
all O
of O
their O
tools O
. O

Of O
these O
, O
CosmicDuke S-MAL
and O
MiniDuke S-MAL
appear O
to O
have O
been O
in O
more O
active O
use O
, O
while O
receiving O
only O
minor O
updates O
. O

GeminiDuke S-MAL
and O
CozyDuke S-MAL
on O
the O
other O
hand O
appear O
to O
have O
been O
less O
used O
in O
actual O
operations O
, O
but O
did O
undergo O
much O
more O
significant O
development O
. O

On O
the O
12th B-TIME
of I-TIME
February I-TIME
2013 E-TIME
, O
FireEye S-SECTEAM
published O
a O
blogpost O
alerting O
readers O
to O
a O
combination O
of O
new O
Adobe B-TOOL
Reader E-TOOL
0-day S-VULNAME
vulnerabilities O
, O
CVE-2013-0640 S-VULID
and O
CVE-2013-0641 S-VULID
, O
that O
were O
being O
actively O
exploited O
in O
the O
wild O
. O
8 O
days O
after O
FireEye S-SECTEAM
’s O
initial O
alert O
, O
Kaspersky S-SECTEAM
spotted O
the O
same O
exploit O
being O
used O
to O
spread O
an O
entirely O
different O
malware O
family O
from O
the O
one O
mentioned O
in O
the O
original O
report O
. O

On O
27th B-TIME
February E-TIME
, O
Kaspersky S-SECTEAM
and O
CrySyS B-SECTEAM
Lab E-SECTEAM
published O
research O
on O
this O
previously O
unidentified O
malware O
family O
, O
dubbing O
it O
MiniDuke S-MAL
. O

As O
we O
now O
know O
, O
by O
February B-TIME
2013 E-TIME
the O
Dukes S-APT
group O
had O
been O
operating O
MiniDuke S-MAL
and O
other O
toolsets O
for O
at O
least O
4 B-TIME
and I-TIME
a I-TIME
half I-TIME
years E-TIME
. O

Their O
malware O
had O
not O
stayed O
undetected O
for O
those O
4 B-TIME
and I-TIME
a I-TIME
half I-TIME
years E-TIME
. O

In O
fact O
, O
in O
2009 S-TIME
a O
PinchDuke S-MAL
sample O
had O
been O
included O
in O
the O
malware O
set O
used O
by O
the O
AV-Test S-SECTEAM
security O
product O
testing O
organization O
to O
perform O
anti-virus O
product O
comparison O
reviews O
. O

Until O
2013 S-TIME
however O
, O
earlier O
Duke S-APT
toolsets O
had O
not O
been O
put O
in O
a O
proper O
context O
. O

That O
finally O
started O
to O
change O
in O
2013 S-TIME
. O

The O
MiniDuke S-MAL
samples O
that O
were O
spread O
using O
these O
exploits O
were O
compiled O
on O
the O
20th B-TIME
of I-TIME
February E-TIME
, O
after O
the O
exploit O
was O
already O
publicly O
known O
. O

One O
might O
argue O
that O
since O
this O
took O
place O
after O
the O
exploits O
were O
publicly O
mentioned O
, O
the O
Dukes S-APT
simply O
copied O
them O
. O

We O
however O
do O
not O
believe O
so O
. O

As O
mentioned O
by O
Kaspersky S-SECTEAM
, O
even O
though O
the O
exploits O
used O
for O
these O
MiniDuke S-MAL
campaigns O
were O
near-identical O
to O
those O
described O
by O
FireEye S-SECTEAM
, O
there O
were O
nevertheless O
small O
differences O
. O

Of O
these O
, O
the O
crucial O
one O
is O
the O
presence O
of O
PDB S-TOOL
strings O
in O
the O
MiniDuke S-MAL
exploits O
. O

These O
strings O
, O
which O
are O
generated O
by O
the O
compiler O
when O
using O
specific O
compilation O
settings O
, O
means O
that O
the O
components O
of O
the O
exploits O
used O
with O
MiniDuke S-MAL
had O
to O
have O
been O
compiled O
independently O
from O
those O
described O
by O
FireEye S-SECTEAM
. O

We O
do O
not O
know O
whether O
the O
Dukes S-APT
compiled O
the O
components O
themselves O
or O
whether O
someone O
else O
compiled O
the O
components O
before O
handing O
them O
to O
the O
group O
. O

This O
does O
however O
still O
rule O
out O
the O
possibility O
that O
the O
Dukes S-APT
simply O
obtained O
copies O
of O
the O
exploit O
binaries O
described O
by O
FireEye S-SECTEAM
and O
repurposed O
them O
. O

In O
our O
opinion O
, O
this O
insistence O
on O
using O
exploits O
that O
are O
already O
under O
heightened O
scrutiny O
suggests O
the O
existence O
of O
at O
least O
one O
of O
three O
circumstances O
. O

Firstly O
, O
the O
Dukes S-APT
may O
have O
been O
confident O
enough O
in O
their O
own O
abilities O
( O
and O
in O
the O
slowness O
of O
their O
opponents O
to O
react O
to O
new O
threats O
) O
that O
they O
did O
not O
care O
if O
their O
targets O
may O
already O
be O
on O
the O
lookout O
for O
anyone O
exploiting O
these O
vulnerabilities O
. O

Secondly O
, O
the O
value O
the O
Dukes S-APT
intended O
to O
gain O
from O
these O
MiniDuke S-MAL
campaigns O
may O
have O
been O
so O
great O
that O
they O
deemed O
it O
worth O
the O
risk O
of O
getting O
noticed O
. O

Or O
thirdly O
, O
the O
Dukes S-APT
may O
have O
invested O
so O
much O
into O
these O
campaigns O
that O
by O
the O
time O
FireEye S-SECTEAM
published O
their O
alert O
, O
the O
Dukes S-APT
felt O
they O
could O
not O
afford O
to O
halt O
the O
campaigns O
. O

We O
believe O
all O
three O
circumstances O
to O
have O
coexisted O
at O
least O
to O
some O
extent O
. O

As O
will O
become O
evident O
in O
this O
report O
, O
this O
was O
not O
a O
one-off O
case O
but O
a O
recurring O
theme O
with O
the O
Dukes S-APT
, O
in O
that O
they O
would O
rather O
continue O
with O
their O
operations O
as O
planned O
than O
retreat O
from O
operating O
under O
the O
spotlight O
. O

As O
originally O
detailed O
in O
Kaspersky S-SECTEAM
’s O
whitepaper O
, O
the O
MiniDuke S-MAL
campaigns O
from O
February B-TIME
2013 E-TIME
employed O
spear-phishing S-ACT
emails S-TOOL
with O
malicious O
PDF S-TOOL
file O
attachments O
. O

These O
PDFs S-TOOL
would O
attempt O
to O
silently O
infect O
the O
recipient O
with O
MiniDuke S-MAL
, O
while O
distracting O
them O
by O
displaying O
a O
decoy O
document O
. O

The O
headings O
of O
these O
documents O
included O
“ O
Ukraine S-LOC
’s O
NATO S-IDTY
Membership O
Action O
Plan O
( O
MAP O
) O
Debates O
” O
, O
“ O
The O
Informal O
Asia-Europe O
Meeting O
( O
ASEM O
) O
Seminar O
on O
Human O
Rights O
” O
, O
and O
“ O
Ukraine S-LOC
’s O
Search O
for O
a O
Regional O
Foreign O
Policy O
” O
. O

The O
targets O
of O
these O
campaigns O
, O
according O
to O
Kaspersky S-SECTEAM
, O
were O
located O
variously O
in O
Belgium S-LOC
, O
Hungary S-LOC
, O
Luxembourg S-LOC
and O
Spain S-LOC
. O

Kaspersky S-SECTEAM
goes O
on O
to O
state O
that O
by O
obtaining O
log O
files O
from O
the O
MiniDuke S-MAL
command B-TOOL
and I-TOOL
control E-TOOL
servers O
, O
they O
were O
able O
to O
identify O
high-profile O
victims O
from O
Ukraine S-LOC
, O
Belgium S-LOC
, O
Portugal S-LOC
, O
Romania S-LOC
, O
the O
Czech B-LOC
Republic E-LOC
, O
Ireland S-LOC
, O
the O
United B-LOC
States E-LOC
and O
Hungary S-LOC
. O

After O
the O
February S-TIME
campaigns O
, O
MiniDuke S-MAL
activity O
appeared O
to O
quiet O
down O
, O
although O
it O
did O
not O
fully O
stop O
, O
for O
the O
rest B-TIME
of I-TIME
2013 E-TIME
. O

The O
Dukes S-APT
group O
as O
a O
whole O
however O
showed O
no O
sign O
of O
slowing O
down O
. O

In O
fact O
, O
we O
saw O
yet O
another O
Duke S-APT
malware O
toolset O
, O
OnionDuke S-MAL
, O
appear O
first O
in O
2013 S-TIME
. O

Like O
CozyDuke S-MAL
, O
OnionDuke S-MAL
appears O
to O
have O
been O
designed O
with O
versatility O
in O
mind O
, O
and O
takes O
a O
similarly O
modular O
platform O
approach O
. O

The O
OnionDuke S-MAL
toolset O
includes O
various O
modules O
for O
purposes O
such O
as O
password O
stealing O
, O
information O
gathering O
, O
denial B-TOOL
of I-TOOL
service E-TOOL
( O
DoS S-TOOL
) O
attacks O
, O
and O
even O
posting O
spam O
to O
the O
Russian O
social O
media O
network O
, O
VKontakte S-TOOL
. O

The O
OnionDuke S-MAL
toolset O
also O
includes O
a O
dropper O
, O
an O
information O
stealer O
variant O
and O
multiple O
distinct O
versions O
of O
the O
core O
component O
that O
is O
responsible O
for O
interacting O
with O
the O
various O
modules O
. O

What O
makes O
OnionDuke S-MAL
especially O
curious O
is O
an O
infection O
vector O
it O
began O
using O
during O
the O
summer B-TIME
of I-TIME
2013 E-TIME
. O

To O
spread O
the O
toolset O
, O
the O
Dukes S-APT
used O
a O
wrapper O
to O
combine O
OnionDuke S-MAL
with O
legitimate O
applications O
, O
created O
torrent O
files O
containing O
these O
trojanized O
applications O
, O
then O
uploaded O
them O
to O
websites O
hosting O
torrent O
files O
. O

Victims O
who O
used O
the O
torrent O
files O
to O
download O
the O
applications O
would O
end O
up O
getting O
infected O
with O
OnionDuke S-MAL
. O

For O
most O
of O
the O
OnionDuke S-MAL
components O
we O
observed O
, O
the O
first O
versions O
that O
we O
are O
aware O
of O
were O
compiled O
during O
the O
summer B-TIME
of I-TIME
2013 E-TIME
, O
suggesting O
that O
this O
was O
a O
period O
of O
active O
development O
around O
this O
toolset O
. O

Critically O
however O
, O
the O
first O
sample O
of O
the O
OnionDuke S-MAL
dropper O
, O
which O
we O
have O
observed O
being O
used O
only O
with O
components O
of O
this O
toolset O
, O
was O
compiled O
on O
the O
17th B-TIME
of I-TIME
February I-TIME
2013 E-TIME
. O

This O
is O
significant O
because O
it O
suggests O
that O
OnionDuke S-MAL
was O
under O
development O
before O
any O
part O
of O
the O
Duke S-APT
operation O
became O
public O
. O

OnionDuke S-MAL
’s O
development O
therefore O
could O
not O
have O
been O
simply O
a O
response O
to O
the O
outing O
of O
one O
of O
the O
other O
Duke S-APT
malware O
, O
but O
was O
instead O
intended O
for O
use O
alongside O
the O
other O
toolsets O
. O

This O
indication O
that O
the O
Dukes S-APT
planned O
to O
use O
an O
arsenal O
of O
5 O
malware O
toolsets O
in O
parallel O
suggests O
that O
they O
were O
operating O
with O
both O
significant O
resources O
and O
capacity O
. O

In O
2013 S-TIME
, O
many O
of O
the O
decoy O
documents O
employed O
by O
the O
Dukes S-APT
in O
their O
campaigns O
were O
related O
to O
Ukraine S-LOC
; O
examples O
include O
a O
letter O
undersigned O
by O
the O
First O
Deputy O
Minister O
for O
Foreign B-IDTY
Affairs E-IDTY
of O
Ukraine S-LOC
, O
a O
letter O
from O
the O
embassy O
of O
the O
Netherlands S-LOC
in O
Ukraine S-LOC
to O
the O
Ukrainian B-IDTY
Ministry E-IDTY
of O
Foreign B-IDTY
affairs E-IDTY
and O
a O
document O
titled O
“ O
Ukraine S-LOC
’s O
Search O
for O
a O
Regional O
Foreign O
Policy O
” O
. O

These O
decoy O
documents O
however O
were O
written O
before O
the O
start B-TIME
of I-TIME
the I-TIME
November I-TIME
2013 E-TIME
Euromaidan S-ACT
protests O
in O
Ukraine S-APT
and O
the O
subsequent O
upheaval O
. O

It O
is O
therefore O
important O
to O
note O
that O
, O
contrary O
to O
what O
might O
be O
assumed O
, O
we O
have O
actually O
observed O
a O
drop O
instead O
of O
an O
increase O
in O
Ukraine S-LOC
related O
campaigns O
from O
the O
Dukes S-APT
following O
the O
country O
’s O
political O
crisis O
. O

This O
is O
in O
stark O
contrast O
to O
some O
other O
suspected O
Russian O
threat O
actors O
( O
such O
as O
Operation B-ACT
Pawn I-ACT
Storm E-ACT
) O
who O
appear O
to O
have O
increased O
their O
targeting O
of O
Ukraine O
following O
the O
crisis O
. O

This O
supports O
our O
analysis O
that O
the O
overarching O
theme O
in O
the O
Dukes S-APT
’ O
targeting O
is O
the O
collection O
of O
intelligence O
to O
support O
diplomatic O
efforts O
. O

The O
Dukes S-APT
actively O
targeted O
Ukraine S-LOC
before O
the O
crisis O
, O
at O
a O
time O
when O
Russia S-LOC
was O
still O
weighing O
her O
options O
, O
but O
once O
Russia S-LOC
moved O
from O
diplomacy O
to O
direct O
action O
, O
Ukraine S-LOC
was O
no O
longer O
relevant O
to O
the O
Dukes S-APT
in O
the O
same O
way O
. O

In O
a O
surprising O
turn O
of O
events O
, O
in O
September B-TIME
2013 E-TIME
a O
CosmicDuke S-MAL
campaign O
was O
observed O
targeting O
Russian O
speakers O
involved O
in O
the O
trade O
of O
illegal O
and O
controlled O
substances O
. O

Kaspersky B-SECTEAM
Labs E-SECTEAM
, O
who O
sometimes O
refer O
to O
CosmicDuke S-MAL
as O
‘ O
Bot O
Gen O
Studio O
’ O
, O
speculated O
that O
“ O
one O
possibility O
is O
that O
‘ O
Bot O
Gen O
Studio O
’ O
is O
a O
malware O
platform O
also O
available O
as O
a O
so-called O
‘ O
legal O
spyware O
’ O
tool O
” O
; O

therefore O
, O
those O
using O
CosmicDuke S-MAL
to O
target O
drug O
dealers O
and O
those O
targeting O
governments O
are O
two O
separate O
entities O
. O

We O
however O
feel O
it O
is O
unlikely O
that O
the O
CosmicDuke S-MAL
operators O
targeting O
drug O
dealers O
and O
those O
targeting O
governments O
could O
be O
two O
entirely O
independent O
entities O
. O

A O
shared O
supplier O
of O
malware O
would O
explain O
the O
overlap O
in O
tools O
, O
but O
it O
would O
not O
explain O
the O
significant O
overlap O
we O
have O
also O
observed O
in O
operational O
techniques O
related O
to O
command O
and O
control O
infrastructure O
. O

Instead O
, O
we O
feel O
the O
targeting O
of O
drug O
dealers O
was O
a O
new O
task O
for O
a O
subset O
of O
the O
Dukes S-APT
group O
, O
possibly O
due O
to O
the O
drug O
trade O
’s O
relevance O
to O
security O
policy O
issues O
. O

We O
also O
believe O
the O
tasking O
to O
have O
been O
temporary O
, O
because O
we O
have O
not O
observed O
any O
further O
similar O
targeting O
from O
the O
Dukes S-APT
after O
the O
spring B-TIME
of I-TIME
2014 E-TIME
. O

While O
MiniDuke S-MAL
activity O
decreased O
significantly O
during O
the O
rest B-TIME
of I-TIME
2013 E-TIME
following O
the O
attention O
it O
garnered O
from O
researchers O
, O
the O
beginning B-TIME
of I-TIME
2014 E-TIME
saw O
the O
toolset O
back O
in O
full O
force O
. O

All O
MiniDuke S-MAL
components O
, O
from O
the O
loader O
and O
downloader O
to O
the O
backdoor O
, O
had O
been O
slightly O
updated O
and O
modified O
during O
the O
downtime O
. O

Interestingly O
, O
the O
nature O
of O
these O
modifications O
suggests O
that O
their O
primary O
purpose O
was O
to O
regain O
the O
element O
of O
stealth O
and O
undetectability O
that O
had O
been O
lost O
almost O
a O
year O
earlier O
. O

Of O
these O
modifications O
, O
arguably O
the O
most O
important O
were O
the O
ones O
done O
to O
the O
loader O
. O

These O
resulted O
in O
a O
loader O
version O
that O
would O
later O
become O
known O
as O
the O
“ O
Nemesis B-MAL
Gemina I-MAL
loader E-MAL
” O
due O
to O
PDB S-TOOL
strings O
found O
in O
many O
of O
the O
samples O
. O

It O
is O
however O
still O
only O
an O
iteration O
on O
earlier O
versions O
of O
the O
MiniDuke S-MAL
loader O
. O

The O
first O
observed O
samples O
of O
the O
Nemesis B-MAL
Gemina I-MAL
loader E-MAL
( O
compiled O
on O
14th B-TIME
December I-TIME
2013 E-TIME
) O
were O
used O
to O
load O
the O
updated O
MiniDuke B-MAL
backdoor E-MAL
, O
but O
by O
the O
spring B-TIME
of I-TIME
2014 E-TIME
the O
Nemesis B-MAL
Gemina I-MAL
loader E-MAL
was O
also O
observed O
in O
use O
with O
CosmicDuke S-MAL
. O

Following O
the O
MiniDuke S-MAL
expose O
, O
CosmicDuke S-MAL
in O
turn O
got O
its O
moment O
of O
fame O
when O
F-Secure S-SECTEAM
published O
a O
whitepaper O
about O
it O
on O
2nd B-TIME
July I-TIME
2014 E-TIME
. O

The O
next O
day O
, O
Kaspersky S-SECTEAM
also O
published O
their O
own O
research O
on O
the O
malware O
. O

It O
should O
be O
noted O
that O
until O
this O
point O
, O
even O
though O
CosmicDuke S-MAL
had O
been O
in O
active O
use O
for O
over O
4 O
years O
, O
and O
had O
undergone O
minor O
modifications O
and O
updates O
during O
that O
time O
, O
even O
the O
most O
recent O
CosmicDuke S-MAL
samples O
would O
often O
embed O
persistence O
components O
that O
date O
back O
to O
2012 S-TIME
. O

These O
samples O
would O
also O
contain O
artefacts O
of O
functionality O
from O
the O
earliest O
CosmicDuke S-MAL
samples O
from O
2010 S-TIME
. O

It O
is O
therefore O
valuable O
to O
observe O
how O
the O
Dukes O
reacted O
to O
CosmicDuke S-MAL
’s O
outing O
at O
the O
beginning O
of O
July O
. O

By O
the O
end O
of O
that O
month O
, O
CosmicDuke S-MAL
samples O
we O
found O
that O
had O
been O
compiled O
on O
the O
30th B-TIME
of I-TIME
July E-TIME
had O
shed O
unused O
parts O
of O
their O
code O
that O
had O
essentially O
just O
been O
relics O
of O
the O
past O
. O

Similarly O
, O
some O
of O
the O
hardcoded O
values O
that O
had O
remained O
unaltered O
in O
CosmicDuke S-MAL
samples O
for O
many O
years O
had O
been O
changed O
. O

We O
believe O
these O
edits O
were O
an O
attempt O
at O
evading O
detection O
by O
modifying O
or O
removing O
parts O
of O
the O
toolset O
that O
the O
authors O
believed O
might O
be O
helpful O
in O
identifying O
and O
detecting O
it O
. O

Concurrently O
with O
the O
alterations O
to O
CosmicDuke S-MAL
, O
the O
Dukes S-APT
were O
also O
hard O
at O
work O
modifying O
their O
trusted O
loader O
. O

Much O
like O
the O
CosmicDuke S-MAL
toolset O
, O
the O
loader O
used O
by O
both O
MiniDuke S-MAL
and O
CosmicDuke S-MAL
had O
previously O
only O
undergone O
one O
major O
update O
( O
the O
Nemesis B-MAL
Gemina E-MAL
upgrade O
) O
since O
the O
first O
known O
samples O
from O
2010 S-TIME
. O

Again O
, O
much O
of O
the O
modification O
work O
focused O
on O
removing O
redundant O
code O
in O
an O
attempt O
to O
appear O
different O
from O
earlier O
versions O
of O
the O
loader O
. O

Interestingly O
however O
, O
another O
apparent O
evasion O
trick O
was O
also O
attempted O
- O
forging O
of O
the O
loaders O
’ O
compilation O
timestamps O
. O

The O
first O
CosmicDuke S-MAL
sample O
we O
observed O
after O
the O
initial O
research O
on O
CosmicDuke S-MAL
was O
a O
sample O
compiled O
on O
the O
30th B-TIME
of I-TIME
July I-TIME
2014 E-TIME
. O

The O
loader O
used O
by O
the O
sample O
purported O
to O
have O
been O
compiled O
on O
the O
25th B-TIME
of I-TIME
March I-TIME
2010 E-TIME
. O

Due O
to O
artefacts O
left O
in O
the O
loader O
during O
compilation O
time O
however O
, O
we O
know O
that O
it O
used O
a O
specific O
version O
of O
the O
Boost S-TOOL
library O
, O
1.54.0 O
, O
that O
was O
only O
published O
on O
the O
1st B-TIME
of I-TIME
July I-TIME
2013 E-TIME
. O

The O
compilation O
timestamp O
therefore O
had O
to O
have O
been O
faked O
. O

F-Secure S-SECTEAM
’s O
whitepaper O
on O
CosmicDuke S-MAL
includes O
a O
timeline O
of O
the O
loader O
’s O
usage O
, O
based O
on O
compilation O
timestamps O
. O

Perhaps O
the O
Dukes S-APT
group O
thought O
that O
by O
faking O
a O
timestamp O
from O
before O
the O
earliest O
one O
cited O
in O
the O
whitepaper O
, O
they O
might O
be O
able O
to O
confuse O
researchers O
. O

During O
the O
rest B-TIME
of I-TIME
2014 E-TIME
and O
the O
spring B-TIME
of I-TIME
2015 E-TIME
, O
the O
Dukes S-APT
continued O
making O
similar O
evasionfocused O
modifications O
to O
CosmicDuke S-MAL
, O
as O
well O
as O
experimenting O
with O
ways O
to O
obfuscate O
the O
loader O
. O

In O
the O
latter O
case O
however O
, O
the O
group O
appear O
to O
have O
also O
simultaneously O
developed O
an O
entirely O
new O
loader O
, O
which O
we O
first O
observed O
being O
used O
in O
conjunction O
with O
CosmicDuke S-MAL
during O
the O
spring B-TIME
of I-TIME
2015 E-TIME
. O

While O
it O
is O
not O
surprising O
that O
the O
Dukes S-APT
reacted O
to O
multiple O
companies O
publishing O
extensive O
reports O
on O
one O
of O
their O
key O
toolsets O
, O
it O
is O
valuable O
to O
note O
the O
manner O
in O
which O
they O
responded O
. O

Much O
like O
the O
MiniDuke S-MAL
expose O
in O
February B-TIME
2013 E-TIME
, O
the O
Dukes S-APT
again O
appeared O
to O
prioritize O
continuing O
operations O
over O
staying O
hidden O
. O

They O
could O
have O
ceased O
all O
use O
of O
CosmicDuke S-MAL
( O
at O
least O
until O
they O
had O
developed O
a O
new O
loader O
) O
or O
retired O
it O
entirely O
, O
since O
they O
still O
had O
other O
toolsets O
available O
. O

Instead O
, O
they O
opted O
for O
minimal O
downtime O
and O
attempted O
to O
continue O
operations O
, O
with O
only O
minor O
modifications O
to O
the O
toolset O
. O

While O
we O
now O
know O
that O
CozyDuke S-MAL
had O
been O
under O
development O
since O
at O
least O
the O
end B-TIME
of I-TIME
2011 E-TIME
, O
it O
was O
not O
until O
the O
early O
days O
of O
July B-TIME
2014 E-TIME
that O
the O
first O
large-scale O
CozyDuke S-MAL
campaign O
that O
we O
are O
aware O
of O
took O
place O
. O

This O
campaign O
, O
like O
later O
CozyDuke S-MAL
campaigns O
, O
began O
with O
spear-phishing S-ACT
emails S-TOOL
that O
tried O
to O
impersonate O
commonly O
seen O
spam O
emails S-TOOL
. O

These O
spear-phishing S-ACT
emails S-TOOL
would O
contain O
links O
that O
eventually O
lead O
the O
victim O
to O
becoming O
infected O
with O
CozyDuke S-MAL
. O

Some O
of O
the O
CozyDuke S-MAL
spear-phishing S-ACT
emails S-TOOL
from O
early O
July S-TIME
posed O
as O
e-fax S-TOOL
arrival O
notifications O
, O
a O
popular O
theme O
for O
spam O
emails S-TOOL
, O
and O
used O
the O
same O
“ O
US S-LOC
letter O
fax S-TOOL
test O
page O
” O
decoy O
document O
that O
was O
used O
a O
year O
later O
by O
CloudDuke S-MAL
. O

In O
at O
least O
one O
case O
however O
, O
the O
email S-TOOL
instead O
contained O
a O
link O
to O
a O
zip S-TOOL
archive O
file O
named O
“ O
Office B-FILE
Monkeys I-FILE
LOL I-FILE
Video.zip E-FILE
” O
, O
which O
was O
hosted O
on O
the O
DropBox S-TOOL
cloud O
storage O
service O
. O

What O
made O
this O
particular O
case O
interesting O
was O
that O
instead O
of O
the O
usual O
dull O
PDF S-TOOL
file O
, O
the O
decoy O
was O
a O
Flash S-TOOL
video O
file O
, O
more O
specifically O
a O
Super O
Bowl O
advertisement O
from O
2007 S-TIME
purporting O
to O
show O
monkeys O
at O
an O
office O
. O


THE O
DUKES S-APT
7 O
YEARS O
OF O
RUSSIAN O
CYBERESPIONAGE O
. O

Release_Time O
: O
2015-09 O

Report_URL O
: O
https://blog-assets.f-secure.com/wp-content/uploads/2020/03/18122307/F-Secure_Dukes_Whitepaper.pdf O

2014 S-TIME
: O
OnionDuke S-MAL
gets O
caught O
using O
a O
malicious O
Tor S-TOOL
node O
. O

On O
the O
23rd B-TIME
of I-TIME
October I-TIME
2014 E-TIME
, O
Leviathan B-SECTEAM
Security I-SECTEAM
Group E-SECTEAM
published O
a O
blog O
post O
describing O
a O
malicious O
Tor S-TOOL
exit O
node O
they O
had O
found O
. O

They O
noted O
that O
this O
node O
appeared O
to O
be O
maliciously O
modifying O
any O
executables O
that O
were O
downloaded O
through O
it O
over O
a O
HTTP S-PROT
connection O
. O

Executing O
the O
modified O
applications O
obtained O
this O
way O
would O
result O
in O
the O
victim O
being O
infected O
with O
unidentified O
malware O
. O

On O
the O
14th B-TIME
of I-TIME
November E-TIME
, O
F-Secure S-SECTEAM
published O
a O
blog O
post O
naming O
the O
malware O
OnionDuke S-MAL
and O
associating O
it O
with O
MiniDuke S-MAL
and O
CosmicDuke S-MAL
, O
the O
other O
Duke S-APT
toolsets O
known O
at O
the O
time O
. O

Based O
on O
our O
investigations O
into O
OnionDuke S-MAL
, O
we O
believe O
that O
for O
about O
7 O
months O
, O
from O
April B-TIME
2014 E-TIME
to O
when O
Leviathan S-SECTEAM
published O
their O
blog O
post O
in O
October B-TIME
2014 E-TIME
, O
the O
Tor S-TOOL
exit O
node O
identified O
by O
the O
researchers O
was O
being O
used O
to O
wrap O
executables O
on-the-fly O
with O
OnionDuke S-MAL
( O
image O
7 O
, O
page O
13 O
) O
. O

This O
is O
similar O
to O
the O
way O
in O
which O
the O
toolset O
was O
being O
spread O
via O
trojanized O
applications O
in O
torrent O
files O
during O
the O
summer B-TIME
of I-TIME
2013 E-TIME
. O

While O
investigating O
the O
OnionDuke S-MAL
variant O
being O
spread O
by O
the O
malicious O
Tor S-TOOL
node O
, O
we O
also O
identified O
another O
OnionDuke S-MAL
variant O
that O
appeared O
to O
have O
successfully O
compromised O
multiple O
victims O
in O
the O
ministry O
of O
foreign O
affairs O
of O
an O
Eastern O
European O
country O
during O
the O
spring B-TIME
of I-TIME
2014 E-TIME
. O

This O
variant O
differed O
significantly O
in O
functionality O
from O
the O
one O
being O
spread O
via O
the O
Tor S-TOOL
node O
, O
further O
suggesting O
that O
different O
OnionDuke S-MAL
variants O
are O
intended O
for O
different O
kinds O
of O
victims O
. O

We O
believe O
that O
, O
unusually O
, O
the O
purpose O
of O
the O
OnionDuke S-MAL
variant O
spread O
via O
the O
Tor S-TOOL
node O
was O
not O
to O
pursue O
targeted O
attacks O
but O
instead O
to O
form O
a O
small O
botnet O
for O
later O
use O
. O

This O
OnionDuke S-MAL
variant O
is O
related O
to O
the O
one O
seen O
during O
the O
summer B-TIME
of I-TIME
2013 E-TIME
being O
spread O
via O
torrent O
files O
. O

Both O
of O
these O
infection O
vectors O
are O
highly O
indiscriminate O
and O
untargeted O
when O
compared O
to O
spearphishing S-ACT
, O
the O
usual O
infection O
vector O
of O
choice O
for O
the O
Dukes S-APT
. O

Further O
, O
the O
functionality O
of O
the O
OnionDuke S-MAL
variant O
is O
derived O
from O
a O
number O
of O
modules O
. O

While O
one O
of O
these O
modules O
gathers O
system O
information O
and O
another O
attempts O
to O
steal O
the O
victim O
’s O
usernames O
and O
passwords O
, O
as O
one O
would O
expect O
from O
a O
malware O
used O
for O
a O
targeted O
attack O
, O
the O
other O
two O
known O
OnionDuke S-MAL
modules O
are O
quite O
the O
opposite O
; O
one O
is O
designed O
for O
use O
in O
DoS S-TOOL B-ACT
attacks E-ACT
and O
the O
other O
for O
posting O
predetermined O
messages O
to O
the O
Russian O
VKontakte S-TOOL
social O
media O
site O
. O

This O
sort O
of O
functionality O
is O
more O
common O
in O
criminality-oriented O
botnets O
, O
not O
statesponsored O
targeted O
attacks O
. O

We O
have O
since O
been O
able O
to O
identify O
at O
least O
two O
separate O
OnionDuke S-MAL
botnets O
. O

We O
believe O
the O
formation O
of O
the O
first O
of O
these O
botnets O
began O
in O
January B-TIME
2014 E-TIME
, O
using O
both O
unidentified O
infection O
vectors O
and O
the O
known O
malicious O
Tor S-TOOL
node O
, O
and O
continued O
until O
our O
blogpost O
was O
published O
in O
November S-TIME
. O

We O
believe O
the O
formation O
of O
the O
second O
botnet O
began O
in O
August B-TIME
2014 E-TIME
and O
continued O
until O
January B-TIME
2015 E-TIME
. O

We O
have O
been O
unable O
to O
identify O
the O
infection O
vectors O
used O
for O
this O
second O
botnet O
, O
but O
the O
C&C S-TOOL
servers O
it O
used O
had O
open O
directory O
listings O
, O
allowing O
us O
to O
retrieve O
files O
containing O
listings O
of O
victim O
IP O
addresses O
. O

The O
geographic O
distribution O
of O
these O
IP O
addresses O
( O
image O
8 O
, O
page O
13 O
) O
further O
supports O
our O
theory O
that O
the O
purpose O
of O
this O
OnionDuke S-MAL
variant O
was O
not O
targeted O
attacks O
against O
high-profile O
targets O
. O

One O
theory O
is O
that O
the O
botnets O
were O
a O
criminal O
side O
business O
for O
the O
Dukes S-APT
group O
. O

The O
size O
of O
the O
botnet O
however O
( O
about O
1400 O
bots O
) O
is O
very O
small O
if O
its O
intended O
use O
is O
for O
commercial O
DoS S-TOOL
attacks O
or O
spam-sending O
. O

Alternatively O
, O
OnionDuke S-MAL
also O
steals O
user O
credentials O
from O
its O
victims O
, O
providing O
another O
potential O
revenue O
source O
. O

The O
counter O
to O
that O
argument O
however O
is O
that O
the O
value O
of O
stolen O
credentials O
from O
users O
in O
the O
countries O
with O
the O
highest O
percentage O
of O
OnionDuke S-MAL
bots O
( O
Mongolia S-LOC
and O
India S-LOC
) O
are O
among O
the O
lowest O
on O
underground O
markets O
. O
2015 S-TIME
: O
The O
Dukes S-APT
up O
the O
ante O
. O

The O
end B-TIME
of I-TIME
January I-TIME
2015 E-TIME
saw O
the O
start O
of O
the O
most O
high- O
volume O
Duke S-APT
campaign O
seen O
thus O
far O
, O
with O
thousands O
of O
recipients O
being O
sent O
spear-phishing S-ACT
emails S-TOOL
that O
contained O
links O
to O
compromised O
websites O
hosting O
CozyDuke S-MAL
. O

Curiously O
, O
the O
spear-phishing S-ACT
emails S-TOOL
were O
strikingly O
similar O
to O
the O
e-fax O
themed O
spam O
usually O
seen O
spreading O
ransomware O
and O
other O
common O
crimeware O
. O

Due O
to O
the O
sheer O
number O
of O
recipients O
, O
it O
may O
not O
have O
been O
possible O
to O
customize O
the O
emails S-TOOL
in O
the O
same O
way O
as O
was O
possible O
with O
lower-volume O
campaigns O
. O

The O
similarity O
to O
common O
spam O
may O
however O
also O
serve O
a O
more O
devious O
purpose O
. O

It O
is O
easy O
to O
imagine O
a O
security O
analyst O
, O
burdened O
by O
the O
amount O
of O
attacks O
against O
their O
network O
, O
dismissing O
such O
common-looking O
spam O
as O
“ O
just O
another O
crimeware O
spam O
run O
” O
, O
allowing O
the O
campaign O
to O
, O
in O
essence O
, O
hide O
in O
the O
masses O
. O

The O
CozyDuke S-MAL
activity O
continues O
one O
of O
the O
long-running O
trends O
of O
the O
Dukes S-APT
operations O
, O
the O
use O
of O
multiple O
malware O
toolsets O
against O
a O
single O
target O
. O

In O
this O
case O
, O
the O
Dukes S-APT
first O
attempted O
to O
infect O
large O
numbers O
of O
potential O
targets O
with O
CozyDuke S-MAL
( O
and O
in O
a O
more O
obvious O
manner O
than O
previously O
seen O
) O
. O

They O
would O
then O
use O
the O
toolset O
to O
gather O
initial O
information O
on O
the O
victims O
, O
before O
deciding O
which O
ones O
to O
pursue O
further O
. O

For O
the O
victims O
deemed O
interesting O
enough O
, O
the O
Dukes S-APT
would O
then O
deploy O
a O
different O
toolset O
. O

We O
believe O
the O
primary O
purpose O
of O
this O
tactic O
is O
an O
attempt O
at O
evading O
detection O
in O
the O
targeted O
network O
. O

Even O
if O
the O
noisy O
initial O
CozyDuke S-MAL
campaign O
is O
noticed O
by O
the O
victim O
organization O
, O
or O
by O
someone O
else O
who O
then O
makes O
it O
publicly O
known O
, O
defenders O
will O
begin O
by O
first O
looking O
for O
indicators B-TOOL
of I-TOOL
compromise E-TOOL
( O
IOCs S-TOOL
) O
related O
to O
the O
CozyDuke S-MAL
toolset O
. O

If O
however O
by O
that O
time O
the O
Dukes S-APT
are O
already O
operating O
within O
the O
victim O
’s O
network O
, O
using O
an O
another O
toolset O
with O
different O
IOCs S-TOOL
, O
then O
it O
is O
reasonable O
to O
assume O
that O
it O
will O
take O
much O
longer O
for O
the O
victim O
organization O
to O
notice O
the O
infiltration O
. O

In O
previous O
cases O
, O
the O
group O
used O
their O
malware O
toolsets O
interchangeably O
, O
as O
either O
the O
initial O
or O
a O
later-stage O
toolset O
in O
a O
campaign O
. O

For O
these O
CozyDuke S-MAL
campaigns O
however O
, O
the O
Dukes S-APT
appear O
to O
have O
employed O
two O
particular O
later-stage O
toolsets O
, O
SeaDuke S-MAL
and O
HammerDuke S-MAL
, O
that O
were O
purposely O
designed O
to O
leave O
a O
persistent O
backdoor O
on O
the O
compromised O
network O
. O

HammerDuke S-MAL
is O
a O
set O
of O
backdoors O
that O
was O
first O
seen O
in O
the O
wild O
in O
February B-TIME
2015 E-TIME
, O
while O
SeaDuke S-MAL
is O
a O
crossplatform O
backdoor O
that O
was O
, O
according O
to O
Symantec S-SECTEAM
, O
first O
spotted O
in O
the O
wild O
in O
October B-TIME
2014 E-TIME
. O

Both O
toolsets O
were O
originally O
spotted O
being O
deployed O
by O
CozyDuke S-MAL
to O
its O
victims O
. O

What O
makes O
SeaDuke S-MAL
special O
is O
that O
it O
was O
written O
in O
Python S-TOOL
and O
designed O
to O
work O
on O
both O
Windows S-OS
and O
Linux S-OS
systems O
; O
it O
is O
the O
first O
cross-platform O
tool O
we O
have O
seen O
from O
the O
Dukes S-APT
. O

One O
plausible O
reason O
for O
developing O
such O
a O
flexible O
malware O
might O
be O
that O
the O
group O
were O
increasingly O
encountering O
victim O
environments O
where O
users O
were O
using O
Linux S-OS
as O
their O
desktop O
operating O
system O
. O

Meanwhile O
, O
HammerDuke S-MAL
is O
a O
Windows S-OS
only O
malware O
( O
written O
in O
.NET S-TOOL
) O
and O
comes O
in O
two O
variants O
. O

The O
simpler O
one O
will O
connect O
to O
a O
hardcoded O
C&C S-TOOL
server O
over O
HTTP S-PROT
or O
HTTPS S-PROT
to O
download O
commands O
to O
execute O
. O

The O
more O
advanced O
variant O
, O
on O
the O
other O
hand O
, O
will O
use O
an O
algorithm O
to O
generate O
a O
periodically-changing O
Twitter S-TOOL
account O
name O
and O
will O
then O
attempt O
to O
find O
tweets O
from O
that O
account O
containing O
links O
to O
the O
actual O
download O
location O
of O
the O
commands O
to O
execute O
. O

In O
this O
way O
, O
the O
advanced O
HammerDuke S-MAL
variant O
attempts O
to O
hide O
its O
network O
traffic O
in O
more O
legitimate O
use O
of O
Twitter S-TOOL
. O

This O
method O
is O
not O
unique O
to O
HammerDuke S-MAL
, O
as O
MiniDuke S-MAL
, O
OnionDuke S-MAL
, O
and O
CozyDuke S-MAL
all O
support O
similar O
use O
of O
Twitter S-TOOL
( O
image O
9 O
, O
page O
18 O
) O
to O
retrieve O
links O
to O
additional O
payloads O
or O
commands O
. O
2015 S-TIME
: O
CloudDuke S-MAL
. O

In O
the O
beginning B-TIME
of I-TIME
July I-TIME
2015 E-TIME
, O
the O
Dukes S-APT
embarked O
on O
yet O
another O
large-scale O
phishing S-ACT
campaign O
. O

The O
malware O
toolset O
used O
for O
this O
campaign O
was O
the O
previously O
unseen O
CloudDuke S-MAL
and O
we O
believe O
that O
the O
July S-TIME
campaign O
marks O
the O
first O
time O
that O
this O
toolset O
was O
deployed O
by O
the O
Dukes S-APT
, O
other O
than O
possible O
small-scale O
testing O
. O

The O
CloudDuke S-MAL
toolset O
consists O
of O
at O
least O
a O
loader S-MAL
, O
a O
downloader S-MAL
, O
and O
two O
backdoor O
variants O
. O

Both O
backdoors O
( O
internally O
referred O
to O
by O
their O
authors O
as O
“ O
BastionSolution S-MAL
” O
and O
“ O
OneDriveSolution S-MAL
” O
) O
essentially O
allow O
the O
operator O
to O
remotely O
execute O
commands O
on O
the O
compromised O
machine O
. O

The O
way O
in O
which O
each O
backdoor O
does O
so O
however O
is O
significantly O
different O
. O

While O
the O
BastionSolution S-MAL
variant O
simply O
retrieves O
commands O
from O
a O
hard-coded O
C&C S-TOOL
server O
controlled O
by O
the O
Dukes S-APT
, O
the O
OneDriveSolution S-MAL
utilizes O
Microsoft S-IDTY
’s O
OneDrive S-TOOL
cloud O
storage O
service O
for O
communicating O
with O
its O
masters O
, O
making O
it O
significantly O
harder O
for O
defenders O
to O
notice O
the O
traffic O
and O
block O
the O
communication O
channel O
. O

What O
is O
most O
significant O
about O
the O
July B-TIME
2015 E-TIME
CloudDuke S-MAL
campaign O
is O
the O
timeline O
. O

The O
campaign O
appeared O
to O
consist O
of O
two O
distinct O
waves O
of O
spear-phishing S-ACT
, O
one O
during O
the O
first B-TIME
days I-TIME
of I-TIME
July E-TIME
and O
the O
other O
starting O
from O
the O
20th B-TIME
of I-TIME
the I-TIME
month E-TIME
. O

Details O
of O
the O
first O
wave O
, O
including O
a O
thorough O
technical O
analysis O
of O
CloudDuke S-MAL
, O
was O
published O
by O
Palo B-SECTEAM
Alto I-SECTEAM
Networks E-SECTEAM
on O
14th B-TIME
July E-TIME
. O

This O
was O
followed O
by O
additional O
details O
from O
Kaspersky S-SECTEAM
in O
a O
blog O
post O
published O
on O
16th B-TIME
July E-TIME
. O

Both O
publications O
happened O
before O
the O
second O
wave O
took O
place O
and O
received O
notable O
publicity O
. O

Despite O
the O
attention O
and O
public O
exposure O
of O
the O
toolset O
’s O
technical O
details O
( O
including O
IOCs S-TOOL
) O
to O
defenders O
, O
the O
Dukes S-APT
still O
continued O
with O
their O
second O
wave O
of O
spear-phishing S-ACT
, O
including O
the O
continued O
use O
of O
CloudDuke S-MAL
. O

The O
group O
did O
change O
the O
contents O
of O
the O
spear-phishing S-ACT
emails S-TOOL
they O
sent O
, O
but O
they O
didn’t O
switch O
to O
a O
new O
email S-TOOL
format O
; O
instead O
, O
they O
reverted O
to O
the O
same O
efaxthemed O
format O
that O
they O
had O
previously O
employed O
, O
even O
to O
the O
point O
of O
reusing O
the O
exact O
same O
decoy O
document O
that O
they O
had O
used O
in O
the O
CozyDuke S-MAL
campaign O
a O
year O
earlier O
( O
July B-TIME
2014 E-TIME
) O
. O

This O
once O
more O
highlights O
two O
crucial O
behavioral O
elements O
of O
the O
Dukes S-APT
group O
. O

Firstly O
, O
as O
with O
the O
MiniDuke S-MAL
campaigns O
of O
February B-TIME
2013 E-TIME
and O
CosmicDuke S-MAL
campaigns O
in O
the O
summer B-TIME
of I-TIME
2014 E-TIME
, O
again O
the O
group O
clearly O
prioritized O
the O
continuation O
of O
their O
operations O
over O
maintaining O
stealth O
. O

Secondly O
, O
it O
underlines O
their O
boldness O
, O
arrogance O
and O
self-confidence O
; O
they O
are O
clearly O
confident O
in O
both O
their O
ability O
to O
compromise O
their O
targets O
even O
when O
their O
tools O
and O
techniques O
are O
already O
publicly O
known O
, O
and O
critically O
, O
they O
appear O
to O
be O
extremely O
confident O
in O
their O
ability O
to O
act O
with O
impunity O
. O
2015 S-TIME
: O
Continuing O
surgical O
strikes O
with O
CosmicDuke S-MAL
. O

In O
addition O
to O
the O
notably O
overt O
and O
large-scale O
campaigns O
with O
CozyDuke S-MAL
and O
CloudDuke S-MAL
, O
the O
Dukes S-APT
also O
continued O
to O
engage O
in O
more O
covert O
, O
surgical O
campaigns O
using O
CosmicDuke S-MAL
. O

The O
latest O
of O
these O
campaigns O
that O
we O
are O
aware O
of O
occurred O
during O
the O
spring S-TIME
and O
early B-TIME
summer I-TIME
of I-TIME
2015 E-TIME
. O

As O
their O
infection O
vectors O
, O
these O
campaigns O
used O
malicious O
documents O
exploiting O
recently O
fixed O
vulnerabilities O
. O

Two O
of O
these O
campaigns O
were O
detailed O
in O
separate O
blog O
posts O
by O
the O
Polish O
security O
company O
Prevenity S-SECTEAM
, O
who O
said O
that O
both O
campaigns O
targeted O
Polish O
entities O
with O
spear- B-ACT
phishing E-ACT
emails S-TOOL
containing O
malicious O
attachments O
with O
relevant O
Polish O
language O
names O
. O

A O
third O
, O
similar O
, O
CosmicDuke S-MAL
campaign O
was O
observed O
presumably O
targeting O
Georgian S-LOC
entities O
since O
it O
used O
an O
attachment O
with O
a O
Georgian-language O
name O
that O
translates O
to O
“ O
NATO B-FILE
consolidates I-FILE
control I-FILE
of I-FILE
the I-FILE
Black I-FILE
Sea.docx E-FILE
” O
. O

Based O
on O
this O
, O
we O
do O
not O
believe O
that O
the O
Dukes S-APT
are O
replacing O
their O
covert O
and O
targeted O
campaigns O
with O
the O
overt O
and O
opportunistic O
CozyDuke S-MAL
and O
CloudDuke S-MAL
style O
of O
campaigns O
. O

Instead O
, O
we O
believe O
that O
they O
are O
simply O
expanding O
their O
activities O
by O
adding O
new O
tools O
and O
techniques O
. O


A O
XENOTIME S-APT
to O
Remember O
: O
Veles S-TOOL
in O
the O
Wild O
. O

FireEye S-SECTEAM
recently O
published O
a O
blog O
covering O
the O
tactics O
, O
techniques O
, O
and O
procedures O
( O
TTPs O
) O
for O
the O
“ O
TRITON S-MAL
actor O
” O
when O
preparing O
to O
deploy O
the O
TRITON S-MAL
/ O
TRISIS S-MAL
malware O
framework O
in O
2017 S-TIME
. O

Overall O
, O
the O
post O
does O
a O
commendable O
job O
in O
making O
public O
findings O
previously O
only O
privately O
shared O
( O
presumably O
by O
FireEye S-SECTEAM
, O
and O
in O
several O
reports O
I O
authored O
for O
my O
employer O
, O
Dragos S-SECTEAM
) O
to O
threat O
intelligence O
customers O
. O

As O
such O
, O
the O
blog O
continues O
to O
push O
forward O
the O
narrative O
of O
how O
ICS S-TOOL
attacks O
are O
enabled O
through O
prepositioning O
and O
initial O
intrusion O
operations O
– O
an O
item O
I O
have O
discussed O
at O
length O
. O

Yet O
one O
point O
of O
confusion O
in O
the O
blog O
comes O
at O
the O
very O
start O
: O
referring O
to O
the O
entity O
responsible O
for O
TRITON S-MAL
as O
the O
“ O
TRITON S-MAL
actor O
” O
. O

This O
seems O
confusing O
as O
FireEye S-SECTEAM
earlier O
publicly O
declared O
the O
“ O
TRITON S-MAL
actor O
” O
as O
a O
discrete O
entity O
, O
linked O
to O
a O
Russian O
research O
institution O
, O
and O
christened O
it O
as O
“ O
TEMP.Veles S-APT
” O
. O

In O
the O
2018 S-TIME
public O
posting O
announcing O
TEMP.Veles S-APT
, O
FireEye S-SECTEAM
researchers O
noted O
that O
the O
institute O
in O
question O
at O
least O
supported O
TEMP.Veles S-APT
activity O
in O
deploying O
TRITON S-MAL
, O
with O
subsequent O
public O
presentations O
at O
Cyberwarcon S-SECTEAM
and O
the O
Kaspersky B-SECTEAM
Lab E-SECTEAM
sponsored O
Security B-SECTEAM
Analyst I-SECTEAM
Summit E-SECTEAM
essentially O
linking O
TRITON S-MAL
and O
the O
research O
institute O
( O
and O
therefore O
TEMP.Veles S-MAL
) O
as O
one O
in O
the O
same O
. O

Yet O
the O
most-recent O
posting O
covering O
TTPs O
from O
initial O
access O
through O
prerequisites O
to O
enable O
final O
delivery O
of O
effects O
on O
target O
( O
deploying O
TRITON S-MAL
/ O
TRISIS S-MAL
) O
avoids O
the O
use O
of O
the O
TEMP.Veles S-APT
term O
entirely O
. O

In O
subsequent O
discussion O
, O
FireEye S-SECTEAM
personnel O
indicate O
that O
there O
was O
not O
“ O
an O
avalanche O
of O
evidence O
to O
substantiate O
” O
anything O
more O
than O
“ O
TRITON S-MAL
actor O
” O
– O
summing O
matters O
by O
indicating O
this O
term O
“ O
is O
the O
best O
we O
’ve O
got O
for O
the O
public O
for O
now O
” O
. O

Meanwhile O
, O
parallel O
work O
at O
Dragos S-SECTEAM
( O
my O
employer O
, O
where O
I O
have O
performed O
significant O
work O
on O
the O
activity O
described O
above O
) O
uncovered O
similar O
conclusions O
concerning O
TTPs O
and O
behaviors O
, O
for O
both O
the O
2017 S-TIME
event O
and O
subsequent O
activity O
in O
other O
industrial O
sectors O
. O

Utilizing O
Diamond B-TOOL
Model E-TOOL
methodology O
for O
characterizing O
activity O
by O
behaviors O
attached O
to O
victims O
, O
we O
began O
tracking O
TRITON S-MAL
/ O
TRISIS S-MAL
and O
immediate O
enabling O
activity O
as O
a O
distinct O
activity O
group O
( O
collection O
of O
behaviors O
, O
infrastructure O
, O
and O
victimology O
) O
designated O
XENOTIME S-APT
. O

Based O
on O
information O
gained O
from O
discussion O
with O
the O
initial O
TRITON S-MAL
/ O
TRISIS S-MAL
responders O
and O
subsequent O
work O
on O
follow-on O
activity O
by O
this O
entity O
, O
Dragos S-SECTEAM
developed O
a O
comprehensive O
( O
public O
) O
picture O
of O
adversary O
activity O
roughly O
matching O
FireEye S-SECTEAM
’s O
analysis O
published O
in O
April B-TIME
2019 E-TIME
, O
described O
in O
various O
media O
. O

At O
this O
stage O
, O
we O
have O
two O
similar O
, O
parallel O
constructions O
of O
events O
– O
the O
how O
behind O
the O
immediate O
deployment O
and O
execution O
of O
TRITON S-MAL
/ O
TRISIS S-MAL
– O
yet O
dramatically O
different O
responses O
in O
terms O
of O
attribution O
and O
labeling O
. O

Since O
late B-TIME
2018 E-TIME
, O
based O
upon O
the O
most-recent O
posting O
, O
FireEye S-SECTEAM
appears O
to O
have O
“ O
walked O
back O
” O
the O
previously-used O
terminology O
of O
TEMP.Veles S-APT
and O
instead O
refers O
rather O
cryptically O
to O
the O
“ O
TRITON S-MAL
actor O
” O
, O
while O
Dragos S-SECTEAM
leveraged O
identified O
behaviors O
to O
consistently O
refer O
to O
an O
activity O
group O
, O
XENOTIME S-APT
. O

Given O
that O
both O
organizations O
appear O
to O
describe O
similar O
( O
if O
not O
identical O
) O
activity O
, O
any O
reasonable O
person O
could O
( O
and O
should O
) O
ask O
– O
why O
the O
inconsistency O
in O
naming O
and O
identification O
. O

Aside O
from O
the O
competitive O
vendor O
naming O
landscape O
( O
which O
I O
am O
not O
a O
fan O
of O
in O
cases O
on O
direct O
overlap O
, O
but O
which O
has O
more O
to O
say O
for O
itself O
when O
different O
methodologies O
are O
employed O
around O
similar O
observations O
) O
, O
the O
distinction O
between O
FireEye S-SECTEAM
and O
Dragos S-SECTEAM
’ O
approaches O
with O
respect O
to O
the O
“ O
TRITON S-MAL
actor O
” O
comes O
down O
to O
fundamental O
philosophical O
differences O
in O
methodology O
. O

As O
wonderfully O
described O
in O
a O
recent O
public O
posting O
, O
FireEye S-SECTEAM
adheres O
to O
a O
naming O
convention O
based O
upon O
extensive O
data O
collection O
and O
activity O
comparison O
, O
designed O
to O
yield O
the O
identification O
of O
a O
discrete O
, O
identifiable O
entity O
responsible O
for O
a O
given O
collection O
of O
activity O
. O

This O
technique O
is O
precise O
and O
praiseworthy O
– O
yet O
at O
the O
same O
time O
, O
appears O
so O
rigorous O
as O
to O
impose O
limitations O
on O
the O
ability O
to O
dynamically O
adjust O
and O
adapt O
to O
emerging O
adversary O
activity O
. O
( O
Or O
for O
that O
matter O
, O
even O
categorize O
otherwise O
well-known O
historical O
actors O
operating O
to O
the O
present O
day O
, O
such O
as O
Turla S-APT
. O
) O
FireEye S-SECTEAM
’s O
methodology O
may O
have O
particular O
limitations O
in O
instances O
where O
adversaries O
( O
such O
as O
XENOTIME S-APT
and O
presumably O
TEMP.Veles S-APT
) O
rely O
upon O
extensive O
use O
of O
publicly-available O
, O
commonly-used O
tools O
with O
limited O
amounts O
of O
customization O
. O

In O
such O
cases O
, O
utilizing O
purely O
technical O
approaches O
for O
differentiation O
( O
an O
issue O
I O
lightly O
touched O
on O
in O
a O
recent O
post O
) O
becomes O
problematic O
, O
especially O
when O
trying O
to O
define O
attribution O
to O
specific O
, O
“ O
who-based O
” O
entities O
( O
such O
as O
a O
Russian O
research O
institute O
) O
. O

My O
understanding O
is O
FireEye S-SECTEAM
labels O
entities O
where O
definitive O
attribution O
is O
not O
yet O
possible O
with O
the O
“ O
TEMP O
” O
moniker O
( O
hence O
, O
TEMP.Veles S-APT
) O
– O
yet O
in O
this O
case O
FireEye S-SECTEAM
developed O
and O
deployed O
the O
label O
, O
then O
appeared O
to O
move O
away O
from O
it O
in O
subsequent O
reporting O
. O

Based O
on O
the O
public O
blog O
post O
– O
which O
also O
indicated O
that O
FireEye S-SECTEAM
is O
responding O
to O
an O
intrusion O
at O
a O
second O
facility O
featuring O
the O
same O
or O
similar O
observations O
– O
this O
is O
presumably O
not O
for O
lack O
of O
evidence O
, O
yet O
the O
“ O
downgrade O
” O
occurs O
all O
the O
same O
. O

In O
comparison O
, O
XENOTIME S-APT
was O
defined O
based O
on O
principles O
of O
infrastructure O
( O
compromised O
third-party O
infrastructure O
and O
various O
networks O
associated O
with O
several O
Russian O
research O
institutions O
) O
, O
capabilities O
( O
publicly- O
and O
commercially-available O
tools O
with O
varying O
levels O
of O
customization O
) O
and O
targeting O
( O
an O
issue O
not O
meant O
for O
discussion O
in O
this O
blog O
) O
. O

In O
personally O
responding O
to O
several O
incidents O
across O
multiple O
industry O
sectors O
since O
early B-TIME
2018 E-TIME
matching O
TTPs O
from O
the O
TRITON S-MAL
/ O
TRISIS S-MAL
event O
, O
these O
items O
proved O
consistent O
and O
supported O
the O
creation O
of O
the O
XENOTIME S-APT
activity O
group O
. O

This O
naming O
decision O
was O
founded O
upon O
the O
underlying O
methodology O
described O
in O
the O
Diamond B-TOOL
Model E-TOOL
of O
intrusion O
analysis O
. O

As O
such O
, O
this O
decision O
does O
not O
necessarily O
refer O
to O
a O
specific O
institution O
, O
but O
rather O
a O
collection O
of O
observations O
and O
behaviors O
observed O
across O
multiple O
, O
similarly-situated O
victims O
. O

Of O
note O
, O
this O
methodology O
of O
naming O
abstracts O
away O
the O
“ O
who O
” O
element O
– O
XENOTIME S-APT
may O
represent O
a O
single O
discrete O
entity O
( O
such O
as O
a O
Russian O
research O
institution O
) O
or O
several O
entities O
working O
in O
coordination O
in O
a O
roughly O
repeatable O
, O
similar O
manner O
across O
multiple O
events O
. O

Ultimately O
, O
the O
epistemic O
foundation O
of O
the O
behavior-based O
naming O
approach O
makes O
this O
irrelevant O
for O
tracking O
( O
and O
labeling O
for O
convenience O
sake O
) O
observations O
. O

Much O
like O
the O
observers O
watching O
the O
shadows O
of O
objects O
cast O
upon O
the O
wall O
of O
the O
cave O
, O
these O
two O
definitions O
( O
XENOTIME S-APT
and O
TEMP.Veles S-APT
, O
both O
presumably O
referring O
to O
“ O
the O
TRITON S-MAL
actor O
” O
) O
describe O
the O
same O
phenomena O
, O
yet O
at O
the O
same O
time O
appear O
different O
. O

This O
question O
of O
perception O
and O
accuracy O
rests O
upon O
the O
underlying O
epistemic O
framework O
and O
the O
goal O
conceived O
for O
that O
framework O
in O
defining O
an O
adversary O
: O
FireEye S-SECTEAM
’s O
methodology O
follows O
a O
deductive O
approach O
requiring O
the O
collection O
of O
significant O
evidence O
over O
time O
to O
yield O
a O
conclusion O
that O
will O
be O
necessary O
given O
the O
premises O
( O
the O
totality O
of O
evidence O
suggests O
APTxx O
) O
; O
the O
Dragos S-SECTEAM
approach O
instead O
seeks O
an O
inductive O
approach O
, O
where O
premises O
may O
all O
be O
true O
but O
the O
conclusion O
need O
not O
necessarily O
follow O
from O
them O
given O
changes O
in O
premises O
over O
time O
or O
other O
observations O
not O
contained O
within O
the O
set O
( O
thus O
, O
identified O
behaviors O
strongly O
suggests O
an O
activity O
group O
, O
defined O
as O
X O
) O
. O

From O
an O
external O
analysts O
’ O
point O
of O
view O
, O
the O
wonder O
is O
, O
which O
is O
superior O
to O
the O
other O
. O

And O
my O
answer O
for O
this O
is O
: O
neither O
is O
perfect O
, O
but O
both O
are O
useful O
– O
depending O
upon O
your O
goals O
and O
objectives O
. O

But O
rather O
than O
trying O
to O
pursue O
some O
comparison O
between O
the O
two O
for O
identification O
of O
superiority O
( O
an O
approach O
that O
will O
result O
in O
unproductive O
argument O
and O
social O
media O
warring O
) O
, O
the O
point O
of O
this O
post O
is O
to O
highlight O
the O
distinctions O
between O
these O
approaches O
and O
how O
– O
in O
the O
case O
of O
“ O
the O
TRITON S-MAL
actor O
” O
– O
they O
result O
in O
noticeably O
different O
conclusions O
from O
similar O
datasets O
. O

One O
reason O
for O
the O
distinction O
may O
be O
differences O
in O
evidence O
, O
as O
FireEye S-SECTEAM
’s O
public O
reporting O
notes O
two O
distinct O
events O
of O
which O
they O
are O
aware O
of O
and O
have O
responded O
to O
related O
to O
“ O
the O
TRITON S-MAL
actor O
” O
while O
Dragos S-SECTEAM
has O
been O
engaged O
several O
instances O
– O
thus O
, O
Dragos S-SECTEAM
would O
possess O
more O
evidence O
to O
cement O
the O
definition O
of O
an O
activity O
group O
, O
while O
FireEye S-SECTEAM
’s O
data O
collection-centric O
approach O
would O
require O
far O
more O
observations O
to O
yield O
an O
“ O
APT O
” O
. O

Yet O
irrespective O
of O
this O
, O
it O
is O
confusing O
why O
the O
previously-declared O
“ O
TEMP O
” O
category O
was O
walked O
back O
as O
this O
has O
led O
to O
not O
small O
amount O
of O
confusion O
– O
in O
both O
technical O
and O
non-technical O
audiences O
– O
as O
to O
just O
what O
FireEye S-SECTEAM
’s O
blog O
post O
refers O
. O

Thus O
respected O
journalists O
( O
at O
least O
by O
me O
) O
conflate O
the O
“ O
TRITON S-MAL
actor O
is O
active O
at O
another O
site O
” O
with O
“ O
TRITON S-MAL
malware O
was O
identified O
at O
another O
site O
” O
. O

In O
this O
case O
, O
we O
’re O
seeing O
a O
definite O
problem O
with O
the O
overly-conservative O
naming O
approach O
used O
as O
it O
engenders O
confusion O
in O
a O
significant O
subset O
of O
the O
intended O
audience O
. O

While O
some O
may O
dismiss O
adversary O
or O
activity O
naming O
as O
so O
much O
marketing O
, O
having O
a O
distinct O
label O
for O
something O
allows O
for O
clearer O
communication O
and O
more O
accurate O
discussion O
. O

Furthermore O
, O
conflating O
adversaries O
with O
tools O
, O
since O
tools O
can O
be O
repurposed O
or O
used O
by O
other O
entities O
than O
those O
first O
observed O
deploying O
them O
, O
leads O
to O
further O
potential O
confusion O
as O
the O
“ O
X O
actor O
” O
is O
quickly O
compressed O
in O
the O
minds O
of O
some O
to O
refer O
to O
any O
and O
all O
instantiations O
of O
tool O
“ O
X O
” O
. O

Overall O
, O
the O
discussion O
above O
may O
appear O
so O
much O
splitting O
of O
hairs O
or O
determining O
how O
many O
angels O
can O
dance O
on O
the O
head O
of O
a O
pin O
– O
yet O
given O
the O
communicative O
impacts O
behind O
different O
naming O
and O
labeling O
conventions O
, O
this O
exploration O
seems O
not O
merely O
useful O
but O
necessary O
. O

Understanding O
the O
“ O
how O
” O
and O
“ O
why O
” O
behind O
different O
entity O
classifications O
of O
similar O
( O
or O
even O
the O
same O
) O
activity O
allows O
us O
to O
move O
beyond O
the O
dismissive O
approach O
of O
“ O
everyone O
has O
their O
names O
for O
marketing O
purposes O
” O
to O
a O
more O
productive O
mindset O
that O
grasps O
the O
fundamental O
methodologies O
that O
( O
should O
) O
drive O
these O
decisions O
. O


TRITON S-MAL
Attribution O
: O
Russian O
Government-Owned O
Lab O
Most O
Likely O
Built O
Custom O
Intrusion O
Tools O
for O
TRITON S-MAL
Attackers O
. O

In O
a O
previous O
blog O
post O
we O
detailed O
the O
TRITON S-MAL
intrusion O
that O
impacted O
industrial B-TOOL
control I-TOOL
systems E-TOOL
( O
ICS S-TOOL
) O
at O
a O
critical O
infrastructure O
facility O
. O

We O
now O
track O
this O
activity O
set O
as O
TEMP.Veles S-APT
. O

In O
this O
blog O
post O
we O
provide O
additional O
information O
linking O
TEMP.Veles S-APT
and O
their O
activity O
surrounding O
the O
TRITON S-MAL
intrusion O
to O
a O
Russian O
government-owned O
research O
institute O
. O

FireEye S-SECTEAM
Intelligence O
assesses O
with O
high O
confidence O
that O
intrusion O
activity O
that O
led O
to O
deployment O
of O
TRITON S-MAL
was O
supported O
by O
the O
Central B-IDTY
Scientific I-IDTY
Research I-IDTY
Institute I-IDTY
of I-IDTY
Chemistry I-IDTY
and I-IDTY
Mechanics E-IDTY
( O
CNIIHM S-IDTY
; O
a.k.a. O
ЦНИИХМ S-IDTY
) O
, O
a O
Russian O
government-owned O
technical O
research O
institution O
located O
in O
Moscow S-LOC
. O

The O
following O
factors O
supporting O
this O
assessment O
are O
further O
detailed O
in O
this O
post O
. O

We O
present O
as O
much O
public O
information O
as O
possible O
to O
support O
this O
assessment O
, O
but O
withheld O
sensitive O
information O
that O
further O
contributes O
to O
our O
high O
confidence O
assessment O
. O

FireEye S-SECTEAM
uncovered O
malware O
development O
activity O
that O
is O
very O
likely O
supporting O
TEMP.Veles S-APT
activity O
. O

This O
includes O
testing O
multiple O
versions O
of O
malicious O
software O
, O
some O
of O
which O
were O
used O
by O
TEMP.Veles S-APT
during O
the O
TRITON S-MAL
intrusion O
. O

Investigation O
of O
this O
testing O
activity O
reveals O
multiple O
independent O
ties O
to O
Russia S-LOC
, O
CNIIHM S-IDTY
, O
and O
a O
specific O
person O
in O
Moscow S-LOC
. O

This O
person O
’s O
online O
activity O
shows O
significant O
links O
to O
CNIIHM S-IDTY
. O

An O
IP O
address O
registered O
to O
CNIIHM S-IDTY
has O
been O
employed O
by O
TEMP.Veles S-APT
for O
multiple O
purposes O
, O
including O
monitoring O
open-source O
coverage O
of O
TRITON S-MAL
, O
network O
reconnaissance O
, O
and O
malicious O
activity O
in O
support O
of O
the O
TRITON S-MAL
intrusion O
. O

Behavior O
patterns O
observed O
in O
TEMP.Veles S-APT
activity O
are O
consistent O
with O
the O
Moscow S-LOC
time O
zone O
, O
where O
CNIIHM S-IDTY
is O
located O
. O

We O
judge O
that O
CNIIHM S-IDTY
likely O
possesses O
the O
necessary O
institutional O
knowledge O
and O
personnel O
to O
assist O
in O
the O
orchestration O
and O
development O
of O
TRITON S-MAL
and O
TEMP.Veles S-APT
operations O
. O

While O
we O
cannot O
rule O
out O
the O
possibility O
that O
one O
or O
more O
CNIIHM S-IDTY
employees O
could O
have O
conducted O
TEMP.Veles S-APT
activity O
without O
their O
employer O
’s O
approval O
, O
the O
details O
shared O
in O
this O
post O
demonstrate O
that O
this O
explanation O
is O
less O
plausible O
than O
TEMP.Veles S-APT
operating O
with O
the O
support O
of O
the O
institute O
. O

During O
our O
investigation O
of O
TEMP.Veles S-APT
activity O
, O
we O
found O
multiple O
unique O
tools O
that O
the O
group O
deployed O
in O
the O
target O
environment O
. O

Some O
of O
these O
same O
tools O
, O
identified O
by O
hash O
, O
were O
evaluated O
in O
a O
malware O
testing O
environment O
by O
a O
single O
user O
. O

Malware O
Testing O
Environment O
Tied O
to O
TEMP.Veles S-APT
. O

We O
identified O
a O
malware O
testing O
environment O
that O
we O
assess O
with O
high O
confidence O
was O
used O
to O
refine O
some O
TEMP.Veles S-APT
tools O
. O

At O
times O
, O
the O
use O
of O
this O
malware O
testing O
environment O
correlates O
to O
in-network O
activities O
of O
TEMP.Veles S-APT
, O
demonstrating O
direct O
operational O
support O
for O
intrusion O
activity O
. O

Four O
files O
tested O
in O
2014 S-TIME
are O
based O
on O
the O
open-source O
project O
, O
cryptcat O
. O

Analysis O
of O
these O
cryptcat O
binaries O
indicates O
that O
the O
actor O
continually O
modified O
them O
to O
decrease O
AV O
detection O
rates O
. O

One O
of O
these O
files O
was O
deployed O
in O
a O
TEMP.Veles S-APT
target O
’s O
network O
. O

The O
compiled O
version O
with O
the O
least O
detections O
was O
later O
re-tested O
in O
2017 S-TIME
and O
deployed O
less O
than O
a O
week O
later O
during O
TEMP.Veles S-APT
activities O
in O
the O
target O
environment O
. O

TEMP.Veles S-APT
’ O
lateral O
movement O
activities O
used O
a O
publicly-available O
PowerShell S-TOOL
based O
tool O
, O
WMImplant S-TOOL
. O

On O
multiple O
dates O
in O
2017 S-TIME
, O
TEMP.Veles S-APT
struggled O
to O
execute O
this O
utility O
on O
multiple O
victim O
systems O
, O
potentially O
due O
to O
AV O
detection O
. O

Soon O
after O
, O
the O
customized O
utility O
was O
again O
evaluated O
in O
the O
malware O
testing O
environment O
. O

The O
following O
day O
, O
TEMP.Veles S-APT
again O
tried O
the O
utility O
on O
a O
compromised O
system O
. O

The O
user O
has O
been O
active O
in O
the O
malware O
testing O
environment O
since O
at O
least O
2013 S-TIME
, O
testing O
customized O
versions O
of O
multiple O
open-source O
frameworks O
, O
including O
Metasploit S-TOOL
, O
Cobalt B-TOOL
Strike E-TOOL
, O
PowerSploit S-TOOL
, O
and O
other O
projects O
. O

The O
user O
’s O
development O
patterns O
appear O
to O
pay O
particular O
attention O
to O
AV O
evasion O
and O
alternative O
code O
execution O
techniques O
. O

Custom O
payloads O
utilized O
by O
TEMP.Veles S-APT
in O
investigations O
conducted O
by O
Mandiant S-SECTEAM
are O
typically O
weaponized O
versions O
of O
legitimate O
open-source O
software O
, O
retrofitted O
with O
code O
used O
for O
command O
and O
control O
. O

Testing O
, O
Malware O
Artifacts O
, O
and O
Malicious O
Activity O
Suggests O
Tie O
to O
CNIIHM S-IDTY
. O

Multiple O
factors O
suggest O
that O
this O
activity O
is O
Russian O
in O
origin O
and O
associated O
with O
CNIIHM S-IDTY
. O

A O
PDB S-TOOL
path O
contained O
in O
a O
tested O
file O
contained O
a O
string O
that O
appears O
to O
be O
a O
unique O
handle O
or O
user O
name O
. O

This O
moniker O
is O
linked O
to O
a O
Russia S-LOC
based O
person O
active O
in O
Russian O
information O
security O
communities O
since O
at O
least O
2011 S-TIME
. O

The O
handle O
has O
been O
credited O
with O
vulnerability O
research O
contributions O
to O
the O
Russian O
version O
of O
Hacker O
Magazine O
( O
хакер O
) O
. O

According O
to O
a O
now-defunct O
social O
media O
profile O
, O
the O
same O
individual O
was O
a O
professor O
at O
CNIIHM S-IDTY
, O
which O
is O
located O
near O
Nagatinskaya B-LOC
Street E-LOC
in O
the O
Nagatino-Sadovniki S-LOC
district O
of O
Moscow S-LOC
. O

Another O
profile O
using O
the O
handle O
on O
a O
Russian O
social O
network O
currently O
shows O
multiple O
photos O
of O
the O
user O
in O
proximity O
to O
Moscow S-LOC
for O
the O
entire O
history O
of O
the O
profile O
. O

Suspected O
TEMP.Veles S-APT
incidents O
include O
malicious O
activity O
originating O
from O
87.245.143.140 S-IP
, O
which O
is O
registered O
to O
CNIIHM S-IDTY
. O

This O
IP O
address O
has O
been O
used O
to O
monitor O
open-source O
coverage O
of O
TRITON S-MAL
, O
heightening O
the O
probability O
of O
an O
interest O
by O
unknown O
subjects O
, O
originating O
from O
this O
network O
, O
in O
TEMP.Veles S-APT
related O
activities O
. O

It O
also O
has O
engaged O
in O
network O
reconnaissance O
against O
targets O
of O
interest O
to O
TEMP.Veles S-APT
. O

The O
IP O
address O
has O
been O
tied O
to O
additional O
malicious O
activity O
in O
support O
of O
the O
TRITON S-MAL
intrusion O
. O

Multiple O
files O
have O
Cyrillic O
names O
and O
artifacts O
. O

Adversary O
behavioral O
artifacts O
further O
suggest O
the O
TEMP.Veles S-APT
operators O
are O
based O
in O
Moscow S-LOC
, O
lending O
some O
further O
support O
to O
the O
scenario O
that O
CNIIHM S-IDTY
, O
a O
Russian O
research O
organization O
in O
Moscow S-LOC
, O
has O
been O
involved O
in O
TEMP.Veles S-APT
activity O
. O

We O
identified O
file O
creation O
times O
for O
numerous O
files O
that O
TEMP.Veles O
created O
during O
lateral O
movement O
on O
a O
target O
’s O
network O
. O

These O
file O
creation O
times O
conform O
to O
a O
work O
schedule O
typical O
of O
an O
actor O
operating O
within O
a O
UTC+3 O
time O
zone O
supporting O
a O
proximity O
to O
Moscow S-LOC
. O

Additional O
language O
artifacts O
recovered O
from O
TEMP.Veles S-APT
toolsets O
are O
also O
consistent O
with O
such O
a O
regional O
nexus O
. O

A O
ZIP S-TOOL
archive O
recovered O
during O
our O
investigations O
, O
schtasks.zip S-FILE
, O
contained O
an O
installer O
and O
uninstaller O
of O
CATRUNNER S-MAL
that O
includes O
two O
versions O
of O
an O
XML S-TOOL
scheduled O
task O
definitions O
for O
a O
masquerading O
service O
‘ O
ProgramDataUpdater S-TOOL
. O
’ O
The O
malicious O
installation O
version O
has O
a O
task O
name O
and O
description O
in O
English O
, O
and O
the O
clean O
uninstall O
version O
has O
a O
task O
name O
and O
description O
in O
Cyrillic O
. O

The O
timeline O
of O
modification O
dates O
within O
the O
ZIP S-TOOL
also O
suggest O
the O
actor O
changed O
the O
Russian O
version O
to O
English O
in O
sequential O
order O
, O
heightening O
the O
possibility O
of O
a O
deliberate O
effort O
to O
mask O
its O
origins O
. O

While O
we O
know O
that O
TEMP.Veles S-APT
deployed O
the O
TRITON S-MAL
attack O
framework O
, O
we O
do O
not O
have O
specific O
evidence O
to O
prove O
that O
CNIIHM S-IDTY
did O
( O
or O
did O
not O
) O
develop O
the O
tool O
. O

We O
infer O
that O
CNIIHM S-IDTY
likely O
maintains O
the O
institutional O
expertise O
needed O
to O
develop O
and O
prototype O
TRITON S-MAL
based O
on O
the O
institute O
’s O
self-described O
mission O
and O
other O
public O
information O
. O

CNIIHM S-IDTY
has O
at O
least O
two O
research O
divisions O
that O
are O
experienced O
in O
critical O
infrastructure O
, O
enterprise O
safety O
, O
and O
the O
development O
of O
weapons/military O
equipment O
: O

The B-IDTY
Center I-IDTY
for I-IDTY
Applied I-IDTY
Research E-IDTY
creates O
means O
and O
methods O
for O
protecting O
critical O
infrastructure O
from O
destructive O
information O
and O
technological O
impacts O
. O

The B-IDTY
Center I-IDTY
for I-IDTY
Experimental I-IDTY
Mechanical I-IDTY
Engineering E-IDTY
develops O
weapons O
as O
well O
as O
military O
and O
special O
equipment O
. O

It O
also O
researches O
methods O
for O
enabling O
enterprise O
safety O
in O
emergency O
situations O
. O

CNIIHM S-IDTY
officially O
collaborates O
with O
other O
national O
technology O
and O
development O
organizations O
, O
including O
: O

The O
Moscow S-LOC
Institute O
of O
Physics B-IDTY
and I-IDTY
Technology E-IDTY
( O
PsyTech S-IDTY
) O
, O
which O
specializes O
in O
applied O
physics O
, O
computing O
science O
, O
chemistry O
, O
and O
biology O
. O

The B-IDTY
Association I-IDTY
of I-IDTY
State I-IDTY
Scientific I-IDTY
Centers E-IDTY
“ O
Nauka S-IDTY
, O
” O
which O
coordinates O
43 O
Scientific B-IDTY
Centers E-IDTY
of O
the O
Russian B-IDTY
Federation E-IDTY
( O
SSC S-IDTY
RF S-IDTY
) O
. O

Some O
of O
its O
main O
areas O
of O
interest O
include O
nuclear O
physics O
, O
computer O
science O
and O
instrumentation O
, O
robotics O
and O
engineering O
, O
and O
electrical O
engineering O
, O
among O
others O
. O

The O
Federal B-IDTY
Service I-IDTY
for I-IDTY
Technical I-IDTY
and I-IDTY
Export I-IDTY
Control E-IDTY
( O
FTEC S-IDTY
) O
which O
is O
responsible O
for O
export O
control O
, O
intellectual O
property O
, O
and O
protecting O
confidential O
information O
. O

The O
Russian B-IDTY
Academy I-IDTY
of I-IDTY
Missile I-IDTY
and I-IDTY
Artillery I-IDTY
Sciences E-IDTY
( O
PAPAH S-IDTY
) O
which O
specializes O
in O
research O
and O
development O
for O
strengthening O
Russia S-LOC
’s O
defense O
industrial O
complex O
. O

Information O
from O
a O
Russian O
recruitment O
website O
, O
linked O
to O
CNIIHM S-IDTY
’s O
official O
domain O
, O
indicates O
that O
CNIIHM S-IDTY
is O
also O
dedicated O
to O
the O
development O
of O
intelligent O
systems O
for O
computer-aided O
design O
and O
control O
, O
and O
the O
creation O
of O
new O
information O
technologies O
. O

Some O
possibility O
remains O
that O
one O
or O
more O
CNIIHM S-IDTY
employees O
could O
have O
conducted O
the O
activity O
linking O
TEMP.Veles S-APT
to O
CNIIHM S-IDTY
without O
their O
employer O
’s O
approval O
. O

However O
, O
this O
scenario O
is O
highly O
unlikely O
. O

In O
this O
scenario O
, O
one O
or O
more O
persons O
– O
likely O
including O
at O
least O
one O
CNIIHM S-IDTY
employee O
, O
based O
on O
the O
moniker O
discussed O
above O
– O
would O
have O
had O
to O
conduct O
extensive O
, O
high-risk O
malware O
development O
and O
intrusion O
activity O
from O
CNIIHM S-IDTY
’s O
address O
space O
without O
CNIIHM S-IDTY
’s O
knowledge O
and O
approval O
over O
multiple O
years O
. O

CNIIHM S-IDTY
’s O
characteristics O
are O
consistent O
with O
what O
we O
might O
expect O
of O
an O
organization O
responsible O
for O
TEMP.Veles S-APT
activity O
. O

TRITON S-MAL
is O
a O
highly O
specialized O
framework O
whose O
development O
would O
be O
within O
the O
capability O
of O
a O
low O
percentage O
of O
intrusion O
operators O
. O


Xenotime S-APT
. O

Release_Time O
: O
unknown O

Report_URL O
: O
https://dragos.com/resource/xenotime/ O

XENOTIME S-APT
is O
easily O
the O
most O
dangerous O
threat O
activity O
publicly O
known O
. O

It O
is O
the O
only O
activity O
group O
intentionally O
compromising O
and O
disrupting O
industrial O
safety O
instrumented O
systems O
, O
which O
can O
lead O
to O
scenarios O
involving O
loss O
of O
life O
and O
environmental O
damage O
. O

Dragos S-SECTEAM
identified O
several O
compromises O
of O
ICS S-TOOL
vendors O
and O
manufacturers O
in O
2018 S-TIME
by O
activity O
associated O
with O
XENOTIME S-APT
, O
providing O
potential O
supply O
chain O
threat O
opportunities O
and O
vendor-enabled O
access O
to O
asset O
owner O
and O
operator O
ICS S-TOOL
networks O
. O

XENOTIME S-APT
rose O
to O
prominence O
in O
December B-TIME
2017 E-TIME
when O
Dragos S-SECTEAM
and O
FireEye S-SECTEAM
jointly O
published O
details O
of O
TRISIS S-MAL
destructive O
malware O
targeting O
Schneider B-IDTY
Electric E-IDTY
’s O
Triconex S-TOOL
safety O
instrumented O
system O
. O

The O
multi-step O
malware O
framework O
caused O
industrial O
systems O
in O
a O
Middle O
Eastern O
industrial O
facility O
to O
shut O
down O
. O

The O
incident O
represented O
a O
shift O
in O
the O
capabilities O
and O
consequences O
of O
ICS S-TOOL
malware O
. O

TRISIS S-MAL
was O
an O
escalation O
of O
the O
type O
of O
attacks O
historically O
targeting O
ICS S-TOOL
systems O
. O

Targeting O
a O
safety O
system O
indicates O
significant O
damage O
and O
loss O
of O
human O
life O
were O
either O
intentional O
or O
acceptable O
goals O
of O
the O
attack O
, O
a O
consequence O
not O
seen O
in O
previous O
disruptive O
attacks O
such O
as O
the O
2016 S-TIME
CRASHOVERRIDE S-MAL
malware O
that O
caused O
a O
power O
loss O
in O
Ukraine S-LOC
. O

Note O
: O
Industrial O
safety O
instrumented O
systems O
comprise O
part O
of O
a O
multi-layer O
engineered O
process O
control O
framework O
to O
protect O
life O
and O
environment O
. O

Industrial O
safety O
systems O
are O
highly O
redundant O
and O
separate O
controls O
which O
override O
and O
manage O
industrial O
processes O
if O
they O
approach O
unsafe O
conditions O
such O
as O
over-pressurization O
, O
overspeed O
, O
or O
over-heating O
. O

They O
enable O
engineers O
and O
operators O
to O
safely O
control O
and O
possibly O
shutdown O
processes O
before O
a O
major O
incident O
occurs O
. O

They O
’re O
a O
critical O
component O
of O
many O
dangerous O
industrial O
environments O
such O
as O
electric O
power O
generation O
and O
oil O
and O
gas O
processing O
. O

XENOTIME S-APT
configured O
TRISIS S-MAL
based O
on O
the O
specifics O
and O
functions O
of O
the O
Triconex S-TOOL
system O
within O
the O
industrial B-TOOL
control E-TOOL
( O
ICS S-TOOL
) O
environment O
. O

XENOTIME S-APT
used O
credential O
capture O
and O
replay O
to O
move O
between O
networks O
, O
Windows S-OS
commands O
, O
standard O
command-line O
tools O
such O
as O
PSExec S-TOOL
, O
and O
proprietary O
tools O
for O
operations O
on O
victim O
hosts O
. O
( O
Full O
reports O
detailing O
XENOTIME S-APT
’s O
tool O
techniques O
, O
and O
procedures O
are O
available O
to O
Dragos S-SECTEAM
WorldView S-TOOL
customers O
. O
) O
Because O
the O
TRISIS S-MAL
malware O
framework O
was O
highly O
tailored O
, O
it O
would O
have O
required O
specific O
knowledge O
of O
the O
Triconex S-TOOL
’s O
infrastructure O
and O
processes O
within O
a O
specific O
plant O
. O

This O
means O
it O
’s O
not O
easy O
to O
scale—however O
, O
the O
malware O
provides O
a O
blueprint O
of O
how O
to O
target O
safety O
instrumented O
systems O
. O

This O
tradecraft O
is O
thus O
scalable O
and O
available O
to O
others O
even O
if O
the O
malware O
itself O
changes O
. O

Dragos S-SECTEAM
’ O
data O
indicates O
XENOTIME S-APT
remains O
active O
. O

Furthermore O
, O
Dragos S-SECTEAM
’ O
analysis O
of O
the O
TRISIS S-MAL
event O
continues O
as O
we O
recover O
additional O
data O
surrounding O
the O
incident O
. O

Dragos S-SECTEAM
assesses O
with O
moderate O
confidence O
that O
XENOTIME S-APT
intends O
to O
establish O
required O
access O
and O
capability O
to O
cause O
a O
potential O
, O
future O
disruptive—or O
even O
destructive—event O
. O

Compromising O
safety O
systems O
provides O
little O
value O
outside O
of O
disrupting O
operations O
. O

The O
group O
created O
a O
custom O
malware O
framework O
and O
tailormade O
credential O
gathering O
tools O
, O
but O
an O
apparent O
misconfiguration O
prevented O
the O
attack O
from O
executing O
properly O
. O

As O
XENOTIME S-APT
matures O
, O
it O
is O
less O
likely O
that O
the O
group O
will O
make O
this O
mistake O
in O
the O
future O
. O

XENOTIME S-APT
operates O
globally O
, O
impacting O
regions O
far O
outside O
of O
the O
Middle B-LOC
East E-LOC
, O
their O
initial O
target O
. O

Intelligence O
suggests O
the O
group O
has O
been O
active O
since O
at O
least O
2014 S-TIME
and O
is O
presently O
operating O
in O
multiple O
facilities O
targeting O
safety O
systems O
beyond O
Triconex S-TOOL
. O

This O
group O
has O
no O
known O
associations O
to O
other O
activity O
groups O
. O

Dragos S-SECTEAM
threat O
intelligence O
leverages O
the O
Dragos S-SECTEAM
Platform O
, O
our O
threat O
operations O
center O
, O
and O
other O
sources O
to O
provide O
comprehensive O
insight O
into O
threats O
affecting O
industrial O
control O
security O
and O
safety O
worldwide O
. O

Dragos S-SECTEAM
does O
not O
corroborate O
nor O
conduct O
political O
attribution O
to O
threat O
activity O
. O

Dragos S-SECTEAM
instead O
focuses O
on O
threat O
behaviors O
and O
appropriate O
detection O
and O
response O
. O

Read O
more O
about O
Dragos S-SECTEAM
’ O
approach O
to O
categorizing O
threat O
activity O
and O
attribution O
. O

Dragos S-SECTEAM
does O
not O
publicly O
describe O
ICS S-TOOL
activity O
group O
technical O
details O
except O
in O
extraordinary O
circumstances O
in O
order O
to O
limit O
tradecraft O
proliferation O
. O

However O
, O
full O
details O
on O
XENOTIME S-APT
and O
other O
group O
tools O
, O
techniques O
, O
procedures O
, O
and O
infrastructure O
is O
available O
to O
network O
defenders O
via O
Dragos S-SECTEAM
WorldView S-TOOL
. O


Threat B-APT
Group I-APT
3390 E-APT
Cyberespionage O
. O

Dell S-IDTY
SecureWorks B-SECTEAM
Counter I-SECTEAM
Threat I-SECTEAM
Unit E-SECTEAM
(TM O
) O
( O
CTU S-SECTEAM
) O
researchers O
investigated O
activities O
associated O
with O
Threat B-APT
Group-3390 E-APT
( O
TG-3390 O
) O
. O

Analysis O
of O
TG-3390 S-APT
's O
operations O
, O
targeting O
, O
and O
tools O
led O
CTU S-SECTEAM
researchers O
to O
assess O
with O
moderate O
confidence O
the O
group O
is O
located O
in O
the O
People's B-IDTY
Republic E-IDTY
of O
China S-LOC
. O

The O
threat O
actors O
target O
a O
wide O
range O
of O
organizations O
: O
CTU S-SECTEAM
researchers O
have O
observed O
TG-3390 S-APT
actors O
obtaining O
confidential O
data O
on O
defense O
manufacturing O
projects O
, O
but O
also O
targeting O
other O
industry O
verticals O
and O
attacking O
organizations O
involved O
in O
international O
relations O
. O

The O
group O
extensively O
uses O
long-running O
strategic O
web O
compromises O
( O
SWCs O
) O
, O
and O
relies O
on O
whitelists O
to O
deliver O
payloads O
to O
select O
victims O
. O

In O
comparison O
to O
other O
threat O
groups O
, O
TG-3390 S-APT
is O
notable O
for O
its O
tendency O
to O
compromise O
Microsoft S-IDTY
Exchange S-TOOL
servers O
using O
a O
custom O
backdoor O
and O
credential O
logger O
. O

CTU S-SECTEAM
researchers O
divided O
the O
threat O
intelligence O
about O
TG-3390 S-APT
into O
two O
sections O
: O
strategic O
and O
tactical O
. O

Strategic O
threat O
intelligence O
includes O
an O
assessment O
of O
the O
ongoing O
threat O
posed O
by O
the O
threat O
group O
. O

Executives O
can O
use O
this O
assessment O
to O
determine O
how O
to O
reduce O
risk O
to O
their O
organization's O
mission O
and O
critical O
assets O
. O

Tactical O
threat O
intelligence O
is O
based O
on O
incident O
response O
investigations O
and O
research O
, O
and O
is O
mapped O
to O
the O
kill O
chain O
. O

Computer O
network O
defenders O
can O
use O
this O
information O
to O
reduce O
the O
time O
and O
effort O
associated O
with O
responding O
to O
TG-3390 S-APT
. O

CTU S-SECTEAM
researchers O
assess O
with O
moderate O
confidence O
that O
TG-3390 S-APT
is O
based O
in O
the O
People's B-IDTY
Republic E-IDTY
of O
China S-LOC
. O

CTU S-SECTEAM
researchers O
have O
evidence O
that O
the O
threat O
group O
compromised O
U.S. S-LOC
and O
UK S-LOC
organizations O
in O
the O
following O
verticals O
: O
manufacturing O
( O
specifically O
aerospace O
( O
including O
defense O
contractors O
) O
, O
automotive O
, O
technology O
, O
energy O
, O
and O
pharmaceuticals O
) O
, O
education O
, O
and O
legal O
, O
as O
well O
as O
organizations O
focused O
on O
international O
relations O
. O

Based O
on O
analysis O
of O
the O
group's O
SWCs S-TOOL
, O
TG-3390 S-APT
operations O
likely O
affect O
organizations O
in O
other O
countries O
and O
verticals O
. O

TG-3390 S-APT
operates O
a O
broad O
and O
long-running O
campaign O
of O
SWCs S-TOOL
and O
has O
compromised O
approximately O
100 O
websites O
as O
of O
this O
publication O
. O

Through O
an O
IP O
address O
whitelisting O
process O
, O
the O
threat O
group O
selectively O
targets O
visitors O
to O
these O
websites O
. O

After O
the O
initial O
compromise O
, O
TG-3390 S-APT
delivers O
the O
HttpBrowser B-MAL
backdoor E-MAL
to O
its O
victims O
. O

The O
threat O
actors O
then O
move O
quickly O
to O
compromise O
Microsoft S-IDTY
Exchange S-TOOL
servers O
and O
to O
gain O
complete O
control O
of O
the O
target O
environment O
. O

The O
threat O
actors O
are O
adept O
at O
identifying O
key O
data O
stores O
and O
selectively O
exfiltrating O
all O
of O
the O
high-value O
information O
associated O
with O
their O
goal O
. O

CTU S-SECTEAM
researchers O
recommend O
the O
following O
practices O
to O
prevent O
or O
detect O
TG-3390 S-APT
intrusions O
: O

Search O
web O
log O
files O
for O
evidence O
of O
web O
server O
scanning O
using O
the O
URIs O
listed O
in O
the O
Exploitation O
section O
and O
evidence O
of O
Exfiltration S-ACT
using O
the O
User-Agent S-TOOL
in O
the O
Actions O
on O
objective O
section O
. O

Require O
two-factor O
authentication O
for O
all O
remote O
access O
solutions O
, O
including O
OWA S-TOOL
. O

Audit O
ISAPI S-TOOL
filters O
and O
search O
for O
web O
shells O
on O
Microsoft S-IDTY
Exchange S-TOOL
servers O
. O

CTU S-SECTEAM
researchers O
infer O
intent O
by O
aggregating O
observations O
, O
analyzing O
a O
threat O
group's O
activity O
, O
and O
placing O
the O
information O
in O
a O
wider O
context O
. O

Like O
many O
threat O
groups O
, O
TG-3390 S-APT
conducts O
strategic B-TOOL
web I-TOOL
compromises E-TOOL
( O
SWCs S-TOOL
) O
, O
also O
known O
as O
watering B-ACT
hole E-ACT
attacks O
, O
on O
websites O
associated O
with O
the O
target O
organization's O
vertical O
or O
demographic O
to O
increase O
the O
likelihood O
of O
finding O
victims O
with O
relevant O
information O
. O

CTU S-SECTEAM
researchers O
assess O
with O
high O
confidence O
that O
TG-3390 S-APT
uses O
information O
gathered O
from O
prior O
reconnaissance O
activities O
to O
selectively O
compromise O
users O
who O
visit O
websites O
under O
its O
control O
. O

Most O
websites O
compromised O
by O
TG-3390 S-APT
actors O
are O
affiliated O
with O
five O
types O
of O
organizations O
around O
the O
world O
: O

large O
manufacturing O
companies O
, O
particularly O
those O
supplying O
defense O
organizations O
, O
energy O
companies O
, O
embassies O
in O
Washington S-LOC
, O
DC S-IDTY
representing O
countries O
in O
the O
Middle B-LOC
East E-LOC
, O
Europe S-LOC
, O
and O
Asia S-LOC
, O
likely O
to O
target O
U.S. S-LOC
based O
users O
involved O
in O
international O
relations O
, O
non-governmental O
organizations O
( O
NGOs O
) O
, O
particularly O
those O
focused O
on O
international O
relations O
and O
defense O
, O
government O
organizations O
. O

Based O
on O
this O
information O
, O
CTU S-SECTEAM
researchers O
assess O
that O
TG-3390 S-APT
aims O
to O
collect O
defense O
technology O
and O
capability O
intelligence O
, O
other O
industrial O
intelligence O
, O
and O
political O
intelligence O
from O
governments O
and O
NGOs O
. O

To O
assess O
attribution O
, O
CTU S-SECTEAM
researchers O
analyze O
observed O
activity O
, O
third-party O
reporting O
, O
and O
contextual O
intelligence O
. O

For O
the O
following O
reasons O
, O
CTU S-SECTEAM
researchers O
assess O
with O
moderate O
confidence O
that O
TG-3390 S-APT
has O
a O
Chinese O
nexus O
: O

The O
SWC S-TOOL
of O
a O
Uyghur O
cultural O
website O
suggests O
intent O
to O
target O
the O
Uyghur O
ethnic O
group O
, O
a O
Muslim O
minority O
group O
primarily O
found O
in O
the O
Xinjiang S-LOC
region O
of O
China S-LOC
. O

Threat O
groups O
outside O
of O
China S-LOC
are O
unlikely O
to O
target O
the O
Uyghur O
people O
. O

TG-3390 S-APT
uses O
the O
PlugX S-MAL
remote O
access O
tool O
. O

The O
menus O
for O
PlugX S-MAL
's O
server-side O
component O
are O
written O
exclusively O
in O
Standard B-TOOL
Chinese E-TOOL
( O
Mandarin S-TOOL
) O
, O
suggesting O
that O
PlugX S-MAL
operators O
are O
familiar O
with O
this O
language O
. O

CTU S-SECTEAM
researchers O
have O
observed O
TG-3390 S-APT
activity O
between O
04:00 S-TIME
and O
09:00 S-TIME
UTC O
, O
which O
is O
12:00 S-TIME
to O
17:00 S-TIME
local O
time O
in O
China S-LOC
( O
UTC O
+8 O
) O
. O

The O
timeframe O
maps O
to O
the O
second O
half O
of O
the O
workday O
in O
China S-LOC
. O

The O
threat O
actors O
have O
used O
the O
Baidu S-TOOL
search O
engine O
, O
which O
is O
only O
available O
in O
Chinese O
, O
to O
conduct O
reconnaissance O
activities O
. O

CTU S-SECTEAM
researchers O
have O
observed O
the O
threat O
group O
obtaining O
information O
about O
specific O
U.S. S-LOC
defense O
projects O
that O
would O
be O
desirable O
to O
those O
operating O
within O
a O
country O
with O
a O
manufacturing O
base O
, O
an O
interest O
in O
U.S. S-LOC
military O
capability O
, O
or O
both O
. O

CTU S-SECTEAM
researchers O
recognize O
that O
the O
evidence O
supporting O
this O
attribution O
is O
circumstantial O
. O

It O
is O
possible O
that O
TG-3390 S-APT
is O
false-flag O
operation O
by O
a O
threat O
group O
outside O
of O
China S-LOC
that O
is O
deliberately O
planting O
indications O
of O
a O
Chinese O
origin O
. O

TG-3390 S-APT
has O
access O
to O
proprietary O
tools O
, O
some O
of O
which O
are O
used O
exclusively O
by O
TG-3390 S-APT
and O
others O
that O
are O
shared O
among O
a O
few O
Chinese O
threat O
groups O
. O

The O
complexity O
and O
continual O
development O
of O
these O
tools O
indicates O
a O
mature O
development O
process O
. O

TG-3390 S-APT
can O
quickly O
leverage O
compromised O
network O
infrastructure O
during O
an O
operation O
and O
can O
conduct O
simultaneous O
intrusions O
into O
multiple O
environments O
. O

This O
ability O
is O
further O
demonstrated O
by O
analysis O
of O
interactions O
between O
TG-3390 S-APT
operators O
and O
a O
target O
environment O
. O

CTU S-SECTEAM
researchers O
found O
no O
evidence O
of O
multiple O
operators O
working O
simultaneously O
against O
a O
single O
organization O
. O

This O
efficiency O
of O
operation O
( O
a O
1:1 O
ratio O
of O
operator O
to O
observed O
activity O
) O
suggests O
that O
TG-3390 S-APT
can O
scale O
to O
conduct O
the O
maximum O
number O
of O
simultaneous O
operations O
. O

These O
characteristics O
suggest O
that O
the O
threat O
group O
is O
well O
resourced O
and O
has O
access O
to O
a O
tools O
development O
team O
and O
a O
team O
focused O
on O
SWCs S-TOOL
. O

TG-3390 S-APT
's O
obfuscation O
techniques O
in O
SWCs S-TOOL
complicate O
detection O
of O
malicious O
web O
traffic O
redirects O
. O

Malware O
used O
by O
the O
threat O
group O
can O
be O
configured O
to O
bypass O
network-based O
detection O
; O
however O
, O
the O
threat O
actors O
rarely O
modify O
host-based O
configuration O
settings O
when O
deploying O
payloads O
. O

CTU S-SECTEAM
researchers O
have O
observed O
the O
threat O
actors O
installing O
a O
credential O
logger O
and O
backdoor O
on O
Microsoft S-IDTY
Exchange S-TOOL
servers O
, O
which O
requires O
a O
technical O
grasp O
of O
Internet B-TOOL
Information I-TOOL
Services E-TOOL
( O
IIS S-TOOL
) O
. O

TG-3390 S-APT
uses O
older O
exploits O
to O
compromise O
targets O
, O
and O
CTU S-SECTEAM
researchers O
have O
not O
observed O
the O
threat O
actors O
using O
zero-day S-VULNAME
exploits O
as O
of O
this O
publication O
. O

The O
threat O
actors O
demonstrated O
the O
ability O
to O
adapt O
when O
reentering O
a O
network O
after O
an O
eviction O
, O
overcoming O
technical O
barriers O
constructed O
by O
network O
defenders O
. O

In O
addition O
to O
using O
SWCs S-TOOL
to O
target O
specific O
types O
of O
organizations O
, O
TG-3390 S-APT
uses O
spearphishing S-ACT
emails S-TOOL
to O
target O
specific O
victims O
. O

CTU S-SECTEAM
researchers O
assess O
with O
high O
confidence O
that O
the O
threat O
actors O
follow O
an O
established O
playbook O
during O
an O
intrusion O
. O

They O
quickly O
move O
away O
from O
their O
initial O
access O
vector O
to O
hide O
their O
entry O
point O
and O
then O
target O
Exchange O
servers O
as O
a O
new O
access O
vector O
. O

As O
of O
this O
publication O
, O
CTU S-SECTEAM
researchers O
have O
not O
discovered O
how O
TG-3390 S-APT
keeps O
track O
of O
the O
details O
associated O
with O
its O
compromised O
assets O
and O
credentials O
. O

However O
, O
the O
threat O
actors' O
ability O
to O
reuse O
these O
assets O
and O
credentials O
, O
sometimes O
weeks O
or O
months O
after O
the O
initial O
compromise O
, O
indicates O
the O
group O
is O
disciplined O
and O
well O
organized O
. O

After O
gaining O
access O
to O
a O
target O
network O
in O
one O
intrusion O
analyzed O
by O
CTU S-SECTEAM
researchers O
, O
TG-3390 S-APT
actors O
identified O
and O
exfiltrated O
data O
for O
specific O
projects O
run O
by O
the O
target O
organization O
, O
indicating O
that O
they O
successfully O
obtained O
the O
information O
they O
sought O
. O

TG-3390 S-APT
: O
american.blackcmd.com S-DOM
. O

TG-3390 S-APT
: O
api.apigmail.com S-DOM
. O

TG-3390 S-APT
: O
apigmail.com S-DOM
. O

TG-3390 S-APT
: O
backup.darkhero.org S-DOM
. O

TG-3390 S-APT
: O
bel.updatawindows.com S-DOM
. O

TG-3390 S-APT
: O
binary.update-onlines.org S-DOM
. O

TG-3390 S-APT
: O
blackcmd.com S-DOM
. O

TG-3390 S-APT
: O
castle.blackcmd.com S-DOM
. O

TG-3390 S-APT
: O
ctcb.blackcmd.com S-DOM
. O

TG-3390 S-APT
: O
darkhero.org S-DOM
. O

TG-3390 S-APT
: O
208.115.242.36 S-IP
. O

TG-3390 S-APT
: O
208.115.242.37 S-IP
. O

TG-3390 S-APT
: O
208.115.242.38 S-IP
. O

TG-3390 S-APT
: O
66.63.178.142 S-IP
. O

TG-3390 S-APT
: O
72.11.148.220 S-IP
. O

TG-3390 S-APT
: O
72.11.141.133 S-IP
. O

TG-3390 S-APT
: O
74.63.195.236 S-IP
. O

TG-3390 S-APT
: O
74.63.195.237 S-IP
. O
1cb4b74e9d030afbb18accf6ee2bfca1 S-MD5
MD5 S-ENCR
hash O
HttpBrowser S-MAL
RAT O
dropper O
. O
b333b5d541a0488f4e710ae97c46d9c2 S-MD5
MD5 S-ENCR
hash O
HttpBrowser S-MAL
RAT O
dropper O
. O
86a05dcffe87caf7099dda44d9ec6b48 S-MD5
MD5 S-ENCR
hash O
HttpBrowser S-MAL
RAT O
dropper O
. O
93e40da0bd78bebe5e1b98c6324e9b5b S-MD5
MD5 S-ENCR
hash O
HttpBrowser S-MAL
RAT O
dropper O
. O
f43d9c3e17e8480a36a62ef869212419 S-MD5
MD5 S-ENCR
hash O
HttpBrowser S-MAL
RAT O
dropper O
. O
57e85fc30502a925ffed16082718ec6c S-MD5
MD5 S-ENCR
hash O
HttpBrowser S-MAL
RAT O
dropper O
. O
4251aaf38a485b08d5562c6066370f09 S-MD5
MD5 S-ENCR
hash O
HttpBrowser S-MAL
RAT O
dropper O
. O
bbfd1e703f55ce779b536b5646a0cdc1 S-MD5
MD5 S-ENCR
hash O
HttpBrowser S-MAL
RAT O
dropper O
. O
12a522cb96700c82dc964197adb57ddf S-MD5
MD5 S-ENCR
hash O
HttpBrowser S-MAL
RAT O
dropper O
. O
728e5700a401498d91fb83159beec834 S-MD5
MD5 S-ENCR
hash O
HttpBrowser S-MAL
RAT O
dropper O
. O
2bec1860499aae1dbcc92f48b276f998 S-MD5
MD5 S-ENCR
hash O
HttpBrowser S-MAL
RAT O
dropper O
. O
014122d7851fa8bf4070a8fc2acd5dc5 S-MD5
MD5 S-ENCR
hash O
HttpBrowser S-MAL
RAT O
. O
0ae996b31a2c3ed3f0bc14c7a96bea38 S-MD5
MD5 S-ENCR
hash O
HttpBrowser S-MAL
RAT O
. O
1a76681986f99b216d5c0f17ccff2a12 S-MD5
MD5 S-ENCR
hash O
HttpBrowser S-MAL
RAT O
. O
380c02b1fd93eb22028862117a2f19e3 S-MD5
MD5 S-ENCR
hash O
HttpBrowser S-MAL
RAT O
. O
40a9a22da928cbb70df48d5a3106d887 S-MD5
MD5 S-ENCR
hash O
HttpBrowser S-MAL
RAT O
. O
46cf2f9b4a4c35b62a32f28ac847c575 S-MD5
MD5 S-ENCR
hash O
HttpBrowser S-MAL
RAT O
. O
5436c3469cb1d87ea404e8989b28758d S-MD5
MD5 S-ENCR
hash O
HttpBrowser S-MAL
RAT O
. O
692cecc94ac440ec673dc69f37bc0409 S-MD5
MD5 S-ENCR
hash O
HttpBrowser S-MAL
RAT O
. O


Living O
Off O
the O
Land O
. O

Release_Time O
: O
2015-05-28 O

Report_URL O
: O
https://www.secureworks.com/blog/living-off-the-land O

In O
over O
half O
of O
the O
targeted O
threat O
response O
engagements O
performed O
by O
the O
Dell B-SECTEAM
SecureWorks I-SECTEAM
Counter I-SECTEAM
Threat I-SECTEAM
Unit I-SECTEAM
Special I-SECTEAM
Operations E-SECTEAM
( O
CTU-SO S-SECTEAM
) O
team O
in O
the O
past O
year O
, O
the O
threat O
actors O
accessed O
the O
target O
environment O
using O
compromised O
credentials O
and O
the O
companies' O
own O
virtual B-TOOL
private I-TOOL
network E-TOOL
( O
VPN S-TOOL
) O
or O
other O
remote O
access O
solutions O
. O

Detecting O
threat O
actors O
who O
are O
" O
living O
off O
the O
land O
, O
" O
using O
credentials O
, O
systems O
, O
and O
tools O
they O
collect O
along O
the O
way O
instead O
of O
backdoors O
, O
can O
be O
challenging O
for O
organizations O
that O
focus O
their O
instrumentation O
and O
controls O
primarily O
on O
the O
detection O
of O
malware O
and O
indicators O
such O
as O
command O
and O
control O
IP O
addresses O
, O
domains O
, O
and O
protocols O
. O

With O
their O
gaps O
in O
visibility O
, O
these O
organizations O
can O
have O
a O
very O
difficult O
time O
distinguishing O
adversary O
activity O
from O
that O
of O
legitimate O
users O
, O
pushing O
detection O
times O
out O
to O
weeks O
, O
months O
, O
or O
even O
years O
. O

Recently O
, O
CTU S-SECTEAM
researchers O
responded O
to O
an O
intrusion O
perpetrated O
by O
Threat B-APT
Group-1314 E-APT
( O
TG-1314 S-APT
) O
, O
one O
of O
numerous O
threat O
groups O
that O
employ O
the O
" O
living O
off O
the O
land O
" O
technique O
to O
conduct O
their O
intrusions O
. O

In O
this O
case O
, O
the O
threat O
actors O
used O
compromised O
credentials O
to O
log O
into O
an O
Internet-facing S-TOOL
Citrix S-TOOL
server O
to O
gain O
access O
to O
the O
network O
. O

CTU S-SECTEAM
researchers O
discovered O
evidence O
that O
the O
threat O
actors O
were O
not O
only O
leveraging O
the O
company O
's O
remote O
access O
infrastructure O
, O
but O
were O
also O
using O
the O
company O
's O
endpoint O
management O
platform O
, O
Altiris S-TOOL
, O
to O
move O
laterally O
through O
the O
network O
. O

Memory O
collection O
and O
analysis O
can O
be O
an O
extremely O
valuable O
component O
of O
an O
incident O
response O
plan O
and O
in O
this O
case O
proved O
crucial O
in O
identifying O
TG-1314 S-APT
's O
actions O
on O
objective O
. O

Memory O
collected O
from O
systems O
involved O
in O
the O
intrusion O
was O
analyzed O
using O
the O
Volatility O
framework O
. O

First O
, O
Volatility S-TOOL
's O
pstree S-TOOL
plugin S-TOOL
, O
which O
lists O
running O
processes O
in O
a O
tree O
view O
, O
was O
executed O
. O

The O
result O
immediately O
revealed O
signs O
of O
a O
suspicious O
cmd.exe S-FILE
process O
running O
as O
a O
child O
of O
the O
ACLIENT.EXE S-FILE
process O
. O

CTU S-SECTEAM
researchers O
immediately O
recognized O
suspicious O
commands O
, O
such O
as O
changing O
the O
working O
directory O
to O
recycler O
and O
executing O
commands O
from O
that O
location O
, O
that O
were O
unlikely O
to O
have O
been O
connected O
to O
legitimate O
system O
administrator O
operations O
. O

The O
results O
also O
revealed O
indications O
that O
PsExec S-TOOL
, O
a O
popular O
system O
administration O
tool O
for O
executing O
commands O
on O
remote O
systems O
, O
was O
run O
against O
several O
target O
hosts O
to O
spawn O
shells O
on O
them O
. O

To O
better O
understand O
how O
the O
adversary O
was O
operating O
and O
what O
other O
actions O
they O
had O
performed O
, O
CTU S-SECTEAM
researchers O
examined O
cmd.exe S-FILE
and O
its O
supporting O
processes O
to O
uncover O
additional O
command O
line O
artifacts O
. O

While O
cmd.exe S-FILE
is O
a O
console O
application O
, O
it O
still O
requires O
GUI S-TOOL
like O
functionality O
and O
other O
support O
to O
interact O
with O
the O
operating O
system O
. O

On O
the O
Windows B-OS
XP E-OS
platform O
, O
this O
support O
is O
provided O
by O
the O
csrss.exe S-FILE
process O
. O

Because O
commands O
run O
from O
cmd.exe S-FILE
are O
acted O
on O
by O
csrss.exe S-FILE
, O
additional O
evidence O
of O
command O
history O
and O
responses O
sent O
to O
the O
cmd O
console O
window O
are O
often O
discoverable O
by O
analyzing O
the O
csrss.exe S-FILE
process O
's O
memory O
. O

The O
output O
in O
Figure O
3 O
shows O
the O
Process B-TOOL
ID E-TOOL
( O
PID S-TOOL
) O
of O
the O
csrss.exe S-FILE
process O
to O
be O
716 O
. O

Running O
Volatility S-TOOL
's O
vaddump S-TOOL
plugin S-TOOL
on O
this O
process O
allowed O
CTU S-SECTEAM
researchers O
to O
obtain O
the O
Virtual B-TOOL
Address I-TOOL
Descriptor E-TOOL
( O
VAD S-TOOL
) O
sections O
. O

The O
relevant O
strings O
inside O
the O
VAD S-TOOL
sections O
were O
UTF-16 S-TOOL
encoded O
and O
revealed O
additional O
insights O
once O
extracted O
. O

TG-1314 S-APT
was O
mapping O
network O
drives O
using O
a O
compromised O
Altiris S-TOOL
account O
to O
connect O
to O
additional O
systems O
. O

After O
identifying O
compromised O
credentials O
and O
executed O
commands O
, O
CTU S-SECTEAM
researchers O
shifted O
focus O
to O
determine O
how O
the O
threat O
actors O
were O
obtaining O
the O
shell O
and O
executing O
their O
commands O
on O
the O
compromised O
host O
. O

This O
exploration O
required O
a O
look O
at O
the O
suspect O
cmd.exe S-FILE
's O
parent O
process O
, O
shown O
earlier O
in O
the O
investigation O
to O
be O
ACLIENT.EXE S-FILE
. O

Volatility S-TOOL
's O
procdump O
command O
was O
used O
to O
dump O
the O
executable O
from O
memory O
. O

Running O
the O
strings O
utility O
against O
the O
dumped O
ACLIENT.EXE S-FILE
binary O
revealed O
evidence O
that O
the O
file O
was O
the O
Altiris S-TOOL
agent O
. O

These O
results O
indicated O
that O
the O
threat O
actors O
leveraged O
the O
Altiris S-TOOL
management O
platform O
installed O
at O
the O
client O
site O
, O
along O
with O
compromised O
domain O
credentials O
associated O
with O
the O
Altiris S-TOOL
system O
, O
to O
move O
laterally O
within O
the O
compromised O
environment O
. O

Threat O
groups O
often O
follow O
a O
path O
of O
least O
resistance O
to O
achieve O
their O
objective O
. O

They O
will O
leverage O
legitimate O
remote O
access O
solutions O
for O
entry O
and O
valid O
system O
administrator O
tools O
for O
lateral O
movement O
, O
if O
possible O
. O

To O
help O
disrupt O
this O
tactic O
, O
it O
is O
important O
that O
organizations O
implement O
two-factor O
authentication O
for O
all O
remote O
access O
solutions O
and O
consider O
doing O
the O
same O
for O
internal O
, O
high-value O
assets O
like O
their O
internal O
system O
management O
consoles O
. O

CTU S-SECTEAM
researchers O
assess O
with O
high O
confidence O
that O
threat O
groups O
like O
TG-1314 S-SECTEAM
will O
continue O
to O
live O
off O
of O
the O
land O
to O
avoid O
detection O
and O
conduct O
their O
operations O
. O

APT O
Targets O
Financial O
Analysts O
with O
CVE-2017-0199 S-VULID
. O

On O
April B-TIME
20 E-TIME
, O
Proofpoint S-SECTEAM
observed O
a O
targeted O
campaign O
focused O
on O
financial O
analysts O
working O
at O
top O
global O
financial O
firms O
operating O
in O
Russia S-LOC
and O
neighboring O
countries O
. O

These O
analysts O
were O
linked O
by O
their O
coverage O
of O
the O
telecommunications O
industry O
, O
making O
this O
targeting O
very O
similar O
to O
, O
and O
likely O
a O
continuation O
of O
, O
activity O
described O
in O
our O
“ O
In O
Pursuit O
of O
Optical O
Fibers O
and O
Troop O
Intel O
” O
blog O
. O

This O
time O
, O
however O
, O
attackers O
opportunistically O
used O
spear-phishing S-ACT
emails S-TOOL
with O
a O
Microsoft S-IDTY
Word S-TOOL
attachment O
exploiting O
the O
recently O
patched O
CVE-2017-0199 S-VULID
to O
deploy O
the O
ZeroT S-MAL
Trojan S-MAL
, O
which O
in O
turn O
downloaded O
the O
PlugX S-MAL
Remote B-TOOL
Access I-TOOL
Trojan E-TOOL
( O
RAT S-TOOL
) O
. O

Proofpoint O
is O
tracking O
this O
attacker O
, O
believed O
to O
operate O
out O
of O
China S-LOC
, O
as O
TA459 S-APT
. O

The O
actor O
typically O
targets O
Central O
Asian O
countries O
, O
Russia S-LOC
, O
Belarus S-LOC
, O
Mongolia S-LOC
, O
and O
others O
. O

TA549 S-APT
possesses O
a O
diverse O
malware O
arsenal O
including O
PlugX S-MAL
, O
NetTraveler S-MAL
, O
and O
ZeroT S-MAL
. O

In O
this O
blog O
, O
we O
also O
document O
other O
2017 S-TIME
activity O
so O
far O
by O
this O
attack O
group O
, O
including O
their O
distribution O
of O
ZeroT S-MAL
malware O
and O
secondary O
payloads O
PCrat S-VULNAME/Gh0st S-VULNAME
. O

In O
this O
campaign O
, O
attackers O
used O
a O
Microsoft S-IDTY
Word S-TOOL
document O
called O
0721.doc S-FILE
, O
which O
exploits O
CVE-2017-0199 S-VULID
. O

This O
vulnerability O
was O
disclosed O
and O
patched O
days O
prior O
to O
this O
attack O
. O

The O
document O
uses O
the O
logic O
flaw O
to O
first O
download O
the O
file O
power.rtf S-FILE
from O
http://122.9.52.215/news/power.rtf S-URL
. O

The O
payload O
is O
actually O
an O
HTML S-TOOL
Application O
( O
HTA S-TOOL
) O
file O
, O
not O
an O
RTF S-TOOL
document O
. O

The O
HTA S-TOOL
’s O
VBScript S-TOOL
changes O
the O
window S-OS
size O
and O
location O
and O
then O
uses O
PowerShell S-TOOL
to O
download O
yet O
another O
script O
: O
power.ps1 S-FILE
. O

This O
is O
a O
PowerShell S-TOOL
script O
that O
downloads O
and O
runs O
the O
ZeroT S-MAL
payload O
cgi.exe S-FILE
. O

The O
attack O
group O
has O
made O
incremental O
changes O
to O
ZeroT S-MAL
since O
our O
last O
analysis O
. O

While O
they O
still O
use O
RAR S-TOOL
SFX S-TOOL
format O
for O
the O
initial O
payloads O
, O
ZeroT S-MAL
now O
uses O
a O
the O
legitimate O
McAfee S-IDTY
utility O
( O
SHA256 S-ENCR
3124fcb79da0bdf9d0d1995e37b06f7929d83c1c4b60e38c104743be71170efe S-SHA2
) O
named O
mcut.exe S-FILE
instead O
of O
the O
Norman B-SECTEAM
Safeground I-SECTEAM
AS E-SECTEAM
for O
sideloading O
as O
they O
have O
in O
the O
past O
. O

The O
encrypted O
ZeroT S-MAL
payload O
, O
named O
Mctl.mui S-FILE
, O
is O
decoded O
in O
memory O
revealing O
a O
similarly O
tampered O
PE S-TOOL
header O
and O
only O
slightly O
modified O
code O
when O
compared O
to O
ZeroT S-MAL
payloads O
we O
analyzed O
previously O
. O

Once O
ZeroT S-MAL
is O
running O
, O
we O
observed O
that O
the O
fake O
User-Agent O
used O
in O
the O
requests O
changed O
from O
“ O
Mozilla/6.0 O
( O
compatible O
; O
MSIE O
10.0 O
; O
Windows S-OS
NT O
6.2 O
; O
Tzcdrnt/6.0 O
) O
” O
to O
“ O
Mozilla/6.0 O
( O
compatible O
; O
MSIE O
11.0 O
; O
Windows S-OS
NT O
6.2 O
) O
” O
, O
thus O
removing O
the O
“ O
Tzcdrnt O
” O
typo O
observed O
in O
previous O
versions O
. O

The O
initial O
beacon O
to O
index.php S-FILE
changed O
to O
index.txt S-FILE
but O
ZeroT S-MAL
still O
expects O
an O
RC4 S-ENCR
encrypted O
response O
using O
a O
static O
key O
: O
“ O
(*^GF O
(9042&* O
” O
. O

Next O
, O
ZeroT S-MAL
uses O
HTTP S-PROT
beacons O
to O
transmit O
information O
about O
the O
infected O
system O
to O
the O
command B-TOOL
and I-TOOL
control E-TOOL
( O
C&C S-TOOL
) O
. O

All O
posts O
are O
encrypted O
, O
unlike O
the O
last O
time O
we O
analyzed O
a O
sample O
from O
this O
actor O
, O
when O
the O
first O
POST O
was O
accidentally O
not O
encrypted O
. O

After O
that O
, O
stage O
2 O
payloads O
are O
still O
retrieved O
as O
Bitmap S-TOOL
( O
BMP S-TOOL
) O
images S-TOOL
that O
use O
Least B-TOOL
Significant I-TOOL
Bit E-TOOL
( O
LSB S-TOOL
) O
Steganography S-TOOL
to O
hide O
the O
real O
payloads O
. O

These O
images S-TOOL
appear O
normal O
in O
image S-TOOL
viewers O
. O

The O
stage O
2 O
payload O
was O
PlugX S-MAL
that O
beaconed O
to O
C&C S-TOOL
servers O
www.icefirebest.com S-DOM
and O
www.icekkk.net S-DOM
. O

Throughout O
2017 S-TIME
we O
observed O
this O
threat O
actor O
actively O
attempting O
to O
compromise O
victims O
with O
various O
malware O
payloads O
. O

ZeroT S-MAL
remained O
the O
primary O
stage O
1 O
payload O
, O
but O
the O
stage O
2 O
payloads O
varied O
. O

One O
such O
interesting O
example O
was O
“ O
ПЛАН_РЕАЛИЗАЦИИ_ПРОЕКТА.rar S-FILE
” O
( O
SHA256 S-ENCR
b5c208e4fb8ba255883f771d384ca85566c7be8adcf5c87114a62efb53b73fda S-SHA2
) O
. O

Translated O
from O
Russian O
, O
this O
file O
is O
named O
“ O
PROJECT_REALIZATION_PLAN.rar S-FILE
” O
and O
contains O
a O
compressed O
.scr S-FILE
executable O
. O

This O
ZeroT S-MAL
executable O
communicated O
with O
the O
C&C S-TOOL
domain O
www.kz-info.net S-DOM
and O
downloaded O
PlugX S-MAL
as O
well O
as O
an O
additional O
PCRat S-VULNAME/Gh0st S-VULNAME
Trojan S-MAL
which O
communicated O
with O
the O
www.ruvim.net S-DOM
C&C S-TOOL
server O
. O

PCRat S-VULNAME/Gh0st S-VULNAME
is O
a O
payload O
that O
we O
do O
not O
see O
this O
group O
using O
frequently O
. O

Another O
interesting O
ZeroT S-MAL
sample O
( O
SHA256 S-ENCR
bc2246813d7267608e1a80a04dac32da9115a15b1550b0c4842b9d6e2e7de374 S-SHA2
) O
contained O
the O
executable O
0228.exe S-FILE
and O
a O
decoy O
document O
0228.doc S-FILE
in O
the O
RAR S-TOOL
SFX S-TOOL
archive O
. O

Bundling O
decoy O
documents O
is O
a O
common O
tactic O
by O
this O
group O
. O

RAR S-TOOL
SFX S-TOOL
directives O
are O
used O
to O
display O
the O
decoy O
while O
the O
malicious O
payload O
is O
executed O
. O

We O
suspect O
that O
this O
specific O
lure O
was O
copied O
from O
the O
news O
article O
http://www.cis.minsk.by/news.php?id=7557 S-URL
. O

TA459 S-APT
is O
well-known O
for O
targeting O
organizations O
in O
Russia S-LOC
and O
neighboring O
countries O
. O

However O
, O
their O
strategy O
, O
tactics O
, O
techniques O
, O
and O
procedures O
in O
this O
particular O
attack O
emphasize O
the O
importance O
of O
rigorous O
patching O
regimens O
for O
all O
organizations O
. O

Even O
as O
software O
vulnerabilities O
often O
take O
a O
back O
seat O
to O
human O
exploits O
and O
social O
engineering O
, O
robust O
defenses O
must O
include O
protection O
at O
the O
email S-TOOL
gateway O
, O
proactive O
patch O
management O
, O
and O
thoughtful O
end O
user O
education O
. O

Paying O
attention O
to O
the O
details O
of O
past O
attacks O
is O
also O
an O
important O
means O
of O
preparing O
for O
future O
attacks O
. O

Noting O
who O
is O
targeted O
, O
with O
what O
malware O
, O
and O
with O
what O
types O
of O
lures O
provide O
clues O
with O
which O
organizations O
can O
improve O
their O
security O
posture O
. O

At O
the O
same O
time O
, O
multinational O
organizations O
like O
the O
financial O
services O
firms O
targeted O
here O
must O
be O
acutely O
aware O
of O
the O
threats O
from O
state-sponsored O
actors O
working O
with O
sophisticated O
malware O
to O
compromise O
users O
and O
networks O
. O

Ongoing O
activity O
from O
attack O
groups O
like O
TA459 S-APT
who O
consistently O
target O
individuals O
specializing O
in O
particular O
areas O
of O
research O
and O
expertise O
further O
complicate O
an O
already O
difficult O
security O
situation O
for O
organizations O
dealing O
with O
more O
traditional O
malware O
threats O
, O
phishing S-ACT
campaigns O
, O
and O
socially O
engineered O
threats O
every O
day O
. O


Suckfly S-APT
: O
Revealing O
the O
secret O
life O
of O
your O
code O
signing O
certificates O
. O

Release_Time O
: O
2016-03-15 O
Report_URL O
: O
https://community.broadcom.com/symantecenterprise/communities/community-home/librarydocuments/viewdocument?DocumentKey=62e325ae-f551-4855-b9cf-28a7d52d1534&CommunityKey=1ecf5f55-9545-44d6-b0f4-4e4a7f5f5e68&tab=librarydocuments O

In O
late B-TIME
2015 E-TIME
, O
Symantec S-SECTEAM
identified O
suspicious O
activity O
involving O
a O
hacking O
tool O
used O
in O
a O
malicious O
manner O
against O
one O
of O
our O
customers O
. O

Normally O
, O
this O
is O
considered O
a O
low-level O
alert O
easily O
defeated O
by O
security O
software O
. O

In O
this O
case O
, O
however O
, O
the O
hacktool O
had O
an O
unusual O
characteristic O
not O
typically O
seen O
with O
this O
type O
of O
file O
; O
it O
was O
signed O
with O
a O
valid O
code-signing O
certificate O
. O

Many O
hacktools O
are O
made O
for O
less O
than O
ethical O
purposes O
and O
are O
freely O
available O
, O
so O
this O
was O
an O
initial O
red O
flag O
, O
which O
led O
us O
to O
investigate O
further O
. O

As O
our O
investigation O
continued O
, O
we O
soon O
realized O
this O
was O
much O
larger O
than O
a O
few O
hacktools O
. O

We O
discovered O
Suckfly S-APT
, O
an O
advanced O
threat O
group O
, O
conducting O
targeted O
attacks O
using O
multiple O
stolen O
certificates O
, O
as O
well O
as O
hacktools O
and O
custom O
malware O
. O

The O
group O
had O
obtained O
the O
certificates O
through O
pre-attack O
operations O
before O
commencing O
targeted O
attacks O
against O
a O
number O
of O
government O
and O
commercial O
organizations O
spread O
across O
multiple O
continents O
over O
a O
two-year O
period O
. O

This O
type O
of O
activity O
and O
the O
malicious O
use O
of O
stolen O
certificates O
emphasizes O
the O
importance O
of O
safeguarding O
certificates O
to O
prevent O
them O
from O
being O
used O
maliciously O
. O

Suckfly S-APT
has O
a O
number O
of O
hacktools O
and O
malware O
varieties O
at O
its O
disposal O
: O
Back B-TOOL
door E-TOOL
, O
Keylogger S-TOOL
, O
Port B-TOOL
scanner E-TOOL
, O
Misc. S-TOOL
tool O
, O
Exploit S-TOOL
, O
Credential O
dumper S-TOOL
, O
Privilage B-VULNAME
escalation E-VULNAME
. O

The O
first O
signed O
hacktool O
we O
identified O
in O
late B-TIME
2015 E-TIME
was O
a O
digitally O
signed O
brute-force O
server B-TOOL
message I-TOOL
block E-TOOL
( O
SMB S-TOOL
) O
scanner O
. O

The O
organization O
associated O
with O
this O
certificate O
is O
a O
South O
Korean O
mobile O
software O
developer O
. O

While O
we O
became O
initially O
curious O
because O
the O
hacktool O
was O
signed O
, O
we O
became O
more O
suspicious O
when O
we O
realized O
a O
mobile O
software O
developer O
had O
signed O
it O
, O
since O
this O
is O
not O
the O
type O
of O
software O
typically O
associated O
with O
a O
mobile O
application O
. O

Based O
on O
this O
discovery O
, O
we O
began O
to O
look O
for O
other O
binaries O
signed O
with O
the O
South O
Korean O
mobile O
software O
developer's O
certificate O
. O

This O
led O
to O
the O
discovery O
of O
three O
additional O
hacktools O
also O
signed O
using O
this O
certificate O
. O

In O
addition O
to O
being O
signed O
with O
a O
stolen O
certificate O
, O
the O
identified O
hacktools O
had O
been O
used O
in O
suspicious O
activity O
against O
a O
US S-LOC
based O
health O
provider O
operating O
in O
India S-LOC
. O

This O
evidence O
indicates O
that O
the O
certificate O
’s O
rightful O
owner O
either O
misused O
it O
or O
it O
had O
been O
stolen O
from O
them O
. O

Symantec S-SECTEAM
worked O
with O
the O
certificate O
owner O
to O
confirm O
that O
the O
hacktool O
was O
not O
associated O
with O
them O
. O

Following O
the O
trail O
further O
, O
we O
traced O
malicious O
traffic O
back O
to O
where O
it O
originated O
from O
and O
looked O
for O
additional O
evidence O
to O
indicate O
that O
the O
attacker O
persistently O
used O
the O
same O
infrastructure O
. O

We O
discovered O
the O
activity O
originated O
from O
three O
separate O
IP S-PROT
addresses O
, O
all O
located O
in O
Chengdu S-LOC
, O
China S-LOC
. O

In O
addition O
to O
the O
traffic O
originating O
from O
Chengdu S-LOC
, O
we O
identified O
a O
selection O
of O
hacktools O
and O
malware O
signed O
using O
nine O
stolen O
certificates O
. O

The O
nine O
stolen O
certificates O
originated O
from O
nine O
different O
companies O
who O
are O
physically O
located O
close O
together O
around O
the O
central O
districts O
of O
Seoul S-LOC
, O
South B-LOC
Korea E-LOC
. O

We O
don't O
know O
the O
exact O
date O
Suckfly S-APT
stole O
the O
certificates O
from O
the O
South O
Korean O
organizations O
. O

However O
, O
by O
analyzing O
the O
dates O
when O
we O
first O
saw O
the O
certificates O
paired O
with O
hacktools O
or O
malware O
, O
we O
can O
gain O
insight O
into O
when O
the O
certificates O
may O
have O
been O
stolen O
. O

Figure O
4 O
details O
how O
many O
times O
each O
stolen O
certificate O
was O
used O
in O
a O
given O
month O
. O

The O
first O
sighting O
of O
three O
of O
the O
nine O
stolen O
certificates O
being O
used O
maliciously O
occurred O
in O
early B-TIME
2014 E-TIME
. O

Those O
three O
certificates O
were O
the O
only O
ones O
used O
in O
2014 S-TIME
, O
making O
it O
likely O
that O
the O
other O
six O
were O
not O
compromised O
until O
2015 S-TIME
. O

All O
nine O
certificates O
were O
used O
maliciously O
in O
2015 S-TIME
. O

As O
noted O
earlier O
, O
the O
stolen O
certificates O
Symantec S-SECTEAM
identified O
in O
this O
investigation O
were O
used O
to O
sign O
both O
hacking O
tools O
and O
malware O
. O

Further O
analysis O
of O
the O
malware O
identified O
what O
looks O
like O
a O
custom O
back B-TOOL
door E-TOOL
. O

We O
believe O
Suckfly S-APT
specifically O
developed O
the O
back B-TOOL
door E-TOOL
for O
use O
in O
cyberespionage O
campaigns O
. O

Symantec S-SECTEAM
detects O
this O
threat O
as O
Backdoor.Nidiran S-MAL
. O

Analysis O
of O
Nidiran S-MAL
samples O
determined O
that O
the O
back B-TOOL
door E-TOOL
had O
been O
updated O
three O
times O
since O
early B-TIME
2014 E-TIME
, O
which O
fits O
the O
timeline O
outlined O
in O
Figure O
4 O
. O

The O
modifications O
were O
minor O
and O
likely O
performed O
to O
add O
capabilities O
and O
avoid O
detection O
. O

While O
the O
malware O
is O
custom O
, O
it O
only O
provides O
the O
attackers O
with O
standard O
back B-TOOL
door E-TOOL
capabilities O
. O

Suckfly S-APT
delivered O
Nidiran S-MAL
through O
a O
strategic O
web O
compromise O
. O

Specifically O
, O
the O
threat O
group O
used O
a O
specially O
crafted O
web O
page O
to O
deliver O
an O
exploit O
for O
the O
Microsoft S-IDTY
Windows S-OS
OLE B-TOOL
Remote E-TOOL
Code O
Execution O
Vulnerability O
( O
CVE-2014-6332 S-VULID
) O
, O
which O
affects O
specific O
versions O
of O
Microsoft S-IDTY
Windows S-OS
. O

This O
exploit O
is O
triggered O
when O
a O
potential O
victim O
browses O
to O
a O
malicious O
page O
using O
Internet B-TOOL
Explorer E-TOOL
, O
which O
can O
allow O
the O
attacker O
to O
execute O
code O
with O
the O
same O
privileges O
as O
the O
currently O
logged-in O
user O
. O

Once O
exploit O
has O
been O
achieved O
, O
Nidiran S-MAL
is O
delivered O
through O
a O
self-extracting O
executable O
that O
extracts O
the O
components O
to O
a O
.tmp S-FILE
folder O
after O
it O
has O
been O
executed O
. O

The O
threat O
then O
executes O
“ O
svchost.exe S-FILE
” O
, O
a O
PE S-TOOL
file O
, O
which O
is O
actually O
a O
clean O
tool O
known O
as O
OLEVIEW.EXE S-FILE
. O

The O
executable O
will O
then O
load O
iviewers.dll S-FILE
, O
which O
is O
normally O
a O
clean O
, O
legitimate O
file O
. O

Attackers O
have O
been O
known O
to O
distribute O
malicious O
files O
masquerading O
as O
the O
legitimate O
iviewers.dll S-FILE
file O
and O
then O
use O
DLL S-TOOL
load O
hijacking O
to O
execute O
the O
malicious O
code O
and O
infect O
the O
computer O
. O

This O
technique O
is O
associated O
with O
the O
Korplug S-MAL/Plug-x S-MAL
malware O
and O
is O
frequently O
used O
in O
China S-LOC
based O
cyberespionage O
activity O
. O

Suckfly S-APT
isn’t O
the O
only O
attack O
group O
to O
use O
certificates O
to O
sign O
malware O
but O
they O
may O
be O
the O
most O
prolific O
collectors O
of O
them O
. O

After O
all O
, O
Stuxnet S-VULNAME
, O
widely O
regarded O
as O
the O
world O
’s O
first O
known O
cyberweapon O
, O
was O
signed O
using O
stolen O
certificates O
from O
companies O
based O
in O
Taiwan S-LOC
with O
dates O
much O
earlier O
than O
Suckfly S-APT
. O

Other O
cyberespionage O
groups O
, O
including O
Black B-APT
Vine E-APT
and O
Hidden B-APT
Lynx E-APT
, O
have O
also O
used O
stolen O
certificates O
in O
their O
campaigns O
. O

In O
April B-TIME
2013 E-TIME
, O
a O
third-party O
vendor O
published O
a O
report O
about O
a O
cyberespionage O
group O
using O
custom O
malware O
and O
stolen O
certificates O
in O
their O
operations O
. O

The O
report O
documented O
an O
advanced O
threat O
group O
they O
attributed O
to O
China S-LOC
. O

Symantec S-SECTEAM
tracks O
the O
group O
behind O
this O
activity O
as O
Blackfly S-APT
and O
detects O
the O
malware O
they O
use O
as O
Backdoor.Winnti S-MAL
. O

The O
Blackfly S-APT
attacks O
share O
some O
similarities O
with O
the O
more O
recent O
Suckfly S-APT
attacks O
. O

Blackfly S-APT
began O
with O
a O
campaign O
to O
steal O
certificates O
, O
which O
were O
later O
used O
to O
sign O
malware O
used O
in O
targeted O
attacks O
. O

The O
certificates O
Blackfly S-APT
stole O
were O
also O
from O
South O
Korean O
companies O
, O
primarily O
in O
the O
video O
game O
and O
software O
development O
industry O
. O

Another O
similarity O
is O
that O
Suckfly S-APT
stole O
a O
certificate O
from O
Company O
D O
( O
see O
Figure O
4 O
) O
less O
than O
two O
years O
after O
Blackfly S-APT
had O
stolen O
a O
certificate O
from O
the O
same O
company O
. O

While O
the O
stolen O
certificates O
were O
different O
, O
and O
stolen O
in O
separate O
instances O
, O
they O
were O
both O
used O
with O
custom O
malware O
in O
targeted O
attacks O
originating O
from O
China S-LOC
. O

Signing O
malware O
with O
code-signing O
certificates O
is O
becoming O
more O
common O
, O
as O
seen O
in O
this O
investigation O
and O
the O
other O
attacks O
we O
have O
discussed O
. O

Attackers O
are O
taking O
the O
time O
and O
effort O
to O
steal O
certificates O
because O
it O
is O
becoming O
necessary O
to O
gain O
a O
foothold O
on O
a O
targeted O
computer O
. O

Attempts O
to O
sign O
malware O
with O
code-signing O
certificates O
have O
become O
more O
common O
as O
the O
Internet O
and O
security O
systems O
have O
moved O
towards O
a O
more O
trust O
and O
reputation O
oriented O
model O
. O

This O
means O
that O
untrusted O
software O
may O
not O
be O
allowed O
to O
run O
unless O
it O
is O
signed O
. O

As O
we O
noted O
in O
our O
previous O
research O
on O
the O
Apple S-IDTY
threat O
landscape O
, O
some O
operating O
systems O
, O
such O
as O
Mac B-OS
OS I-OS
X E-OS
, O
are O
configured O
by O
default O
to O
only O
allow O
applications O
to O
run O
if O
they O
have O
been O
signed O
with O
a O
valid O
certificate O
, O
meaning O
they O
are O
trusted O
. O

However O
, O
using O
valid O
code-signing O
certificates O
stolen O
from O
organizations O
with O
a O
positive O
reputation O
can O
allow O
attackers O
to O
piggyback O
on O
that O
company O
’s O
trust O
, O
making O
it O
easier O
to O
slip O
by O
these O
defenses O
and O
gain O
access O
to O
targeted O
computers O
. O

Suckfly S-APT
paints O
a O
stark O
picture O
of O
where O
cyberattack O
groups O
and O
cybercriminals O
are O
focusing O
their O
attentions O
. O

Our O
investigation O
shines O
a O
light O
on O
an O
often O
unknown O
and O
seedier O
secret O
life O
of O
code-signing O
certificates O
, O
which O
is O
completely O
unknown O
to O
their O
owners O
. O

The O
implications O
of O
this O
study O
shows O
that O
certificate O
owners O
need O
to O
keep O
a O
careful O
eye O
on O
them O
to O
prevent O
them O
from O
falling O
into O
the O
wrong O
hands O
. O

It O
is O
important O
to O
give O
certificates O
the O
protection O
they O
need O
so O
they O
can't O
be O
used O
maliciously O
. O

The O
certificates O
are O
only O
as O
secure O
as O
the O
safeguards O
that O
organizations O
put O
around O
them O
. O

Once O
a O
certificate O
has O
been O
compromised O
, O
so O
has O
the O
reputation O
of O
the O
organization O
who O
signed O
it O
. O

An O
organization O
whose O
certificate O
has O
been O
stolen O
and O
used O
to O
sign O
malware O
will O
always O
be O
associated O
with O
that O
activity O
. O

Symantec S-SECTEAM
monitors O
for O
this O
type O
of O
activity O
to O
help O
prevent O
organizations O
from O
being O
tied O
to O
malicious O
actions O
undertaken O
with O
their O
stolen O
certificates O
. O

During O
the O
course O
of O
this O
investigation O
, O
we O
ensured O
that O
all O
certificates O
compromised O
by O
Suckfly S-APT
were O
revoked O
and O
the O
affected O
companies O
notified O
. O

Over O
the O
past O
few O
years O
, O
we O
have O
seen O
a O
number O
of O
advanced O
threats O
and O
cybercrime O
groups O
who O
have O
stolen O
code-signing O
certificates O
. O

In O
all O
of O
the O
cases O
involving O
an O
advanced O
threat O
, O
the O
certificates O
were O
used O
to O
disguise O
malware O
as O
a O
legitimate O
file O
or O
application O
. O

File O
hashes O
: O

05edd53508c55b9dd64129e944662c0d S-MD5
1cf5ce3e3ea310b0f7ce72a94659ff54 S-MD5
352eede25c74775e6102a095fb49da8c S-MD5
3b595d3e63537da654de29dd01793059 S-MD5
4709395fb143c212891138b98460e958 S-MD5
50f4464d0fc20d1932a12484a1db4342 S-MD5
96c317b0b1b14aadfb5a20a03771f85f S-MD5
ba7b1392b799c8761349e7728c2656dd S-MD5
de5057e579be9e3c53e50f97a9b1832b S-MD5
e7d92039ffc2f07496fe7657d982c80f S-MD5
e864f32151d6afd0a3491f432c2bb7a2 S-MD5
. O

Infrastructure O
: O

usv0503.iqservs-jp.com S-DOM
aux.robertstockdill.com S-DOM
fli.fedora-dns-update.com S-DOM
bss.pvtcdn.com S-DOM
ssl.microsoft-security-center.com S-DOM
ssl.2upgrades.com S-DOM
133.242.134.121 S-IP
fli.fedora-dns-update.com S-DOM
. O


Indian O
organizations O
targeted O
in O
Suckfly S-APT
attacks O
. O

In O
March B-TIME
2016 E-TIME
, O
Symantec S-SECTEAM
published O
a O
blog O
on O
Suckfly S-APT
, O
an O
advanced O
cyberespionage O
group O
that O
conducted O
attacks O
against O
a O
number O
of O
South O
Korean O
organizations O
to O
steal O
digital O
certificates O
. O

Since O
then O
we O
have O
identified O
a O
number O
of O
attacks O
over O
a O
two-year O
period O
, O
beginning O
in O
April B-TIME
2014 E-TIME
, O
which O
we O
attribute O
to O
Suckfly S-APT
. O

The O
attacks O
targeted O
high-profile O
targets O
, O
including O
government O
and O
commercial O
organizations O
. O

These O
attacks O
occurred O
in O
several O
different O
countries O
, O
but O
our O
investigation O
revealed O
that O
the O
primary O
targets O
were O
individuals O
and O
organizations O
primarily O
located O
in O
India S-LOC
. O

While O
there O
have O
been O
several O
Suckfly S-APT
campaigns O
that O
infected O
organizations O
with O
the O
group O
’s O
custom O
malware O
Backdoor.Nidiran S-MAL
, O
the O
Indian O
targets O
show O
a O
greater O
amount O
of O
post-infection O
activity O
than O
targets O
in O
other O
regions O
. O

This O
suggests O
that O
these O
attacks O
were O
part O
of O
a O
planned O
operation O
against O
specific O
targets O
in O
India S-LOC
. O

The O
first O
known O
Suckfly S-APT
campaign O
began O
in O
April B-TIME
of I-TIME
2014 E-TIME
. O

During O
our O
investigation O
of O
the O
campaign O
, O
we O
identified O
a O
number O
of O
global O
targets O
across O
several O
industries O
who O
were O
attacked O
in O
2015 S-TIME
. O

Many O
of O
the O
targets O
we O
identified O
were O
well O
known O
commercial O
organizations O
located O
in O
India S-LOC
. O

These O
organizations O
included O
: O

One O
of O
India S-LOC
's O
largest O
financial O
organizations O
A O
large O
e-commerce O
company O
The O
e-commerce O
company O
's O
primary O
shipping O
vendor O
One O
of O
India S-LOC
's O
top O
five O
IT O
firms O
A O
United B-LOC
States E-LOC
healthcare O
provider O
's O
Indian O
business O
unit O
Two O
government O
organizations O
. O

Suckfly S-APT
spent O
more O
time O
attacking O
the O
government O
networks O
compared O
to O
all O
but O
one O
of O
the O
commercial O
targets O
. O

Additionally O
, O
one O
of O
the O
two O
government O
organizations O
had O
the O
highest O
infection O
rate O
of O
the O
Indian O
targets O
. O

Figure O
1 O
shows O
the O
infection O
rate O
for O
each O
of O
the O
targets O
. O

Indian O
government O
org O
#2 O
is O
responsible O
for O
implementing O
network O
software O
for O
different O
ministries O
and O
departments O
within O
India S-LOC
's O
central O
government O
. O

The O
high O
infection O
rate O
for O
this O
target O
is O
likely O
because O
of O
its O
access O
to O
technology O
and O
information O
related O
to O
other O
Indian O
government O
organizations O
. O

Suckfly S-APT
's O
attacks O
on O
government O
organizations O
that O
provide O
information O
technology O
services O
to O
other O
government O
branches O
is O
not O
limited O
to O
India S-LOC
. O

It O
has O
conducted O
attacks O
on O
similar O
organizations O
in O
Saudi B-LOC
Arabia E-LOC
, O
likely O
because O
of O
the O
access O
that O
those O
organizations O
have O
. O

Suckfly S-APT
's O
targets O
are O
displayed O
in O
figure O
2 O
by O
their O
industry O
, O
which O
provides O
a O
clearer O
view O
of O
the O
group O
’s O
operations O
. O

Most O
of O
the O
group O
's O
attacks O
are O
focused O
on O
government O
or O
technology O
related O
companies O
and O
organizations O
. O

One O
of O
the O
attacks O
we O
investigated O
provided O
detailed O
insight O
into O
how O
Suckfly S-APT
conducts O
its O
operations O
. O

In O
2015 S-TIME
, O
Suckfly S-APT
conducted O
a O
multistage O
attack O
between O
April B-TIME
22 E-TIME
and O
May B-TIME
4 E-TIME
against O
an O
e-commerce O
organization O
based O
in O
India S-LOC
. O

Similar O
to O
its O
other O
attacks O
, O
Suckfly S-APT
used O
the O
Nidiran S-MAL
back O
door O
along O
with O
a O
number O
of O
hacktools O
to O
infect O
the O
victim O
's O
internal O
hosts O
. O

The O
tools O
and O
malware O
used O
in O
this O
breach O
were O
also O
signed O
with O
stolen O
digital O
certificates O
. O

Suckfly S-APT
's O
first O
step O
was O
to O
identify O
a O
user O
to O
target O
so O
the O
attackers O
could O
attempt O
their O
initial O
breach O
into O
the O
e-commerce O
company O
's O
internal O
network O
. O

We O
don't O
have O
hard O
evidence O
of O
how O
Suckfly S-APT
obtained O
information O
on O
the O
targeted O
user O
, O
but O
we O
did O
find O
a O
large O
open-source O
presence O
on O
the O
initial O
target O
. O

The O
target O
's O
job O
function O
, O
corporate O
email S-TOOL
address O
, O
information O
on O
work O
related O
projects O
, O
and O
publicly O
accessible O
personal O
blog O
could O
all O
be O
freely O
found O
online O
. O

On O
April B-TIME
22 I-TIME
, I-TIME
2015 E-TIME
, O
Suckfly S-APT
exploited O
a O
vulnerability O
on O
the O
targeted O
employee O
's O
operating O
system O
( O
Windows S-OS
) O
that O
allowed O
the O
attackers O
to O
bypass O
the O
User B-TOOL
Account I-TOOL
Control E-TOOL
and O
install O
the O
Nidiran S-MAL
back O
door O
to O
provide O
access O
for O
their O
attack O
. O

While O
we O
know O
the O
attackers O
used O
a O
custom O
dropper O
to O
install O
the O
back O
door O
, O
we O
do O
not O
know O
the O
delivery O
vector O
. O

Based O
on O
the O
amount O
of O
open-source O
information O
available O
on O
the O
target O
, O
it O
is O
feasible O
that O
a O
spear-phishing S-ACT
email S-TOOL
may O
have O
been O
used O
. O

After O
the O
attackers O
successfully O
exploited O
the O
employee O
’s O
system O
, O
they O
gained O
access O
to O
the O
e-commerce O
company O
's O
internal O
network O
. O

We O
found O
evidence O
that O
Suckfly S-APT
used O
hacktools O
to O
move O
latterly O
and O
escalate O
privileges O
. O

To O
do O
this O
the O
attackers O
used O
a O
signed O
credential-dumping O
tool O
to O
obtain O
the O
victim O
's O
account O
credentials O
. O

With O
the O
account O
credentials O
, O
the O
attackers O
were O
able O
to O
access O
the O
victim O
's O
account O
and O
navigate O
the O
internal O
corporate O
network O
as O
though O
they O
were O
the O
employee O
. O

On O
April B-TIME
27 E-TIME
, O
the O
attackers O
scanned O
the O
corporate O
internal O
network O
for O
hosts O
with O
ports O
8080 O
, O
5900 O
, O
and O
40 O
open O
. O

Ports O
8080 O
and O
5900 O
are O
common O
ports O
used O
with O
legitimate O
protocols O
, O
but O
can O
be O
abused O
by O
attackers O
when O
they O
are O
not O
secured O
. O

It O
isn't O
clear O
why O
the O
attackers O
scanned O
for O
hosts O
with O
port O
40 O
open O
because O
there O
isn't O
a O
common O
protocol O
assigned O
to O
this O
port O
. O

Based O
on O
Suckfly S-APT
scanning O
for O
common O
ports O
, O
it O
’s O
clear O
that O
the O
group O
was O
looking O
to O
expand O
its O
foothold O
on O
the O
e-commerce O
company O
's O
internal O
network O
. O

The O
attackers O
’ O
final O
step O
was O
to O
exfiltrate O
data O
off O
the O
victim O
’s O
network O
and O
onto O
Suckfly S-APT
’s O
infrastructure O
. O

While O
we O
know O
that O
the O
attackers O
used O
the O
Nidiran S-MAL
back O
door O
to O
steal O
information O
about O
the O
compromised O
organization O
, O
we O
do O
not O
know O
if O
Suckfly S-APT
was O
successful O
in O
stealing O
other O
information O
. O

These O
steps O
were O
taken O
over O
a O
13-day O
period O
, O
but O
only O
on O
specific O
days O
. O

While O
tracking O
what O
days O
of O
the O
week O
Suckfly S-APT
used O
its O
hacktools O
, O
we O
discovered O
that O
the O
group O
was O
only O
active O
Monday S-TIME
through O
Friday S-TIME
. O

There O
was O
no O
activity O
from O
the O
group O
on O
weekends O
. O

We O
were O
able O
to O
determine O
this O
because O
the O
attackers O
’ O
hacktools O
are O
command O
line O
driven O
and O
can O
provide O
insight O
into O
when O
the O
operators O
are O
behind O
keyboards O
actively O
working O
. O

Figure O
4 O
shows O
the O
attackers O
’ O
activity O
levels O
throughout O
the O
week O
. O

Suckfly S-APT
made O
its O
malware O
difficult O
to O
analyze O
to O
prevent O
their O
operations O
from O
being O
detected O
. O

However O
, O
we O
were O
able O
to O
successfully O
analyze O
Suckfly S-APT
malware O
samples O
and O
extract O
some O
of O
the O
communications O
between O
the O
Nidiran S-MAL
back O
door O
and O
the O
Suckfly S-APT
command B-TOOL
and I-TOOL
control E-TOOL
( O
C&C S-TOOL
) O
domains O
. O

We O
analyzed O
the O
dropper S-TOOL
, O
which O
is O
an O
executable O
that O
contains O
the O
following O
three O
files O
: O

dllhost.exe S-FILE
: O
The O
main O
host O
for O
the O
.dll S-FILE
file O
. O
iviewers.dll S-FILE
: O
Used O
to O
load O
encrypted O
payloads O
and O
then O
decrypt O
them O
. O
msfled O
: O
The O
encrypted O
payload O
. O

All O
three O
files O
are O
required O
for O
the O
malware O
to O
run O
correctly O
. O

Once O
the O
malware O
has O
been O
executed O
, O
it O
checks O
to O
see O
if O
it O
has O
a O
connection O
to O
the O
internet O
before O
running O
. O

If O
the O
connection O
test O
is O
successful O
, O
the O
malware O
runs O
and O
attempts O
to O
communicate O
with O
the O
C&C S-TOOL
domain O
over O
ports O
443 O
and O
8443 O
. O

In O
the O
samples O
we O
analyzed O
we O
found O
the O
port O
and O
C&C S-TOOL
information O
encrypted O
and O
hardcoded O
into O
the O
Nidiran S-MAL
malware O
itself O
. O

The O
key O
for O
the O
RC4 S-ENCR
encryption O
in O
this O
sample O
is O
the O
hardcoded O
string O
“ O
h0le O
” O
. O

Once O
the O
cookie O
data O
is O
decoded O
, O
Suckfly S-APT
has O
the O
network O
name O
, O
hostname O
, O
IP S-PROT
address O
, O
and O
the O
victim O
's O
operating O
system O
information O
. O

Information O
about O
the O
C&C S-TOOL
infrastructure O
identified O
in O
our O
analysis O
of O
Suckfly S-APT
activity O
can O
be O
seen O
in O
Table O
1 O
. O

Domain O
Registration O
IP S-PROT
address O
Registration O
date O

aux.robertstockdill.com S-DOM
kumar.pari@yandex.com S-EMAIL
Unknown O
April B-TIME
1 I-TIME
, I-TIME
2014 E-TIME
. O
ssl.2upgrades.com S-DOM
kumar.pari@yandex.com S-EMAIL
176.58.96.234 S-IP
July B-TIME
5 I-TIME
, I-TIME
2014 E-TIME
. O
bss.pvtcdn.com S-DOM
registrar@mail.zgsj.com S-EMAIL
106.184.1.38 S-IP
May B-TIME
19 I-TIME
, I-TIME
2015 E-TIME
. O

ssl.microsoft-security-center.com S-DOM
Whoisguard S-TOOL
Unknown O
July B-TIME
20 I-TIME
, I-TIME
2015 E-TIME.usv0503.iqservs-jp.com S-DOM
Domain@quicca.com S-EMAIL
133.242.134.121 S-IP
August B-TIME
18 I-TIME
, I-TIME
2014 E-TIME
. O

fli.fedora-dns-update.com S-DOM
Whoisguard S-TOOL
Unknown O
Unknown O
. O

Suckfly S-APT
targeted O
one O
of O
India S-LOC
’s O
largest O
e-commerce O
companies O
, O
a O
major O
Indian O
shipping O
company O
, O
one O
of O
India S-LOC
’s O
largest O
financial O
organizations O
, O
and O
an O
IT O
firm O
that O
provides O
support O
for O
India S-LOC
’s O
largest O
stock O
exchange O
. O

All O
of O
these O
targets O
are O
large O
corporations O
that O
play O
a O
major O
role O
in O
India S-LOC
’s O
economy O
. O

By O
targeting O
all O
of O
these O
organizations O
together O
, O
Suckfly S-APT
could O
have O
had O
a O
much O
larger O
impact O
on O
India S-LOC
and O
its O
economy O
. O

While O
we O
don't O
know O
the O
motivations O
behind O
the O
attacks O
, O
the O
targeted O
commercial O
organizations O
, O
along O
with O
the O
targeted O
government O
organizations O
, O
may O
point O
in O
this O
direction O
. O

Suckfly S-APT
has O
the O
resources O
to O
develop O
malware O
, O
purchase O
infrastructure O
, O
and O
conduct O
targeted O
attacks O
for O
years O
while O
staying O
off O
the O
radar O
of O
security O
organizations O
. O

During O
this O
time O
they O
were O
able O
to O
steal O
digital O
certificates O
from O
South O
Korean O
companies O
and O
launch O
attacks O
against O
Indian B-IDTY
and I-IDTY
Saudi I-IDTY
Arabian I-IDTY
government E-IDTY
organizations O
. O

There O
is O
no O
evidence O
that O
Suckfly S-APT
gained O
any O
benefits O
from O
attacking O
the O
government O
organizations O
, O
but O
someone O
else O
may O
have O
benefited O
from O
these O
attacks O
. O

The O
nature O
of O
the O
Suckfly S-APT
attacks O
suggests O
that O
it O
is O
unlikely O
that O
the O
threat O
group O
orchestrated O
these O
attacks O
on O
their O
own O
. O

We O
believe O
that O
Suckfly S-APT
will O
continue O
to O
target O
organizations O
in O
India O
and O
similar O
organizations O
in O
other O
countries O
in O
order O
to O
provide O
economic O
insight O
to O
the O
organization O
behind O
Suckfly S-APT
's O
operations O
. O


THE O
DUKES S-APT
7 O
YEARS O
OF O
RUSSIAN O
CYBERESPIONAGE O
. O

TOOLS O
AND O
TECHNIQUES O
OF O
THE O
DUKES S-APT
. O

PINCHDUKE S-MAL
: O
First O
known O
activity O
November B-TIME
2008 E-TIME
, O
Most O
recent O
known O
activity O
Summer B-TIME
2010 E-TIME
, O
C&C S-TOOL
communication O
methods O
HTTP(S) S-PROT
, O
Known O
toolset O
components O
Multiple O
loaders S-TOOL
, O
Information B-TOOL
stealer E-TOOL
. O

The O
PinchDuke S-MAL
toolset O
consists O
of O
multiple O
loaders S-TOOL
and O
a O
core O
information B-TOOL
stealer E-TOOL
Trojan S-MAL
. O

The O
loaders S-TOOL
associated O
with O
the O
PinchDuke S-MAL
toolset O
have O
also O
been O
observed O
being O
used O
with O
CosmicDuke S-MAL
. O

The O
PinchDuke S-MAL
information B-TOOL
stealer E-TOOL
gathers O
system O
configuration O
information O
, O
steals O
user O
credentials O
, O
and O
collects O
user O
files O
from O
the O
compromised O
host O
transferring O
these O
via O
HTTP B-PROT
(S I-PROT
) E-PROT
to O
a O
C&C S-TOOL
server O
. O

We O
believe O
PinchDuke S-MAL
’s O
credential O
stealing O
functionality O
is O
based O
on O
the O
source O
code O
of O
the O
Pinch S-TOOL
credential O
stealing O
malware O
( O
also O
known O
as O
LdPinch S-MAL
) O
that O
was O
developed O
in O
the O
early B-TIME
2000s E-TIME
and O
has O
later O
been O
openly O
distributed O
on O
underground O
forums O
. O

Credentials O
targeted O
by O
PinchDuke S-MAL
include O
ones O
associated O
with O
the O
following O
software O
or O
services O
: O
The O
Bat! S-TOOL
, O
Yahoo! S-TOOL
, O
Mail.ru S-DOM
, O
Passport.Net S-DOM
, O
Google B-TOOL
Talk E-TOOL
, O
Netscape B-TOOL
Navigator E-TOOL
, O
Mozilla B-TOOL
Firefox E-TOOL
, O
Mozilla B-TOOL
Thunderbird E-TOOL
, O
Internet B-TOOL
Explorer E-TOOL
, O
Microsoft S-IDTY
Outlook S-TOOL
, O
WinInet B-TOOL
Credential I-TOOL
Cache E-TOOL
, O
Lightweight B-TOOL
Directory I-TOOL
Access I-TOOL
Protocol E-TOOL
( O
LDAP S-TOOL
) O
. O

PinchDuke S-MAL
will O
also O
search O
for O
files O
that O
have O
been O
created O
within O
a O
predefined O
timeframe O
and O
whose O
file O
extension O
is O
present O
in O
a O
predefined O
list O
. O

As O
a O
curiosity O
, O
most O
PinchDuke S-MAL
samples O
contain O
a O
Russian O
language O
error O
message O
: O
“ O
There O
is O
an O
error O
in O
the O
module O
’s O
name O
! O
The O
length O
of O
the O
data O
section O
name O
must O
be O
4 O
bytes O
” O
. O

GEMINIDUKE S-MAL
: O
First O
known O
activity O
January B-TIME
2009 E-TIME
, O
Most O
recent O
known O
activity O
December B-TIME
2012 E-TIME
, O
C&C S-TOOL
communication O
methods O
HTTP(S) S-PROT
, O
Known O
toolset O
components O
Loader S-TOOL
, O
Information B-TOOL
stealer E-TOOL
, O
Multiple B-TOOL
persistence I-TOOL
components E-TOOL
. O

The O
GeminiDuke S-MAL
toolset O
consists O
of O
a O
core O
information B-TOOL
stealer E-TOOL
, O
a O
loader S-TOOL
and O
multiple B-TOOL
persistencerelated I-TOOL
components E-TOOL
. O

Unlike O
CosmicDuke S-MAL
and O
PinchDuke S-MAL
, O
GeminiDuke S-MAL
primarily O
collects O
information O
on O
the O
victim O
computer O
’s O
configuration O
. O

The O
collected O
details O
include O
: O
Local O
user O
accounts O
, O
Network O
settings O
, O
Internet O
proxy O
settings O
, O
Installed O
drivers O
, O
Running O
processes O
, O
Programs O
previously O
executed O
by O
users O
, O
Programs O
and O
services O
configured O
to O
automatically O
run O
at O
startup O
, O
Values O
of O
environment O
variables O
, O
Files O
and O
folders O
present O
in O
any O
users O
home O
folder O
, O
Files O
and O
folders O
present O
in O
any O
users O
My O
Documents O
, O
Programs O
installed O
to O
the O
Program O
Files O
folder O
, O
Recently O
accessed O
files O
, O
folders O
and O
programs O
. O

As O
is O
common O
for O
malware O
, O
the O
GeminiDuke S-MAL
infostealer S-TOOL
uses O
a O
mutex O
to O
ensure O
that O
only O
one O
instance O
of O
itself O
is O
running O
at O
a O
time O
. O

What O
is O
less O
common O
is O
that O
the O
name O
used O
for O
the O
mutex O
is O
often O
a O
timestamp O
. O

We O
believe O
these O
timestamps O
to O
be O
generated O
during O
the O
compilation O
of O
GeminiDuke S-MAL
from O
the O
local O
time O
of O
the O
computer O
being O
used O
. O

Comparing O
the O
GeminiDuke S-MAL
compilation O
timestamps O
, O
which O
always O
reference O
the O
time O
in O
the O
UTC+0 O
timezone O
, O
with O
the O
local O
time O
timestamps O
used O
as O
mutex O
names O
, O
and O
adjusting O
for O
the O
presumed O
timezone O
difference O
, O
we O
note O
that O
all O
of O
the O
mutex O
names O
reference O
a O
time O
and O
date O
that O
is O
within O
seconds O
of O
the O
respective O
sample O
’s O
compilation O
timestamp O
. O

Additionally O
, O
the O
apparent O
timezone O
of O
the O
timestamps O
in O
all O
of O
the O
GeminiDuke S-MAL
samples O
compiled O
during O
the O
winter O
is O
UTC+3 O
, O
while O
for O
samples O
compiled O
during O
the O
summer O
, O
it O
is O
UTC+4 O
. O

The O
observed O
timezones O
correspond O
to O
the O
pre-2011 O
definition O
of O
Moscow S-LOC
Standard O
Time O
( O
MSK O
) O
, O
which O
was O
UTC+3 O
during O
the O
winter O
and O
UTC+4 O
during O
the O
summer O
. O

In O
2011 S-TIME
MSK O
stopped O
following O
Daylight O
Saving O
Time O
( O
DST O
) O
and O
was O
set O
to O
UTC+4 O
year-round O
, O
then O
reset O
to O
UTC O
+3 O
yearround O
in O
2014 S-TIME
. O

Some O
of O
the O
observed O
GeminiDuke S-MAL
samples O
that O
used O
timestamps O
as O
mutex O
names O
were O
compiled O
while O
MSK O
still O
respected O
DST O
and O
for O
these O
samples O
, O
the O
timestamps O
perfectly O
align O
with O
MSK O
as O
it O
was O
defined O
at O
the O
time O
. O

However O
, O
GeminiDuke S-MAL
samples O
compiled O
after O
MSK O
was O
altered O
still O
vary O
the O
timezone O
between O
UTC+3 O
in O
the O
winter O
and O
UTC+4 O
during O
the O
summer O
. O

While O
computers O
using O
Microsoft S-IDTY
Windows S-OS
automatically O
adjust O
for O
DST O
, O
changes O
in O
timezone O
definitions O
require O
that O
an O
update O
to O
Windows S-OS
be O
installed O
. O

We O
therefore O
believe O
that O
the O
Dukes S-APT
group O
simply O
failed O
to O
update O
the O
computer O
they O
were O
using O
to O
compile O
GeminiDuke S-MAL
samples O
, O
so O
that O
the O
timestamps O
seen O
in O
later O
samples O
still O
appear O
to O
follow O
the O
old O
definition O
of O
Moscow S-LOC
Standard O
Time O
. O

The O
GeminiDuke S-MAL
infostealer O
has O
occasionally O
been O
wrapped O
with O
a O
loader O
that O
appears O
to O
be O
unique O
to O
GeminiDuke S-MAL
and O
has O
never O
been O
observed O
being O
used O
with O
any O
of O
the O
other O
Duke S-APT
toolsets O
. O

GeminiDuke S-MAL
also O
occasionally O
embeds O
additional O
executables O
that O
attempt O
to O
achieve O
persistence O
on O
the O
victim O
computer O
. O

These O
persistence O
components O
appear O
to O
be O
uniquely O
customized O
for O
use O
with O
GeminiDuke S-MAL
, O
but O
they O
use O
many O
of O
the O
same O
techniques O
as O
CosmicDuke S-MAL
persistence O
components O
. O

COSMICDUKE S-MAL
: O
First O
known O
activity O
January B-TIME
2010 E-TIME
, O
Most O
recent O
known O
activity O
Summer B-TIME
2015 E-TIME
, O
Other O
names O
Tinybaron S-MAL
, O
BotgenStudios S-MAL
, O
NemesisGemina S-MAL
, O
C&C S-TOOL
communication O
methods O
HTTP(S) S-PROT
, O
FTP S-PROT
, O
WebDav S-PROT
, O
Known O
toolset O
components O
Information B-TOOL
stealer E-TOOL
, O
Multiple O
loaders S-TOOL
, O
Privilege O
escalation O
component O
, O
Multiple O
persistence O
components O
. O

The O
CosmicDuke S-MAL
toolset O
is O
designed O
around O
a O
main O
information B-TOOL
stealer E-TOOL
component O
. O

This O
information B-TOOL
stealer E-TOOL
is O
augmented O
by O
a O
variety O
of O
components O
that O
the O
toolset O
operators O
may O
selectively O
include O
with O
the O
main O
component O
to O
provide O
additional O
functionalities O
, O
such O
as O
multiple O
methods O
of O
establishing O
persistence O
, O
as O
well O
as O
modules O
that O
attempt O
to O
exploit O
privilege O
escalation O
vulnerabilities O
in O
order O
to O
execute O
CosmicDuke S-MAL
with O
higher O
privileges O
. O

CosmicDuke S-MAL
’s O
information O
stealing O
functionality O
includes O
: O
Keylogging O
, O
Taking O
screenshots O
, O
Stealing O
clipboard O
contents O
, O
Stealing O
user O
files O
with O
file O
extensions O
that O
match O
a O
predefined O
list O
, O
Exporting O
the O
users O
cryptographic O
certificates O
including O
private O
keys O
, O
Collecting O
user O
credentials O
, O
including O
passwords O
, O
for O
a O
variety O
of O
popular O
chat O
and O
email S-TOOL
programs O
as O
well O
as O
from O
web O
browsers O
CosmicDuke S-MAL
may O
use O
HTTP S-PROT
, O
HTTPS S-PROT
, O
FTP S-PROT
or O
WebDav S-PROT
to O
exfiltrate O
the O
collected O
data O
to O
a O
hardcoded O
C&C S-TOOL
server O
. O

While O
we O
believe O
CosmicDuke S-MAL
to O
be O
an O
entirely O
custom- O
written O
toolset O
with O
no O
direct O
sharing O
of O
code O
with O
other O
Duke S-APT
toolsets O
, O
the O
high-level O
ways O
in O
which O
many O
of O
its O
features O
have O
been O
implemented O
appear O
to O
be O
shared O
with O
other O
members O
of O
the O
Duke S-APT
arsenal O
. O

Specifically O
, O
the O
techniques O
CosmicDuke S-MAL
uses O
to O
extract O
user O
credentials O
from O
targeted O
software O
and O
to O
detect O
the O
presence O
of O
analysis O
tools O
appear O
to O
be O
based O
on O
the O
techniques O
used O
by O
PinchDuke S-MAL
. O

Likewise O
, O
many O
of O
CosmicDuke S-MAL
’s O
persistence O
components O
use O
techniques O
also O
used O
by O
components O
associated O
with O
GeminiDuke S-MAL
and O
CozyDuke S-MAL
. O

In O
all O
of O
these O
cases O
, O
the O
techniques O
are O
the O
same O
, O
but O
the O
code O
itself O
has O
been O
altered O
to O
work O
with O
the O
toolset O
in O
question O
, O
leading O
to O
small O
differences O
in O
the O
final O
implementation O
. O

A O
few O
of O
the O
CosmicDuke S-MAL
samples O
we O
discovered O
also O
included O
components O
that O
attempt O
to O
exploit O
either O
of O
the O
publicly O
known O
CVE-2010-0232 S-VULID
or O
CVE-2010- B-VULID
4398 E-VULID
privilege O
escalation O
vulnerabilities O
. O

In O
the O
case O
of O
CVE-2010-0232 S-VULID
, O
the O
exploit O
appears O
to O
be O
based O
directly O
on O
the O
proof O
of O
concept O
code O
published O
by O
security O
researcher O
Tavis O
Ormandy O
when O
he O
disclosed O
the O
vulnerability O
. O

We O
believe O
that O
the O
exploit O
for O
CVE- B-VULID
2010-4398 E-VULID
was O
also O
based O
on O
a O
publicly O
available O
proof O
of O
concept O
. O

In O
addition O
to O
often O
embedding O
persistence O
or O
privilege O
escalation O
components O
, O
CosmicDuke S-MAL
has O
occasionally O
embedded O
PinchDuke S-MAL
, O
GeminiDuke S-MAL
, O
or O
MiniDuke S-MAL
components O
. O

It O
should O
be O
noted O
that O
CosmicDuke S-MAL
does O
not O
interoperate O
with O
the O
second O
, O
embedded O
malware O
in O
any O
way O
other O
than O
by O
writing O
the O
malware O
to O
disk O
and O
executing O
it O
. O

After O
that O
, O
CosmicDuke S-MAL
and O
the O
second O
malware O
operate O
entirely O
independently O
of O
each O
other O
, O
including O
separately O
contacting O
their O
C&C S-TOOL
servers O
. O

Sometimes O
, O
both O
malware O
have O
used O
the O
same O
C&C S-TOOL
server O
, O
but O
in O
other O
cases O
, O
even O
the O
servers O
have O
been O
different O
. O

Finally O
, O
it O
is O
worth O
noting O
that O
while O
most O
of O
the O
compilation O
timestamps O
for O
CosmicDuke S-MAL
samples O
appear O
to O
be O
authentic O
, O
we O
are O
aware O
of O
a O
few O
cases O
of O
them O
being O
forged O
. O

One O
such O
case O
was O
detailed O
on O
page O
10 O
as O
an O
apparent O
evasion O
attempt O
. O

Another O
is O
a O
loader S-TOOL
variant O
seen O
during O
the O
spring B-TIME
of I-TIME
2010 E-TIME
in O
conjunction O
with O
both O
CosmicDuke S-MAL
and O
PinchDuke S-MAL
. O

These O
loader S-TOOL
samples O
all O
had O
compilation O
timestamps O
purporting O
to O
be O
from O
the O
24th B-TIME
or I-TIME
the I-TIME
25th I-TIME
of I-TIME
September I-TIME
, I-TIME
2001 E-TIME
. O

However O
, O
many O
of O
these O
loader O
samples O
embed O
CosmicDuke S-MAL
variants O
that O
exploit O
the O
CVE-2010- B-VULID
0232 E-VULID
privilege O
escalation O
vulnerability O
thus O
making O
it O
impossible O
for O
the O
compilation O
timestamps O
to O
be O
authentic O
. O

MINIDUKE S-MAL
: O
First O
known O
activity O
Loader O
July B-TIME
2010 E-TIME
, O
Backdoor O
May B-TIME
2011 E-TIME
Most O
recent O
known O
activity O
Loader O
: O
Spring B-TIME
2015 E-TIME
, O
Backdoor O
: O
Summer B-TIME
2014 E-TIME
C&C S-TOOL
communication O
methods O
HTTP(S) S-PROT
, O
Twitter S-TOOL
, O
Known O
toolset O
components O
Downloader S-TOOL
, O
Backdoor S-TOOL
, O
Loader S-TOOL
. O

The O
MiniDuke S-MAL
toolset O
consists O
of O
multiple O
downloader O
and O
backdoor O
components O
, O
which O
are O
commonly O
referred O
to O
as O
the O
MiniDuke S-MAL
“ O
stage O
1 O
” O
, O
“ O
stage O
2 O
” O
, O
and O
“ O
stage O
3 O
” O
components O
as O
per O
Kaspersky O
’s O
original O
MiniDuke S-MAL
whitepaper O
. O

Additionally O
, O
a O
specific O
loader S-TOOL
is O
often O
associated O
with O
the O
MiniDuke S-MAL
toolset O
and O
is O
referred O
to O
as O
the O
“ O
MiniDuke S-MAL
loader S-TOOL
” O
. O

While O
the O
loader S-TOOL
has O
often O
been O
used O
together O
with O
other O
MiniDuke S-MAL
components O
, O
it O
has O
also O
commonly O
been O
used O
in O
conjunction O
with O
CosmicDuke S-MAL
and O
PinchDuke S-MAL
. O

In O
fact O
, O
the O
oldest O
samples O
of O
the O
loader S-TOOL
that O
we O
have O
found O
were O
used O
with O
PinchDuke S-MAL
. O

To O
avoid O
confusion O
however O
, O
we O
have O
decided O
to O
continue O
referring O
to O
the O
loader S-TOOL
as O
the O
“ O
MiniDuke S-MAL
loader S-TOOL
” O
. O

Two O
details O
about O
MiniDuke S-MAL
components O
are O
worth O
noting O
. O

Firstly O
, O
some O
of O
the O
MiniDuke S-MAL
components O
were O
written O
in O
Assembly S-TOOL
language O
. O

While O
many O
malware O
were O
written O
in O
Assembly S-TOOL
during O
the O
‘ O
old O
days O
‘ O
of O
curiosity-driven O
virus O
writing O
, O
it O
has O
since O
become O
a O
rarity O
. O

Secondly O
, O
some O
of O
the O
MiniDuke S-MAL
components O
do O
not O
contain O
a O
hardcoded O
C&C S-TOOL
server O
address O
, O
but O
instead O
obtain O
the O
address O
of O
a O
current O
C&C S-TOOL
server O
via O
Twitter S-TOOL
. O

The O
use O
of O
Twitter S-TOOL
either O
to O
initially O
obtain O
the O
address O
of O
a O
C&C S-TOOL
server O
( O
or O
as O
a O
backup O
if O
no O
hardcoded O
primary O
C&C S-TOOL
server O
responds O
) O
is O
a O
feature O
also O
found O
in O
OnionDuke S-MAL
, O
CozyDuke S-MAL
, O
and O
HammerDuke S-MAL
. O

COZYDUKE S-MAL
: O
First O
known O
activity O
January B-TIME
2010 E-TIME
, O
Most O
recent O
known O
activity O
: O
Spring B-TIME
2015 E-TIME
, O
Other O
names O
CozyBear S-MAL
, O
CozyCar S-MAL
, O
Cozer S-MAL
, O
EuroAPT S-MAL
, O
C&C S-TOOL
communication O
methods O
HTTP(S) S-PROT
, O
Twitter S-TOOL
( O
backup O
) O
, O
Known O
toolset O
components O
Dropper S-TOOL
, O
Modular S-TOOL
backdoor O
, O
Multiple O
persistence O
components O
, O
Information O
gathering O
module O
, O
Screenshot O
module O
, O
Password O
stealing O
module O
, O
Password O
hash O
stealing O
module O
. O

CozyDuke S-MAL
is O
not O
simply O
a O
malware O
toolset O
; O
rather O
, O
it O
is O
a O
modular O
malware O
platform O
formed O
around O
a O
core O
backdoor S-TOOL
component O
. O

This O
component O
can O
be O
instructed O
by O
the O
C&C S-TOOL
server O
to O
download O
and O
execute O
arbitrary O
modules O
, O
and O
it O
is O
these O
modules O
that O
provide O
CozyDuke S-MAL
with O
its O
vast O
array O
of O
functionality O
. O

Known O
CozyDuke S-MAL
modules O
include O
: O
Command O
execution O
module O
for O
executing O
arbitrary O
Windows S-OS
Command B-TOOL
Prompt E-TOOL
commands O
, O
Password B-TOOL
stealer E-TOOL
module O
, O
NT B-TOOL
LAN I-TOOL
Manager E-TOOL
( O
NTLM S-TOOL
) O
hash B-TOOL
stealer E-TOOL
module O
, O
System O
information O
gathering O
module O
, O
Screenshot O
module O
. O

In O
addition O
to O
modules O
, O
CozyDuke S-MAL
can O
also O
be O
instructed O
to O
download O
and O
execute O
other O
, O
independent O
executables O
. O

In O
some O
observed O
cases O
, O
these O
executables O
were O
self-extracting O
archive O
files O
containing O
common O
hacking O
tools O
, O
such O
as O
PSExec S-TOOL
and O
Mimikatz S-TOOL
, O
combined O
with O
script O
files O
that O
execute O
these O
tools O
. O

In O
other O
cases O
, O
CozyDuke S-MAL
has O
been O
observed O
downloading O
and O
executing O
tools O
from O
other O
toolsets O
used O
by O
the O
Dukes S-APT
such O
as O
OnionDuke S-MAL
, O
SeaDuke S-MAL
, O
and O
HammerDuke S-MAL
. O

ONIONDUKE S-MAL
: O
First O
known O
activity O
February B-TIME
2013 E-TIME
, O
Most O
recent O
known O
activity O
Spring B-TIME
2015 E-TIME
, O
C&C S-TOOL
communication O
methods O
HTTP(S) S-PROT
, O
Twitter S-TOOL
( O
backup O
) O
, O
Known O
toolset O
components O
Dropper S-TOOL
, O
Loader S-TOOL
, O
Multiple B-TOOL
modular E-TOOL
core O
components O
, O
Information B-TOOL
stealer E-TOOL
, O
Distributed B-TOOL
Denial I-TOOL
of I-TOOL
Service E-TOOL
( O
DDoS S-TOOL
) O
module O
, O
Password O
stealing O
module O
, O
Information O
gathering O
module O
, O
Social O
network O
spamming O
module O
. O

The O
OnionDuke S-MAL
toolset O
includes O
at O
least O
a O
dropper S-TOOL
, O
a O
loader S-TOOL
, O
an O
information B-TOOL
stealer E-TOOL
Trojan S-MAL
and O
multiple B-TOOL
modular E-TOOL
variants O
with O
associated O
modules O
. O

OnionDuke S-MAL
first O
caught O
our O
attention O
because O
it O
was O
being O
spread O
via O
a O
malicious O
Tor S-TOOL
exit O
node O
. O

The O
Tor S-TOOL
node O
would O
intercept O
any O
unencrypted O
executable O
files O
being O
downloaded O
and O
modify O
those O
executables O
by O
adding O
a O
malicious O
wrapper O
contained O
an O
embedded O
OnionDuke S-MAL
. O

Once O
the O
victim O
finished O
downloading O
the O
file O
and O
executed O
it O
, O
the O
wrapper O
would O
infect O
the O
victim O
’s O
computer O
with O
OnionDuke S-MAL
before O
executing O
the O
original O
legitimate O
executable O
. O

The O
same O
wrapper O
has O
also O
been O
used O
to O
wrap O
legitimate O
executable O
files O
, O
which O
were O
then O
made O
available O
for O
users O
to O
download O
from O
torrent O
sites O
. O

Again O
, O
if O
a O
victim O
downloaded O
a O
torrent O
containing O
a O
wrapped O
executable O
, O
they O
would O
get O
infected O
with O
OnionDuke S-MAL
. O

Finally O
, O
we O
have O
also O
observed O
victims O
being O
infected O
with O
OnionDuke S-MAL
after O
they O
were O
already O
infected O
with O
CozyDuke S-MAL
. O

In O
these O
cases O
, O
CozyDuke S-MAL
was O
instructed O
by O
its O
C&C S-TOOL
server O
to O
download O
and O
execute O
OnionDuke S-MAL
toolset O
. O

SEADUKE S-MAL
: O
First O
known O
activity O
October B-TIME
2014 E-TIME
, O
Most O
recent O
known O
activity O
Spring B-TIME
2015 E-TIME
, O
Other O
names O
SeaDaddy S-MAL
, O
SeaDask S-MAL
, O
C&C S-MAL
communication O
methods O
HTTP(S) S-PROT
, O
Known O
toolset O
components O
Backdoor O
. O

SeaDuke S-MAL
is O
a O
simple O
backdoor O
that O
focuses O
on O
executing O
commands O
retrieved O
from O
its O
C&C S-TOOL
server O
, O
such O
as O
uploading O
and O
downloading O
files O
, O
executing O
system O
commands O
and O
evaluating O
additional O
Python S-TOOL
code O
. O

SeaDuke S-MAL
is O
made O
interesting O
by O
the O
fact O
that O
it O
is O
written O
in O
Python S-TOOL
and O
designed O
to O
be O
cross-platform O
so O
that O
it O
works O
on O
both O
Windows S-OS
and O
Linux S-OS
. O

The O
only O
known O
infection O
vector O
for O
SeaDuke S-MAL
is O
via O
an O
existing O
CozyDuke S-MAL
infection O
, O
wherein O
CozyDuke S-MAL
downloads O
and O
executes O
the O
SeaDuke S-MAL
toolset O
. O

Like O
HammerDuke S-MAL
, O
SeaDuke S-MAL
appears O
to O
be O
used O
by O
the O
Dukes S-APT
group O
primarily O
as O
a O
secondary O
backdoor O
left O
on O
CozyDuke S-MAL
victims O
after O
that O
toolset O
has O
completed O
the O
initial O
infection O
and O
stolen O
any O
readily O
available O
information O
from O
them O
. O

HAMMERDUKE S-MAL
: O
First O
known O
activity O
January B-TIME
2015 E-TIME
, O
Most O
recent O
known O
activity O
Summer B-TIME
2015 E-TIME
, O
Other O
names O
HAMMERTOSS S-MAL
, O
Netduke S-MAL
, O
C&C S-TOOL
communication O
methods O
HTTP(S) S-PROT
, O
Twitter S-TOOL
, O
Known O
toolset O
components O
Backdoor O
. O

HammerDuke S-MAL
is O
a O
simple O
backdoor O
that O
is O
apparently O
designed O
for O
similar O
use O
cases O
as O
SeaDuke S-MAL
. O

Specifically O
, O
the O
only O
known O
infection O
vector O
for O
HammerDuke S-MAL
is O
to O
be O
downloaded O
and O
executed O
by O
CozyDuke S-MAL
onto O
a O
victim O
that O
has O
already O
been O
compromised O
by O
that O
toolset O
. O

This O
, O
together O
with O
HammerDuke S-MAL
’s O
simplistic O
backdoor O
functionality O
, O
suggests O
that O
it O
is O
primarily O
used O
by O
the O
Dukes S-APT
group O
as O
a O
secondary O
backdoor O
left O
on O
CozyDuke S-MAL
victims O
after O
CozyDuke S-MAL
performed O
the O
initial O
infection O
and O
stole O
any O
readily O
available O
information O
from O
them O
. O

HammerDuke S-MAL
is O
however O
interesting O
because O
it O
is O
written O
in O
.NET S-TOOL
, O
and O
even O
more O
so O
because O
of O
its O
occasional O
use O
of O
Twitter S-TOOL
as O
a O
C&C S-APT
communication O
channel O
. O

Some O
HammerDuke S-MAL
variants O
only O
contain O
a O
hardcoded O
C&C S-TOOL
server O
address O
from O
which O
they O
will O
retrieve O
commands O
, O
but O
other O
HammerDuke S-MAL
variants O
will O
first O
use O
a O
custom O
algorithm O
to O
generate O
a O
Twitter S-TOOL
account O
name O
based O
on O
the O
current O
date O
. O

If O
the O
account O
exists O
, O
HammerDuke S-MAL
will O
then O
search O
for O
tweets O
from O
that O
account O
with O
links O
to O
image O
files O
that O
contain O
embedded O
commands O
for O
the O
toolset O
to O
execute O
. O

HammerDuke S-MAL
’s O
use O
of O
Twitter S-TOOL
and O
crafted O
image O
files O
is O
reminiscent O
of O
other O
Duke S-APT
toolsets O
. O

Both O
OnionDuke S-MAL
and O
MiniDuke S-MAL
also O
use O
date-based O
algorithms O
to O
generate O
Twitter S-TOOL
account O
names O
and O
then O
searched O
for O
any O
tweets O
from O
those O
accounts O
that O
linked O
to O
image O
files O
. O

In O
contrast O
however O
, O
for O
OnionDuke S-MAL
and O
MiniDuke S-MAL
the O
linked O
image O
files O
contain O
embedded O
malware O
to O
be O
downloaded O
and O
executed O
, O
rather O
than O
instructions O
. O

Similarly O
, O
GeminiDuke S-MAL
may O
also O
download O
image O
files O
, O
but O
these O
would O
contain O
embedded O
additional O
configuration O
information O
for O
the O
toolset O
itself O
. O

Unlike O
HammerDuke S-MAL
however O
, O
the O
URLs O
for O
the O
images O
downloaded O
by O
GeminiDuke S-MAL
are O
hardcoded O
in O
its O
initial O
configuration O
, O
rather O
than O
retrieved O
from O
Twitter S-TOOL
. O

CLOUDDUKE S-MAL
: O
First O
known O
activity O
June B-TIME
2015 E-TIME
, O
Most O
recent O
known O
activity O
Summer B-TIME
2015 E-TIME
, O
Other O
names O
MiniDionis S-MAL
, O
CloudLook S-MAL
, O
C&C S-TOOL
communication O
methods O
HTTP(S) S-PROT
, O
Microsoft S-IDTY
OneDrive S-TOOL
, O
Known O
toolset O
components O
Downloader S-TOOL
, O
Loader S-TOOL
, O
Two O
backdoor O
variants O
. O

CloudDuke S-MAL
is O
a O
malware O
toolset O
known O
to O
consist O
of O
, O
at O
least O
, O
a O
downloader S-TOOL
, O
a O
loader S-TOOL
and O
two O
backdoor O
variants O
. O

The O
CloudDuke S-MAL
downloader S-TOOL
will O
download O
and O
execute O
additional O
malware O
from O
a O
preconfigured O
location O
. O

Interestingly O
, O
that O
location O
may O
be O
either O
a O
web O
address O
or O
a O
Microsoft S-IDTY
OneDrive S-TOOL
account O
. O

Both O
CloudDuke B-MAL
backdoor E-MAL
variants O
support O
simple O
backdoor O
functionality O
, O
similar O
to O
SeaDuke S-MAL
. O

While O
one O
variant O
will O
use O
a O
preconfigured O
C&C S-TOOL
server O
over O
HTTP S-PROT
or O
HTTPS S-PROT
, O
the O
other O
variant O
will O
use O
a O
Microsoft S-IDTY
OneDrive S-TOOL
account O
to O
exchange O
commands O
and O
stolen O
data O
with O
its O
operators O
. O


THE O
DUKES S-APT
7 O
YEARS O
OF O
RUSSIAN O
CYBER O
ESPIONAGE O
. O

The O
Dukes S-APT
primarily O
use O
spear-phishing S-ACT
emails S-TOOL
when O
attempting O
to O
infect O
victims O
with O
their O
malware O
. O

These O
spear-phishing S-ACT
emails S-TOOL
range O
from O
ones O
purposely O
designed O
to O
look O
like O
spam O
messages O
used O
to O
spread O
common O
crimeware O
and O
addressed O
to O
large O
numbers O
of O
people O
, O
to O
highly O
targeted O
emails S-TOOL
addressed O
to O
only O
a O
few O
recipients O
( O
or O
even O
just O
one O
person O
) O
and O
with O
content O
that O
is O
highly O
relevant O
for O
the O
intended O
recipient O
. O

In O
some O
cases O
, O
the O
Dukes S-APT
appear O
to O
have O
used O
previously O
compromised O
victims O
to O
send O
new O
spear-phishing S-ACT
emails S-TOOL
to O
other O
targets O
. O

The O
spear-phishing S-ACT
emails S-TOOL
used O
by O
the O
Dukes S-APT
may O
contain O
either O
specially-crafted O
malicious O
attachments O
or O
links O
to O
URLs O
hosting O
the O
malware O
. O

When O
malicious O
attachments O
are O
used O
, O
they O
may O
either O
be O
designed O
to O
exploit O
a O
vulnerability O
in O
a O
popular O
software O
assumed O
to O
be O
installed O
on O
the O
victim O
’s O
machine O
, O
such O
as O
Microsoft S-IDTY
Word S-TOOL
or O
Adobe B-TOOL
Reader E-TOOL
, O
or O
the O
attachment O
itself O
may O
have O
its O
icon O
and O
filename O
obfuscated O
in O
such O
a O
way O
that O
the O
file O
does O
not O
appear O
to O
be O
an O
executable O
. O

The O
only O
instances O
which O
we O
are O
aware O
of O
where O
the O
Dukes S-APT
did O
not O
use O
spear-phishing S-ACT
as O
the O
initial O
infection O
vector O
is O
with O
certain O
OnionDuke S-MAL
variants O
. O

These O
were O
instead O
spread O
using O
either O
a O
malicious O
Tor S-TOOL
node O
that O
would O
trojanize O
legitimate O
applications O
on-the-fly O
with O
the O
OnionDuke S-MAL
toolset O
, O
or O
via O
torrent O
files O
containing O
previously O
trojanized O
versions O
of O
legitimate O
applications O
. O

Finally O
, O
it O
is O
worth O
noting O
that O
the O
Dukes S-APT
are O
known O
to O
sometimes O
re-infect O
a O
victim O
of O
one O
of O
their O
malware O
tools O
with O
another O
one O
of O
their O
tools O
. O

Examples O
include O
CozyDuke S-MAL
infecting O
its O
victims O
with O
SeaDuke S-MAL
, O
HammerDuke S-MAL
,or O
OnionDuke S-MAL
; O
and O
CosmicDuke S-MAL
infecting O
its O
victims O
with O
PinchDuke S-MAL
,GeminiDuke S-MAL
or O
MiniDuke S-MAL
. O

The O
Dukes S-APT
have O
employed O
exploits O
both O
in O
their O
infection O
vectors O
as O
well O
as O
in O
their O
malware O
. O

We O
are O
however O
only O
aware O
of O
one O
instance O
- O
the O
exploitation O
of O
CVE-2013-0640 S-VULID
to O
deploy O
MiniDuke S-MAL
- O
where O
we O
believe O
the O
exploited O
vulnerability O
was O
a O
zero-day S-VULNAME
at O
the O
time O
that O
the O
group O
acquired O
the O
exploit O
. O

In O
all O
known O
cases O
where O
exploits O
were O
employed O
, O
we O
believe O
the O
Dukes S-APT
did O
not O
themselves O
discover O
the O
vulnerabilities O
or O
design O
the O
original O
exploits O
; O
for O
the O
exploited O
zero-day S-VULNAME
, O
we O
believe O
the O
Dukes S-APT
purchased O
the O
exploit O
. O

In O
all O
other O
cases O
, O
we O
believe O
the O
group O
simply O
repurposed O
publicly O
available O
exploits O
or O
proofs O
of O
concept O
. O

Attribution O
is O
always O
a O
difficult O
question O
, O
but O
attempting O
to O
answer O
it O
is O
important O
in O
understanding O
these O
types O
of O
threats O
and O
how O
to O
defend O
against O
them O
. O

This O
paper O
has O
already O
stated O
that O
we O
believe O
the O
Dukes S-APT
to O
be O
a O
Russian O
state-sponsored O
cyberespionage B-ACT
operation E-ACT
. O

To O
reach O
this O
conclusion O
, O
we O
began O
by O
analyzing O
the O
apparent O
objectives O
and O
motivations O
of O
the O
group O
. O

Based O
on O
what O
we O
currently O
know O
about O
the O
targets O
chosen O
by O
the O
Dukes S-APT
over O
the O
past O
7 O
years O
, O
they O
appear O
to O
have O
consistently O
targeted O
entities O
that O
deal O
with O
foreign O
policy O
and O
security O
policy O
matters O
. O

These O
targets O
have O
included O
organizations O
such O
as O
ministries O
of O
foreign O
affairs O
, O
embassies O
, O
senates O
, O
parliaments O
, O
ministries O
of O
defense O
, O
defense O
contractors O
, O
and O
think O
tanks O
. O

In O
one O
of O
their O
more O
intriguing O
cases O
, O
the O
Dukes S-APT
have O
appeared O
to O
also O
target O
entities O
involved O
in O
the O
trafficking O
of O
illegal O
drugs O
. O

Even O
such O
targets O
however O
appear O
to O
be O
consistent O
with O
the O
overarching O
theme O
, O
given O
the O
drug O
trade O
’s O
relevance O
to O
security O
policy O
. O

Based O
on O
this O
, O
we O
are O
confident O
in O
our O
conclusion O
that O
the O
Dukes S-APT
’ O
primary O
mission O
is O
the O
collection O
of O
intelligence O
to O
support O
foreign O
and O
security O
policy O
decision-making O
. O

Based O
on O
the O
length O
of O
the O
Dukes S-APT
’ O
activity O
, O
our O
estimate O
of O
the O
amount O
of O
resources O
invested O
in O
the O
operation O
and O
the O
fact O
that O
their O
activity O
only O
appears O
to O
be O
increasing O
, O
we O
believe O
the O
group O
to O
have O
significant O
and O
most O
critically O
, O
stable O
financial O
backing O
. O

The O
Dukes S-APT
have O
consistently O
operated O
large-scale O
campaigns O
against O
high-profile O
targets O
while O
concurrently O
engaging O
in O
smaller O
, O
more O
targeted O
campaigns O
with O
apparent O
coordination O
and O
no O
evidence O
of O
unintentional O
overlap O
or O
operational O
clashes O
. O

We O
therefore O
believe O
the O
Dukes S-APT
to O
be O
a O
single O
, O
large O
, O
wellcoordinated O
organization O
with O
clear O
separation O
of O
responsibilities O
and O
targets O
. O

The O
Dukes S-APT
appear O
to O
prioritize O
the O
continuation O
of O
their O
operations O
over O
stealth O
. O

Their O
2015 O
CozyDuke S-MAL
and O
CloudDuke S-MAL
campaigns O
take O
this O
to O
the O
extreme O
by O
apparently O
opting O
for O
speed O
and O
quantity O
over O
stealth O
and O
quality O
. O

In O
the O
most O
extreme O
case O
, O
the O
Dukes S-APT
continued O
with O
their O
July B-TIME
2015 E-TIME
CloudDuke S-MAL
campaign O
even O
after O
their O
activity O
had O
been O
outed O
by O
multiple O
security O
vendors O
. O

We O
therefore O
believe O
the O
Dukes S-APT
’ O
primary O
mission O
to O
be O
so O
valuable O
to O
their O
benefactors O
that O
its O
continuation O
outweighs O
everything O
else O
. O

This O
apparent O
disregard O
for O
publicity O
suggests O
, O
in O
our O
opinion O
, O
that O
the O
benefactors O
of O
the O
Dukes S-APT
is O
so O
powerful O
and O
so O
tightly O
connected O
to O
the O
group O
that O
the O
Dukes S-APT
are O
able O
to O
operate O
with O
no O
apparent O
fear O
of O
repercussions O
on O
getting O
caught O
. O

We O
believe O
the O
only O
benefactor O
with O
the O
power O
to O
offer O
such O
comprehensive O
protection O
would O
be O
the O
government O
of O
the O
nation O
from O
which O
the O
group O
operates O
. O

We O
therefore O
believe O
the O
Dukes S-APT
to O
work O
either O
within O
or O
directly O
for O
a O
government O
, O
thus O
ruling O
out O
the O
possibility O
of O
a O
criminal O
gang O
or O
another O
third O
party O
. O

Kaspersky B-SECTEAM
Labs E-SECTEAM
has O
previously O
noted O
the O
presence O
of O
Russian-language O
artefacts O
in O
some O
of O
the O
Duke S-APT
malware O
samples O
. O

We O
have O
also O
found O
a O
Russian-language O
error O
message O
in O
many O
PinchDuke S-MAL
samples O
which O
translates O
as O
, O
“ O
There O
is O
an O
error O
in O
the O
module O
’s O
name O
! O
The O
length O
of O
the O
data O
section O
name O
must O
be O
4 O
bytes! O
” O
Additionally O
, O
Kaspersky S-SECTEAM
noted O
that O
based O
on O
the O
compilation O
timestamps O
, O
the O
authors O
of O
the O
Duke S-APT
malware O
appear O
to O
primarily O
work O
from O
Monday S-TIME
to O
Friday S-TIME
between O
the O
times O
of O
6am S-TIME
and O
4pm S-TIME
UTC+0 O
. O

This O
corresponds O
to O
working O
hours O
between O
9am S-TIME
and O
7pm S-TIME
in O
the O
UTC+3 O
time O
zone O
, O
also O
known O
as O
Moscow S-TIME
Standard B-TOOL
Time E-TOOL
, O
which O
covers O
, O
among O
others O
, O
much O
of O
western O
Russia S-LOC
, O
including O
Moscow S-LOC
and O
St. B-LOC
Petersburg E-LOC
. O

The O
Kaspersky B-SECTEAM
Labs E-SECTEAM
analysis O
of O
the O
Duke S-APT
malware O
authors O
’ O
working O
times O
is O
supported O
by O
our O
own O
analysis O
, O
as O
well O
as O
that O
performed O
by O
FireEye S-SECTEAM
. O

This O
assertion O
of O
time O
zone O
is O
also O
supported O
by O
timestamps O
found O
in O
many O
GeminiDuke S-MAL
samples O
, O
which O
similarly O
suggest O
the O
group O
work O
in O
the O
Moscow S-LOC
Standard B-TOOL
Time E-TOOL
timezone O
, O
as O
further O
detailed O
in O
the O
section O
on O
the O
technical O
analysis O
of O
GeminiDuke S-MAL
. O

Finally O
, O
the O
known O
targets O
of O
the O
Dukes S-APT
- O
Eastern O
European O
foreign O
ministries O
, O
western O
think O
tanks O
and O
governmental O
organizations O
, O
even O
Russian-speaking O
drug O
dealers O
- O
conform O
to O
publiclyknown O
Russian O
foreign O
policy O
and O
security O
policy O
interests O
. O

Even O
though O
the O
Dukes S-APT
appear O
to O
have O
targeted O
governments O
all O
over O
the O
world O
, O
we O
are O
unaware O
of O
them O
ever O
targeting O
the O
Russian O
government O
. O

While O
absence O
of O
evidence O
is O
not O
evidence O
of O
absence O
, O
it O
is O
an O
interesting O
detail O
to O
note O
. O


Threat O
Actor O
Profile O
: O
TA505 S-APT
, O
From O
Dridex S-MAL
to O
GlobeImposter S-MAL
. O

Proofpoint S-SECTEAM
researchers O
track O
a O
wide O
range O
of O
threat O
actors O
involved O
in O
both O
financially O
motivated O
cybercrime O
and O
state-sponsored O
actions O
. O

One O
of O
the O
more O
prolific O
actors O
that O
we O
track O
- O
referred O
to O
as O
TA505 S-APT
- O
is O
responsible O
for O
the O
largest O
malicious O
spam O
campaigns O
we O
have O
ever O
observed O
, O
distributing O
instances O
of O
the O
Dridex S-MAL
banking O
Trojan S-MAL
, O
Locky S-MAL
ransomware O
, O
Jaff S-MAL
ransomware O
, O
The O
Trick S-MAL
banking O
Trojan S-MAL
, O
and O
several O
others O
in O
very O
high O
volumes O
. O

Because O
TA505 S-APT
is O
such O
a O
significant O
part O
of O
the O
email S-TOOL
threat O
landscape O
, O
this O
blog O
provides O
a O
retrospective O
on O
the O
shifting O
malware O
, O
payloads O
, O
and O
campaigns O
associated O
with O
this O
actor O
. O

We O
examine O
their O
use O
malware O
such O
as O
Jaff S-MAL
, O
Bart S-MAL
, O
and O
Rockloader S-MAL
that O
appear O
to O
be O
exclusive O
to O
this O
group O
as O
well O
as O
more O
widely O
distributed O
malware O
like O
Dridex S-MAL
and O
Pony S-MAL
. O

Where O
possible O
, O
we O
detail O
the O
affiliate O
models O
with O
which O
they O
are O
involved O
and O
outline O
the O
current O
state O
of O
TA505 S-APT
campaigns O
. O

The O
infographic O
in O
Figure O
1 O
traces O
the O
earliest O
known O
dates O
on O
which O
TA505 S-APT
began O
distributing O
particular O
malware O
strains O
, O
beginning O
with O
Dridex S-MAL
in O
2014 S-TIME
and O
most O
recently O
when O
they O
elevated O
GlobeImposter S-MAL
and O
Philadelphia S-MAL
from O
small O
, O
regionally O
targeted O
ransomware O
variants O
to O
global O
threats O
. O

Of O
note O
is O
TA505 S-APT
’s O
use O
of O
the O
Necurs S-MAL
botnet O
to O
drive O
their O
massive O
spam O
campaigns O
. O

As O
we O
saw O
in O
both O
2016 S-TIME
and O
2017 S-TIME
, O
disruptions O
to O
Necurs S-MAL
went O
hand-in-hand O
with O
quiet O
periods O
from O
TA505 S-APT
. O

When O
the O
botnet O
came O
back O
online O
, O
TA505 S-APT
campaigns O
quickly O
returned O
, O
usually O
at O
even O
greater O
scale O
than O
before O
the O
disruption O
. O

The O
following O
is O
a O
more O
detailed O
description O
of O
the O
malware O
and O
notable O
campaign O
attributes O
associated O
with O
TA505 S-APT
. O

The O
now O
infamous O
Dridex S-MAL
banking O
Trojan S-MAL
can O
trace O
much O
of O
its O
DNA O
to O
Cridex S-MAL
and O
Bugat S-MAL
. O

Dridex S-MAL
itself O
appeared O
shortly O
after O
the O
Zeus S-MAL
banking O
Trojan S-MAL
was O
taken O
down O
. O

It O
was O
originally O
documented O
on O
July B-TIME
25 I-TIME
, I-TIME
2014 E-TIME
( O
or O
June B-TIME
22 I-TIME
, I-TIME
2014 E-TIME
, O
according O
to O
Kaspersky S-SECTEAM
) O
and O
the O
first O
campaign O
we O
observed O
in O
which O
TA505 S-APT
distributed O
Dridex S-MAL
occurred O
three O
days O
later O
on O
July B-TIME
28 E-TIME
. O

Although O
a O
number O
of O
actors O
have O
distributed O
Dridex S-MAL
, O
TA505 S-APT
operates O
multiple O
affiliate O
IDs O
, O
including O
what O
appears O
to O
be O
the O
earliest O
recorded O
affiliate O
, O
botnet O
ID O
125 O
. O

These O
early O
campaigns O
were O
distributed O
via O
the O
Lerspeng S-MAL
downloader S-TOOL
while O
later O
campaigns O
occasionally O
used O
Pony S-MAL
or O
Andromeda S-MAL
as O
intermediate O
loaders O
to O
distribute O
various O
instances O
of O
Dridex S-MAL
. O

Although O
TA505 S-APT
initially O
distributed O
Dridex S-MAL
botnet O
ID O
125 O
, O
they O
were O
observed O
using O
botnet O
ID O
220 O
in O
March B-TIME
2015 E-TIME
and O
botnet O
ID O
223 O
in O
December B-TIME
of I-TIME
that I-TIME
year E-TIME
. O

Later O
, O
they O
were O
also O
associated O
with O
botnet O
IDs O
7200 O
and O
7500 O
. O

These O
botnets O
generally O
target O
the O
following O
regions O
: O

125: O
UK S-LOC
, O
US S-LOC
, O
and O
Canada S-LOC
220: O
UK S-LOC
and O
Australia S-LOC
223: O
Germany S-LOC
7200: O
UK S-LOC
7500: O
Australia S-LOC
. O

TA505 S-APT
continued O
distributing O
Dridex S-MAL
through O
early B-TIME
June I-TIME
2017 E-TIME
using O
a O
range O
of O
email S-TOOL
attachments O
. O

Most O
recently O
these O
included O
PDF S-TOOL
attachments O
with O
embedded O
Microsoft S-IDTY
Word S-TOOL
documents O
bearing O
malicious O
macros S-TOOL
that O
call O
PowerShell S-TOOL
commands O
that O
install O
Dridex S-MAL
. O

However O
, O
because O
of O
the O
length O
of O
time O
for O
which O
the O
group O
has O
been O
distributing O
Dridex S-MAL
, O
distribution O
mechanisms O
trace O
the O
state O
of O
the O
art O
for O
the O
last O
two O
years O
of O
email S-TOOL
campaigns O
with O
techniques O
ranging O
from O
straight O
macro S-TOOL
documents O
to O
a O
variety O
of O
zipped S-TOOL
scripts O
. O

In O
October B-TIME
2015 E-TIME
, O
we O
observed O
several O
campaigns O
in O
which O
TA505 S-APT
targeted O
Japanese O
and O
UK S-LOC
organizations O
with O
the O
Shifu S-MAL
banking O
Trojan S-MAL
. O

Shifu S-MAL
is O
relatively O
common O
in O
Japan S-LOC
but O
was O
a O
new O
addition O
to O
TA505 S-APT
’s O
toolbox O
. O

It O
appears O
that O
they O
introduced O
Shifu S-MAL
after O
high-profile O
law O
enforcement O
actions O
impacted O
Dridex S-MAL
distribution O
. O

However O
, O
TA505 S-APT
was O
also O
among O
the O
first O
actors O
to O
return O
to O
high-volume O
Dridex S-MAL
distribution O
this O
same O
month O
, O
even O
as O
they O
demonstrated O
their O
ability O
to O
diversify O
and O
deliver O
threats O
beyond O
Dridex S-MAL
. O

As O
with O
many O
of O
their O
other O
campaigns O
, O
TA505 S-APT
delivered O
Shifu S-MAL
through O
macro S-TOOL
laden O
Microsoft S-IDTY
Office S-TOOL
document O
attachments O
. O

TA505 S-APT
introduced O
Locky S-MAL
ransomware O
in O
February B-TIME
2016 E-TIME
. O

After O
alternating O
for O
over O
four O
months O
with O
Dridex S-MAL
, O
Locky S-MAL
became O
the O
payload O
of O
choice O
for O
TA505 S-APT
, O
eclipsing O
earlier O
campaigns O
in O
terms O
of O
volume O
and O
reach O
. O

TA505 S-APT
stopped O
distributing O
Dridex S-MAL
in O
July B-TIME
2016 E-TIME
, O
relying O
almost O
exclusively O
on O
Locky S-MAL
through O
December B-TIME
of I-TIME
that I-TIME
year E-TIME
. O

Like O
Dridex S-MAL
, O
Locky S-MAL
is O
also O
distributed O
in O
an O
affiliate O
model O
; O
TA505 S-APT
exclusively O
distributes O
Locky S-MAL
Affid=3 O
. O

Low-volume O
campaigns O
distributed O
Dridex S-MAL
during O
much B-TIME
of I-TIME
2015 E-TIME
Moderate O
volumes O
of O
Dridex S-MAL
appeared O
from O
the O
end B-TIME
of I-TIME
2015 I-TIME
through I-TIME
February I-TIME
2016 E-TIME
; O
it O
is O
worth O
noting O
that O
these O
“ O
moderate O
volume O
” O
campaigns O
were O
, O
at O
the O
time O
, O
the O
largest O
campaigns O
ever O
observed O
. O

Alternating O
Dridex S-MAL
and O
Locky S-MAL
campaigns O
of O
varying O
volumes O
appeared O
through O
May B-TIME
2016 E-TIME
. O

A O
lull O
in O
June B-TIME
2016 E-TIME
associated O
with O
a O
disruption O
in O
the O
Necurs S-MAL
botnet O
; O
TA505 S-APT
is O
heavily O
reliant O
on O
this O
massive O
botnet O
to O
send O
out O
high-volume O
malicious O
spam O
campaigns O
and O
disappearances O
of O
TA505 S-APT
activity O
frequently O
accompany O
disruptions O
in O
Necurs S-MAL
. O

Extremely O
high-volume O
campaigns O
distributing O
Locky S-MAL
exclusively O
in O
July B-TIME
2016 E-TIME
, O
consistently O
delivering O
tens O
of O
millions O
of O
messages O
. O

Another O
lull O
in O
November B-TIME
2016 E-TIME
saw O
the O
complete O
absence O
of O
Locky S-MAL
and O
Dridex S-MAL
, O
while O
high-volume O
campaigns O
reappeared O
in O
December S-TIME
, O
albeit O
at O
lower O
volumes O
than O
during O
the O
Q3 O
2016 S-TIME
peak O
. O

An O
expected O
break O
following O
the O
2016-2017 B-TIME
winter E-TIME
holidays O
turned O
into O
an O
unexplained O
three-month O
hiatus O
for O
TA505 S-APT
. O

Large-scale O
Dridex S-MAL
and O
Locky S-MAL
campaigns O
returned O
in O
Q2 O
2017 S-TIME
, O
although O
none O
reached O
the O
volumes O
we O
observed O
in O
mid-2016 S-TIME
. O

Later O
campaigns O
saw O
new O
attachment O
types O
, O
even O
as O
Dridex S-MAL
and O
Locky S-MAL
payloads O
remained O
largely O
unchanged O
. O

Locky S-MAL
distribution O
ceased O
in O
June S-TIME
and O
July S-TIME
but O
returned O
in O
August S-TIME
with O
volumes O
rivaling O
the O
peaks O
of O
2016 S-TIME
. O

TA505 S-APT
turned O
to O
URLs O
in O
early O
August B-TIME
2017 E-TIME
to O
distribute O
Locky S-MAL
, O
finally O
eschewing O
the O
document O
or O
zipped S-TOOL
script O
attachments O
that O
have O
characterized O
the O
majority O
of O
their O
Locky S-MAL
campaigns O
since O
February B-TIME
2016 E-TIME
; O
most O
of O
these O
URLs O
linked O
to O
malicious O
documents O
and O
scripts O
. O

By O
later O
August S-TIME
, O
TA505 S-APT
had O
turned O
back O
to O
large O
attachment O
campaigns O
, O
primarily O
distributing O
various O
zipped S-TOOL
scripts O
that O
downloaded O
Locky S-MAL
. O

The O
group O
continued O
this O
pattern O
with O
occasional O
URL O
campaigns O
and O
attached O
HTML S-TOOL
files O
bearing O
malicious O
links O
. O

TA505 S-APT
first O
introduced O
Rockloader S-MAL
in O
April B-TIME
2016 E-TIME
as O
an O
intermediate O
loader S-TOOL
for O
Locky S-MAL
. O

At O
that O
time O
, O
Rockloader S-MAL
was O
the O
initial O
payload O
downloaded O
by O
malicious O
attached O
JavaScript S-TOOL
files O
. O

Once O
Rockloader S-MAL
was O
installed O
, O
it O
downloaded O
Locky S-MAL
and O
, O
in O
some O
cases O
, O
Pony S-MAL
and O
Kegotip S-MAL
. O

Pony S-MAL
is O
another O
loader S-TOOL
with O
information O
stealing O
capabilities O
while O
Kegotip S-MAL
is O
an O
credential O
and O
email S-TOOL
address O
harvesting O
malware O
strain O
that O
would O
appear O
in O
a O
small O
number O
of O
TA505 S-APT
campaigns O
the O
following O
year O
as O
the O
primary O
payload O
. O

Bart S-MAL
ransomware O
appeared O
for O
exactly O
one O
day O
on O
June B-TIME
24 I-TIME
, I-TIME
2016 E-TIME
. O

It O
was O
a O
secondary O
payload O
downloaded O
by O
Rockloader S-MAL
, O
the O
initial O
payload O
in O
a O
large O
email S-TOOL
campaign O
using O
zipped S-TOOL
JavaScript S-TOOL
attachments O
. O

The O
Bart S-MAL
ransom O
screen O
was O
visually O
similar O
to O
Locky S-MAL
’s O
but O
Bart S-MAL
had O
one O
important O
distinction O
: O
it O
could O
encrypt O
files O
without O
contacting O
a O
command O
and O
control O
server O
. O

However O
, O
we O
have O
not O
seen O
Bart S-MAL
since O
, O
suggesting O
that O
this O
was O
either O
an O
experiment O
or O
that O
the O
ransomware O
did O
not O
function O
as O
expected O
for O
TA505 S-APT
. O

TA505 S-APT
briefly O
distributed O
the O
Kegotip S-MAL
information B-TOOL
stealer E-TOOL
in O
April B-TIME
2017 E-TIME
. O

Across O
two O
campaigns O
of O
several O
million O
messages O
each O
, O
the O
actor O
used O
both O
macro S-TOOL
laden O
Microsoft S-IDTY
Word S-TOOL
documents O
and O
zipped S-TOOL
VBScript S-TOOL
attachments O
to O
install O
the O
Trojan S-MAL
on O
potential O
victim O
PCs S-TOOL
. O

Kegotip S-MAL
is O
an O
infostealer S-TOOL
( O
credentials O
and O
email S-TOOL
addresses O
) O
used O
to O
facilitate O
other O
crimeware O
activities O
. O

It O
steals O
credentials O
from O
various O
FTP S-PROT
clients O
, O
Outlook S-TOOL
, O
and O
Internet B-TOOL
Explorer E-TOOL
. O

It O
also O
will O
gather O
email S-TOOL
addresses O
scraped O
from O
files O
stored O
on O
the O
computer O
. O

This O
information O
can O
be O
used O
to O
facilitate O
future O
spam O
campaigns O
by O
the O
perpetrator O
or O
may O
be O
sold O
to O
other O
actors O
. O

TA505 S-APT
introduced O
Jaff S-MAL
ransomware O
in O
May B-TIME
2017 E-TIME
. O

Jaff S-MAL
was O
not O
dramatically O
different O
from O
other O
ransomware O
strains O
. O

The O
payment O
portal O
was O
initially O
similar O
to O
the O
one O
used O
by O
Locky S-MAL
and O
Bart S-MAL
. O

It O
was O
primarily O
notable O
for O
its O
high-volume O
campaigns O
and O
its O
association O
with O
TA505 S-APT
, O
given O
the O
actor O
’s O
propensity O
for O
massive O
campaigns O
and O
ability O
to O
dominate O
the O
email S-TOOL
landscape O
. O

Jaff S-MAL
appeared O
in O
multi-million O
message O
campaigns O
for O
roughly O
a O
month O
and O
then O
promptly O
disappeared O
as O
soon O
as O
a O
decryptor S-TOOL
was O
released O
in O
mid-June B-TIME
2017 E-TIME
. O

The O
Trick S-MAL
, O
also O
known O
as O
Trickbot S-MAL
, O
is O
another O
banking O
Trojan S-MAL
that O
TA505 S-APT
first O
began O
distributing O
in O
June B-TIME
of I-TIME
2017 E-TIME
, O
although O
we O
have O
observed O
The O
Trick S-MAL
in O
the O
wild O
since O
fall B-TIME
2016 E-TIME
, O
usually O
in O
regionally O
targeted O
campaigns O
. O

It O
is O
generally O
considered O
a O
descendant O
of O
the O
Dyreza S-MAL
banking O
Trojan S-MAL
and O
features O
mutliple O
modules O
. O

The O
main O
bot O
is O
responsible O
for O
persistence O
, O
the O
downloading O
of O
additional O
modules O
, O
loading O
affiliate O
payloads O
, O
and O
loading O
updates O
for O
the O
malware O
. O

As O
with O
much O
of O
the O
malware O
distributed O
by O
TA505 S-APT
, O
The O
Trick S-MAL
has O
appeared O
in O
frequent O
, O
high-volume O
campaigns O
. O

The O
campaigns O
used O
a O
mix O
of O
attached O
zipped S-TOOL
scripts O
( O
WSF S-TOOL
, O
VBS S-TOOL
) O
, O
malicious O
Microsoft S-IDTY
Office S-TOOL
documents O
( O
Word S-TOOL
, O
Excel S-TOOL
) O
, O
HTML S-TOOL
attachments O
, O
password-protected O
Microsoft S-IDTY
Word S-TOOL
documents O
, O
links O
to O
malicious O
JavaScript S-TOOL
, O
and O
other O
vectors O
. O

The O
last O
TA505 S-APT
campaigns O
featuring O
The O
Trick S-MAL
appeared O
in O
mid-September B-TIME
2017 E-TIME
with O
payloads O
alternating O
between O
Locky S-MAL
and O
The O
Trick S-MAL
. O

Philadelphia S-MAL
ransomware O
has O
been O
circulating O
since O
September B-TIME
2016 E-TIME
. O

It O
first O
attracted O
our O
attention O
in O
April B-TIME
of I-TIME
this I-TIME
year E-TIME
when O
we O
observed O
an O
actor O
customizing O
the O
malware O
for O
use O
in O
highly O
targeted O
campaigns O
. O

In O
a O
brief O
stint O
, O
TA505 S-APT
distributed O
it O
in O
one O
large O
campaign O
in O
July S-TIME
, O
but O
we O
have O
not O
seen O
them O
use O
it O
since O
. O

GlobeImposter S-MAL
is O
another O
ransomware O
strain O
that O
saw O
relatively O
small-scale O
distribution O
until O
TA505 S-APT
began O
including O
it O
in O
malicious O
spam O
campaigns O
at O
the O
end B-TIME
of I-TIME
July I-TIME
2017 E-TIME
. O

TA505 S-APT
primarily O
distributed O
GlobeImposter S-MAL
in O
zipped S-TOOL
script O
attachments O
through O
the O
beginning O
of O
September B-TIME
2017 E-TIME
. O

Again O
, O
GlobeImposter S-MAL
is O
not O
particularly O
innovative O
but O
TA505 S-APT
elevated O
the O
ransomware O
from O
a O
regional O
variant O
to O
a O
major O
landscape O
feature O
during O
roughly O
six O
weeks O
of O
large O
campaigns O
. O

TA505 S-APT
is O
arguably O
one O
of O
the O
most O
significant O
financially O
motivated O
threat O
actors O
because O
of O
the O
extraordinary O
volumes O
of O
messages O
they O
send O
. O

The O
variety O
of O
malware O
delivered O
by O
the O
group O
also O
demonstrates O
their O
deep O
connections O
to O
the O
underground O
malware O
scene O
. O

At O
the O
time O
of O
writing O
, O
Locky S-MAL
ransomware O
remains O
their O
malware O
of O
choice O
, O
even O
as O
the O
group O
continues O
to O
experiment O
with O
a O
variety O
of O
additional O
malware O
. O

The O
history O
of O
TA505 S-APT
is O
instructive O
because O
they: O
Have O
proven O
to O
be O
highly O
adaptable O
, O
shifting O
techniques O
and O
malware O
frequently O
to O
“ O
follow O
the O
money O
” O
, O
while O
largely O
sticking O
to O
successful O
strategies O
where O
possible O
Are O
flexible O
, O
using O
largely O
interchangeable O
components O
, O
innovating O
where O
necessary O
on O
the O
malware O
front O
and O
using O
off-the-shelf O
malware O
where O
possible O
Operate O
at O
massive O
scale O
, O
consistently O
driving O
global O
trends O
in O
malware O
distribution O
and O
message O
volume O
. O

Each O
of O
these O
elements O
makes O
TA505 S-APT
a O
magnifying O
lens O
through O
which O
to O
consider O
the O
framework O
employed O
by O
many O
modern O
threat O
actors O
. O

Such O
a O
framework O
typically O
consists O
of O
five O
elements O
: O

Actor O
: O
The O
attacker O
organization O
; O
real O
humans O
driven O
by O
various O
motivations O
-- O
In O
the O
case O
of O
TA505 S-APT
, O
the O
motivations O
are O
financial O
. O

Vector O
: O
The O
delivery O
mechanism O
; O
email S-TOOL
via O
attacker-controlled O
or O
leased O
spam O
botnet O
-- O
Necurs S-MAL
for O
TA505 S-APT
-- O
remains O
a O
dominant O
vector O
, O
and O
certainly O
the O
vector O
of O
choice O
for O
this O
actor O
. O

Hoster O
: O
The O
sites O
hosting O
malware O
; O
if O
malware O
is O
not O
directly O
attached O
to O
email S-TOOL
, O
then O
macro S-TOOL
enabled O
documents O
, O
malicious O
scripts O
, O
or O
exploit O
kits O
will O
pull O
payloads O
from O
these O
servers O
. O

TA505 S-APT
almost O
exclusively O
hosts O
malware O
in O
this O
way O
, O
although O
they O
vary O
the O
means O
of O
installing O
their O
final O
payloads O
on O
victim O
machines O
. O

Payload O
: O
The O
malware O
; O
software O
that O
will O
enable O
the O
attacker O
to O
make O
use O
of O
( O
control O
, O
exfiltrate O
data O
from O
, O
or O
download O
more O
software O
to O
) O
the O
target O
computer O
. O

For O
TA505 S-APT
, O
the O
payloads O
have O
shifted O
over O
the O
years O
and O
months O
of O
their O
activity O
, O
but O
their O
sending O
and O
hosting O
infrastructure O
make O
these O
changes O
relatively O
simple O
to O
implement O
. O

C&C S-TOOL
: O
The O
command B-TOOL
and I-TOOL
control E-TOOL
channel O
that O
serves O
to O
relay O
commands O
between O
the O
installed O
malware O
and O
attackers O
. O

TA505 S-APT
operates O
a O
variety O
of O
C&C S-TOOL
servers O
, O
allowing O
it O
to O
be O
resilient O
in O
the O
case O
of O
takedowns O
, O
sinkholes O
, O
and O
other O
defensive O
operations O
. O

This O
framework O
enables O
attackers O
to O
operate O
in O
robust O
, O
horizontally O
segmented O
ecosystems O
, O
specializing O
in O
developing O
certain O
parts O
of O
the O
framework O
, O
and O
selling O
or O
leasing O
to O
others O
; O
such O
frameworks O
are O
resistant O
to O
takedowns O
and O
individual O
component O
failures O
. O

But O
such O
frameworks O
also O
increase O
attackers' O
detection O
surface O
, O
that O
is O
, O
their O
susceptibility O
to O
discovery O
. O

In O
the O
case O
of O
TA505 S-APT
, O
while O
most O
elements O
of O
the O
framework O
are O
well-developed O
, O
their O
reliance O
on O
the O
Necurs S-MAL
botnet O
for O
the O
sending O
high-volume O
malicious O
spam O
- O
a O
key O
component O
of O
the O
Vector O
element O
above O
- O
appears O
to O
be O
their O
Achilles S-MAL
heel O
. O


A O
XENOTIME S-APT
to O
Remember O
: O
Veles S-TOOL
in O
the O
Wild O
. O

Release_Time O
: O
2019-12-04 O

Report_URL O
: O
https://pylos.co/2019/04/12/a-xenotime-to-remember-veles-in-the-wild/ O


“ O
When O
I O
use O
a O
word O
, O
” O
Humpty O
Dumpty O
said O
, O
in O
rather O
a O
scornful O
tone O
, O
“ O
it O
means O
just O
what O
I O
choose O
it O
to O
mean—neither O
more O
nor O
less. O
” O
– O
Through O
the O
Looking B-IDTY
Glass E-IDTY
, O
Lewis O
Carroll O
FireEye S-SECTEAM
recently O
published O
a O
blog O
covering O
the O
tactics O
, O
techniques O
, O
and O
procedures O
( O
TTPs O
) O
for O
the O
“ O
TRITON S-MAL
actor O
” O
when O
preparing O
to O
deploy O
the O
TRITON S-MAL/TRISIS S-MAL
malware O
framework O
in O
2017 S-TIME
. O

Overall O
, O
the O
post O
does O
a O
commendable O
job O
in O
making O
public O
findings O
previously O
only O
privately O
shared O
( O
presumably O
by O
FireEye S-SECTEAM
, O
and O
in O
several O
reports O
I O
authored O
for O
my O
employer O
, O
Dragos S-SECTEAM
) O
to O
threat O
intelligence O
customers O
. O

As O
such O
, O
the O
blog O
continues O
to O
push O
forward O
the O
narrative O
of O
how O
ICS B-ACT
attacks E-ACT
are O
enabled O
through O
prepositioning O
and O
initial O
intrusion O
operations O
– O
an O
item O
I O
have O
discussed O
at O
length O
. O

Yet O
one O
point O
of O
confusion O
in O
the O
blog O
comes O
at O
the O
very O
start O
: O
referring O
to O
the O
entity O
responsible O
for O
TRITON S-MAL
as O
the O
“ O
TRITON S-MAL
actor O
” O
. O

This O
seems O
confusing O
as O
FireEye S-SECTEAM
earlier O
publicly O
declared O
the O
“ O
TRITON S-MAL
actor O
” O
as O
a O
discrete O
entity O
, O
linked O
to O
a O
Russian O
research O
institution O
, O
and O
christened O
it O
as O
“ O
TEMP.Veles S-APT
” O
. O

In O
the O
2018 S-TIME
public O
posting O
announcing O
TEMP.Veles S-APT
, O
FireEye S-SECTEAM
researchers O
noted O
that O
the O
institute O
in O
question O
at O
least O
supported O
TEMP.Veles S-APT
activity O
in O
deploying O
TRITON S-MAL
, O
with O
subsequent O
public O
presentations O
at O
Cyberwarcon S-SECTEAM
and O
the O
Kaspersky B-SECTEAM
Lab E-SECTEAM
sponsored O
Security B-SECTEAM
Analyst I-SECTEAM
Summit E-SECTEAM
essentially O
linking O
TRITON S-MAL
and O
the O
research O
institute O
( O
and O
therefore O
TEMP.Veles S-APT
) O
as O
one O
in O
the O
same O
. O

Yet O
the O
most-recent O
posting O
covering O
TTPs S-PROT
from O
initial O
access O
through O
prerequisites O
to O
enable O
final O
delivery O
of O
effects O
on O
target O
( O
deploying O
TRITON S-MAL/TRISIS S-MAL
) O
avoids O
the O
use O
of O
the O
TEMP.Veles S-APT
term O
entirely O
. O

In O
subsequent O
discussion O
, O
FireEye S-SECTEAM
personnel O
indicate O
that O
there O
was O
not O
“ O
an O
avalanche O
of O
evidence O
to O
substantiate O
” O
anything O
more O
than O
“ O
TRITON S-MAL
actor O
” O
– O
summing O
matters O
by O
indicating O
this O
term O
“ O
is O
the O
best O
we O
’ve O
got O
for O
the O
public O
for O
now O
” O
. O

Meanwhile O
, O
parallel O
work O
at O
Dragos S-SECTEAM
( O
my O
employer O
, O
where O
I O
have O
performed O
significant O
work O
on O
the O
activity O
described O
above O
) O
uncovered O
similar O
conclusions O
concerning O
TTPs S-PROT
and O
behaviors O
, O
for O
both O
the O
2017 S-TIME
event O
and O
subsequent O
activity O
in O
other O
industrial O
sectors O
. O

Utilizing O
Diamond O
Model O
methodology O
for O
characterizing O
activity O
by O
behaviors O
attached O
to O
victims O
, O
we O
began O
tracking O
TRITON S-MAL/TRISIS S-MAL
and O
immediate O
enabling O
activity O
as O
a O
distinct O
activity O
group O
( O
collection O
of O
behaviors O
, O
infrastructure O
, O
and O
victimology O
) O
designated O
XENOTIME S-APT
. O

Based O
on O
information O
gained O
from O
discussion O
with O
the O
initial O
TRITON S-MAL/TRISIS S-MAL
responders O
and O
subsequent O
work O
on O
follow-on O
activity O
by O
this O
entity O
, O
Dragos S-SECTEAM
developed O
a O
comprehensive O
( O
public O
) O
picture O
of O
adversary O
activity O
roughly O
matching O
FireEye S-SECTEAM
’s O
analysis O
published O
in O
April B-TIME
2019 E-TIME
, O
described O
in O
various O
media O
. O

At O
this O
stage O
, O
we O
have O
two O
similar O
, O
parallel O
constructions O
of O
events O
– O
the O
how O
behind O
the O
immediate O
deployment O
and O
execution O
of O
TRITON S-MAL/TRISIS S-MAL
– O
yet O
dramatically O
different O
responses O
in O
terms O
of O
attribution O
and O
labeling O
. O

Since O
late B-TIME
2018 E-TIME
, O
based O
upon O
the O
most-recent O
posting O
, O
FireEye S-SECTEAM
appears O
to O
have O
“ O
walked O
back O
” O
the O
previously-used O
terminology O
of O
TEMP.Veles S-APT
and O
instead O
refers O
rather O
cryptically O
to O
the O
“ O
TRITON S-MAL
actor O
” O
, O
while O
Dragos S-SECTEAM
leveraged O
identified O
behaviors O
to O
consistently O
refer O
to O
an O
activity O
group O
, O
XENOTIME S-APT
. O

Given O
that O
both O
organizations O
appear O
to O
describe O
similar O
( O
if O
not O
identical O
) O
activity O
, O
any O
reasonable O
person O
could O
( O
and O
should O
) O
ask O
– O
why O
the O
inconsistency O
in O
naming O
and O
identification? O
Aside O
from O
the O
competitive O
vendor O
naming O
landscape O
( O
which O
I O
am O
not O
a O
fan O
of O
in O
cases O
on O
direct O
overlap O
, O
but O
which O
has O
more O
to O
say O
for O
itself O
when O
different O
methodologies O
are O
employed O
around O
similar O
observations O
) O
, O
the O
distinction O
between O
FireEye S-SECTEAM
and O
Dragos S-SECTEAM
’ O
approaches O
with O
respect O
to O
the O
“ O
TRITON S-MAL
actor O
” O
comes O
down O
to O
fundamental O
philosophical O
differences O
in O
methodology O
. O

As O
wonderfully O
described O
in O
a O
recent O
public O
posting O
, O
FireEye S-SECTEAM
adheres O
to O
a O
naming O
convention O
based O
upon O
extensive O
data O
collection O
and O
activity O
comparison O
, O
designed O
to O
yield O
the O
identification O
of O
a O
discrete O
, O
identifiable O
entity O
responsible O
for O
a O
given O
collection O
of O
activity O
. O

This O
technique O
is O
precise O
and O
praiseworthy O
– O
yet O
at O
the O
same O
time O
, O
appears O
so O
rigorous O
as O
to O
impose O
limitations O
on O
the O
ability O
to O
dynamically O
adjust O
and O
adapt O
to O
emerging O
adversary O
activity O
. O
( O
Or O
for O
that O
matter O
, O
even O
categorize O
otherwise O
well-known O
historical O
actors O
operating O
to O
the O
present O
day O
, O
such O
as O
Turla S-APT
. O
) O
FireEye S-SECTEAM
’s O
methodology O
may O
have O
particular O
limitations O
in O
instances O
where O
adversaries O
( O
such O
as O
XENOTIME S-APT
and O
presumably O
TEMP.Veles S-APT
) O
rely O
upon O
extensive O
use O
of O
publicly-available O
, O
commonly-used O
tools O
with O
limited O
amounts O
of O
customization O
. O

In O
such O
cases O
, O
utilizing O
purely O
technical O
approaches O
for O
differentiation O
( O
an O
issue O
I O
lightly O
touched O
on O
in O
a O
recent O
post O
) O
becomes O
problematic O
, O
especially O
when O
trying O
to O
define O
attribution O
to O
specific O
, O
“ O
who-based O
” O
entities O
( O
such O
as O
a O
Russian O
research O
institute O
) O
. O

My O
understanding O
is O
FireEye S-SECTEAM
labels O
entities O
where O
definitive O
attribution O
is O
not O
yet O
possible O
with O
the O
“ O
TEMP O
” O
moniker O
( O
hence O
, O
TEMP.Veles S-APT
) O
– O
yet O
in O
this O
case O
FireEye S-SECTEAM
developed O
and O
deployed O
the O
label O
, O
then O
appeared O
to O
move O
away O
from O
it O
in O
subsequent O
reporting O
. O

Based O
on O
the O
public O
blog O
post O
– O
which O
also O
indicated O
that O
FireEye S-SECTEAM
is O
responding O
to O
an O
intrusion O
at O
a O
second O
facility O
featuring O
the O
same O
or O
similar O
observations O
– O
this O
is O
presumably O
not O
for O
lack O
of O
evidence O
, O
yet O
the O
“ O
downgrade O
” O
occurs O
all O
the O
same O
. O

In O
comparison O
, O
XENOTIME S-APT
was O
defined O
based O
on O
principles O
of O
infrastructure O
( O
compromised O
third-party O
infrastructure O
and O
various O
networks O
associated O
with O
several O
Russian O
research O
institutions O
) O
, O
capabilities O
( O
publicly- O
and O
commercially-available O
tools O
with O
varying O
levels O
of O
customization O
) O
and O
targeting O
( O
an O
issue O
not O
meant O
for O
discussion O
in O
this O
blog O
) O
. O

In O
personally O
responding O
to O
several O
incidents O
across O
multiple O
industry O
sectors O
since O
early B-TIME
2018 E-TIME
matching O
TTPs S-PROT
from O
the O
TRITON S-MAL/TRISIS S-MAL
event O
, O
these O
items O
proved O
consistent O
and O
supported O
the O
creation O
of O
the O
XENOTIME S-APT
activity O
group O
. O

This O
naming O
decision O
was O
founded O
upon O
the O
underlying O
methodology O
described O
in O
the O
Diamond O
Model O
of O
intrusion O
analysis O
. O

As O
such O
, O
this O
decision O
does O
not O
necessarily O
refer O
to O
a O
specific O
institution O
, O
but O
rather O
a O
collection O
of O
observations O
and O
behaviors O
observed O
across O
multiple O
, O
similarly-situated O
victims O
. O

Of O
note O
, O
this O
methodology O
of O
naming O
abstracts O
away O
the O
“ O
who O
” O
element O
– O
XENOTIME S-APT
may O
represent O
a O
single O
discrete O
entity O
( O
such O
as O
a O
Russian O
research O
institution O
) O
or O
several O
entities O
working O
in O
coordination O
in O
a O
roughly O
repeatable O
, O
similar O
manner O
across O
multiple O
events O
. O

Ultimately O
, O
the O
epistemic O
foundation O
of O
the O
behavior-based O
naming O
approach O
makes O
this O
irrelevant O
for O
tracking O
( O
and O
labeling O
for O
convenience O
sake O
) O
observations O
. O

Much O
like O
the O
observers O
watching O
the O
shadows O
of O
objects O
cast O
upon O
the O
wall O
of O
the O
cave O
, O
these O
two O
definitions O
( O
XENOTIME S-APT
and O
TEMP.Veles S-APT
, O
both O
presumably O
referring O
to O
“ O
the O
TRITON S-MAL
actor O
” O
) O
describe O
the O
same O
phenomena O
, O
yet O
at O
the O
same O
time O
appear O
different O
. O

This O
question O
of O
perception O
and O
accuracy O
rests O
upon O
the O
underlying O
epistemic O
framework O
and O
the O
goal O
conceived O
for O
that O
framework O
in O
defining O
an O
adversary O
: O
FireEye S-SECTEAM
’s O
methodology O
follows O
a O
deductive O
approach O
requiring O
the O
collection O
of O
significant O
evidence O
over O
time O
to O
yield O
a O
conclusion O
that O
will O
be O
necessary O
given O
the O
premises O
( O
the O
totality O
of O
evidence O
suggests O
APTxx O
) O
; O
the O
Dragos S-SECTEAM
approach O
instead O
seeks O
an O
inductive O
approach O
, O
where O
premises O
may O
all O
be O
true O
but O
the O
conclusion O
need O
not O
necessarily O
follow O
from O
them O
given O
changes O
in O
premises O
over O
time O
or O
other O
observations O
not O
contained O
within O
the O
set O
( O
thus O
, O
identified O
behaviors O
strongly O
suggests O
an O
activity O
group O
, O
defined O
as O
X O
) O
. O

From O
an O
external O
analysts O
’ O
point O
of O
view O
, O
the O
wonder O
is O
, O
which O
is O
superior O
to O
the O
other? O
And O
my O
answer O
for O
this O
is O
: O
neither O
is O
perfect O
, O
but O
both O
are O
useful O
– O
depending O
upon O
your O
goals O
and O
objectives O
. O

But O
rather O
than O
trying O
to O
pursue O
some O
comparison O
between O
the O
two O
for O
identification O
of O
superiority O
( O
an O
approach O
that O
will O
result O
in O
unproductive O
argument O
and O
social O
media O
warring O
) O
, O
the O
point O
of O
this O
post O
is O
to O
highlight O
the O
distinctions O
between O
these O
approaches O
and O
how O
– O
in O
the O
case O
of O
“ O
the O
TRITON S-MAL
actor O
” O
– O
they O
result O
in O
noticeably O
different O
conclusions O
from O
similar O
datasets O
. O

One O
reason O
for O
the O
distinction O
may O
be O
differences O
in O
evidence O
, O
as O
FireEye S-SECTEAM
’s O
public O
reporting O
notes O
two O
distinct O
events O
of O
which O
they O
are O
aware O
of O
and O
have O
responded O
to O
related O
to O
“ O
the O
TRITON S-MAL
actor O
” O
while O
Dragos S-SECTEAM
has O
been O
engaged O
several O
instances O
– O
thus O
, O
Dragos S-SECTEAM
would O
possess O
more O
evidence O
to O
cement O
the O
definition O
of O
an O
activity O
group O
, O
while O
FireEye S-SECTEAM
’s O
data O
collection-centric O
approach O
would O
require O
far O
more O
observations O
to O
yield O
an O
“ O
APT O
” O
. O

Yet O
irrespective O
of O
this O
, O
it O
is O
confusing O
why O
the O
previously-declared O
“ O
TEMP O
” O
category O
was O
walked O
back O
as O
this O
has O
led O
to O
not O
small O
amount O
of O
confusion O
– O
in O
both O
technical O
and O
non-technical O
audiences O
– O
as O
to O
just O
what O
FireEye S-SECTEAM
’s O
blog O
post O
refers O
. O

Thus O
respected O
journalists O
( O
at O
least O
by O
me O
) O
conflate O
the O
“ O
TRITON S-MAL
actor O
is O
active O
at O
another O
site O
” O
with O
“ O
TRITON S-MAL
malware O
was O
identified O
at O
another O
site O
” O
. O

In O
this O
case O
, O
we O
’re O
seeing O
a O
definite O
problem O
with O
the O
overly-conservative O
naming O
approach O
used O
as O
it O
engenders O
confusion O
in O
a O
significant O
subset O
of O
the O
intended O
audience O
. O

While O
some O
may O
dismiss O
adversary O
or O
activity O
naming O
as O
so O
much O
marketing O
, O
having O
a O
distinct O
label O
for O
something O
allows O
for O
clearer O
communication O
and O
more O
accurate O
discussion O
. O

Furthermore O
, O
conflating O
adversaries O
with O
tools O
, O
since O
tools O
can O
be O
repurposed O
or O
used O
by O
other O
entities O
than O
those O
first O
observed O
deploying O
them O
, O
leads O
to O
further O
potential O
confusion O
as O
the O
“ O
X S-TOOL
actor O
” O
is O
quickly O
compressed O
in O
the O
minds O
of O
some O
to O
refer O
to O
any O
and O
all O
instantiations O
of O
tool O
“ O
X S-TOOL
” O
. O

Overall O
, O
the O
discussion O
above O
may O
appear O
so O
much O
splitting O
of O
hairs O
or O
determining O
how O
many O
angels O
can O
dance O
on O
the O
head O
of O
a O
pin O
– O
yet O
given O
the O
communicative O
impacts O
behind O
different O
naming O
and O
labeling O
conventions O
, O
this O
exploration O
seems O
not O
merely O
useful O
but O
necessary O
. O

Understanding O
the O
“ O
how O
” O
and O
“ O
why O
” O
behind O
different O
entity O
classifications O
of O
similar O
( O
or O
even O
the O
same O
) O
activity O
allows O
us O
to O
move O
beyond O
the O
dismissive O
approach O
of O
“ O
everyone O
has O
their O
names O
for O
marketing O
purposes O
” O
to O
a O
more O
productive O
mindset O
that O
grasps O
the O
fundamental O
methodologies O
that O
( O
should O
) O
drive O
these O
decisions O
. O


Threat B-APT
Group I-APT
3390 E-APT
Cyberespionage O
. O

CTU S-SECTEAM
researchers O
have O
observed O
TG-3390 S-APT
actors O
using O
tools O
that O
are O
favored O
by O
multiple O
threat O
groups O
: O

PlugX S-MAL
— O
A O
remote O
access O
tool O
notable O
for O
communications O
that O
may O
contain O
HTTP S-PROT
headers O
starting O
with O
" O
X- O
" O
( O
e.g. O
, O
" O
X-Session S-TOOL
: O
0 O
" O
) O
. O

Its O
presence O
on O
a O
compromised O
system O
allows O
a O
threat O
actor O
to O
execute O
a O
wide O
variety O
of O
commands O
, O
including O
uploading O
and O
downloading O
files O
, O
and O
spawning O
a O
reverse O
shell O
. O

The O
malware O
can O
be O
configured O
to O
use O
multiple O
network O
protocols O
to O
avoid O
network-based O
detection O
. O

DLL S-TOOL
side O
loading O
is O
often O
used O
to O
maintain O
persistence O
on O
the O
compromised O
system O
. O

HttpBrowser S-MAL
( O
also O
known O
as O
TokenControl S-MAL
) O
— O
A O
backdoor O
notable O
for O
HTTPS S-PROT
communications O
with O
the O
HttpBrowser S-MAL
User-Agent S-TOOL
. O

HttpBrowser S-MAL
's O
executable O
code O
may O
be O
obfuscated O
through O
structured O
exception O
handling O
and O
return-oriented O
programming O
. O

Its O
presence O
on O
a O
compromised O
system O
allows O
a O
threat O
actor O
to O
spawn O
a O
reverse O
shell O
, O
upload O
or O
download O
files O
, O
and O
capture O
keystrokes O
. O

Antivirus O
detection O
for O
HttpBrowser S-MAL
is O
extremely O
low O
and O
is O
typically O
based O
upon O
heuristic O
signatures O
. O

DLL S-TOOL
side O
loading O
has O
been O
used O
to O
maintain O
persistence O
on O
the O
compromised O
system O
. O

ChinaChopper S-MAL
web B-TOOL
shell E-TOOL
— O
A O
web-based O
executable O
script O
that O
allows O
a O
threat O
actor O
to O
execute O
commands O
on O
the O
compromised O
system O
. O

The O
server-side O
component O
provides O
a O
simple O
graphical O
user O
interface O
for O
threat O
actors O
interacting O
with O
web B-TOOL
shells E-TOOL
. O

Hunter S-TOOL
— O
A O
web O
application O
scanning O
tool O
written O
by O
@tojen O
to O
identify O
vulnerabilities O
in O
Apache B-TOOL
Tomcat E-TOOL
, O
Red B-TOOL
Hat I-TOOL
JBoss I-TOOL
Middleware E-TOOL
, O
and O
Adobe B-TOOL
ColdFusion E-TOOL
. O

It O
can O
also O
identify O
open O
ports O
, O
collect O
web O
banners O
, O
and O
download O
secondary O
files O
. O

The O
following O
tools O
appear O
to O
be O
exclusive O
to O
TG-3390 S-APT
: O
OwaAuth S-MAL
web B-TOOL
shell E-TOOL
— O
A O
web B-TOOL
shell E-TOOL
and O
credential O
stealer S-TOOL
deployed O
to O
Microsoft S-IDTY
Exchange S-TOOL
servers O
. O

It O
is O
installed O
as O
an O
ISAPI B-TOOL
filter E-TOOL
. O

Captured O
credentials O
are O
DES S-ENCR
encrypted O
using O
the O
password O
" O
12345678 O
" O
and O
are O
written O
to O
the O
log.txt O
file O
in O
the O
root O
directory O
. O

Like O
the O
ChinaChopper S-MAL
web B-TOOL
shell E-TOOL
, O
the O
OwaAuth S-MAL
web B-TOOL
shell E-TOOL
requires O
a O
password O
. O

However O
, O
the O
OwaAuth S-MAL
web B-TOOL
shell E-TOOL
password O
contains O
the O
victim O
organization's O
name O
. O

ASPXTool S-MAL
— O
A O
modified O
version O
of O
the O
ASPXSpy S-MAL
web B-TOOL
shell E-TOOL
. O

It O
is O
deployed O
to O
internally O
accessible O
servers O
running O
Internet B-TOOL
Information I-TOOL
Services E-TOOL
( O
IIS S-TOOL
) O
. O

TG-3390 S-APT
actors O
have O
also O
used O
the O
following O
publicly O
available O
tools O
: O

Windows B-TOOL
Credential I-TOOL
Editor E-TOOL
( O
WCE S-TOOL
) O
— O
obtains O
passwords O
from O
memory O
. O
gsecdump S-TOOL
— O
obtains O
passwords O
from O
memory O
. O
winrar S-TOOL
— O
compresses O
data O
for O
Exfiltration S-ACT
. O
nbtscan S-TOOL
— O
scans O
NetBIOS S-TOOL
name O
servers O
. O

CTU S-SECTEAM
researchers O
have O
not O
observed O
TG-3390 S-APT
actors O
performing O
reconnaissance O
prior O
to O
compromising O
organizations O
. O

As O
discussed O
in O
the O
Actions O
on O
objectives O
section O
, O
the O
threat O
actors O
appear O
to O
wait O
until O
they O
have O
established O
a O
foothold O
. O

TG-3390 S-APT
actors O
use O
command B-TOOL
and I-TOOL
control E-TOOL
( O
C2 S-TOOL
) O
domains O
for O
extended O
periods O
of O
time O
but O
frequently O
change O
the O
domains' O
IP O
addresses O
. O

The O
new O
IP O
addresses O
are O
typically O
on O
the O
same O
subnet O
as O
the O
previous O
ones O
. O

TG-3390 S-APT
is O
capable O
of O
using O
a O
C2 S-TOOL
infrastructure O
that O
spans O
multiple O
networks O
and O
registrars O
. O

The O
most O
common O
registrar O
used O
by O
the O
adversary O
is O
HiChina B-IDTY
Zhicheng I-IDTY
Technology I-IDTY
Ltd E-IDTY
. O

The O
threat O
actors O
have O
a O
demonstrated O
ability O
to O
move O
from O
one O
network O
provider O
to O
another O
, O
using O
some O
infrastructure O
for O
extended O
periods O
of O
time O
and O
other O
domains O
for O
only O
a O
few O
days O
. O

Seemingly O
random O
activity O
patterns O
in O
infrastructure O
deployment O
and O
usage O
, O
along O
with O
the O
ability O
to O
use O
a O
wide O
variety O
of O
geographically O
diverse O
infrastructure O
, O
help O
the O
threat O
actors O
avoid O
detection O
. O

TG-3390 S-APT
SWCs S-OS
may O
be O
largely O
geographically O
independent O
, O
but O
the O
group's O
most O
frequently O
used O
C2 S-TOOL
registrars O
and O
IP O
net O
blocks O
are O
located O
in O
the O
U.S. S-LOC
Using O
a O
U.S. S-LOC
based O
C2 S-TOOL
infrastructure O
to O
compromise O
targets O
in O
the O
U.S. S-LOC
helps O
TG-3390 S-APT
actors O
avoid O
geo-blocking O
and O
geo-flagging O
measures O
used O
in O
network O
defense O
. O

The O
threat O
actors O
create O
PlugX S-MAL
DLL S-TOOL
stub O
loaders S-TOOL
that O
will O
run O
only O
after O
a O
specific O
date O
. O

The O
compile O
dates O
of O
the O
samples O
analyzed O
by O
CTU S-SECTEAM
researchers O
are O
all O
later O
than O
the O
hard-coded O
August B-TIME
8 I-TIME
, I-TIME
2013 E-TIME
date O
, O
indicating O
that O
the O
code O
might O
be O
reused O
from O
previous O
tools O
. O

The O
OwaAuth S-MAL
web B-TOOL
shell E-TOOL
is O
likely O
created O
with O
a O
builder O
, O
given O
that O
the O
PE S-TOOL
compile O
time O
of O
the O
binary O
does O
not O
change O
between O
instances O
and O
the O
configuration O
fields O
are O
padded O
to O
a O
specific O
size O
. O

The O
adversaries O
modify O
publicly O
available O
tools O
such O
as O
ASPXSpy S-MAL
to O
remove O
identifying O
characteristics O
that O
network O
defenders O
use O
to O
identify O
web B-TOOL
shells E-TOOL
. O

TG-3390 S-APT
conducts O
SWCs S-OS
or O
sends O
spearphishing S-ACT
emails S-TOOL
with O
ZIP S-TOOL
archive O
attachments O
. O

The O
ZIP S-TOOL
archives O
have O
names O
relevant O
to O
the O
targets O
and O
contain O
both O
legitimate O
files O
and O
malware O
. O

One O
archive O
sample O
analyzed O
by O
CTU S-SECTEAM
researchers O
contained O
a O
legitimate O
PDF S-TOOL
file O
, O
a O
benign O
image O
of O
interest O
to O
targets O
, O
and O
an O
HttpBrowser S-MAL
installer S-TOOL
disguised O
as O
an O
image O
file O
. O

Both O
the O
redirect O
code O
on O
the O
compromised O
site O
and O
the O
exploit O
code O
appear O
and O
disappear O
, O
indicating O
that O
the O
adversaries O
add O
the O
code O
when O
they O
want O
to O
leverage O
the O
SWC S-OS
and O
remove O
the O
code O
when O
it O
is O
not O
in O
use O
to O
limit O
the O
visibility O
of O
their O
operations O
. O

The O
threat O
actors O
have O
evolved O
to O
whitelisting O
IP S-PROT
addresses O
and O
only O
delivering O
the O
exploit O
and O
payload O
to O
specific O
targets O
of O
interest O
. O

CTU S-SECTEAM
researchers O
have O
observed O
TG-3390 S-APT
compromising O
a O
target O
organization's O
externally O
and O
internally O
accessible O
assets O
, O
such O
as O
an O
OWA S-TOOL
server O
, O
and O
adding O
redirect O
code O
to O
point O
internal O
users O
to O
an O
external O
website O
that O
hosts O
an O
exploit O
and O
delivers O
malware O
. O

TG-3390 S-APT
actors O
have O
used O
Java S-TOOL
exploits S-TOOL
in O
their O
SWCs S-OS
. O

In O
particular O
, O
the O
threat O
actors O
have O
exploited O
CVE-2011-3544 S-VULID
, O
a O
vulnerability S-TOOL
in O
the O
Java S-TOOL
Runtime B-TOOL
Environment E-TOOL
, O
to O
deliver O
the O
HttpBrowser S-MAL
backdoor S-TOOL
; O
and O
CVE-2010-0738 S-VULID
, O
a O
vulnerability S-TOOL
in O
JBoss S-TOOL
, O
to O
compromise O
internally O
and O
externally O
accessible O
assets O
used O
to O
redirect O
users' O
web O
browsers O
to O
exploit O
code O
. O

In O
activity O
analyzed O
by O
CTU S-SECTEAM
researchers O
, O
TG-3390 S-APT
executed O
the O
Hunter S-TOOL
web O
application O
scanning O
tool O
against O
a O
target O
server O
running O
IIS S-TOOL
. O

Hunter S-TOOL
queried O
the O
following O
URIs O
in O
a O
specific O
order O
to O
determine O
if O
the O
associated O
software O
configurations O
are O
insecure O
. O

TG-3390 S-APT
uses O
DLL S-TOOL
side O
loading O
, O
a O
technique O
that O
involves O
running O
a O
legitimate O
, O
typically O
digitally O
signed O
, O
program O
that O
loads O
a O
malicious O
DLL S-TOOL
. O

CTU S-SECTEAM
researchers O
have O
observed O
the O
threat O
actors O
employing O
legitimate O
Kaspersky S-SECTEAM
antivirus O
variants O
in O
analyzed O
samples O
. O

The O
DLL S-TOOL
acts O
as O
a O
stub O
loader S-TOOL
, O
which O
loads O
and O
executes O
the O
shell O
code O
. O

The O
adversaries O
have O
used O
this O
technique O
to O
allow O
PlugX S-MAL
and O
HttpBrowser S-MAL
to O
persist O
on O
a O
system O
. O

Note O
: O
DLL S-TOOL
side O
loading O
is O
a O
prevalent O
persistence O
technique O
that O
is O
used O
to O
launch O
a O
multitude O
of O
backdoors S-TOOL
. O

The O
challenge O
is O
detecting O
known O
good O
software O
loading O
and O
running O
malware O
. O

As O
security O
controls O
have O
improved O
, O
DLL S-TOOL
side O
loading O
has O
evolved O
to O
load O
a O
payload O
stored O
in O
a O
different O
directory O
or O
from O
a O
registry O
value O
. O

In O
other O
cases O
, O
threat O
actors O
placed O
web B-TOOL
shells E-TOOL
on O
externally O
accessible O
servers O
, O
sometimes O
behind O
a O
reverse O
proxy O
, O
to O
execute O
commands O
on O
the O
compromised O
system O
. O

TG-3390 S-APT
actors O
have O
deployed O
the O
OwaAuth S-MAL
web B-TOOL
shell E-TOOL
to O
Exchange S-TOOL
servers O
, O
disguising O
it O
as O
an O
ISAPI B-TOOL
filter E-TOOL
. O

The O
IIS S-TOOL
w3wp.exe S-FILE
process O
loads O
the O
malicious O
DLL S-TOOL
, O
which O
CTU S-SECTEAM
researchers O
have O
observed O
in O
the O
Program O
Files\Microsoft\Exchange O
Server\ClientAccess\Owa\Bin O
directory O
. O

To O
traverse O
the O
firewall S-TOOL
, O
C2 S-TOOL
traffic O
for O
most O
TG-3390 S-APT
tools O
occurs O
over O
ports O
53 O
, O
80 O
, O
and O
443 O
. O

The O
PlugX S-MAL
malware O
can O
be O
configured O
to O
use O
HTTP S-PROT
, O
DNS S-PROT
, O
raw O
TCP S-PROT
, O
or O
UDP S-PROT
to O
avoid O
network-based O
detection O
. O

In O
one O
sample O
analyzed O
by O
CTU S-SECTEAM
researchers O
, O
PlugX S-MAL
was O
configured O
with O
hard-coded O
user O
credentials O
to O
bypass O
a O
proxy O
that O
required O
authentication O
. O

Newer O
HttpBrowser S-MAL
versions O
use O
SSL S-PROT
with O
self-signed O
certificates O
to O
encrypt O
network O
communications O
. O

TG-3390 S-APT
actors O
frequently O
change O
the O
C2 S-TOOL
domain's O
A O
record O
to O
point O
to O
the O
loopback O
IP S-PROT
address O
127.0.0.1 S-IP
, O
which O
is O
a O
variation O
of O
a O
technique O
known O
as O
" O
parking O
" O
. O

Other O
variations O
of O
parking O
point O
the O
IP S-PROT
address O
to O
Google S-IDTY
's O
recursive O
name O
server O
8.8.8.8 O
, O
an O
address O
belonging O
to O
Confluence O
, O
or O
to O
other O
non-routable O
addresses O
. O

When O
the O
adversaries' O
operations O
are O
live O
, O
they O
modify O
the O
record O
again O
to O
point O
the O
C2 S-TOOL
domain O
to O
an O
IP O
address O
they O
can O
access O
. O

CTU S-SECTEAM
researchers O
have O
discovered O
numerous O
details O
about O
TG-3390 S-APT
operations O
, O
including O
how O
the O
adversaries O
explore O
a O
network O
, O
move O
laterally O
, O
and O
exfiltrate O
data O
. O

After O
compromising O
an O
initial O
victim's O
system O
( O
patient O
0 O
) O
, O
the O
threat O
actors O
use O
the O
Baidu S-IDTY
search O
engine O
to O
search O
for O
the O
victim's O
organization O
name O
. O

They O
then O
identify O
the O
Exchange S-TOOL
server O
and O
attempt O
to O
install O
the O
OwaAuth S-MAL
web B-TOOL
shell E-TOOL
. O

If O
the O
OwaAuth S-MAL
web B-TOOL
shell E-TOOL
is O
ineffective O
because O
the O
victim O
uses O
two-factor O
authentication O
for O
webmail O
, O
the O
adversaries O
identify O
other O
externally O
accessible O
servers O
and O
deploy O
ChinaChopper S-MAL
web B-TOOL
shells E-TOOL
. O

Within O
six O
hours O
of O
entering O
the O
environment O
, O
the O
threat O
actors O
compromised O
multiple O
systems O
and O
stole O
credentials O
for O
the O
entire O
domain O
. O

The O
threat O
actors O
use O
the O
Hunter S-TOOL
and O
nbtscan S-TOOL
tools O
, O
sometimes O
renamed O
, O
to O
conduct O
network O
reconnaissance O
for O
vulnerable O
servers O
and O
online O
systems O
. O

TG-3390 S-APT
actors O
favor O
At.exe S-FILE
to O
create O
scheduled O
tasks O
for O
executing O
commands O
on O
remote O
systems O
. O

Over O
a O
few O
days' O
span O
, O
the O
threat O
actors O
install O
remote O
access O
tools O
on O
additional O
systems O
based O
upon O
the O
results O
of O
the O
network O
reconnaissance O
. O

They O
use O
At.exe S-FILE
to O
schedule O
tasks O
to O
run O
self-extracting O
RAR S-TOOL
archives O
, O
which O
install O
either O
HttpBrowser S-MAL
or O
PlugX S-MAL
. O

CTU S-SECTEAM
researchers O
observed O
the O
threat O
actors O
collecting O
Cisco S-IDTY
VPN S-TOOL
profiles O
to O
use O
when O
accessing O
the O
victim's O
network O
via O
VPN S-TOOL
. O

To O
facilitate O
lateral O
movement O
, O
the O
adversaries O
deploy O
ASPXTool S-TOOL
web B-TOOL
shells E-TOOL
to O
internally O
accessible O
systems O
running O
IIS S-TOOL
. O

CTU S-SECTEAM
researchers O
have O
observed O
the O
threat O
actors O
encrypting O
data O
using O
the O
password O
" O
admin-windows2014 O
" O
and O
splitting O
the O
RAR S-TOOL
archives O
into O
parts O
in O
the O
recycler O
directory O
, O
with O
the O
same O
name O
as O
the O
uncompressed O
data O
. O

The O
number O
at O
the O
end O
of O
the O
password O
corresponds O
to O
the O
year O
of O
the O
intrusion O
. O

For O
example O
, O
the O
password O
" O
admin-windows2014 O
" O
shown O
in O
Figure O
14 O
was O
changed O
to O
"admin-windows2015" O
for O
TG-3390 S-APT
intrusions O
conducted O
in O
2015 S-TIME
. O

CTU S-SECTEAM
researchers O
have O
observed O
TG-3390 S-APT
actors O
staging O
RAR S-TOOL
archives O
, O
renamed O
with O
a O
.zip S-FILE
file O
extension O
, O
on O
externally O
accessible O
web O
servers O
. O

The O
adversaries O
then O
issue O
HTTP S-PROT
GET O
requests O
, O
sometimes O
with O
the O
User-Agent S-TOOL
MINIXL S-TOOL
, O
to O
exfiltrate O
the O
archive O
parts O
from O
the O
victim's O
network O
. O

Successfully O
evicting O
TG-3390 S-APT
from O
an O
environment O
requires O
a O
coordinated O
plan O
to O
remove O
all O
access O
points O
, O
including O
remote B-TOOL
access I-TOOL
tools E-TOOL
and O
web B-TOOL
shells E-TOOL
. O

Within O
weeks O
of O
eviction O
, O
the O
threat O
actors O
attempt O
to O
access O
their O
ChinaChopper S-MAL
web B-TOOL
shells E-TOOL
from O
previously O
used O
IP S-PROT
addresses O
. O

Finding O
the O
web B-TOOL
shells E-TOOL
inaccessible O
, O
the O
adversaries O
search O
google.co.jp S-DOM
for O
remote O
access O
solutions O
. O

CTU S-SECTEAM
researchers O
discovered O
the O
threat O
actors O
searching O
for O
" O
[company] O
login O
, O
" O
which O
directed O
them O
to O
the O
landing O
page O
for O
remote O
access O
. O

TG-3390 S-APT
attempts O
to O
reenter O
the O
environment O
by O
identifying O
accounts O
that O
do O
not O
require O
two-factor O
authentication O
for O
remote O
access O
solutions O
, O
and O
then O
brute O
forcing O
usernames O
and O
passwords O
. O

After O
reestablishing O
access O
, O
the O
adversaries O
download O
tools O
such O
as O
gsecudmp S-TOOL
and O
WCE S-TOOL
that O
are O
staged O
temporarily O
on O
websites O
that O
TG-3390 S-APT
previously O
compromised O
but O
never O
used O
. O

CTU S-SECTEAM
researchers O
believe O
legitimate O
websites O
are O
used O
to O
host O
tools O
because O
web O
proxies O
categorize O
the O
sites O
as O
benign O
. O

TG-3390 S-APT
actors O
keep O
track O
of O
and O
leverage O
existing O
ASPXTool S-TOOL
web B-TOOL
shells E-TOOL
in O
their O
operations O
, O
preferring O
to O
issue O
commands O
via O
an O
internally O
accessible O
web B-TOOL
shell E-TOOL
rather O
than O
HttpBrowser S-MAL
or O
PlugX S-MAL
. O

After O
reentering O
an O
environment O
, O
the O
threat O
actors O
focus O
on O
obtaining O
the O
active O
directory O
contents O
. O

TG-3390 S-APT
is O
known O
for O
compromising O
organizations O
via O
SWCs S-TOOL
and O
moving O
quickly O
to O
install O
backdoors O
on O
Exchange S-TOOL
servers O
. O

Despite O
the O
group's O
proficiency O
, O
there O
are O
still O
many O
opportunities O
to O
detect O
and O
disrupt O
its O
operation O
by O
studying O
its O
modus O
operandi O
. O

The O
threat O
actors O
work O
to O
overcome O
existing O
security O
controls O
, O
or O
those O
put O
in O
place O
during O
an O
engagement O
, O
to O
complete O
their O
mission O
of O
exfiltrating O
intellectual O
property O
. O

Due O
to O
TG-3390 S-APT
's O
determination O
, O
organizations O
should O
formulate O
a O
solid O
eviction O
plan O
before O
engaging O
with O
the O
threat O
actors O
to O
prevent O
them O
from O
reentering O
the O
network O
. O
