# Supplementary material for: Enhancing traditional Chinese medical named entity recognition with Dyn-Att Net: a dynamic attention approach
Source: PeerJ Comput Sci. 2024 May 31;10:e2022. doi: 10.7717/peerj-cs.2022 (PMC11636975; doi:10.7717/peerj-cs.2022)
Supplement: Supplemental Information 3 [file peerj-cs-10-2022-s003.zip › APTNER-main/README.md]

# APTNER
provides a new dataset for NER missions in cyber threat intelligence (CTI) field. we have defined 21 entity types.
<p>
If you use the dataset, please cite this thesis: 
Xuren Wang, Songheng He, Zihan Xiong, Xinxin Wei, Zhangwei Jiang, Sihan Chen, Jun Jiang. APTNER: A Specific Dataset for NER Missions in Cyber Threat Intelligence Field[C]//2022 IEEE 25th International Conference on Computer Supported Cooperative Work in Design,  CSCWD 2022, p 1233-1238. 2022.05 
</p>
